# Supplementary material for: Independent component analysis recovers consistent regulatory signals from disparate datasets
Source: PLoS Comput Biol. 2021 Feb 2;17(2):e1008647. doi: 10.1371/journal.pcbi.1008647 (PMC7888660; doi:10.1371/journal.pcbi.1008647)
Supplement: S2 Table — (XLSX) [file pcbi.1008647.s010.xlsx]

## Sheet: Sheet1
iModulon 1	iModulon 2	Type1	Type2	Distance
RNAseq-1_0	RNAseq-2_35	regulatory	regulatory	0.47
RNAseq-1_4	RNAseq-2_37	regulatory	regulatory	0.56
RNAseq-1_8	RNAseq-2_31	regulatory	regulatory	0.52
RNAseq-1_10	RNAseq-2_34	regulatory	regulatory	0.5
RNAseq-1_14	RNAseq-2_27	regulatory	regulatory	0.51
RNAseq-1_16	RNAseq-2_45	regulatory	regulatory	0.44
RNAseq-1_17	RNAseq-2_5	regulatory	regulatory	0.56
RNAseq-1_22	RNAseq-2_7	regulatory	regulatory	0.54
RNAseq-1_27	RNAseq-2_0	regulatory	regulatory	0.68
RNAseq-1_33	RNAseq-2_39	regulatory	regulatory	0.33
RNAseq-1_37	RNAseq-2_47	regulatory	regulatory	0.56
RNAseq-1_41	RNAseq-2_30	regulatory	regulatory	0.63
RNAseq-1_44	RNAseq-2_17	regulatory	regulatory	0.66
RNAseq-1_46	RNAseq-2_25	regulatory	regulatory	0.25
RNAseq-1_63	RNAseq-2_6	regulatory	regulatory	0.42
RNAseq-1_64	RNAseq-2_44	regulatory	regulatory	0.29
RNAseq-1_65	RNAseq-2_24	regulatory	regulatory	0.49
RNAseq-1_66	RNAseq-2_18	regulatory	regulatory	0.32
RNAseq-1_75	RNAseq-2_4	regulatory	uncharacterized	0.52
RNAseq-1_77	RNAseq-2_12	regulatory	regulatory	0.65
RNAseq-1_79	RNAseq-2_8	uncharacterized	uncharacterized	0.4
RNAseq-1_83	RNAseq-2_26	regulatory	regulatory	0.53
MA-1_1	RNAseq-1_82	regulatory	regulatory	0.64
MA-1_5	RNAseq-1_64	regulatory	regulatory	0.39
MA-1_6	RNAseq-1_8	regulatory	regulatory	0.59
MA-1_12	RNAseq-1_46	regulatory	regulatory	0.4
MA-1_15	RNAseq-1_58	regulatory	regulatory	0.34
MA-1_16	RNAseq-1_62	biological	biological	0.63
MA-1_34	RNAseq-1_16	regulatory	regulatory	0.44
MA-1_38	RNAseq-1_37	regulatory	regulatory	0.66
MA-1_39	RNAseq-1_41	regulatory	regulatory	0.46
MA-1_49	RNAseq-1_65	regulatory	regulatory	0.26
MA-1_52	RNAseq-1_10	regulatory	regulatory	0.37
MA-1_58	RNAseq-1_59	regulatory	regulatory	0.62
MA-1_68	RNAseq-1_33	regulatory	regulatory	0.33
MA-1_72	RNAseq-1_22	regulatory	regulatory	0.51
MA-1_80	RNAseq-1_76	regulatory	regulatory	0.54
MA-1_82	RNAseq-1_79	uncharacterized	uncharacterized	0.69
MA-1_89	RNAseq-1_4	regulatory	regulatory	0.58
MA-1_1	RNAseq-2_4	regulatory	uncharacterized	0.65
MA-1_5	RNAseq-2_44	regulatory	regulatory	0.38
MA-1_6	RNAseq-2_31	regulatory	regulatory	0.55
MA-1_10	RNAseq-2_21	biological	biological	0.66
MA-1_12	RNAseq-2_25	regulatory	regulatory	0.34
MA-1_34	RNAseq-2_45	regulatory	regulatory	0.4
MA-1_39	RNAseq-2_30	regulatory	regulatory	0.56
MA-1_49	RNAseq-2_24	regulatory	regulatory	0.48
MA-1_52	RNAseq-2_34	regulatory	regulatory	0.51
MA-1_67	RNAseq-2_0	regulatory	regulatory	0.58
MA-1_68	RNAseq-2_39	regulatory	regulatory	0.36
MA-1_72	RNAseq-2_7	regulatory	regulatory	0.55
MA-1_82	RNAseq-2_8	uncharacterized	uncharacterized	0.67
MA-1_89	RNAseq-2_37	regulatory	regulatory	0.61
MA-1_0	MA-2_7	biological	regulatory	0.58
MA-1_1	MA-2_31	regulatory	regulatory	0.58
MA-1_5	MA-2_41	regulatory	regulatory	0.29
MA-1_6	MA-2_20	regulatory	regulatory	0.6
MA-1_10	MA-2_33	biological	biological	0.7
MA-1_12	MA-2_6	regulatory	regulatory	0.44
MA-1_15	MA-2_30	regulatory	regulatory	0.57
MA-1_16	MA-2_35	biological	biological	0.65
MA-1_18	MA-2_19	biological	biological	0.45
MA-1_27	MA-2_25	biological	biological	0.5
MA-1_34	MA-2_15	regulatory	regulatory	0.5
MA-1_39	MA-2_46	regulatory	regulatory	0.53
MA-1_49	MA-2_0	regulatory	regulatory	0.25
MA-1_52	MA-2_4	regulatory	regulatory	0.42
MA-1_60	MA-2_42	biological	uncharacterized	0.49
MA-1_62	MA-2_52	uncharacterized	uncharacterized	0.58
MA-1_65	MA-2_1	biological	uncharacterized	0.69
MA-1_68	MA-2_10	regulatory	regulatory	0.37
MA-1_71	MA-2_27	uncharacterized	uncharacterized	0.52
MA-1_72	MA-2_2	regulatory	regulatory	0.66
MA-1_74	MA-2_3	uncharacterized	uncharacterized	0.57
MA-1_89	MA-2_13	regulatory	regulatory	0.53
MA-1_92	MA-2_24	uncharacterized	uncharacterized	0.43
MA-1_1	MA-3_12	regulatory	biological	0.67
MA-1_5	MA-3_11	regulatory	regulatory	0.41
MA-1_12	MA-3_6	regulatory	regulatory	0.6
MA-1_15	MA-3_15	regulatory	regulatory	0.54
MA-1_34	MA-3_1	regulatory	regulatory	0.63
MA-1_49	MA-3_9	regulatory	regulatory	0.21
MA-1_67	MA-3_21	regulatory	regulatory	0.68
MA-1_68	MA-3_27	regulatory	regulatory	0.56
MA-1_72	MA-3_30	regulatory	regulatory	0.7
MA-1_82	MA-3_17	uncharacterized	uncharacterized	0.69
MA-2_0	RNAseq-1_65	regulatory	regulatory	0.37
MA-2_2	RNAseq-1_22	regulatory	regulatory	0.66
MA-2_4	RNAseq-1_10	regulatory	regulatory	0.44
MA-2_6	RNAseq-1_46	regulatory	regulatory	0.38
MA-2_7	RNAseq-1_37	regulatory	regulatory	0.41
MA-2_10	RNAseq-1_33	regulatory	regulatory	0.32
MA-2_12	RNAseq-1_73	regulatory	regulatory	0.59
MA-2_13	RNAseq-1_4	regulatory	regulatory	0.43
MA-2_15	RNAseq-1_16	regulatory	regulatory	0.22
MA-2_16	RNAseq-1_74	regulatory	regulatory	0.51
MA-2_17	RNAseq-1_63	regulatory	regulatory	0.24
MA-2_18	RNAseq-1_17	regulatory	regulatory	0.43
MA-2_20	RNAseq-1_8	regulatory	regulatory	0.64
MA-2_22	RNAseq-1_36	uncharacterized	genomic	0.57
MA-2_23	RNAseq-1_1	uncharacterized	biological	0.54
MA-2_25	RNAseq-1_80	biological	biological	0.68
MA-2_28	RNAseq-1_0	regulatory	regulatory	0.51
MA-2_29	RNAseq-1_57	regulatory	regulatory	0.64
MA-2_30	RNAseq-1_58	regulatory	regulatory	0.56
MA-2_31	RNAseq-1_75	regulatory	regulatory	0.53
MA-2_33	RNAseq-1_25	biological	regulatory	0.62
MA-2_36	RNAseq-1_3	uncharacterized	biological	0.65
MA-2_37	RNAseq-1_55	regulatory	regulatory	0.6
MA-2_41	RNAseq-1_64	regulatory	regulatory	0.33
MA-2_45	RNAseq-1_87	regulatory	regulatory	0.62
MA-2_46	RNAseq-1_41	regulatory	regulatory	0.63
MA-2_50	RNAseq-1_9	regulatory	regulatory	0.69
MA-2_0	RNAseq-2_24	regulatory	regulatory	0.5
MA-2_4	RNAseq-2_34	regulatory	regulatory	0.52
MA-2_6	RNAseq-2_25	regulatory	regulatory	0.3
MA-2_7	RNAseq-2_47	regulatory	regulatory	0.58
MA-2_8	RNAseq-2_32	uncharacterized	regulatory	0.55
MA-2_10	RNAseq-2_39	regulatory	regulatory	0.41
MA-2_13	RNAseq-2_37	regulatory	regulatory	0.5
MA-2_14	RNAseq-2_14	regulatory	regulatory	0.56
MA-2_15	RNAseq-2_45	regulatory	regulatory	0.52
MA-2_17	RNAseq-2_6	regulatory	regulatory	0.48
MA-2_18	RNAseq-2_5	regulatory	regulatory	0.6
MA-2_20	RNAseq-2_31	regulatory	regulatory	0.62
MA-2_28	RNAseq-2_35	regulatory	regulatory	0.67
MA-2_31	RNAseq-2_4	regulatory	uncharacterized	0.61
MA-2_41	RNAseq-2_44	regulatory	regulatory	0.32
MA-2_0	MA-3_9	regulatory	regulatory	0.23
MA-2_6	MA-3_6	regulatory	regulatory	0.62
MA-2_7	MA-3_10	regulatory	regulatory	0.47
MA-2_10	MA-3_27	regulatory	regulatory	0.47
MA-2_14	MA-3_19	regulatory	regulatory	0.6
MA-2_15	MA-3_1	regulatory	regulatory	0.44
MA-2_28	MA-3_28	regulatory	regulatory	0.58
MA-2_30	MA-3_15	regulatory	regulatory	0.62
MA-2_31	MA-3_30	regulatory	regulatory	0.5
MA-2_41	MA-3_11	regulatory	regulatory	0.38
MA-2_43	MA-3_24	uncharacterized	uncharacterized	0.63
MA-2_51	MA-3_29	regulatory	regulatory	0.69
MA-3_1	RNAseq-1_16	regulatory	regulatory	0.43
MA-3_2	RNAseq-1_73	regulatory	regulatory	0.68
MA-3_6	RNAseq-1_46	regulatory	regulatory	0.57
MA-3_9	RNAseq-1_65	regulatory	regulatory	0.31
MA-3_10	RNAseq-1_37	regulatory	regulatory	0.58
MA-3_11	RNAseq-1_64	regulatory	regulatory	0.37
MA-3_12	RNAseq-1_82	biological	regulatory	0.68
MA-3_15	RNAseq-1_58	regulatory	regulatory	0.48
MA-3_17	RNAseq-1_79	uncharacterized	uncharacterized	0.57
MA-3_21	RNAseq-1_27	regulatory	regulatory	0.6
MA-3_23	RNAseq-1_11	uncharacterized	regulatory	0.68
MA-3_25	RNAseq-1_24	uncharacterized	regulatory	0.69
MA-3_27	RNAseq-1_33	regulatory	regulatory	0.54
MA-3_28	RNAseq-1_0	regulatory	regulatory	0.26
MA-3_30	RNAseq-1_22	regulatory	regulatory	0.62
MA-3_31	RNAseq-1_59	regulatory	regulatory	0.61
MA-3_1	RNAseq-2_45	regulatory	regulatory	0.61
MA-3_6	RNAseq-2_25	regulatory	regulatory	0.55
MA-3_9	RNAseq-2_24	regulatory	regulatory	0.46
MA-3_10	RNAseq-2_47	regulatory	regulatory	0.68
MA-3_11	RNAseq-2_44	regulatory	regulatory	0.35
MA-3_17	RNAseq-2_8	uncharacterized	uncharacterized	0.57
MA-3_19	RNAseq-2_14	regulatory	regulatory	0.59
MA-3_21	RNAseq-2_0	regulatory	regulatory	0.57
MA-3_27	RNAseq-2_39	regulatory	regulatory	0.61
MA-3_28	RNAseq-2_35	regulatory	regulatory	0.54
