# Supplementary material for: Independent component analysis recovers consistent regulatory signals from disparate datasets
Source: PLoS Comput Biol. 2021 Feb 2;17(2):e1008647. doi: 10.1371/journal.pcbi.1008647 (PMC7888660; doi:10.1371/journal.pcbi.1008647)
Supplement: S3 Table — (XLSX) [file pcbi.1008647.s011.xlsx]

## Sheet: Sheet1
iModulon from Combined Compendium	iModulon from Individual Dataset	Type 1	Type 2	Distance
Compendium_0	RNAseq-1_24	regulatory	regulatory	0.73
Compendium_1	MA-1_36	regulatory	regulatory	0.56
Compendium_1	MA-2_39	regulatory	regulatory	0.46
Compendium_1	RNAseq-2_50	regulatory	regulatory	0.51
Compendium_2	RNAseq-1_12	genomic	genomic	0.94
Compendium_3	MA-1_58	regulatory	regulatory	0.46
Compendium_3	MA-3_31	regulatory	regulatory	0.61
Compendium_3	RNAseq-1_59	regulatory	regulatory	0.88
Compendium_3	RNAseq-2_41	regulatory	regulatory	0.3
Compendium_4	RNAseq-1_34	regulatory	regulatory	0.95
Compendium_5	RNAseq-1_26	regulatory	regulatory	0.96
Compendium_6	RNAseq-1_31	uncharacterized	uncharacterized	0.84
Compendium_9	RNAseq-1_68	genomic	genomic	0.84
Compendium_10	MA-2_15	regulatory	regulatory	0.79
Compendium_10	MA-3_1	regulatory	regulatory	0.56
Compendium_10	RNAseq-1_16	regulatory	regulatory	0.92
Compendium_11	RNAseq-1_62	uncharacterized	biological	0.62
Compendium_11	RNAseq-2_42	uncharacterized	regulatory	0.33
Compendium_12	RNAseq-2_17	regulatory	regulatory	0.4
Compendium_13	MA-1_67	uncharacterized	regulatory	0.37
Compendium_13	MA-2_21	uncharacterized	uncharacterized	0.68
Compendium_14	RNAseq-1_47	regulatory	regulatory	0.93
Compendium_17	MA-1_68	regulatory	regulatory	0.71
Compendium_17	MA-2_10	regulatory	regulatory	0.75
Compendium_17	MA-3_27	regulatory	regulatory	0.46
Compendium_17	RNAseq-1_33	regulatory	regulatory	0.9
Compendium_17	RNAseq-2_39	regulatory	regulatory	0.62
Compendium_18	RNAseq-1_5	regulatory	regulatory	0.91
Compendium_19	RNAseq-2_40	regulatory	regulatory	0.53
Compendium_20	MA-2_45	regulatory	regulatory	0.42
Compendium_20	RNAseq-1_87	regulatory	regulatory	0.63
Compendium_21	MA-3_23	uncharacterized	uncharacterized	0.48
Compendium_22	RNAseq-1_28	genomic	genomic	0.89
Compendium_23	MA-1_17	biological	genomic	0.32
Compendium_23	MA-2_23	biological	uncharacterized	0.6
Compendium_23	RNAseq-1_1	biological	biological	0.84
Compendium_24	RNAseq-1_23	regulatory	regulatory	0.92
Compendium_25	MA-1_55	regulatory	biological	0.45
Compendium_26	MA-1_11	regulatory	regulatory	0.88
Compendium_27	MA-1_60	uncharacterized	biological	0.66
Compendium_27	MA-2_42	uncharacterized	uncharacterized	0.67
Compendium_28	MA-1_72	regulatory	regulatory	0.47
Compendium_28	MA-2_2	regulatory	regulatory	0.38
Compendium_28	RNAseq-1_22	regulatory	regulatory	0.64
Compendium_28	RNAseq-2_7	regulatory	regulatory	0.54
Compendium_29	RNAseq-1_56	regulatory	regulatory	0.95
Compendium_30	MA-2_18	regulatory	regulatory	0.7
Compendium_30	RNAseq-1_17	regulatory	regulatory	0.85
Compendium_30	RNAseq-2_5	regulatory	regulatory	0.65
Compendium_32	RNAseq-2_29	genomic	genomic	0.71
Compendium_33	RNAseq-1_40	regulatory	regulatory	0.93
Compendium_34	MA-1_38	regulatory	regulatory	0.43
Compendium_34	RNAseq-1_37	regulatory	regulatory	0.62
Compendium_34	RNAseq-2_47	regulatory	regulatory	0.52
Compendium_35	MA-2_8	uncharacterized	uncharacterized	0.74
Compendium_35	RNAseq-2_32	uncharacterized	regulatory	0.52
Compendium_36	MA-1_13	biological	biological	0.46
Compendium_36	MA-3_29	biological	regulatory	0.33
Compendium_37	RNAseq-1_30	regulatory	regulatory	0.61
Compendium_40	MA-1_49	regulatory	regulatory	0.67
Compendium_40	MA-2_0	regulatory	regulatory	0.66
Compendium_40	MA-3_9	regulatory	regulatory	0.65
Compendium_40	RNAseq-1_65	regulatory	regulatory	0.79
Compendium_40	RNAseq-2_24	regulatory	regulatory	0.52
Compendium_42	MA-2_50	regulatory	regulatory	0.53
Compendium_42	RNAseq-1_9	regulatory	regulatory	0.69
Compendium_43	MA-1_93	uncharacterized	genomic	0.66
Compendium_44	MA-1_78	uncharacterized	uncharacterized	0.52
Compendium_44	MA-2_19	uncharacterized	biological	0.6
Compendium_45	MA-2_49	uncharacterized	uncharacterized	0.47
Compendium_45	RNAseq-2_33	uncharacterized	uncharacterized	0.7
Compendium_46	RNAseq-1_15	genomic	genomic	0.9
Compendium_47	RNAseq-1_29	regulatory	regulatory	0.93
Compendium_48	MA-1_43	regulatory	uncharacterized	0.31
Compendium_48	RNAseq-1_75	regulatory	regulatory	0.8
Compendium_48	RNAseq-2_4	regulatory	uncharacterized	0.38
Compendium_49	RNAseq-1_77	regulatory	regulatory	0.67
Compendium_49	RNAseq-2_12	regulatory	regulatory	0.77
Compendium_51	RNAseq-1_90	genomic	genomic	0.74
Compendium_52	MA-1_16	biological	biological	0.55
Compendium_52	MA-2_35	biological	biological	0.57
Compendium_53	RNAseq-1_50	genomic	genomic	0.93
Compendium_54	MA-1_3	regulatory	regulatory	0.56
Compendium_55	MA-1_27	regulatory	biological	0.39
Compendium_55	MA-2_25	regulatory	biological	0.48
Compendium_56	RNAseq-1_53	regulatory	regulatory	0.74
Compendium_56	RNAseq-2_10	regulatory	regulatory	0.38
Compendium_57	MA-3_30	regulatory	regulatory	0.51
Compendium_58	RNAseq-1_67	regulatory	regulatory	0.9
Compendium_59	MA-2_22	genomic	uncharacterized	0.7
Compendium_59	RNAseq-1_36	genomic	genomic	0.76
Compendium_60	RNAseq-1_13	regulatory	regulatory	0.74
Compendium_61	MA-1_1	regulatory	regulatory	0.64
Compendium_61	MA-2_31	regulatory	regulatory	0.4
Compendium_61	MA-3_12	regulatory	biological	0.45
Compendium_61	RNAseq-1_82	regulatory	regulatory	0.5
Compendium_63	MA-1_34	regulatory	regulatory	0.47
Compendium_63	MA-2_16	regulatory	regulatory	0.76
Compendium_63	RNAseq-1_74	regulatory	regulatory	0.58
Compendium_63	RNAseq-2_45	regulatory	regulatory	0.52
Compendium_64	RNAseq-1_38	biological	biological	0.84
Compendium_65	MA-1_70	regulatory	regulatory	0.6
Compendium_66	MA-1_52	regulatory	regulatory	0.79
Compendium_66	MA-2_4	regulatory	regulatory	0.73
Compendium_66	RNAseq-1_10	regulatory	regulatory	0.82
Compendium_66	RNAseq-2_34	regulatory	regulatory	0.66
Compendium_69	RNAseq-1_11	regulatory	regulatory	0.94
Compendium_70	MA-1_41	biological	genomic	0.6
Compendium_71	MA-1_74	uncharacterized	uncharacterized	0.52
Compendium_71	MA-2_3	uncharacterized	uncharacterized	0.57
Compendium_73	RNAseq-2_36	regulatory	regulatory	0.79
Compendium_76	RNAseq-2_2	regulatory	regulatory	0.85
Compendium_77	MA-1_56	uncharacterized	uncharacterized	0.52
Compendium_78	RNAseq-1_83	regulatory	regulatory	0.59
Compendium_78	RNAseq-2_26	regulatory	regulatory	0.84
Compendium_79	RNAseq-1_20	regulatory	regulatory	0.8
Compendium_80	RNAseq-1_43	regulatory	regulatory	0.83
Compendium_81	MA-2_38	regulatory	regulatory	0.46
Compendium_81	MA-3_10	regulatory	regulatory	0.46
Compendium_82	MA-2_36	uncharacterized	uncharacterized	0.51
Compendium_82	RNAseq-1_3	uncharacterized	biological	0.75
Compendium_82	RNAseq-2_51	uncharacterized	uncharacterized	0.43
Compendium_83	RNAseq-1_48	regulatory	regulatory	0.73
Compendium_84	MA-2_51	regulatory	regulatory	0.55
Compendium_84	RNAseq-2_23	regulatory	regulatory	0.39
Compendium_85	RNAseq-1_52	genomic	genomic	0.72
Compendium_86	MA-1_91	biological	biological	0.87
Compendium_87	MA-2_29	regulatory	regulatory	0.47
Compendium_87	RNAseq-1_57	regulatory	regulatory	0.85
Compendium_87	RNAseq-2_9	regulatory	regulatory	0.35
Compendium_88	MA-1_81	genomic	biological	0.38
Compendium_89	MA-1_5	regulatory	regulatory	0.72
Compendium_89	MA-2_41	regulatory	regulatory	0.84
Compendium_89	MA-3_11	regulatory	regulatory	0.52
Compendium_89	RNAseq-1_64	regulatory	regulatory	0.68
Compendium_89	RNAseq-2_44	regulatory	regulatory	0.62
Compendium_90	RNAseq-1_7	uncharacterized	uncharacterized	0.84
Compendium_91	MA-2_17	regulatory	regulatory	0.83
Compendium_91	RNAseq-1_63	regulatory	regulatory	0.94
Compendium_91	RNAseq-2_6	regulatory	regulatory	0.66
Compendium_93	RNAseq-1_66	regulatory	regulatory	0.9
Compendium_93	RNAseq-2_18	regulatory	regulatory	0.84
Compendium_94	MA-1_10	regulatory	biological	0.51
Compendium_94	MA-2_33	regulatory	biological	0.44
Compendium_94	RNAseq-2_21	regulatory	biological	0.62
Compendium_95	MA-1_28	biological	biological	0.85
Compendium_97	RNAseq-1_71	regulatory	regulatory	0.89
Compendium_99	MA-1_59	regulatory	uncharacterized	0.44
Compendium_99	MA-2_24	regulatory	uncharacterized	0.34
Compendium_100	RNAseq-2_38	biological	biological	0.66
Compendium_101	MA-3_4	regulatory	biological	0.57
Compendium_102	MA-1_75	regulatory	regulatory	0.51
Compendium_105	MA-1_15	regulatory	regulatory	0.75
Compendium_105	MA-2_30	regulatory	regulatory	0.51
Compendium_105	MA-3_15	regulatory	regulatory	0.6
Compendium_105	RNAseq-1_58	regulatory	regulatory	0.93
Compendium_106	RNAseq-1_72	regulatory	regulatory	0.79
Compendium_106	RNAseq-2_3	regulatory	regulatory	0.48
Compendium_107	RNAseq-1_80	uncharacterized	biological	0.58
Compendium_108	MA-1_88	regulatory	regulatory	0.85
Compendium_109	MA-2_28	regulatory	regulatory	0.56
Compendium_109	MA-3_28	regulatory	regulatory	0.77
Compendium_109	RNAseq-1_0	regulatory	regulatory	0.96
Compendium_109	RNAseq-2_35	regulatory	regulatory	0.59
Compendium_111	RNAseq-1_25	biological	regulatory	0.36
Compendium_112	MA-1_39	regulatory	regulatory	0.84
Compendium_112	MA-2_46	regulatory	regulatory	0.57
Compendium_112	RNAseq-1_41	regulatory	regulatory	0.72
Compendium_112	RNAseq-2_30	regulatory	regulatory	0.56
Compendium_113	RNAseq-2_16	biological	genomic	0.76
Compendium_116	MA-1_6	regulatory	regulatory	0.61
Compendium_116	MA-2_20	regulatory	regulatory	0.55
Compendium_116	RNAseq-1_8	regulatory	regulatory	0.63
Compendium_116	RNAseq-2_31	regulatory	regulatory	0.74
Compendium_117	MA-1_14	biological	biological	0.55
Compendium_117	RNAseq-1_35	biological	biological	0.6
Compendium_118	MA-1_85	genomic	genomic	0.73
Compendium_119	RNAseq-1_19	regulatory	regulatory	0.66
Compendium_120	MA-1_12	regulatory	regulatory	0.73
Compendium_120	MA-2_6	regulatory	regulatory	0.75
Compendium_120	MA-3_6	regulatory	regulatory	0.5
Compendium_120	RNAseq-1_46	regulatory	regulatory	0.84
Compendium_120	RNAseq-2_25	regulatory	regulatory	0.92
Compendium_121	MA-1_62	uncharacterized	uncharacterized	0.66
Compendium_121	MA-2_52	uncharacterized	uncharacterized	0.53
Compendium_122	MA-1_0	regulatory	biological	0.55
Compendium_122	MA-2_7	regulatory	regulatory	0.54
Compendium_123	MA-1_89	regulatory	regulatory	0.51
Compendium_123	MA-2_13	regulatory	regulatory	0.69
Compendium_123	RNAseq-1_4	regulatory	regulatory	0.86
Compendium_123	RNAseq-2_37	regulatory	regulatory	0.58
Compendium_125	RNAseq-1_89	regulatory	regulatory	0.72
Compendium_126	MA-1_102	regulatory	regulatory	0.69
Compendium_127	MA-1_32	regulatory	regulatory	0.36
Compendium_127	RNAseq-1_6	regulatory	regulatory	0.83
Compendium_128	MA-1_80	regulatory	regulatory	0.81
Compendium_128	RNAseq-1_76	regulatory	regulatory	0.65
Compendium_130	RNAseq-1_70	regulatory	regulatory	0.91
Compendium_131	RNAseq-1_45	regulatory	regulatory	0.92
Compendium_134	RNAseq-1_18	regulatory	regulatory	0.89
Compendium_136	RNAseq-1_69	genomic	genomic	0.89
Compendium_137	RNAseq-1_51	biological	biological	0.8
Compendium_138	RNAseq-1_42	genomic	genomic	0.87
Compendium_139	RNAseq-1_2	uncharacterized	uncharacterized	0.82
Compendium_140	RNAseq-1_54	regulatory	regulatory	0.91
Compendium_142	RNAseq-1_60	regulatory	regulatory	0.8
Compendium_143	MA-2_48	regulatory	regulatory	0.49
Compendium_144	RNAseq-1_61	regulatory	regulatory	0.82
Compendium_146	RNAseq-1_85	regulatory	regulatory	0.82
Compendium_147	MA-1_82	uncharacterized	uncharacterized	0.45
Compendium_147	MA-3_17	uncharacterized	uncharacterized	0.4
Compendium_147	RNAseq-1_79	uncharacterized	uncharacterized	0.68
Compendium_147	RNAseq-2_8	uncharacterized	uncharacterized	0.71
Compendium_148	MA-1_21	regulatory	regulatory	0.34
Compendium_148	MA-2_37	regulatory	regulatory	0.57
Compendium_148	RNAseq-1_55	regulatory	regulatory	0.79
Compendium_149	MA-2_14	regulatory	regulatory	0.6
Compendium_149	MA-3_19	regulatory	regulatory	0.66
Compendium_149	RNAseq-2_14	regulatory	regulatory	0.73
Compendium_150	MA-1_57	regulatory	biological	0.38
Compendium_151	MA-2_32	regulatory	regulatory	0.66
Compendium_152	MA-2_12	regulatory	regulatory	0.54
Compendium_152	MA-3_2	regulatory	regulatory	0.41
Compendium_152	RNAseq-1_73	regulatory	regulatory	0.87
Compendium_152	RNAseq-2_43	regulatory	regulatory	0.38
Compendium_153	MA-1_37	regulatory	uncharacterized	0.39
Compendium_153	RNAseq-1_32	regulatory	regulatory	0.74
Compendium_154	MA-1_25	regulatory	uncharacterized	0.48
Compendium_155	RNAseq-1_44	regulatory	regulatory	0.92
Compendium_156	MA-1_35	regulatory	regulatory	0.49
Compendium_157	MA-3_21	uncharacterized	regulatory	0.3
Compendium_157	RNAseq-1_27	uncharacterized	regulatory	0.58
Compendium_157	RNAseq-2_0	uncharacterized	regulatory	0.54
Compendium_158	RNAseq-1_14	regulatory	regulatory	0.84
Compendium_158	RNAseq-2_27	regulatory	regulatory	0.76
Compendium_164	MA-2_53	biological	uncharacterized	0.34
Compendium_168	MA-3_5	regulatory	uncharacterized	0.5
Compendium_168	RNAseq-1_81	regulatory	regulatory	0.57
Compendium_171	RNAseq-1_84	biological	uncharacterized	0.58
Compendium_173	RNAseq-2_49	biological	uncharacterized	0.59
Compendium_174	RNAseq-1_39	biological	biological	0.91
Compendium_175	RNAseq-1_86	genomic	genomic	0.41
Compendium_177	RNAseq-2_11	uncharacterized	regulatory	0.51
Compendium_180	MA-2_9	uncharacterized	uncharacterized	0.36
