# Supplementary material for: Independent component analysis recovers consistent regulatory signals from disparate datasets
Source: PLoS Comput Biol. 2021 Feb 2;17(2):e1008647. doi: 10.1371/journal.pcbi.1008647 (PMC7888660; doi:10.1371/journal.pcbi.1008647)
Supplement: S1 Dataset — (XLSX) [file pcbi.1008647.s012.xlsx]

## Sheet: Table of Contents
Sheet Name	Description
Metadata	Metadata for each sample in the five transcriptomic datasets and two proteomics datasets
Continued in Dataset S2
RNAseq-1 Expression	Expression data from RNAseq-1 (log-TPM) after subtraction of reference condition
RNAseq-2 Expression	Expression data from RNAseq-2 (log-TPM) after subtraction of reference condition
MA-1 Expression	Expression data from MA-1 (RMA) after subtraction of reference condition
Continued in Dataset S3
MA-2 Expression	Expression data from MA-2 (RMA) after subtraction of reference condition
MA-3 Expression	Expression data from MA-3 (RMA) after subtraction of reference condition

## Sheet: Metadata
Sample ID	Dataset	Low Quality?	NCBI GEO ID	Proteomexchange ID	PMID	DOI	Genotype	Platform	Reference Conditions
control__wt_glc__1	RNAseq-1		GSE65643		31797920		Escherichia coli K-12 MG1655	Illumina MiSeq	control__wt_glc__1, control__wt_glc__2
control__wt_glc__2	RNAseq-1		GSE65643		31797920		Escherichia coli K-12 MG1655	Illumina MiSeq	control__wt_glc__1, control__wt_glc__2
fur__wt_dpd__1	RNAseq-1		GSE54900		31797920		Escherichia coli K-12 MG1655	Illumina MiSeq	control__wt_glc__1, control__wt_glc__2
fur__wt_dpd__2	RNAseq-1		GSE54900		31797920		Escherichia coli K-12 MG1655	Illumina MiSeq	control__wt_glc__1, control__wt_glc__2
fur__wt_fe__1	RNAseq-1		GSE54900		31797920		Escherichia coli K-12 MG1655	Illumina MiSeq	control__wt_glc__1, control__wt_glc__2
fur__wt_fe__2	RNAseq-1		GSE54900		31797920		Escherichia coli K-12 MG1655	Illumina MiSeq	control__wt_glc__1, control__wt_glc__2
fur__delfur_dpd__1	RNAseq-1		GSE54900		31797920		Escherichia coli K-12 MG1655 Δfur	Illumina MiSeq	control__wt_glc__1, control__wt_glc__2
fur__delfur_dpd__2	RNAseq-1		GSE54900		31797920		Escherichia coli K-12 MG1655 Δfur	Illumina MiSeq	control__wt_glc__1, control__wt_glc__2
fur__delfur_fe2__1	RNAseq-1		GSE54900		31797920		Escherichia coli K-12 MG1655 Δfur	Illumina MiSeq	control__wt_glc__1, control__wt_glc__2
fur__delfur_fe2__2	RNAseq-1		GSE54900		31797920		Escherichia coli K-12 MG1655 Δfur	Illumina MiSeq	control__wt_glc__1, control__wt_glc__2
acid__wt_ph5__1	RNAseq-1		GSE66482		31797920		Escherichia coli K-12 MG1655	Illumina MiSeq	control__wt_glc__1, control__wt_glc__2
acid__wt_ph5__2	RNAseq-1		GSE66482		31797920		Escherichia coli K-12 MG1655	Illumina MiSeq	control__wt_glc__1, control__wt_glc__2
acid__delgadx_ph5__1	RNAseq-1		GSE66482		31797920		Escherichia coli K-12 MG1655 ΔgadX	Illumina MiSeq	control__wt_glc__1, control__wt_glc__2
acid__delgadx_ph5__2	RNAseq-1		GSE66482		31797920		Escherichia coli K-12 MG1655 ΔgadX	Illumina MiSeq	control__wt_glc__1, control__wt_glc__2
acid__delgadw_ph5__1	RNAseq-1		GSE66482		31797920		Escherichia coli K-12 MG1655 ΔgadW	Illumina MiSeq	control__wt_glc__1, control__wt_glc__2
acid__delgadw_ph5__2	RNAseq-1		GSE66482		31797920		Escherichia coli K-12 MG1655 ΔgadW	Illumina MiSeq	control__wt_glc__1, control__wt_glc__2
acid__delgade_ph5__1	RNAseq-1		GSE66482		31797920		Escherichia coli K-12 MG1655 ΔgadE	Illumina MiSeq	control__wt_glc__1, control__wt_glc__2
acid__delgade_ph5__2	RNAseq-1		GSE66482		31797920		Escherichia coli K-12 MG1655 ΔgadE	Illumina MiSeq	control__wt_glc__1, control__wt_glc__2
oxidative__wt_pq__1	RNAseq-1		GSE65711		31797920		Escherichia coli K-12 MG1655	Illumina MiSeq	control__wt_glc__1, control__wt_glc__2
oxidative__wt_pq__2	RNAseq-1		GSE65711		31797920		Escherichia coli K-12 MG1655	Illumina MiSeq	control__wt_glc__1, control__wt_glc__2
oxidative__deloxyr_pq__1	RNAseq-1		GSE65711		31797920		Escherichia coli K-12 MG1655 ΔoxyR	Illumina MiSeq	control__wt_glc__1, control__wt_glc__2
oxidative__deloxyr_pq__2	RNAseq-1		GSE65711		31797920		Escherichia coli K-12 MG1655 ΔoxyR	Illumina MiSeq	control__wt_glc__1, control__wt_glc__2
oxidative__delsoxr_pq__1	RNAseq-1		GSE65711		31797920		Escherichia coli K-12 MG1655 ΔsoxR	Illumina MiSeq	control__wt_glc__1, control__wt_glc__2
oxidative__delsoxr_pq__2	RNAseq-1		GSE65711		31797920		Escherichia coli K-12 MG1655 ΔsoxR	Illumina MiSeq	control__wt_glc__1, control__wt_glc__2
oxidative__delsoxs_pq__1	RNAseq-1		GSE65711		31797920		Escherichia coli K-12 MG1655 ΔsoxS	Illumina MiSeq	control__wt_glc__1, control__wt_glc__2
oxidative__delsoxs_pq__2	RNAseq-1		GSE65711		31797920		Escherichia coli K-12 MG1655 ΔsoxS	Illumina MiSeq	control__wt_glc__1, control__wt_glc__2
nac_ntrc__wt_csn__1	RNAseq-1				31797920		Escherichia coli K-12 MG1655	Illumina MiSeq	control__wt_glc__1, control__wt_glc__2
nac_ntrc__wt_csn__2	RNAseq-1				31797920		Escherichia coli K-12 MG1655	Illumina MiSeq	control__wt_glc__1, control__wt_glc__2
nac_ntrc__wt_cytd__1	RNAseq-1				31797920		Escherichia coli K-12 MG1655	Illumina MiSeq	control__wt_glc__1, control__wt_glc__2
nac_ntrc__wt_cytd__2	RNAseq-1				31797920		Escherichia coli K-12 MG1655	Illumina MiSeq	control__wt_glc__1, control__wt_glc__2
nac_ntrc__wt_gln__1	RNAseq-1				31797920		Escherichia coli K-12 MG1655	Illumina MiSeq	control__wt_glc__1, control__wt_glc__2
nac_ntrc__wt_gln__2	RNAseq-1				31797920		Escherichia coli K-12 MG1655	Illumina MiSeq	control__wt_glc__1, control__wt_glc__2
nac_ntrc__bw_delnac_csn__1	RNAseq-1				31797920		Escherichia coli BW25113 Δnac	Illumina MiSeq	control__wt_glc__1, control__wt_glc__2
nac_ntrc__bw_delnac_csn__2	RNAseq-1				31797920		Escherichia coli BW25113 Δnac	Illumina MiSeq	control__wt_glc__1, control__wt_glc__2
nac_ntrc__bw_delnac_cytd__1	RNAseq-1				31797920		Escherichia coli BW25113 Δnac	Illumina MiSeq	control__wt_glc__1, control__wt_glc__2
nac_ntrc__bw_delnac_cytd__2	RNAseq-1				31797920		Escherichia coli BW25113 Δnac	Illumina MiSeq	control__wt_glc__1, control__wt_glc__2
nac_ntrc__bw_delnac_gln__1	RNAseq-1				31797920		Escherichia coli BW25113 Δnac	Illumina MiSeq	control__wt_glc__1, control__wt_glc__2
nac_ntrc__bw_delnac_gln__2	RNAseq-1				31797920		Escherichia coli BW25113 Δnac	Illumina MiSeq	control__wt_glc__1, control__wt_glc__2
nac_ntrc__bw_delnac_nh4__1	RNAseq-1				31797920		Escherichia coli BW25113 Δnac	Illumina MiSeq	control__wt_glc__1, control__wt_glc__2
nac_ntrc__bw_delnac_nh4__2	RNAseq-1				31797920		Escherichia coli BW25113 Δnac	Illumina MiSeq	control__wt_glc__1, control__wt_glc__2
misc__wt_no_te__1	RNAseq-1		GSE122211		31797920		Escherichia coli K-12 MG1655	Illumina MiSeq	control__wt_glc__1, control__wt_glc__2
misc__wt_no_te__2	RNAseq-1		GSE122211		31797920		Escherichia coli K-12 MG1655	Illumina MiSeq	control__wt_glc__1, control__wt_glc__2
misc__bw_delcbl__1	RNAseq-1		GSE122211		31797920		Escherichia coli BW25113 Δcbl	Illumina MiSeq	control__wt_glc__1, control__wt_glc__2
misc__bw_delcbl__2	RNAseq-1		GSE122211		31797920		Escherichia coli BW25113 Δcbl	Illumina MiSeq	control__wt_glc__1, control__wt_glc__2
misc__bw_delfabr__1	RNAseq-1		GSE122211		31797920		Escherichia coli BW25113 ΔfabR	Illumina MiSeq	control__wt_glc__1, control__wt_glc__2
misc__bw_delfabr__2	RNAseq-1		GSE122211		31797920		Escherichia coli BW25113 ΔfabR	Illumina MiSeq	control__wt_glc__1, control__wt_glc__2
misc__bw_delfadr__1	RNAseq-1		GSE122211		31797920		Escherichia coli BW25113 ΔfadR	Illumina MiSeq	control__wt_glc__1, control__wt_glc__2
misc__bw_delfadr__2	RNAseq-1		GSE122211		31797920		Escherichia coli BW25113 ΔfadR	Illumina MiSeq	control__wt_glc__1, control__wt_glc__2
misc__nitr_031__1	RNAseq-1		GSE72020		31797920		Escherichia coli K-12 MG1655	Illumina MiSeq	control__wt_glc__1, control__wt_glc__2
omics__wt_glu__1	RNAseq-1		GSE122211		31797920		Escherichia coli K-12 MG1655	Illumina MiSeq	control__wt_glc__1, control__wt_glc__2
omics__wt_glu__2	RNAseq-1		GSE122211		31797920		Escherichia coli K-12 MG1655	Illumina MiSeq	control__wt_glc__1, control__wt_glc__2
omics__wt_gly__1	RNAseq-1		GSE59760		31797920		Escherichia coli K-12 MG1655	Illumina MiSeq	control__wt_glc__1, control__wt_glc__2
omics__wt_gly__2	RNAseq-1		GSE59760		31797920		Escherichia coli K-12 MG1655	Illumina MiSeq	control__wt_glc__1, control__wt_glc__2
omics__wt_thr__1	RNAseq-1		GSE59760		31797920		Escherichia coli K-12 MG1655	Illumina MiSeq	control__wt_glc__1, control__wt_glc__2
omics__wt_thr__2	RNAseq-1		GSE59760		31797920		Escherichia coli K-12 MG1655	Illumina MiSeq	control__wt_glc__1, control__wt_glc__2
omics__bw_ac__1	RNAseq-1		GSE59759		31797920		Escherichia coli BW25113	Illumina MiSeq	control__wt_glc__1, control__wt_glc__2
omics__bw_ac__2	RNAseq-1		GSE59759		31797920		Escherichia coli BW25113	Illumina MiSeq	control__wt_glc__1, control__wt_glc__2
omics__bw_fum__1	RNAseq-1		GSE59759		31797920		Escherichia coli BW25113	Illumina MiSeq	control__wt_glc__1, control__wt_glc__2
omics__bw_fum__2	RNAseq-1		GSE59759		31797920		Escherichia coli BW25113	Illumina MiSeq	control__wt_glc__1, control__wt_glc__2
omics__bw_glc__1	RNAseq-1		GSE59759		31797920		Escherichia coli BW25113	Illumina MiSeq	control__wt_glc__1, control__wt_glc__2
omics__bw_glc__2	RNAseq-1		GSE59759		31797920		Escherichia coli BW25113	Illumina MiSeq	control__wt_glc__1, control__wt_glc__2
omics__bw_pyr__1	RNAseq-1		GSE59759		31797920		Escherichia coli BW25113	Illumina MiSeq	control__wt_glc__1, control__wt_glc__2
omics__bw_pyr__2	RNAseq-1		GSE59759		31797920		Escherichia coli BW25113	Illumina MiSeq	control__wt_glc__1, control__wt_glc__2
ompr__wt_nacl__1	RNAseq-1		GSE88980		31797920		Escherichia coli K-12 MG1655	Illumina MiSeq	control__wt_glc__1, control__wt_glc__2
ompr__wt_nacl__2	RNAseq-1		GSE88980		31797920		Escherichia coli K-12 MG1655	Illumina MiSeq	control__wt_glc__1, control__wt_glc__2
ompr__bw_delompr_nacl__1	RNAseq-1		GSE88980		31797920		Escherichia coli BW25113 ΔompR	Illumina MiSeq	control__wt_glc__1, control__wt_glc__2
ompr__bw_delompr_nacl__2	RNAseq-1		GSE88980		31797920		Escherichia coli BW25113 ΔompR	Illumina MiSeq	control__wt_glc__1, control__wt_glc__2
minspan__wt_ade__1	RNAseq-1		GSE48324		31797920		Escherichia coli K-12 MG1655	Illumina GAIIX	control__wt_glc__1, control__wt_glc__2
minspan__wt_glc__1	RNAseq-1		GSE48324		31797920		Escherichia coli K-12 MG1655	Illumina GAIIX	control__wt_glc__1, control__wt_glc__2
minspan__wt_glc__2	RNAseq-1		GSE48324		31797920		Escherichia coli K-12 MG1655	Illumina GAIIX	control__wt_glc__1, control__wt_glc__2
minspan__wt_glc__3	RNAseq-1		GSE48324		31797920		Escherichia coli K-12 MG1655	Illumina GAIIX	control__wt_glc__1, control__wt_glc__2
minspan__wt_glc__4	RNAseq-1		GSE122211		31797920		Escherichia coli K-12 MG1655	Illumina MiSeq	control__wt_glc__1, control__wt_glc__2
minspan__wt_glc_anaero__1	RNAseq-1		GSE48324		31797920		Escherichia coli K-12 MG1655	Illumina GAIIX	control__wt_glc__1, control__wt_glc__2
minspan__wt_glc_anaero__2	RNAseq-1		GSE48324		31797920		Escherichia coli K-12 MG1655	Illumina GAIIX	control__wt_glc__1, control__wt_glc__2
minspan__wt_trp__1	RNAseq-1		GSE48324		31797920		Escherichia coli K-12 MG1655	Illumina GAIIX	control__wt_glc__1, control__wt_glc__2
minspan__bw_delcra_glc__1	RNAseq-1		GSE48324		31797920		Escherichia coli BW25113 Δcra	Illumina GAIIX	control__wt_glc__1, control__wt_glc__2
minspan__bw_delcra_glc__2	RNAseq-1		GSE122211		31797920		Escherichia coli BW25113 Δcra	Illumina MiSeq	control__wt_glc__1, control__wt_glc__2
minspan__bw_delcra_trp__1	RNAseq-1		GSE48324		31797920		Escherichia coli BW25113 Δcra	Illumina GAIIX	control__wt_glc__1, control__wt_glc__2
minspan__bw_delmntr__1	RNAseq-1		GSE48324		31797920		Escherichia coli BW25113 ΔmntR	Illumina GAIIX	control__wt_glc__1, control__wt_glc__2
minspan__bw_delnac_ade__1	RNAseq-1		GSE48324		31797920		Escherichia coli BW25113 Δnac	Illumina GAIIX	control__wt_glc__1, control__wt_glc__2
minspan__bw_delnac_glc__1	RNAseq-1		GSE48324		31797920		Escherichia coli BW25113 Δnac	Illumina GAIIX	control__wt_glc__1, control__wt_glc__2
cra_crp__wt_ac__1	RNAseq-1		GSE65643		31797920		Escherichia coli K-12 MG1655	Illumina MiSeq	control__wt_glc__1, control__wt_glc__2
cra_crp__wt_ac__2	RNAseq-1		GSE65643		31797920		Escherichia coli K-12 MG1655	Illumina MiSeq	control__wt_glc__1, control__wt_glc__2
cra_crp__wt_fru__1	RNAseq-1		GSE65643		31797920		Escherichia coli K-12 MG1655	Illumina MiSeq	control__wt_glc__1, control__wt_glc__2
cra_crp__wt_fru__2	RNAseq-1		GSE65643		31797920		Escherichia coli K-12 MG1655	Illumina MiSeq	control__wt_glc__1, control__wt_glc__2
cra_crp__delcra_ac__1	RNAseq-1		GSE65643		31797920		Escherichia coli K-12 MG1655 Δcra	Illumina MiSeq	control__wt_glc__1, control__wt_glc__2
cra_crp__delcra_ac__2	RNAseq-1		GSE65643		31797920		Escherichia coli K-12 MG1655 Δcra	Illumina MiSeq	control__wt_glc__1, control__wt_glc__2
cra_crp__delcra_fru__1	RNAseq-1		GSE65643		31797920		Escherichia coli K-12 MG1655 Δcra	Illumina MiSeq	control__wt_glc__1, control__wt_glc__2
cra_crp__delcra_fru__2	RNAseq-1		GSE65643		31797920		Escherichia coli K-12 MG1655 Δcra	Illumina MiSeq	control__wt_glc__1, control__wt_glc__2
cra_crp__delcra_glc__1	RNAseq-1		GSE65643		31797920		Escherichia coli K-12 MG1655 Δcra	Illumina MiSeq	control__wt_glc__1, control__wt_glc__2
cra_crp__delcra_glc__2	RNAseq-1		GSE65643		31797920		Escherichia coli K-12 MG1655 Δcra	Illumina MiSeq	control__wt_glc__1, control__wt_glc__2
rpoB__wt_031__1	RNAseq-1		GSE59377		31797920		Escherichia coli K-12 MG1655	Illumina MiSeq	control__wt_glc__1, control__wt_glc__2
rpoB__wt_044__1	RNAseq-1		GSE59377		31797920		Escherichia coli K-12 MG1655	Illumina MiSeq	control__wt_glc__1, control__wt_glc__2
rpoB__wt_lb__1	RNAseq-1		GSE59377		31797920		Escherichia coli K-12 MG1655	Illumina MiSeq	control__wt_glc__1, control__wt_glc__2
rpoB__wt_lb__2	RNAseq-1		GSE59377		31797920		Escherichia coli K-12 MG1655	Illumina MiSeq	control__wt_glc__1, control__wt_glc__2
rpoB__rpoBE546V_031__1	RNAseq-1		GSE59377		31797920		Escherichia coli K-12 MG1655 rpoBE546V	Illumina MiSeq	control__wt_glc__1, control__wt_glc__2
rpoB__rpoBE546V_044__1	RNAseq-1		GSE59377		31797920		Escherichia coli K-12 MG1655 rpoBE546V	Illumina MiSeq	control__wt_glc__1, control__wt_glc__2
rpoB__rpoBE546V_lb__1	RNAseq-1		GSE59377		31797920		Escherichia coli K-12 MG1655 rpoBE546V	Illumina MiSeq	control__wt_glc__1, control__wt_glc__2
rpoB__rpoBE546V_lb__2	RNAseq-1		GSE59377		31797920		Escherichia coli K-12 MG1655 rpoBE546V	Illumina MiSeq	control__wt_glc__1, control__wt_glc__2
rpoB__rpoBE546V_glc__1	RNAseq-1		GSE59377		31797920		Escherichia coli K-12 MG1655 rpoBE546V	Illumina MiSeq	control__wt_glc__1, control__wt_glc__2
rpoB__rpoBE672K_glc__1	RNAseq-1		GSE59377		31797920		Escherichia coli K-12 MG1655 rpoBE672K	Illumina MiSeq	control__wt_glc__1, control__wt_glc__2
rpoB__rpoBE672K_glc__2	RNAseq-1		GSE59377		31797920		Escherichia coli K-12 MG1655 rpoBE672K	Illumina MiSeq	control__wt_glc__1, control__wt_glc__2
rpoB__rpoBE672K_lb__1	RNAseq-1		GSE59377		31797920		Escherichia coli K-12 MG1655 rpoBE672K	Illumina MiSeq	control__wt_glc__1, control__wt_glc__2
rpoB__rpoBE672K_lb__2	RNAseq-1		GSE59377		31797920		Escherichia coli K-12 MG1655 rpoBE672K	Illumina MiSeq	control__wt_glc__1, control__wt_glc__2
crp__wt_fru__1	RNAseq-1		GSE64849		31797920		Escherichia coli K-12 MG1655	Illumina MiSeq	control__wt_glc__1, control__wt_glc__2
crp__wt_glyc__1	RNAseq-1		GSE64849		31797920		Escherichia coli K-12 MG1655	Illumina MiSeq	control__wt_glc__1, control__wt_glc__2
crp__wt_glyc__2	RNAseq-1		GSE64849		31797920		Escherichia coli K-12 MG1655	Illumina MiSeq	control__wt_glc__1, control__wt_glc__2
crp__delar1_glyc__1	RNAseq-1		GSE64849		31797920		Escherichia coli K-12 MG1655 crp_delAr1	Illumina MiSeq	control__wt_glc__1, control__wt_glc__2
crp__delar1_glyc__2	RNAseq-1		GSE64849		31797920		Escherichia coli K-12 MG1655 crp_delAr1	Illumina MiSeq	control__wt_glc__1, control__wt_glc__2
crp__delar1ar2_glyc__1	RNAseq-1		GSE64849		31797920		Escherichia coli K-12 MG1655 crp_delAr1delAr2	Illumina MiSeq	control__wt_glc__1, control__wt_glc__2
crp__delar1ar2_glyc__2	RNAseq-1		GSE64849		31797920		Escherichia coli K-12 MG1655 crp_delAr1delAr2	Illumina MiSeq	control__wt_glc__1, control__wt_glc__2
crp__delar1ar2_glyc__3	RNAseq-1		GSE64849		31797920		Escherichia coli K-12 MG1655 crp_delAr1delAr2	Illumina MiSeq	control__wt_glc__1, control__wt_glc__2
crp__delar2_glyc__1	RNAseq-1		GSE64849		31797920		Escherichia coli K-12 MG1655 crp_delAr2	Illumina MiSeq	control__wt_glc__1, control__wt_glc__2
crp__delar2_glyc__2	RNAseq-1		GSE64849		31797920		Escherichia coli K-12 MG1655 crp_delAr2	Illumina MiSeq	control__wt_glc__1, control__wt_glc__2
crp__delar2_glyc__3	RNAseq-1		GSE64849		31797920		Escherichia coli K-12 MG1655 crp_delAr2	Illumina MiSeq	control__wt_glc__1, control__wt_glc__2
crp__delcrp_fru__1	RNAseq-1		GSE64849		31797920		Escherichia coli K-12 MG1655 Δcrp	Illumina MiSeq	control__wt_glc__1, control__wt_glc__2
crp__delcrp_fru__2	RNAseq-1		GSE64849		31797920		Escherichia coli K-12 MG1655 Δcrp	Illumina MiSeq	control__wt_glc__1, control__wt_glc__2
crp__delcrp_fru__3	RNAseq-1		GSE64849		31797920		Escherichia coli K-12 MG1655 Δcrp	Illumina MiSeq	control__wt_glc__1, control__wt_glc__2
crp__delcrp_glc__1	RNAseq-1		GSE64849		31797920		Escherichia coli K-12 MG1655 Δcrp	Illumina MiSeq	control__wt_glc__1, control__wt_glc__2
crp__delcrp_glc__2	RNAseq-1		GSE64849		31797920		Escherichia coli K-12 MG1655 Δcrp	Illumina MiSeq	control__wt_glc__1, control__wt_glc__2
crp__delcrp_glc__3	RNAseq-1		GSE64849		31797920		Escherichia coli K-12 MG1655 Δcrp	Illumina MiSeq	control__wt_glc__1, control__wt_glc__2
crp__delcrp_glyc__1	RNAseq-1		GSE64849		31797920		Escherichia coli K-12 MG1655 Δcrp	Illumina MiSeq	control__wt_glc__1, control__wt_glc__2
crp__delcrp_glyc__2	RNAseq-1		GSE64849		31797920		Escherichia coli K-12 MG1655 Δcrp	Illumina MiSeq	control__wt_glc__1, control__wt_glc__2
crp__delcrp_glyc__3	RNAseq-1		GSE64849		31797920		Escherichia coli K-12 MG1655 Δcrp	Illumina MiSeq	control__wt_glc__1, control__wt_glc__2
glu__glu_ale3__1	RNAseq-1		GSE61327		31797920		Escherichia coli GLU.3.412.1	Illumina MiSeq	control__wt_glc__1, control__wt_glc__2
glu__glu_ale4__1	RNAseq-1		GSE61327		31797920		Escherichia coli GLU.4.403.1	Illumina MiSeq	control__wt_glc__1, control__wt_glc__2
glu__glu_ale5__1	RNAseq-1		GSE61327		31797920		Escherichia coli GLU.5.288.1	Illumina MiSeq	control__wt_glc__1, control__wt_glc__2
glu__glu_ale6__1	RNAseq-1		GSE61327		31797920		Escherichia coli GLU.6.406.1	Illumina MiSeq	control__wt_glc__1, control__wt_glc__2
glu__glu_ale8__1	RNAseq-1		GSE61327		31797920		Escherichia coli GLU.8.380.1	Illumina MiSeq	control__wt_glc__1, control__wt_glc__2
glu__glu_ale9__1	RNAseq-1		GSE61327		31797920		Escherichia coli GLU.9.433.1	Illumina MiSeq	control__wt_glc__1, control__wt_glc__2
glu__glu_ale10__1	RNAseq-1		GSE61327		31797920		Escherichia coli GLU.10.418.1	Illumina MiSeq	control__wt_glc__1, control__wt_glc__2
42c__wt_42c__1	RNAseq-1		GSE132442		31797920		Escherichia coli K-12 MG1655	Illumina MiSeq	control__wt_glc__1, control__wt_glc__2
42c__42c_ale1__1	RNAseq-1		GSE132442		31797920		Escherichia coli 42C.1.124.1	Illumina MiSeq	control__wt_glc__1, control__wt_glc__2
42c__42c_ale2__1	RNAseq-1		GSE132442		31797920		Escherichia coli 42C.2.163.1	Illumina MiSeq	control__wt_glc__1, control__wt_glc__2
42c__42c_ale3__1	RNAseq-1		GSE132442		31797920		Escherichia coli 42C.3.120.1	Illumina MiSeq	control__wt_glc__1, control__wt_glc__2
42c__42c_ale4__1	RNAseq-1		GSE132442		31797920		Escherichia coli 42C.4.161.1	Illumina MiSeq	control__wt_glc__1, control__wt_glc__2
42c__42c_ale5__1	RNAseq-1		GSE132442		31797920		Escherichia coli 42C.5.125.1	Illumina MiSeq	control__wt_glc__1, control__wt_glc__2
42c__42c_ale6__1	RNAseq-1		GSE132442		31797920		Escherichia coli 42C.6.164.1	Illumina MiSeq	control__wt_glc__1, control__wt_glc__2
42c__42c_ale8__1	RNAseq-1		GSE132442		31797920		Escherichia coli 42C.8.164.1	Illumina MiSeq	control__wt_glc__1, control__wt_glc__2
42c__42c_ale9__1	RNAseq-1		GSE132442		31797920		Escherichia coli 42C.9.131.1	Illumina MiSeq	control__wt_glc__1, control__wt_glc__2
42c__42c_ale10__1	RNAseq-1		GSE132442		31797920		Escherichia coli 42C.10.153.1	Illumina MiSeq	control__wt_glc__1, control__wt_glc__2
ssw__wt_ac__1	RNAseq-1		GSE97944		31797920		Escherichia coli K-12 MG1655	Illumina HiSeq 2000	control__wt_glc__1, control__wt_glc__2
ssw__wt_glc__1	RNAseq-1		GSE97944		31797920		Escherichia coli K-12 MG1655	Illumina HiSeq 2000	control__wt_glc__1, control__wt_glc__2
ssw__wt_glyc__1	RNAseq-1		GSE97944		31797920		Escherichia coli K-12 MG1655	Illumina HiSeq 2000	control__wt_glc__1, control__wt_glc__2
ssw__wt_xyl__1	RNAseq-1		GSE97944		31797920		Escherichia coli K-12 MG1655	Illumina HiSeq 2000	control__wt_glc__1, control__wt_glc__2
ssw__glc_ale1__1	RNAseq-1		GSE97944		31797920		Escherichia coli C13.1.133.1	Illumina HiSeq 2000	control__wt_glc__1, control__wt_glc__2
ssw__glc_ale2__1	RNAseq-1		GSE97944		31797920		Escherichia coli C13.1.134.1	Illumina HiSeq 2000	control__wt_glc__1, control__wt_glc__2
ssw__glc_ale3__1	RNAseq-1		GSE97944		31797920		Escherichia coli C13.6.133.1	Illumina HiSeq 2000	control__wt_glc__1, control__wt_glc__2
ssw__glyc_ale1__1	RNAseq-1		GSE97944		31797920		Escherichia coli SSW_GLY.1.45.1	Illumina HiSeq 2000	control__wt_glc__1, control__wt_glc__2
ssw__glyc_ale2__1	RNAseq-1		GSE97944		31797920		Escherichia coli SSW_GLY.2.45.1	Illumina HiSeq 2000	control__wt_glc__1, control__wt_glc__2
ssw__xyl_ale1__1	RNAseq-1		GSE97944		31797920		Escherichia coli SSW_XYL.1.20.1	Illumina HiSeq 2000	control__wt_glc__1, control__wt_glc__2
ssw__xyl_ale2__1	RNAseq-1		GSE97944		31797920		Escherichia coli SSW_XYL.2.20.1	Illumina HiSeq 2000	control__wt_glc__1, control__wt_glc__2
ssw__xyl_ale3__1	RNAseq-1		GSE97944		31797920		Escherichia coli SSW_XYL.3.20.1	Illumina HiSeq 2000	control__wt_glc__1, control__wt_glc__2
ssw__glc_ac_ac2__1	RNAseq-1		GSE97944		31797920		Escherichia coli SSW_GLU_AC.9.92.4	Illumina HiSeq 2000	control__wt_glc__1, control__wt_glc__2
ssw__glc_ac_glc1__1	RNAseq-1		GSE97944		31797920		Escherichia coli SSW_GLU_AC.9.92.3	Illumina HiSeq 2000	control__wt_glc__1, control__wt_glc__2
ssw__glc_ac_glc2__1	RNAseq-1		GSE97944		31797920		Escherichia coli SSW_GLU_AC.9.92.4	Illumina HiSeq 2000	control__wt_glc__1, control__wt_glc__2
ssw__glc_glyc_glc__1	RNAseq-1		GSE97944		31797920		Escherichia coli SSW_GLU_GLY.4.165.2	Illumina HiSeq 2000	control__wt_glc__1, control__wt_glc__2
ssw__glc_glyc_glyc__1	RNAseq-1		GSE97944		31797920		Escherichia coli SSW_GLU_GLY.4.165.2	Illumina HiSeq 2000	control__wt_glc__1, control__wt_glc__2
ssw__glc_xyl_glc__1	RNAseq-1		GSE97944		31797920		Escherichia coli SSW_GLU_XYL.2.165.1	Illumina HiSeq 2000	control__wt_glc__1, control__wt_glc__2
ssw__glc_xyl_xyl__1	RNAseq-1		GSE97944		31797920		Escherichia coli SSW_GLU_XYL.2.165.1	Illumina HiSeq 2000	control__wt_glc__1, control__wt_glc__2
pgi__glu4_delpgi__1	RNAseq-1				31797920		Escherichia coli GLU.4.403.1 Δpgi	Illumina HiSeq 2000	control__wt_glc__1, control__wt_glc__2
pgi__pgi_ale1__1	RNAseq-1				31797920		Escherichia coli PGI.1	Illumina HiSeq 2000	control__wt_glc__1, control__wt_glc__2
pgi__pgi_ale2__1	RNAseq-1				31797920		Escherichia coli PGI.2	Illumina HiSeq 2000	control__wt_glc__1, control__wt_glc__2
pgi__pgi_ale3__1	RNAseq-1				31797920		Escherichia coli PGI.3	Illumina HiSeq 2000	control__wt_glc__1, control__wt_glc__2
pgi__pgi_ale5__1	RNAseq-1				31797920		Escherichia coli PGI.5	Illumina HiSeq 2000	control__wt_glc__1, control__wt_glc__2
pgi__pgi_ale6__1	RNAseq-1				31797920		Escherichia coli PGI.6	Illumina HiSeq 2000	control__wt_glc__1, control__wt_glc__2
pgi__pgi_ale7__1	RNAseq-1				31797920		Escherichia coli PGI.7	Illumina HiSeq 2000	control__wt_glc__1, control__wt_glc__2
pgi__pgi_ale8__1	RNAseq-1				31797920		Escherichia coli PGI.8	Illumina HiSeq 2000	control__wt_glc__1, control__wt_glc__2
ica__wt_glc__1	RNAseq-1		GSE122295		31797920		Escherichia coli K-12 MG1655	Illumina HiSeq 4000	control__wt_glc__1, control__wt_glc__2
ica__wt_glc__2	RNAseq-1		GSE122295		31797920		Escherichia coli K-12 MG1655	Illumina HiSeq 4000	control__wt_glc__1, control__wt_glc__2
ica__wt_glc__3	RNAseq-1		GSE122295		31797920		Escherichia coli K-12 MG1655	Illumina HiSeq 4000	control__wt_glc__1, control__wt_glc__2
ica__wt_glc__4	RNAseq-1		GSE122295		31797920		Escherichia coli K-12 MG1655	Illumina HiSeq 4000	control__wt_glc__1, control__wt_glc__2
ica__arg_sbt__1	RNAseq-1		GSE122295		31797920		Escherichia coli K-12 MG1655	Illumina HiSeq 4000	control__wt_glc__1, control__wt_glc__2
ica__arg_sbt__2	RNAseq-1		GSE122295		31797920		Escherichia coli K-12 MG1655	Illumina HiSeq 4000	control__wt_glc__1, control__wt_glc__2
ica__cytd_rib__1	RNAseq-1		GSE122295		31797920		Escherichia coli K-12 MG1655	Illumina HiSeq 4000	control__wt_glc__1, control__wt_glc__2
ica__cytd_rib__2	RNAseq-1		GSE122295		31797920		Escherichia coli K-12 MG1655	Illumina HiSeq 4000	control__wt_glc__1, control__wt_glc__2
ica__gth__1	RNAseq-1		GSE122295		31797920		Escherichia coli K-12 MG1655	Illumina HiSeq 4000	control__wt_glc__1, control__wt_glc__2
ica__gth__2	RNAseq-1		GSE122295		31797920		Escherichia coli K-12 MG1655	Illumina HiSeq 4000	control__wt_glc__1, control__wt_glc__2
ica__leu_glcr__1	RNAseq-1		GSE122295		31797920		Escherichia coli K-12 MG1655	Illumina HiSeq 4000	control__wt_glc__1, control__wt_glc__2
ica__leu_glcr__2	RNAseq-1		GSE122295		31797920		Escherichia coli K-12 MG1655	Illumina HiSeq 4000	control__wt_glc__1, control__wt_glc__2
ica__met_glc__1	RNAseq-1		GSE122295		31797920		Escherichia coli K-12 MG1655	Illumina HiSeq 4000	control__wt_glc__1, control__wt_glc__2
ica__met_glc__2	RNAseq-1		GSE122295		31797920		Escherichia coli K-12 MG1655	Illumina HiSeq 4000	control__wt_glc__1, control__wt_glc__2
ica__no3_anaero__1	RNAseq-1		GSE122295		31797920		Escherichia coli K-12 MG1655	Illumina HiSeq 4000	control__wt_glc__1, control__wt_glc__2
ica__no3_anaero__2	RNAseq-1		GSE122295		31797920		Escherichia coli K-12 MG1655	Illumina HiSeq 4000	control__wt_glc__1, control__wt_glc__2
ica__phe_acgam__1	RNAseq-1		GSE122295		31797920		Escherichia coli K-12 MG1655	Illumina HiSeq 4000	control__wt_glc__1, control__wt_glc__2
ica__phe_acgam__2	RNAseq-1		GSE122295		31797920		Escherichia coli K-12 MG1655	Illumina HiSeq 4000	control__wt_glc__1, control__wt_glc__2
ica__thm_gal__1	RNAseq-1		GSE122295		31797920		Escherichia coli K-12 MG1655	Illumina HiSeq 4000	control__wt_glc__1, control__wt_glc__2
ica__thm_gal__2	RNAseq-1		GSE122295		31797920		Escherichia coli K-12 MG1655	Illumina HiSeq 4000	control__wt_glc__1, control__wt_glc__2
ica__tyr_glcn__1	RNAseq-1		GSE122295		31797920		Escherichia coli K-12 MG1655	Illumina HiSeq 4000	control__wt_glc__1, control__wt_glc__2
ica__tyr_glcn__2	RNAseq-1		GSE122295		31797920		Escherichia coli K-12 MG1655	Illumina HiSeq 4000	control__wt_glc__1, control__wt_glc__2
ica__ura_pyr__1	RNAseq-1		GSE122295		31797920		Escherichia coli K-12 MG1655	Illumina HiSeq 4000	control__wt_glc__1, control__wt_glc__2
ica__ura_pyr__2	RNAseq-1		GSE122295		31797920		Escherichia coli K-12 MG1655	Illumina HiSeq 4000	control__wt_glc__1, control__wt_glc__2
ica__wt_glc__5	RNAseq-1		GSE122295		31797920		Escherichia coli K-12 MG1655	Illumina HiSeq 4000	control__wt_glc__1, control__wt_glc__2
ica__wt_glc__6	RNAseq-1		GSE122295		31797920		Escherichia coli K-12 MG1655	Illumina HiSeq 4000	control__wt_glc__1, control__wt_glc__2
ica__bw_delpurR_cytd__1	RNAseq-1		GSE122295		31797920		Escherichia coli BW25113 ΔpurR	Illumina HiSeq 4000	control__wt_glc__1, control__wt_glc__2
ica__bw_delpurR_cytd__2	RNAseq-1		GSE122295		31797920		Escherichia coli BW25113 ΔpurR	Illumina HiSeq 4000	control__wt_glc__1, control__wt_glc__2
ica__ade_glc__1	RNAseq-1		GSE122295		31797920		Escherichia coli K-12 MG1655	Illumina HiSeq 4000	control__wt_glc__1, control__wt_glc__2
ica__ade_glc__2	RNAseq-1		GSE122295		31797920		Escherichia coli K-12 MG1655	Illumina HiSeq 4000	control__wt_glc__1, control__wt_glc__2
ytf__wt_glc__1	RNAseq-1		GSE111094		31797920		Escherichia coli K-12 MG1655	Illumina HiSeq 4000	control__wt_glc__1, control__wt_glc__2
ytf__wt_glc__2	RNAseq-1		GSE111094		31797920		Escherichia coli K-12 MG1655	Illumina HiSeq 4000	control__wt_glc__1, control__wt_glc__2
ytf__delyafC__1	RNAseq-1		GSE111094		31797920		Escherichia coli K-12 MG1655 ΔyafC	Illumina HiSeq 4000	control__wt_glc__1, control__wt_glc__2
ytf__delyafC__2	RNAseq-1		GSE111094		31797920		Escherichia coli K-12 MG1655 ΔyafC	Illumina HiSeq 4000	control__wt_glc__1, control__wt_glc__2
ytf__delyeiE__1	RNAseq-1		GSE111094		31797920		Escherichia coli K-12 MG1655 ΔyeiE	Illumina HiSeq 4000	control__wt_glc__1, control__wt_glc__2
ytf__delyeiE__2	RNAseq-1		GSE111094		31797920		Escherichia coli K-12 MG1655 ΔyeiE	Illumina HiSeq 4000	control__wt_glc__1, control__wt_glc__2
ytf__delyiaJ__1	RNAseq-1		GSE111094		31797920		Escherichia coli K-12 MG1655 ΔyiaJ	Illumina HiSeq 4000	control__wt_glc__1, control__wt_glc__2
ytf__delyiaJ__2	RNAseq-1		GSE111094		31797920		Escherichia coli K-12 MG1655 ΔyiaJ	Illumina HiSeq 4000	control__wt_glc__1, control__wt_glc__2
ytf__delyieP__1	RNAseq-1		GSE111094		31797920		Escherichia coli K-12 MG1655 ΔyieP	Illumina HiSeq 4000	control__wt_glc__1, control__wt_glc__2
ytf__delyieP__2	RNAseq-1		GSE111094		31797920		Escherichia coli K-12 MG1655 ΔyieP	Illumina HiSeq 4000	control__wt_glc__1, control__wt_glc__2
ytf__wt_ph5__1	RNAseq-1		GSE111094		31797920		Escherichia coli K-12 MG1655	Illumina HiSeq 4000	control__wt_glc__1, control__wt_glc__2
ytf__wt_ph5__2	RNAseq-1		GSE111094		31797920		Escherichia coli K-12 MG1655	Illumina HiSeq 4000	control__wt_glc__1, control__wt_glc__2
ytf__wt_ph8__1	RNAseq-1		GSE111094		31797920		Escherichia coli K-12 MG1655	Illumina HiSeq 4000	control__wt_glc__1, control__wt_glc__2
ytf__wt_ph8__2	RNAseq-1		GSE111094		31797920		Escherichia coli K-12 MG1655	Illumina HiSeq 4000	control__wt_glc__1, control__wt_glc__2
ytf__delybaO__1	RNAseq-1		GSE111094		31797920		Escherichia coli K-12 MG1655 ΔybaO	Illumina HiSeq 4000	control__wt_glc__1, control__wt_glc__2
ytf__delybaO__2	RNAseq-1		GSE111094		31797920		Escherichia coli K-12 MG1655 ΔybaO	Illumina HiSeq 4000	control__wt_glc__1, control__wt_glc__2
ytf__delybaQ__1	RNAseq-1		GSE111094		31797920		Escherichia coli K-12 MG1655 ΔybaQ	Illumina HiSeq 4000	control__wt_glc__1, control__wt_glc__2
ytf__delybaQ__2	RNAseq-1		GSE111094		31797920		Escherichia coli K-12 MG1655 ΔybaQ	Illumina HiSeq 4000	control__wt_glc__1, control__wt_glc__2
ytf__delybiH__1	RNAseq-1		GSE111094		31797920		Escherichia coli K-12 MG1655 ΔybiH	Illumina HiSeq 4000	control__wt_glc__1, control__wt_glc__2
ytf__delybiH__2	RNAseq-1		GSE111094		31797920		Escherichia coli K-12 MG1655 ΔybiH	Illumina HiSeq 4000	control__wt_glc__1, control__wt_glc__2
ytf__delydcI_ph5__1	RNAseq-1		GSE111094		31797920		Escherichia coli K-12 MG1655 ΔydcI	Illumina HiSeq 4000	control__wt_glc__1, control__wt_glc__2
ytf__delydcI_ph5__2	RNAseq-1		GSE111094		31797920		Escherichia coli K-12 MG1655 ΔydcI	Illumina HiSeq 4000	control__wt_glc__1, control__wt_glc__2
ytf__delydcI_ph8__1	RNAseq-1		GSE111094		31797920		Escherichia coli K-12 MG1655 ΔydcI	Illumina HiSeq 4000	control__wt_glc__1, control__wt_glc__2
ytf__delydcI_ph8__2	RNAseq-1		GSE111094		31797920		Escherichia coli K-12 MG1655 ΔydcI	Illumina HiSeq 4000	control__wt_glc__1, control__wt_glc__2
ytf__delyddM__1	RNAseq-1		GSE111094		31797920		Escherichia coli K-12 MG1655 ΔyddM	Illumina HiSeq 4000	control__wt_glc__1, control__wt_glc__2
ytf__delyddM__2	RNAseq-1		GSE111094		31797920		Escherichia coli K-12 MG1655 ΔyddM	Illumina HiSeq 4000	control__wt_glc__1, control__wt_glc__2
ytf__delyheO__1	RNAseq-1		GSE111094		31797920		Escherichia coli K-12 MG1655 ΔyheO	Illumina HiSeq 4000	control__wt_glc__1, control__wt_glc__2
ytf__delyheO__2	RNAseq-1		GSE111094		31797920		Escherichia coli K-12 MG1655 ΔyheO	Illumina HiSeq 4000	control__wt_glc__1, control__wt_glc__2
fps__bw_glc__1	RNAseq-1		GSE117303		31797920		Escherichia coli BW25113	Illumina NextSeq 550	control__wt_glc__1, control__wt_glc__2
fps__bw_glc__2	RNAseq-1		GSE117303		31797920		Escherichia coli BW25113	Illumina NextSeq 550	control__wt_glc__1, control__wt_glc__2
fps__fps_thrA_ale1__1	RNAseq-1		GSE117303		31797920		Escherichia coli FPS thrA.1.5.1	Illumina NextSeq 550	control__wt_glc__1, control__wt_glc__2
fps__fps_thrA_ale1__2	RNAseq-1		GSE117303		31797920		Escherichia coli FPS thrA.1.5.1	Illumina NextSeq 550	control__wt_glc__1, control__wt_glc__2
fps__fps_thrA_ale2__1	RNAseq-1		GSE117303		31797920		Escherichia coli FPS thrA.2.1.0	Illumina NextSeq 550	control__wt_glc__1, control__wt_glc__2
fps__fps_thrA_ale2__2	RNAseq-1		GSE117303		31797920		Escherichia coli FPS thrA.2.1.0	Illumina NextSeq 550	control__wt_glc__1, control__wt_glc__2
fps__fps_serB_ale1__1	RNAseq-1		GSE117303		31797920		Escherichia coli FPS serB.1.5.1	Illumina NextSeq 550	control__wt_glc__1, control__wt_glc__2
fps__fps_serB_ale1__2	RNAseq-1		GSE117303		31797920		Escherichia coli FPS serB.1.5.1	Illumina NextSeq 550	control__wt_glc__1, control__wt_glc__2
fps__fps_serB_ale4__1	RNAseq-1		GSE117303		31797920		Escherichia coli FPS serB.4.1.0	Illumina NextSeq 550	control__wt_glc__1, control__wt_glc__2
fps__fps_serB_ale4__2	RNAseq-1		GSE117303		31797920		Escherichia coli FPS serB.4.1.0	Illumina NextSeq 550	control__wt_glc__1, control__wt_glc__2
fps__fps_ptsI_ale1__1	RNAseq-1		GSE117303		31797920		Escherichia coli FPS ptsI.1.5.1	Illumina NextSeq 550	control__wt_glc__1, control__wt_glc__2
fps__fps_ptsI_ale1__2	RNAseq-1		GSE117303		31797920		Escherichia coli FPS ptsI.1.5.1	Illumina NextSeq 550	control__wt_glc__1, control__wt_glc__2
fps__fps_ptsI_ale3__1	RNAseq-1		GSE117303		31797920		Escherichia coli FPS ptsI.3.1.0	Illumina NextSeq 550	control__wt_glc__1, control__wt_glc__2
fps__fps_ptsI_ale3__2	RNAseq-1		GSE117303		31797920		Escherichia coli FPS ptsI.3.1.0	Illumina NextSeq 550	control__wt_glc__1, control__wt_glc__2
pal__lyx_ale2_f6__1	RNAseq-1		GSE114358		31797920		Escherichia coli PAL.2.6.0	Illumina HiSeq 2500	control__wt_glc__1, control__wt_glc__2
pal__lyx_ale2__1	RNAseq-1		GSE114358		31797920		Escherichia coli PAL.2.73.0	Illumina HiSeq 2500	control__wt_glc__1, control__wt_glc__2
pal__lyx_ale2__2	RNAseq-1		GSE114358		31797920		Escherichia coli PAL.2.73.0	Illumina HiSeq 2500	control__wt_glc__1, control__wt_glc__2
pal__lyx_ale4__1	RNAseq-1		GSE114358		31797920		Escherichia coli PAL.4.90.0	Illumina HiSeq 2500	control__wt_glc__1, control__wt_glc__2
pal__lyx_ale4__2	RNAseq-1		GSE114358		31797920		Escherichia coli PAL.4.90.0	Illumina HiSeq 2500	control__wt_glc__1, control__wt_glc__2
pal__5drib_ale10_f18__1	RNAseq-1		GSE114358		31797920		Escherichia coli PAL.10.18.0	Illumina HiSeq 2500	control__wt_glc__1, control__wt_glc__2
pal__5drib_ale10_f18__2	RNAseq-1		GSE114358		31797920		Escherichia coli PAL.10.18.0	Illumina HiSeq 2500	control__wt_glc__1, control__wt_glc__2
pal__5drib_ale10__1	RNAseq-1		GSE114358		31797920		Escherichia coli PAL.10.118.0	Illumina HiSeq 2500	control__wt_glc__1, control__wt_glc__2
pal__arab_ale14_f9__1	RNAseq-1		GSE114358		31797920		Escherichia coli PAL.14.9.0	Illumina HiSeq 2500	control__wt_glc__1, control__wt_glc__2
pal__arab_ale14_f9__2	RNAseq-1		GSE114358		31797920		Escherichia coli PAL.14.9.0	Illumina HiSeq 2500	control__wt_glc__1, control__wt_glc__2
pal__arab_ale14__1	RNAseq-1		GSE114358		31797920		Escherichia coli PAL.14.78.0	Illumina HiSeq 2500	control__wt_glc__1, control__wt_glc__2
pal__arab_ale14__2	RNAseq-1		GSE114358		31797920		Escherichia coli PAL.14.78.0	Illumina HiSeq 2500	control__wt_glc__1, control__wt_glc__2
pal__arab_ale16__1	RNAseq-1		GSE114358		31797920		Escherichia coli PAL.16.70.0	Illumina HiSeq 2500	control__wt_glc__1, control__wt_glc__2
pal__arab_ale16__2	RNAseq-1		GSE114358		31797920		Escherichia coli PAL.16.70.0	Illumina HiSeq 2500	control__wt_glc__1, control__wt_glc__2
pal__tartr_ale26_f10__1	RNAseq-1		GSE114358		31797920		Escherichia coli PAL.26.10.0	Illumina HiSeq 2500	control__wt_glc__1, control__wt_glc__2
pal__tartr_ale26_f10__2	RNAseq-1		GSE114358		31797920		Escherichia coli PAL.26.10.0	Illumina HiSeq 2500	control__wt_glc__1, control__wt_glc__2
pal__tartr_ale26__1	RNAseq-1		GSE114358		31797920		Escherichia coli PAL.26.86.0	Illumina HiSeq 2500	control__wt_glc__1, control__wt_glc__2
pal__tartr_ale26__2	RNAseq-1		GSE114358		31797920		Escherichia coli PAL.26.86.0	Illumina HiSeq 2500	control__wt_glc__1, control__wt_glc__2
pal__tartr_ale28_f10__1	RNAseq-1		GSE114358		31797920		Escherichia coli PAL.28.10.0	Illumina HiSeq 2500	control__wt_glc__1, control__wt_glc__2
pal__tartr_ale28_f10__2	RNAseq-1		GSE114358		31797920		Escherichia coli PAL.28.10.0	Illumina HiSeq 2500	control__wt_glc__1, control__wt_glc__2
pal__tartr_ale28__1	RNAseq-1		GSE114358		31797920		Escherichia coli PAL.28.88.0	Illumina HiSeq 2500	control__wt_glc__1, control__wt_glc__2
pal__tartr_ale28__2	RNAseq-1		GSE114358		31797920		Escherichia coli PAL.28.88.0	Illumina HiSeq 2500	control__wt_glc__1, control__wt_glc__2
efeU__delmenFentC_citr__1	RNAseq-1		GSE122779		31797920		Escherichia coli K-12 MG1655 ΔmenF ΔentC	Illumina HiSeq 4000	control__wt_glc__1, control__wt_glc__2
efeU__delmenFentC_citr__2	RNAseq-1		GSE122779		31797920		Escherichia coli K-12 MG1655 ΔmenF ΔentC	Illumina HiSeq 4000	control__wt_glc__1, control__wt_glc__2
efeU__delmenFentC__1	RNAseq-1		GSE122779		31797920		Escherichia coli K-12 MG1655 ΔmenF ΔentC	Illumina HiSeq 4000	control__wt_glc__1, control__wt_glc__2
efeU__delmenFentC__2	RNAseq-1		GSE122779		31797920		Escherichia coli K-12 MG1655 ΔmenF ΔentC	Illumina HiSeq 4000	control__wt_glc__1, control__wt_glc__2
efeU__menFentC_ale39__1	RNAseq-1		GSE122779		31797920		Escherichia coli EEP_menF_entC.39.91.1	Illumina HiSeq 4000	control__wt_glc__1, control__wt_glc__2
efeU__menFentC_ale39__2	RNAseq-1		GSE122779		31797920		Escherichia coli EEP_menF_entC.39.91.1	Illumina HiSeq 4000	control__wt_glc__1, control__wt_glc__2
efeU__menFentC_ale29__1	RNAseq-1		GSE122779		31797920		Escherichia coli EEP_menF_entC.29.82.1	Illumina HiSeq 4000	control__wt_glc__1, control__wt_glc__2
efeU__menFentC_ale29__2	RNAseq-1		GSE122779		31797920		Escherichia coli EEP_menF_entC.29.82.1	Illumina HiSeq 4000	control__wt_glc__1, control__wt_glc__2
efeU__menFentC_ale30__1	RNAseq-1		GSE122779		31797920		Escherichia coli EEP_menF_entC.30.83.1	Illumina HiSeq 4000	control__wt_glc__1, control__wt_glc__2
efeU__menFentC_ale30__2	RNAseq-1		GSE122779		31797920		Escherichia coli EEP_menF_entC.30.83.1	Illumina HiSeq 4000	control__wt_glc__1, control__wt_glc__2
efeU__menFentCubiC_ale36__1	RNAseq-1		GSE122779		31797920		Escherichia coli EEP_menF_entC_ubiC.36.86.1	Illumina HiSeq 4000	control__wt_glc__1, control__wt_glc__2
efeU__menFentCubiC_ale36__2	RNAseq-1		GSE122779		31797920		Escherichia coli EEP_menF_entC_ubiC.36.86.1	Illumina HiSeq 4000	control__wt_glc__1, control__wt_glc__2
efeU__menFentCubiC_ale37__1	RNAseq-1		GSE122779		31797920		Escherichia coli EEP_menF_entC_ubiC.37.25.1	Illumina HiSeq 4000	control__wt_glc__1, control__wt_glc__2
efeU__menFentCubiC_ale37__2	RNAseq-1		GSE122779		31797920		Escherichia coli EEP_menF_entC_ubiC.37.25.1	Illumina HiSeq 4000	control__wt_glc__1, control__wt_glc__2
efeU__menFentCubiC_ale38__1	RNAseq-1		GSE122779		31797920		Escherichia coli EEP_menF_entC_ubiC.38.28.1	Illumina HiSeq 4000	control__wt_glc__1, control__wt_glc__2
efeU__menFentCubiC_ale38__2	RNAseq-1		GSE122779		31797920		Escherichia coli EEP_menF_entC_ubiC.38.28.1	Illumina HiSeq 4000	control__wt_glc__1, control__wt_glc__2
kan1__kan__1	RNAseq-2		GSE96706		29795541		Escherichia coli KAN1	Applied Biosystems 5500XL Genetic Analyzer	wt__ctrl1__1, wt__ctrl1__2, wt__ctrl1__3
kan1__kan__2	RNAseq-2		GSE96706		29795541		Escherichia coli KAN1	Applied Biosystems 5500XL Genetic Analyzer	wt__ctrl1__1, wt__ctrl1__2, wt__ctrl1__3
kan1__kan__3	RNAseq-2		GSE96706		29795541		Escherichia coli KAN1	Applied Biosystems 5500XL Genetic Analyzer	wt__ctrl1__1, wt__ctrl1__2, wt__ctrl1__3
kan4__kan__1	RNAseq-2		GSE96706		29795541		Escherichia coli KAN4	Applied Biosystems 5500XL Genetic Analyzer	wt__ctrl1__1, wt__ctrl1__2, wt__ctrl1__3
kan4__kan__2	RNAseq-2		GSE96706		29795541		Escherichia coli KAN4	Applied Biosystems 5500XL Genetic Analyzer	wt__ctrl1__1, wt__ctrl1__2, wt__ctrl1__3
kan4__kan__3	RNAseq-2		GSE96706		29795541		Escherichia coli KAN4	Applied Biosystems 5500XL Genetic Analyzer	wt__ctrl1__1, wt__ctrl1__2, wt__ctrl1__3
amp7__amp__1	RNAseq-2		GSE96706		29795541		Escherichia coli AMP7	Applied Biosystems 5500XL Genetic Analyzer	wt__ctrl1__1, wt__ctrl1__2, wt__ctrl1__3
amp7__amp__2	RNAseq-2		GSE96706		29795541		Escherichia coli AMP7	Applied Biosystems 5500XL Genetic Analyzer	wt__ctrl1__1, wt__ctrl1__2, wt__ctrl1__3
amp7__amp__3	RNAseq-2		GSE96706		29795541		Escherichia coli AMP7	Applied Biosystems 5500XL Genetic Analyzer	wt__ctrl1__1, wt__ctrl1__2, wt__ctrl1__3
wt__ctrl1__1	RNAseq-2		GSE96706		29795541		Escherichia coli BW25113	Applied Biosystems 5500XL Genetic Analyzer	wt__ctrl1__1, wt__ctrl1__2, wt__ctrl1__3
wt__ctrl1__2	RNAseq-2		GSE96706		29795541		Escherichia coli BW25113	Applied Biosystems 5500XL Genetic Analyzer	wt__ctrl1__1, wt__ctrl1__2, wt__ctrl1__3
wt__ctrl1__3	RNAseq-2		GSE96706		29795541		Escherichia coli BW25113	Applied Biosystems 5500XL Genetic Analyzer	wt__ctrl1__1, wt__ctrl1__2, wt__ctrl1__3
amp9__amp__1	RNAseq-2		GSE96706		29795541		Escherichia coli AMP9	Applied Biosystems 5500XL Genetic Analyzer	wt__ctrl1__1, wt__ctrl1__2, wt__ctrl1__3
amp9__amp__2	RNAseq-2		GSE96706		29795541		Escherichia coli AMP9	Applied Biosystems 5500XL Genetic Analyzer	wt__ctrl1__1, wt__ctrl1__2, wt__ctrl1__3
amp9__amp__3	RNAseq-2		GSE96706		29795541		Escherichia coli AMP9	Applied Biosystems 5500XL Genetic Analyzer	wt__ctrl1__1, wt__ctrl1__2, wt__ctrl1__3
chl2__chl__1	RNAseq-2		GSE96706		29795541		Escherichia coli CHL2	Applied Biosystems 5500XL Genetic Analyzer	wt__ctrl1__1, wt__ctrl1__2, wt__ctrl1__3
chl2__chl__2	RNAseq-2		GSE96706		29795541		Escherichia coli CHL2	Applied Biosystems 5500XL Genetic Analyzer	wt__ctrl1__1, wt__ctrl1__2, wt__ctrl1__3
chl2__chl__3	RNAseq-2		GSE96706		29795541		Escherichia coli CHL2	Applied Biosystems 5500XL Genetic Analyzer	wt__ctrl1__1, wt__ctrl1__2, wt__ctrl1__3
chl9__chl__1	RNAseq-2		GSE96706		29795541		Escherichia coli CHL9	Applied Biosystems 5500XL Genetic Analyzer	wt__ctrl1__1, wt__ctrl1__2, wt__ctrl1__3
chl9__chl__2	RNAseq-2		GSE96706		29795541		Escherichia coli CHL9	Applied Biosystems 5500XL Genetic Analyzer	wt__ctrl1__1, wt__ctrl1__2, wt__ctrl1__3
chl9__chl__3	RNAseq-2		GSE96706		29795541		Escherichia coli CHL9	Applied Biosystems 5500XL Genetic Analyzer	wt__ctrl1__1, wt__ctrl1__2, wt__ctrl1__3
cpr4__cpr__1	RNAseq-2		GSE96706		29795541		Escherichia coli CPR4	Applied Biosystems 5500XL Genetic Analyzer	wt__ctrl1__1, wt__ctrl1__2, wt__ctrl1__3
cpr4__cpr__2	RNAseq-2		GSE96706		29795541		Escherichia coli CPR4	Applied Biosystems 5500XL Genetic Analyzer	wt__ctrl1__1, wt__ctrl1__2, wt__ctrl1__3
cpr4__cpr__3	RNAseq-2		GSE96706		29795541		Escherichia coli CPR4	Applied Biosystems 5500XL Genetic Analyzer	wt__ctrl1__1, wt__ctrl1__2, wt__ctrl1__3
cpr9__cpr__1	RNAseq-2		GSE96706		29795541		Escherichia coli CPR9	Applied Biosystems 5500XL Genetic Analyzer	wt__ctrl1__1, wt__ctrl1__2, wt__ctrl1__3
cpr9__cpr__2	RNAseq-2		GSE96706		29795541		Escherichia coli CPR9	Applied Biosystems 5500XL Genetic Analyzer	wt__ctrl1__1, wt__ctrl1__2, wt__ctrl1__3
cpr9__cpr__3	RNAseq-2		GSE96706		29795541		Escherichia coli CPR9	Applied Biosystems 5500XL Genetic Analyzer	wt__ctrl1__1, wt__ctrl1__2, wt__ctrl1__3
dox2__dox__1	RNAseq-2		GSE96706		29795541		Escherichia coli DOX2	Applied Biosystems 5500XL Genetic Analyzer	wt__ctrl1__1, wt__ctrl1__2, wt__ctrl1__3
dox2__dox__2	RNAseq-2		GSE96706		29795541		Escherichia coli DOX2	Applied Biosystems 5500XL Genetic Analyzer	wt__ctrl1__1, wt__ctrl1__2, wt__ctrl1__3
dox2__dox__3	RNAseq-2		GSE96706		29795541		Escherichia coli DOX2	Applied Biosystems 5500XL Genetic Analyzer	wt__ctrl1__1, wt__ctrl1__2, wt__ctrl1__3
dox5__dox__1	RNAseq-2		GSE96706		29795541		Escherichia coli DOX5	Applied Biosystems 5500XL Genetic Analyzer	wt__ctrl1__1, wt__ctrl1__2, wt__ctrl1__3
dox5__dox__2	RNAseq-2		GSE96706		29795541		Escherichia coli DOX5	Applied Biosystems 5500XL Genetic Analyzer	wt__ctrl1__1, wt__ctrl1__2, wt__ctrl1__3
dox5__dox__3	RNAseq-2		GSE96706		29795541		Escherichia coli DOX5	Applied Biosystems 5500XL Genetic Analyzer	wt__ctrl1__1, wt__ctrl1__2, wt__ctrl1__3
ery2__ery__1	RNAseq-2		GSE96706		29795541		Escherichia coli ERY2	Applied Biosystems 5500XL Genetic Analyzer	wt__ctrl1__1, wt__ctrl1__2, wt__ctrl1__3
ery2__ery__2	RNAseq-2		GSE96706		29795541		Escherichia coli ERY2	Applied Biosystems 5500XL Genetic Analyzer	wt__ctrl1__1, wt__ctrl1__2, wt__ctrl1__3
ery2__ery__3	RNAseq-2		GSE96706		29795541		Escherichia coli ERY2	Applied Biosystems 5500XL Genetic Analyzer	wt__ctrl1__1, wt__ctrl1__2, wt__ctrl1__3
ery6__ery__1	RNAseq-2		GSE96706		29795541		Escherichia coli ERY6	Applied Biosystems 5500XL Genetic Analyzer	wt__ctrl1__1, wt__ctrl1__2, wt__ctrl1__3
ery6__ery__2	RNAseq-2		GSE96706		29795541		Escherichia coli ERY6	Applied Biosystems 5500XL Genetic Analyzer	wt__ctrl1__1, wt__ctrl1__2, wt__ctrl1__3
ery6__ery__3	RNAseq-2		GSE96706		29795541		Escherichia coli ERY6	Applied Biosystems 5500XL Genetic Analyzer	wt__ctrl1__1, wt__ctrl1__2, wt__ctrl1__3
fox1__fox__1	RNAseq-2		GSE96706		29795541		Escherichia coli FOX1	Applied Biosystems 5500XL Genetic Analyzer	wt__ctrl1__1, wt__ctrl1__2, wt__ctrl1__3
fox1__fox__2	RNAseq-2		GSE96706		29795541		Escherichia coli FOX1	Applied Biosystems 5500XL Genetic Analyzer	wt__ctrl1__1, wt__ctrl1__2, wt__ctrl1__3
fox1__fox__3	RNAseq-2		GSE96706		29795541		Escherichia coli FOX1	Applied Biosystems 5500XL Genetic Analyzer	wt__ctrl1__1, wt__ctrl1__2, wt__ctrl1__3
fox8__fox__1	RNAseq-2		GSE96706		29795541		Escherichia coli FOX8	Applied Biosystems 5500XL Genetic Analyzer	wt__ctrl1__1, wt__ctrl1__2, wt__ctrl1__3
fox8__fox__2	RNAseq-2		GSE96706		29795541		Escherichia coli FOX8	Applied Biosystems 5500XL Genetic Analyzer	wt__ctrl1__1, wt__ctrl1__2, wt__ctrl1__3
fox8__fox__3	RNAseq-2		GSE96706		29795541		Escherichia coli FOX8	Applied Biosystems 5500XL Genetic Analyzer	wt__ctrl1__1, wt__ctrl1__2, wt__ctrl1__3
trm6__trm__1	RNAseq-2		GSE96706		29795541		Escherichia coli TRM6	Applied Biosystems 5500XL Genetic Analyzer	wt__ctrl1__1, wt__ctrl1__2, wt__ctrl1__3
trm6__trm__2	RNAseq-2		GSE96706		29795541		Escherichia coli TRM6	Applied Biosystems 5500XL Genetic Analyzer	wt__ctrl1__1, wt__ctrl1__2, wt__ctrl1__3
trm6__trm__3	RNAseq-2		GSE96706		29795541		Escherichia coli TRM6	Applied Biosystems 5500XL Genetic Analyzer	wt__ctrl1__1, wt__ctrl1__2, wt__ctrl1__3
trm7__trm__1	RNAseq-2		GSE96706		29795541		Escherichia coli TRM7	Applied Biosystems 5500XL Genetic Analyzer	wt__ctrl1__1, wt__ctrl1__2, wt__ctrl1__3
trm7__trm__2	RNAseq-2		GSE96706		29795541		Escherichia coli TRM7	Applied Biosystems 5500XL Genetic Analyzer	wt__ctrl1__1, wt__ctrl1__2, wt__ctrl1__3
trm7__trm__3	RNAseq-2		GSE96706		29795541		Escherichia coli TRM7	Applied Biosystems 5500XL Genetic Analyzer	wt__ctrl1__1, wt__ctrl1__2, wt__ctrl1__3
nal6__nal__1	RNAseq-2		GSE96706		29795541		Escherichia coli NAL6	Applied Biosystems 5500XL Genetic Analyzer	wt__ctrl1__1, wt__ctrl1__2, wt__ctrl1__3
nal6__nal__2	RNAseq-2		GSE96706		29795541		Escherichia coli NAL6	Applied Biosystems 5500XL Genetic Analyzer	wt__ctrl1__1, wt__ctrl1__2, wt__ctrl1__3
nal6__nal__3	RNAseq-2		GSE96706		29795541		Escherichia coli NAL6	Applied Biosystems 5500XL Genetic Analyzer	wt__ctrl1__1, wt__ctrl1__2, wt__ctrl1__3
nal8__nal__1	RNAseq-2		GSE96706		29795541		Escherichia coli NAL8	Applied Biosystems 5500XL Genetic Analyzer	wt__ctrl1__1, wt__ctrl1__2, wt__ctrl1__3
nal8__nal__2	RNAseq-2		GSE96706		29795541		Escherichia coli NAL8	Applied Biosystems 5500XL Genetic Analyzer	wt__ctrl1__1, wt__ctrl1__2, wt__ctrl1__3
nal8__nal__3	RNAseq-2		GSE96706		29795541		Escherichia coli NAL8	Applied Biosystems 5500XL Genetic Analyzer	wt__ctrl1__1, wt__ctrl1__2, wt__ctrl1__3
nit6__nal__1	RNAseq-2		GSE96706		29795541		Escherichia coli NIT6	Applied Biosystems 5500XL Genetic Analyzer	wt__ctrl1__1, wt__ctrl1__2, wt__ctrl1__3
nit6__nal__2	RNAseq-2		GSE96706		29795541		Escherichia coli NIT6	Applied Biosystems 5500XL Genetic Analyzer	wt__ctrl1__1, wt__ctrl1__2, wt__ctrl1__3
nit6__nal__3	RNAseq-2		GSE96706		29795541		Escherichia coli NIT6	Applied Biosystems 5500XL Genetic Analyzer	wt__ctrl1__1, wt__ctrl1__2, wt__ctrl1__3
nit7__nal__1	RNAseq-2		GSE96706		29795541		Escherichia coli NIT7	Applied Biosystems 5500XL Genetic Analyzer	wt__ctrl1__1, wt__ctrl1__2, wt__ctrl1__3
nit7__nal__2	RNAseq-2		GSE96706		29795541		Escherichia coli NIT7	Applied Biosystems 5500XL Genetic Analyzer	wt__ctrl1__1, wt__ctrl1__2, wt__ctrl1__3
nit7__nal__3	RNAseq-2		GSE96706		29795541		Escherichia coli NIT7	Applied Biosystems 5500XL Genetic Analyzer	wt__ctrl1__1, wt__ctrl1__2, wt__ctrl1__3
tet1__tet__1	RNAseq-2		GSE96706		29795541		Escherichia coli TET1	Applied Biosystems 5500XL Genetic Analyzer	wt__ctrl1__1, wt__ctrl1__2, wt__ctrl1__3
tet1__tet__2	RNAseq-2		GSE96706		29795541		Escherichia coli TET1	Applied Biosystems 5500XL Genetic Analyzer	wt__ctrl1__1, wt__ctrl1__2, wt__ctrl1__3
tet1__tet__3	RNAseq-2		GSE96706		29795541		Escherichia coli TET1	Applied Biosystems 5500XL Genetic Analyzer	wt__ctrl1__1, wt__ctrl1__2, wt__ctrl1__3
tet7__tet__1	RNAseq-2		GSE96706		29795541		Escherichia coli TET7	Applied Biosystems 5500XL Genetic Analyzer	wt__ctrl1__1, wt__ctrl1__2, wt__ctrl1__3
tet7__tet__2	RNAseq-2		GSE96706		29795541		Escherichia coli TET7	Applied Biosystems 5500XL Genetic Analyzer	wt__ctrl1__1, wt__ctrl1__2, wt__ctrl1__3
tet7__tet__3	RNAseq-2		GSE96706		29795541		Escherichia coli TET7	Applied Biosystems 5500XL Genetic Analyzer	wt__ctrl1__1, wt__ctrl1__2, wt__ctrl1__3
tob8__tob__1	RNAseq-2		GSE96706		29795541		Escherichia coli TOB8	Applied Biosystems 5500XL Genetic Analyzer	wt__ctrl1__1, wt__ctrl1__2, wt__ctrl1__3
tob8__tob__2	RNAseq-2		GSE96706		29795541		Escherichia coli TOB8	Applied Biosystems 5500XL Genetic Analyzer	wt__ctrl1__1, wt__ctrl1__2, wt__ctrl1__3
tob8__tob__3	RNAseq-2		GSE96706		29795541		Escherichia coli TOB8	Applied Biosystems 5500XL Genetic Analyzer	wt__ctrl1__1, wt__ctrl1__2, wt__ctrl1__3
tob9__tob__1	RNAseq-2		GSE96706		29795541		Escherichia coli TOB9	Applied Biosystems 5500XL Genetic Analyzer	wt__ctrl1__1, wt__ctrl1__2, wt__ctrl1__3
tob9__tob__2	RNAseq-2		GSE96706		29795541		Escherichia coli TOB9	Applied Biosystems 5500XL Genetic Analyzer	wt__ctrl1__1, wt__ctrl1__2, wt__ctrl1__3
tob9__tob__3	RNAseq-2		GSE96706		29795541		Escherichia coli TOB9	Applied Biosystems 5500XL Genetic Analyzer	wt__ctrl1__1, wt__ctrl1__2, wt__ctrl1__3
wt__ctrl2__1	RNAseq-2		GSE96706		29795541		Escherichia coli BW25113	Applied Biosystems 5500XL Genetic Analyzer	wt__ctrl1__1, wt__ctrl1__2, wt__ctrl1__3
wt__ctrl2__2	RNAseq-2		GSE96706		29795541		Escherichia coli BW25113	Applied Biosystems 5500XL Genetic Analyzer	wt__ctrl1__1, wt__ctrl1__2, wt__ctrl1__3
wt__ctrl2__3	RNAseq-2		GSE96706		29795541		Escherichia coli BW25113	Applied Biosystems 5500XL Genetic Analyzer	wt__ctrl1__1, wt__ctrl1__2, wt__ctrl1__3
wt__ctrl3__1	RNAseq-2		GSE96706		29795541		Escherichia coli BW25113	Applied Biosystems 5500XL Genetic Analyzer	wt__ctrl1__1, wt__ctrl1__2, wt__ctrl1__3
wt__ctrl3__2	RNAseq-2		GSE96706		29795541		Escherichia coli BW25113	Applied Biosystems 5500XL Genetic Analyzer	wt__ctrl1__1, wt__ctrl1__2, wt__ctrl1__3
wt__ctrl3__3	RNAseq-2		GSE96706		29795541		Escherichia coli BW25113	Applied Biosystems 5500XL Genetic Analyzer	wt__ctrl1__1, wt__ctrl1__2, wt__ctrl1__3
wt__ctrl4__1	RNAseq-2		GSE96706		29795541		Escherichia coli BW25113	Applied Biosystems 5500XL Genetic Analyzer	wt__ctrl1__1, wt__ctrl1__2, wt__ctrl1__3
wt__ctrl4__2	RNAseq-2		GSE96706		29795541		Escherichia coli BW25113	Applied Biosystems 5500XL Genetic Analyzer	wt__ctrl1__1, wt__ctrl1__2, wt__ctrl1__3
wt__ctrl4__3	RNAseq-2		GSE96706		29795541		Escherichia coli BW25113	Applied Biosystems 5500XL Genetic Analyzer	wt__ctrl1__1, wt__ctrl1__2, wt__ctrl1__3
dinI___U_N0025_r1	MA-1		GSE6836		17214507		Escherichia coli K-12 MG1655 dinI overexpression	Affymetrix E. coli Antisense Genome Array	WT_N0000_r1, WT_N0000_r2
dinI___U_N0025_r2	MA-1		GSE6836		17214507		Escherichia coli K-12 MG1655 dinI overexpression	Affymetrix E. coli Antisense Genome Array	WT_N0000_r1, WT_N0000_r2
dinI___U_N0025_r3	MA-1		GSE6836		17214507		Escherichia coli K-12 MG1655 dinI overexpression	Affymetrix E. coli Antisense Genome Array	WT_N0000_r1, WT_N0000_r2
dinP___U_N0025_r1	MA-1		GSE6836		17214507		Escherichia coli K-12 MG1655 dinB overexpression	Affymetrix E. coli Antisense Genome Array	WT_N0000_r1, WT_N0000_r2
dinP___U_N0025_r2	MA-1		GSE6836		17214507		Escherichia coli K-12 MG1655 dinB overexpression	Affymetrix E. coli Antisense Genome Array	WT_N0000_r1, WT_N0000_r2
dinP___U_N0025_r3	MA-1		GSE6836		17214507		Escherichia coli K-12 MG1655 dinB overexpression	Affymetrix E. coli Antisense Genome Array	WT_N0000_r1, WT_N0000_r2
lexA___U_N0025_r1	MA-1		GSE6836		17214507		Escherichia coli K-12 MG1655 lexA overexpression	Affymetrix E. coli Antisense Genome Array	WT_N0000_r1, WT_N0000_r2
lexA___U_N0025_r2	MA-1		GSE6836		17214507		Escherichia coli K-12 MG1655 lexA overexpression	Affymetrix E. coli Antisense Genome Array	WT_N0000_r1, WT_N0000_r2
lexA___U_N0025_r3	MA-1		GSE6836		17214507		Escherichia coli K-12 MG1655 lexA overexpression	Affymetrix E. coli Antisense Genome Array	WT_N0000_r1, WT_N0000_r2
lon___U_N0025_r1	MA-1		GSE6836		17214507		Escherichia coli K-12 MG1655 lon overexpression	Affymetrix E. coli Antisense Genome Array	WT_N0000_r1, WT_N0000_r2
lon___U_N0025_r2	MA-1		GSE6836		17214507		Escherichia coli K-12 MG1655 lon overexpression	Affymetrix E. coli Antisense Genome Array	WT_N0000_r1, WT_N0000_r2
lon___U_N0025_r3	MA-1		GSE6836		17214507		Escherichia coli K-12 MG1655 lon overexpression	Affymetrix E. coli Antisense Genome Array	WT_N0000_r1, WT_N0000_r2
luc___U_N0025_r1	MA-1		GSE6836		17214507			Affymetrix E. coli Antisense Genome Array	WT_N0000_r1, WT_N0000_r2
luc___U_N0025_r2	MA-1		GSE6836		17214507			Affymetrix E. coli Antisense Genome Array	WT_N0000_r1, WT_N0000_r2
luc___U_N0025_r3	MA-1		GSE6836		17214507			Affymetrix E. coli Antisense Genome Array	WT_N0000_r1, WT_N0000_r2
mazF___U_N0025_r1	MA-1		GSE6836		17214507		Escherichia coli K-12 MG1655 mazF overexpression	Affymetrix E. coli Antisense Genome Array	WT_N0000_r1, WT_N0000_r2
mazF___U_N0025_r2	MA-1		GSE6836		17214507		Escherichia coli K-12 MG1655 mazF overexpression	Affymetrix E. coli Antisense Genome Array	WT_N0000_r1, WT_N0000_r2
mazF___U_N0025_r3	MA-1		GSE6836		17214507		Escherichia coli K-12 MG1655 mazF overexpression	Affymetrix E. coli Antisense Genome Array	WT_N0000_r1, WT_N0000_r2
recA___U_N0025_r1	MA-1		GSE6836		17214507		Escherichia coli K-12 MG1655 recA overexpression	Affymetrix E. coli Antisense Genome Array	WT_N0000_r1, WT_N0000_r2
recA___U_N0025_r2	MA-1		GSE6836		17214507		Escherichia coli K-12 MG1655 recA overexpression	Affymetrix E. coli Antisense Genome Array	WT_N0000_r1, WT_N0000_r2
recA___U_N0025_r3	MA-1		GSE6836		17214507		Escherichia coli K-12 MG1655 recA overexpression	Affymetrix E. coli Antisense Genome Array	WT_N0000_r1, WT_N0000_r2
relE___U_N0025_r1	MA-1		GSE6836		17214507		Escherichia coli K-12 MG1655 relE overexpression	Affymetrix E. coli Antisense Genome Array	WT_N0000_r1, WT_N0000_r2
relE___U_N0025_r2	MA-1		GSE6836		17214507		Escherichia coli K-12 MG1655 relE overexpression	Affymetrix E. coli Antisense Genome Array	WT_N0000_r1, WT_N0000_r2
relE___U_N0025_r3	MA-1		GSE6836		17214507		Escherichia coli K-12 MG1655 relE overexpression	Affymetrix E. coli Antisense Genome Array	WT_N0000_r1, WT_N0000_r2
ruvA___U_N0025_r1	MA-1		GSE6836		17214507		Escherichia coli K-12 MG1655 ruvA overexpression	Affymetrix E. coli Antisense Genome Array	WT_N0000_r1, WT_N0000_r2
ruvA___U_N0025_r2	MA-1		GSE6836		17214507		Escherichia coli K-12 MG1655 ruvA overexpression	Affymetrix E. coli Antisense Genome Array	WT_N0000_r1, WT_N0000_r2
ruvA___U_N0025_r3	MA-1		GSE6836		17214507		Escherichia coli K-12 MG1655 ruvA overexpression	Affymetrix E. coli Antisense Genome Array	WT_N0000_r1, WT_N0000_r2
sulA___U_N0025_r1	MA-1		GSE6836		17214507		Escherichia coli K-12 MG1655 sulA overexpression	Affymetrix E. coli Antisense Genome Array	WT_N0000_r1, WT_N0000_r2
sulA___U_N0025_r2	MA-1		GSE6836		17214507		Escherichia coli K-12 MG1655 sulA overexpression	Affymetrix E. coli Antisense Genome Array	WT_N0000_r1, WT_N0000_r2
sulA___U_N0025_r3	MA-1		GSE6836		17214507		Escherichia coli K-12 MG1655 sulA overexpression	Affymetrix E. coli Antisense Genome Array	WT_N0000_r1, WT_N0000_r2
umuD___U_N0025_r1	MA-1		GSE6836		17214507		Escherichia coli K-12 MG1655 umuD overexpression	Affymetrix E. coli Antisense Genome Array	WT_N0000_r1, WT_N0000_r2
umuD___U_N0025_r2	MA-1		GSE6836		17214507		Escherichia coli K-12 MG1655 umuD overexpression	Affymetrix E. coli Antisense Genome Array	WT_N0000_r1, WT_N0000_r2
umuD___U_N0025_r3	MA-1		GSE6836		17214507		Escherichia coli K-12 MG1655 umuD overexpression	Affymetrix E. coli Antisense Genome Array	WT_N0000_r1, WT_N0000_r2
uvrA___U_N0025_r1	MA-1		GSE6836		17214507		Escherichia coli K-12 MG1655 uvrA overexpression	Affymetrix E. coli Antisense Genome Array	WT_N0000_r1, WT_N0000_r2
uvrA___U_N0025_r2	MA-1		GSE6836		17214507		Escherichia coli K-12 MG1655 uvrA overexpression	Affymetrix E. coli Antisense Genome Array	WT_N0000_r1, WT_N0000_r2
uvrA___U_N0025_r3	MA-1		GSE6836		17214507		Escherichia coli K-12 MG1655 uvrA overexpression	Affymetrix E. coli Antisense Genome Array	WT_N0000_r1, WT_N0000_r2
yebF__U_N0075_r1	MA-1		GSE6836		17214507		Escherichia coli K-12 MG1655 yebF overexpression	Affymetrix E. coli Antisense Genome Array	WT_N0000_r1, WT_N0000_r2
yebF__U_N0075_r2	MA-1		GSE6836		17214507		Escherichia coli K-12 MG1655 yebF overexpression	Affymetrix E. coli Antisense Genome Array	WT_N0000_r1, WT_N0000_r2
yebF__U_N0075_r3	MA-1		GSE6836		17214507		Escherichia coli K-12 MG1655 yebF overexpression	Affymetrix E. coli Antisense Genome Array	WT_N0000_r1, WT_N0000_r2
luc___U_N0075_r1	MA-1		GSE6836		17214507		Escherichia coli K-12 MG1655 luc overexpression	Affymetrix E. coli Antisense Genome Array	WT_N0000_r1, WT_N0000_r2
luc___U_N0075_r2	MA-1		GSE6836		17214507		Escherichia coli K-12 MG1655 luc overexpression	Affymetrix E. coli Antisense Genome Array	WT_N0000_r1, WT_N0000_r2
luc___U_N0075_r3	MA-1		GSE6836		17214507		Escherichia coli K-12 MG1655 luc overexpression	Affymetrix E. coli Antisense Genome Array	WT_N0000_r1, WT_N0000_r2
zipA__U_N0075_r1	MA-1		GSE6836		17214507		Escherichia coli K-12 MG1655 zipA overexpression	Affymetrix E. coli Antisense Genome Array	WT_N0000_r1, WT_N0000_r2
zipA__U_N0075_r2	MA-1		GSE6836		17214507		Escherichia coli K-12 MG1655 zipA overexpression	Affymetrix E. coli Antisense Genome Array	WT_N0000_r1, WT_N0000_r2
zipA__U_N0075_r3	MA-1		GSE6836		17214507		Escherichia coli K-12 MG1655 zipA overexpression	Affymetrix E. coli Antisense Genome Array	WT_N0000_r1, WT_N0000_r2
luc___U_N0000_r1	MA-1		GSE6836		17214507		Escherichia coli K-12 MG1655 luc overexpression	Affymetrix E. coli Antisense Genome Array	WT_N0000_r1, WT_N0000_r2
luc___U_N0000_r2	MA-1		GSE6836		17214507		Escherichia coli K-12 MG1655 luc overexpression	Affymetrix E. coli Antisense Genome Array	WT_N0000_r1, WT_N0000_r2
luc___U_N0000_r3	MA-1		GSE6836		17214507		Escherichia coli K-12 MG1655 luc overexpression	Affymetrix E. coli Antisense Genome Array	WT_N0000_r1, WT_N0000_r2
b2618_U_N0075_r1	MA-1		GSE6836		17214507		Escherichia coli K-12 MG1655 yfjF overexpression	Affymetrix E. coli Antisense Genome Array	WT_N0000_r1, WT_N0000_r2
b2618_U_N0075_r2	MA-1		GSE6836		17214507		Escherichia coli K-12 MG1655 yfjF overexpression	Affymetrix E. coli Antisense Genome Array	WT_N0000_r1, WT_N0000_r2
b2618_U_N0075_r3	MA-1		GSE6836		17214507		Escherichia coli K-12 MG1655 yfjF overexpression	Affymetrix E. coli Antisense Genome Array	WT_N0000_r1, WT_N0000_r2
bcp___U_N0075_r1	MA-1		GSE6836		17214507		Escherichia coli K-12 MG1655 bcp overexpression	Affymetrix E. coli Antisense Genome Array	WT_N0000_r1, WT_N0000_r2
bcp___U_N0075_r2	MA-1		GSE6836		17214507		Escherichia coli K-12 MG1655 bcp overexpression	Affymetrix E. coli Antisense Genome Array	WT_N0000_r1, WT_N0000_r2
bcp___U_N0075_r3	MA-1		GSE6836		17214507		Escherichia coli K-12 MG1655 bcp overexpression	Affymetrix E. coli Antisense Genome Array	WT_N0000_r1, WT_N0000_r2
cpxR__U_N0075_r1	MA-1		GSE6836		17214507		Escherichia coli K-12 MG1655 cpxR overexpression	Affymetrix E. coli Antisense Genome Array	WT_N0000_r1, WT_N0000_r2
cpxR__U_N0075_r2	MA-1		GSE6836		17214507		Escherichia coli K-12 MG1655 cpxR overexpression	Affymetrix E. coli Antisense Genome Array	WT_N0000_r1, WT_N0000_r2
cpxR__U_N0075_r3	MA-1		GSE6836		17214507		Escherichia coli K-12 MG1655 cpxR overexpression	Affymetrix E. coli Antisense Genome Array	WT_N0000_r1, WT_N0000_r2
crcB__U_N0075_r1	MA-1		GSE6836		17214507		Escherichia coli K-12 MG1655 crcB overexpression	Affymetrix E. coli Antisense Genome Array	WT_N0000_r1, WT_N0000_r2
crcB__U_N0075_r2	MA-1		GSE6836		17214507		Escherichia coli K-12 MG1655 crcB overexpression	Affymetrix E. coli Antisense Genome Array	WT_N0000_r1, WT_N0000_r2
crcB__U_N0075_r3	MA-1		GSE6836		17214507		Escherichia coli K-12 MG1655 crcB overexpression	Affymetrix E. coli Antisense Genome Array	WT_N0000_r1, WT_N0000_r2
crp___U_N0075_r1	MA-1		GSE6836		17214507		Escherichia coli K-12 MG1655 crp overexpression	Affymetrix E. coli Antisense Genome Array	WT_N0000_r1, WT_N0000_r2
crp___U_N0075_r2	MA-1		GSE6836		17214507		Escherichia coli K-12 MG1655 crp overexpression	Affymetrix E. coli Antisense Genome Array	WT_N0000_r1, WT_N0000_r2
crp___U_N0075_r3	MA-1		GSE6836		17214507		Escherichia coli K-12 MG1655 crp overexpression	Affymetrix E. coli Antisense Genome Array	WT_N0000_r1, WT_N0000_r2
cspF__U_N0075_r1	MA-1		GSE6836		17214507		Escherichia coli K-12 MG1655 cspF overexpression	Affymetrix E. coli Antisense Genome Array	WT_N0000_r1, WT_N0000_r2
cspF__U_N0075_r2	MA-1		GSE6836		17214507		Escherichia coli K-12 MG1655 cspF overexpression	Affymetrix E. coli Antisense Genome Array	WT_N0000_r1, WT_N0000_r2
cspF__U_N0075_r3	MA-1		GSE6836		17214507		Escherichia coli K-12 MG1655 cspF overexpression	Affymetrix E. coli Antisense Genome Array	WT_N0000_r1, WT_N0000_r2
dam___U_N0075_r1	MA-1		GSE6836		17214507		Escherichia coli K-12 MG1655 dam overexpression	Affymetrix E. coli Antisense Genome Array	WT_N0000_r1, WT_N0000_r2
dam___U_N0075_r2	MA-1		GSE6836		17214507		Escherichia coli K-12 MG1655 dam overexpression	Affymetrix E. coli Antisense Genome Array	WT_N0000_r1, WT_N0000_r2
dam___U_N0075_r3	MA-1		GSE6836		17214507		Escherichia coli K-12 MG1655 dam overexpression	Affymetrix E. coli Antisense Genome Array	WT_N0000_r1, WT_N0000_r2
dnaA__U_N0075_r1	MA-1		GSE6836		17214507		Escherichia coli K-12 MG1655 dnaA overexpression	Affymetrix E. coli Antisense Genome Array	WT_N0000_r1, WT_N0000_r2
dnaA__U_N0075_r2	MA-1		GSE6836		17214507		Escherichia coli K-12 MG1655 dnaA overexpression	Affymetrix E. coli Antisense Genome Array	WT_N0000_r1, WT_N0000_r2
dnaA__U_N0075_r3	MA-1		GSE6836		17214507		Escherichia coli K-12 MG1655 dnaA overexpression	Affymetrix E. coli Antisense Genome Array	WT_N0000_r1, WT_N0000_r2
dnaN__U_N0075_r1	MA-1		GSE6836		17214507		Escherichia coli K-12 MG1655 dnaN overexpression	Affymetrix E. coli Antisense Genome Array	WT_N0000_r1, WT_N0000_r2
dnaN__U_N0075_r2	MA-1		GSE6836		17214507		Escherichia coli K-12 MG1655 dnaN overexpression	Affymetrix E. coli Antisense Genome Array	WT_N0000_r1, WT_N0000_r2
dnaN__U_N0075_r3	MA-1		GSE6836		17214507		Escherichia coli K-12 MG1655 dnaN overexpression	Affymetrix E. coli Antisense Genome Array	WT_N0000_r1, WT_N0000_r2
dnaT__U_N0075_r1	MA-1		GSE6836		17214507		Escherichia coli K-12 MG1655 dnaT overexpression	Affymetrix E. coli Antisense Genome Array	WT_N0000_r1, WT_N0000_r2
dnaT__U_N0075_r2	MA-1		GSE6836		17214507		Escherichia coli K-12 MG1655 dnaT overexpression	Affymetrix E. coli Antisense Genome Array	WT_N0000_r1, WT_N0000_r2
dnaT__U_N0075_r3	MA-1		GSE6836		17214507		Escherichia coli K-12 MG1655 dnaT overexpression	Affymetrix E. coli Antisense Genome Array	WT_N0000_r1, WT_N0000_r2
emrR__U_N0075_r1	MA-1		GSE6836		17214507		Escherichia coli K-12 MG1655 emrR overexpression	Affymetrix E. coli Antisense Genome Array	WT_N0000_r1, WT_N0000_r2
emrR__U_N0075_r3	MA-1		GSE6836		17214507		Escherichia coli K-12 MG1655 emrR overexpression	Affymetrix E. coli Antisense Genome Array	WT_N0000_r1, WT_N0000_r2
era___U_N0075_r1	MA-1		GSE6836		17214507		Escherichia coli K-12 MG1655 era overexpression	Affymetrix E. coli Antisense Genome Array	WT_N0000_r1, WT_N0000_r2
era___U_N0075_r2	MA-1		GSE6836		17214507		Escherichia coli K-12 MG1655 era overexpression	Affymetrix E. coli Antisense Genome Array	WT_N0000_r1, WT_N0000_r2
era___U_N0075_r3	MA-1		GSE6836		17214507		Escherichia coli K-12 MG1655 era overexpression	Affymetrix E. coli Antisense Genome Array	WT_N0000_r1, WT_N0000_r2
fis___U_N0075_r1	MA-1		GSE6836		17214507		Escherichia coli K-12 MG1655 fis overexpression	Affymetrix E. coli Antisense Genome Array	WT_N0000_r1, WT_N0000_r2
fis___U_N0075_r2	MA-1		GSE6836		17214507		Escherichia coli K-12 MG1655 fis overexpression	Affymetrix E. coli Antisense Genome Array	WT_N0000_r1, WT_N0000_r2
fis___U_N0075_r3	MA-1		GSE6836		17214507		Escherichia coli K-12 MG1655 fis overexpression	Affymetrix E. coli Antisense Genome Array	WT_N0000_r1, WT_N0000_r2
fklB__U_N0075_r1	MA-1		GSE6836		17214507		Escherichia coli K-12 MG1655 fklB overexpression	Affymetrix E. coli Antisense Genome Array	WT_N0000_r1, WT_N0000_r2
fklB__U_N0075_r2	MA-1		GSE6836		17214507		Escherichia coli K-12 MG1655 fklB overexpression	Affymetrix E. coli Antisense Genome Array	WT_N0000_r1, WT_N0000_r2
fklB__U_N0075_r3	MA-1		GSE6836		17214507		Escherichia coli K-12 MG1655 fklB overexpression	Affymetrix E. coli Antisense Genome Array	WT_N0000_r1, WT_N0000_r2
folA__U_N0075_r1	MA-1		GSE6836		17214507		Escherichia coli K-12 MG1655 folA overexpression	Affymetrix E. coli Antisense Genome Array	WT_N0000_r1, WT_N0000_r2
folA__U_N0075_r2	MA-1		GSE6836		17214507		Escherichia coli K-12 MG1655 folA overexpression	Affymetrix E. coli Antisense Genome Array	WT_N0000_r1, WT_N0000_r2
folA__U_N0075_r3	MA-1		GSE6836		17214507		Escherichia coli K-12 MG1655 folA overexpression	Affymetrix E. coli Antisense Genome Array	WT_N0000_r1, WT_N0000_r2
galF__U_N0075_r1	MA-1		GSE6836		17214507		Escherichia coli K-12 MG1655 galF overexpression	Affymetrix E. coli Antisense Genome Array	WT_N0000_r1, WT_N0000_r2
galF__U_N0075_r2	MA-1		GSE6836		17214507		Escherichia coli K-12 MG1655 galF overexpression	Affymetrix E. coli Antisense Genome Array	WT_N0000_r1, WT_N0000_r2
galF__U_N0075_r3	MA-1		GSE6836		17214507		Escherichia coli K-12 MG1655 galF overexpression	Affymetrix E. coli Antisense Genome Array	WT_N0000_r1, WT_N0000_r2
gcvR__U_N0075_r1	MA-1		GSE6836		17214507		Escherichia coli K-12 MG1655 gcvR overexpression	Affymetrix E. coli Antisense Genome Array	WT_N0000_r1, WT_N0000_r2
gcvR__U_N0075_r2	MA-1		GSE6836		17214507		Escherichia coli K-12 MG1655 gcvR overexpression	Affymetrix E. coli Antisense Genome Array	WT_N0000_r1, WT_N0000_r2
gcvR__U_N0075_r3	MA-1		GSE6836		17214507		Escherichia coli K-12 MG1655 gcvR overexpression	Affymetrix E. coli Antisense Genome Array	WT_N0000_r1, WT_N0000_r2
gyrA__U_N0075_r1	MA-1		GSE6836		17214507		Escherichia coli K-12 MG1655 gyrA overexpression	Affymetrix E. coli Antisense Genome Array	WT_N0000_r1, WT_N0000_r2
gyrA__U_N0075_r2	MA-1		GSE6836		17214507		Escherichia coli K-12 MG1655 gyrA overexpression	Affymetrix E. coli Antisense Genome Array	WT_N0000_r1, WT_N0000_r2
gyrA__U_N0075_r3	MA-1		GSE6836		17214507		Escherichia coli K-12 MG1655 gyrA overexpression	Affymetrix E. coli Antisense Genome Array	WT_N0000_r1, WT_N0000_r2
gyrI__U_N0075_r1	MA-1		GSE6836		17214507		Escherichia coli K-12 MG1655 sbmC overexpression	Affymetrix E. coli Antisense Genome Array	WT_N0000_r1, WT_N0000_r2
gyrI__U_N0075_r2	MA-1		GSE6836		17214507		Escherichia coli K-12 MG1655 sbmC overexpression	Affymetrix E. coli Antisense Genome Array	WT_N0000_r1, WT_N0000_r2
gyrI__U_N0075_r3	MA-1		GSE6836		17214507		Escherichia coli K-12 MG1655 sbmC overexpression	Affymetrix E. coli Antisense Genome Array	WT_N0000_r1, WT_N0000_r2
hlpA__U_N0075_r1	MA-1		GSE6836		17214507		Escherichia coli K-12 MG1655 skp overexpression	Affymetrix E. coli Antisense Genome Array	WT_N0000_r1, WT_N0000_r2
hlpA__U_N0075_r2	MA-1		GSE6836		17214507		Escherichia coli K-12 MG1655 skp overexpression	Affymetrix E. coli Antisense Genome Array	WT_N0000_r1, WT_N0000_r2
hlpA__U_N0075_r3	MA-1		GSE6836		17214507		Escherichia coli K-12 MG1655 skp overexpression	Affymetrix E. coli Antisense Genome Array	WT_N0000_r1, WT_N0000_r2
holD__U_N0075_r1	MA-1		GSE6836		17214507		Escherichia coli K-12 MG1655 holD overexpression	Affymetrix E. coli Antisense Genome Array	WT_N0000_r1, WT_N0000_r2
holD__U_N0075_r2	MA-1		GSE6836		17214507		Escherichia coli K-12 MG1655 holD overexpression	Affymetrix E. coli Antisense Genome Array	WT_N0000_r1, WT_N0000_r2
holD__U_N0075_r3	MA-1		GSE6836		17214507		Escherichia coli K-12 MG1655 holD overexpression	Affymetrix E. coli Antisense Genome Array	WT_N0000_r1, WT_N0000_r2
hscA__U_N0075_r1	MA-1		GSE6836		17214507		Escherichia coli K-12 MG1655 hscA overexpression	Affymetrix E. coli Antisense Genome Array	WT_N0000_r1, WT_N0000_r2
hscA__U_N0075_r2	MA-1		GSE6836		17214507		Escherichia coli K-12 MG1655 hscA overexpression	Affymetrix E. coli Antisense Genome Array	WT_N0000_r1, WT_N0000_r2
hscA__U_N0075_r3	MA-1		GSE6836		17214507		Escherichia coli K-12 MG1655 hscA overexpression	Affymetrix E. coli Antisense Genome Array	WT_N0000_r1, WT_N0000_r2
IHF___U_N0075_r1	MA-1		GSE6836		17214507		Escherichia coli K-12 MG1655 ihfA,ihfB overexpression	Affymetrix E. coli Antisense Genome Array	WT_N0000_r1, WT_N0000_r2
IHF___U_N0075_r3	MA-1		GSE6836		17214507		Escherichia coli K-12 MG1655 ihfA,ihfB overexpression	Affymetrix E. coli Antisense Genome Array	WT_N0000_r1, WT_N0000_r2
ldrA__U_N0075_r1	MA-1		GSE6836		17214507		Escherichia coli K-12 MG1655 ldrA overexpression	Affymetrix E. coli Antisense Genome Array	WT_N0000_r1, WT_N0000_r2
ldrA__U_N0075_r2	MA-1		GSE6836		17214507		Escherichia coli K-12 MG1655 ldrA overexpression	Affymetrix E. coli Antisense Genome Array	WT_N0000_r1, WT_N0000_r2
ldrA__U_N0075_r3	MA-1		GSE6836		17214507		Escherichia coli K-12 MG1655 ldrA overexpression	Affymetrix E. coli Antisense Genome Array	WT_N0000_r1, WT_N0000_r2
mcrB__U_N0075_r1	MA-1		GSE6836		17214507		Escherichia coli K-12 MG1655 mcrB overexpression	Affymetrix E. coli Antisense Genome Array	WT_N0000_r1, WT_N0000_r2
mcrB__U_N0075_r2	MA-1		GSE6836		17214507		Escherichia coli K-12 MG1655 mcrB overexpression	Affymetrix E. coli Antisense Genome Array	WT_N0000_r1, WT_N0000_r2
mcrB__U_N0075_r3	MA-1		GSE6836		17214507		Escherichia coli K-12 MG1655 mcrB overexpression	Affymetrix E. coli Antisense Genome Array	WT_N0000_r1, WT_N0000_r2
mcrC__U_N0075_r1	MA-1		GSE6836		17214507		Escherichia coli K-12 MG1655 mcrC overexpression	Affymetrix E. coli Antisense Genome Array	WT_N0000_r1, WT_N0000_r2
mcrC__U_N0075_r2	MA-1		GSE6836		17214507		Escherichia coli K-12 MG1655 mcrC overexpression	Affymetrix E. coli Antisense Genome Array	WT_N0000_r1, WT_N0000_r2
mcrC__U_N0075_r3	MA-1		GSE6836		17214507		Escherichia coli K-12 MG1655 mcrC overexpression	Affymetrix E. coli Antisense Genome Array	WT_N0000_r1, WT_N0000_r2
menB__U_N0075_r1	MA-1		GSE6836		17214507		Escherichia coli K-12 MG1655 menB overexpression	Affymetrix E. coli Antisense Genome Array	WT_N0000_r1, WT_N0000_r2
menB__U_N0075_r2	MA-1		GSE6836		17214507		Escherichia coli K-12 MG1655 menB overexpression	Affymetrix E. coli Antisense Genome Array	WT_N0000_r1, WT_N0000_r2
menB__U_N0075_r3	MA-1		GSE6836		17214507		Escherichia coli K-12 MG1655 menB overexpression	Affymetrix E. coli Antisense Genome Array	WT_N0000_r1, WT_N0000_r2
menC__U_N0075_r1	MA-1		GSE6836		17214507		Escherichia coli K-12 MG1655 menC overexpression	Affymetrix E. coli Antisense Genome Array	WT_N0000_r1, WT_N0000_r2
menC__U_N0075_r2	MA-1		GSE6836		17214507		Escherichia coli K-12 MG1655 menC overexpression	Affymetrix E. coli Antisense Genome Array	WT_N0000_r1, WT_N0000_r2
menC__U_N0075_r3	MA-1		GSE6836		17214507		Escherichia coli K-12 MG1655 menC overexpression	Affymetrix E. coli Antisense Genome Array	WT_N0000_r1, WT_N0000_r2
minD__U_N0075_r1	MA-1		GSE6836		17214507		Escherichia coli K-12 MG1655 minD overexpression	Affymetrix E. coli Antisense Genome Array	WT_N0000_r1, WT_N0000_r2
minD__U_N0075_r2	MA-1		GSE6836		17214507		Escherichia coli K-12 MG1655 minD overexpression	Affymetrix E. coli Antisense Genome Array	WT_N0000_r1, WT_N0000_r2
minD__U_N0075_r3	MA-1		GSE6836		17214507		Escherichia coli K-12 MG1655 minD overexpression	Affymetrix E. coli Antisense Genome Array	WT_N0000_r1, WT_N0000_r2
minE__U_N0075_r1	MA-1		GSE6836		17214507		Escherichia coli K-12 MG1655 minE overexpression	Affymetrix E. coli Antisense Genome Array	WT_N0000_r1, WT_N0000_r2
minE__U_N0075_r2	MA-1		GSE6836		17214507		Escherichia coli K-12 MG1655 minE overexpression	Affymetrix E. coli Antisense Genome Array	WT_N0000_r1, WT_N0000_r2
minE__U_N0075_r3	MA-1		GSE6836		17214507		Escherichia coli K-12 MG1655 minE overexpression	Affymetrix E. coli Antisense Genome Array	WT_N0000_r1, WT_N0000_r2
murI__U_N0075_r1	MA-1		GSE6836		17214507		Escherichia coli K-12 MG1655 murI overexpression	Affymetrix E. coli Antisense Genome Array	WT_N0000_r1, WT_N0000_r2
murI__U_N0075_r2	MA-1		GSE6836		17214507		Escherichia coli K-12 MG1655 murI overexpression	Affymetrix E. coli Antisense Genome Array	WT_N0000_r1, WT_N0000_r2
murI__U_N0075_r3	MA-1		GSE6836		17214507		Escherichia coli K-12 MG1655 murI overexpression	Affymetrix E. coli Antisense Genome Array	WT_N0000_r1, WT_N0000_r2
yoeB__U_N0075_r1	MA-1		GSE6836		17214507		Escherichia coli K-12 MG1655 yoeB overexpression	Affymetrix E. coli Antisense Genome Array	WT_N0000_r1, WT_N0000_r2
yoeB__U_N0075_r2	MA-1		GSE6836		17214507		Escherichia coli K-12 MG1655 yoeB overexpression	Affymetrix E. coli Antisense Genome Array	WT_N0000_r1, WT_N0000_r2
yoeB__U_N0075_r3	MA-1		GSE6836		17214507		Escherichia coli K-12 MG1655 yoeB overexpression	Affymetrix E. coli Antisense Genome Array	WT_N0000_r1, WT_N0000_r2
nrdA__U_N0075_r1	MA-1		GSE6836		17214507		Escherichia coli K-12 MG1655 nrdA overexpression	Affymetrix E. coli Antisense Genome Array	WT_N0000_r1, WT_N0000_r2
nrdA__U_N0075_r2	MA-1		GSE6836		17214507		Escherichia coli K-12 MG1655 nrdA overexpression	Affymetrix E. coli Antisense Genome Array	WT_N0000_r1, WT_N0000_r2
nrdA__U_N0075_r3	MA-1		GSE6836		17214507		Escherichia coli K-12 MG1655 nrdA overexpression	Affymetrix E. coli Antisense Genome Array	WT_N0000_r1, WT_N0000_r2
nrdB__U_N0075_r1	MA-1		GSE6836		17214507		Escherichia coli K-12 MG1655 nrdB overexpression	Affymetrix E. coli Antisense Genome Array	WT_N0000_r1, WT_N0000_r2
nrdB__U_N0075_r3	MA-1		GSE6836		17214507		Escherichia coli K-12 MG1655 nrdB overexpression	Affymetrix E. coli Antisense Genome Array	WT_N0000_r1, WT_N0000_r2
nupC__U_N0075_r1	MA-1		GSE6836		17214507		Escherichia coli K-12 MG1655 nupC overexpression	Affymetrix E. coli Antisense Genome Array	WT_N0000_r1, WT_N0000_r2
nupC__U_N0075_r2	MA-1		GSE6836		17214507		Escherichia coli K-12 MG1655 nupC overexpression	Affymetrix E. coli Antisense Genome Array	WT_N0000_r1, WT_N0000_r2
nupC__U_N0075_r3	MA-1		GSE6836		17214507		Escherichia coli K-12 MG1655 nupC overexpression	Affymetrix E. coli Antisense Genome Array	WT_N0000_r1, WT_N0000_r2
pyrC__U_N0075_r1	MA-1		GSE6836		17214507		Escherichia coli K-12 MG1655 pyrC overexpression	Affymetrix E. coli Antisense Genome Array	WT_N0000_r1, WT_N0000_r2
pyrC__U_N0075_r2	MA-1		GSE6836		17214507		Escherichia coli K-12 MG1655 pyrC overexpression	Affymetrix E. coli Antisense Genome Array	WT_N0000_r1, WT_N0000_r2
pyrC__U_N0075_r3	MA-1		GSE6836		17214507		Escherichia coli K-12 MG1655 pyrC overexpression	Affymetrix E. coli Antisense Genome Array	WT_N0000_r1, WT_N0000_r2
rimI__U_N0075_r1	MA-1		GSE6836		17214507		Escherichia coli K-12 MG1655 rimI overexpression	Affymetrix E. coli Antisense Genome Array	WT_N0000_r1, WT_N0000_r2
rimI__U_N0075_r2	MA-1		GSE6836		17214507		Escherichia coli K-12 MG1655 rimI overexpression	Affymetrix E. coli Antisense Genome Array	WT_N0000_r1, WT_N0000_r2
rimI__U_N0075_r3	MA-1		GSE6836		17214507		Escherichia coli K-12 MG1655 rimI overexpression	Affymetrix E. coli Antisense Genome Array	WT_N0000_r1, WT_N0000_r2
rstB__U_N0075_r1	MA-1		GSE6836		17214507		Escherichia coli K-12 MG1655 rstB overexpression	Affymetrix E. coli Antisense Genome Array	WT_N0000_r1, WT_N0000_r2
rstB__U_N0075_r2	MA-1		GSE6836		17214507		Escherichia coli K-12 MG1655 rstB overexpression	Affymetrix E. coli Antisense Genome Array	WT_N0000_r1, WT_N0000_r2
rstB__U_N0075_r3	MA-1		GSE6836		17214507		Escherichia coli K-12 MG1655 rstB overexpression	Affymetrix E. coli Antisense Genome Array	WT_N0000_r1, WT_N0000_r2
ruvC__U_N0075_r1	MA-1		GSE6836		17214507		Escherichia coli K-12 MG1655 ruvC overexpression	Affymetrix E. coli Antisense Genome Array	WT_N0000_r1, WT_N0000_r2
ruvC__U_N0075_r2	MA-1		GSE6836		17214507		Escherichia coli K-12 MG1655 ruvC overexpression	Affymetrix E. coli Antisense Genome Array	WT_N0000_r1, WT_N0000_r2
ruvC__U_N0075_r3	MA-1		GSE6836		17214507		Escherichia coli K-12 MG1655 ruvC overexpression	Affymetrix E. coli Antisense Genome Array	WT_N0000_r1, WT_N0000_r2
sbcB__U_N0075_r1	MA-1		GSE6836		17214507		Escherichia coli K-12 MG1655 sbcB overexpression	Affymetrix E. coli Antisense Genome Array	WT_N0000_r1, WT_N0000_r2
sbcB__U_N0075_r2	MA-1		GSE6836		17214507		Escherichia coli K-12 MG1655 sbcB overexpression	Affymetrix E. coli Antisense Genome Array	WT_N0000_r1, WT_N0000_r2
sbcB__U_N0075_r3	MA-1		GSE6836		17214507		Escherichia coli K-12 MG1655 sbcB overexpression	Affymetrix E. coli Antisense Genome Array	WT_N0000_r1, WT_N0000_r2
uspA__U_N0075_r1	MA-1		GSE6836		17214507		Escherichia coli K-12 MG1655 uspA overexpression	Affymetrix E. coli Antisense Genome Array	WT_N0000_r1, WT_N0000_r2
uspA__U_N0075_r2	MA-1		GSE6836		17214507		Escherichia coli K-12 MG1655 uspA overexpression	Affymetrix E. coli Antisense Genome Array	WT_N0000_r1, WT_N0000_r2
uspA__U_N0075_r3	MA-1		GSE6836		17214507		Escherichia coli K-12 MG1655 uspA overexpression	Affymetrix E. coli Antisense Genome Array	WT_N0000_r1, WT_N0000_r2
WT_N0000_r1	MA-1		GSE6836		17214507		Escherichia coli K-12 MG1655	Affymetrix E. coli Antisense Genome Array	WT_N0000_r1, WT_N0000_r2
WT_N0000_r2	MA-1		GSE6836		17214507		Escherichia coli K-12 MG1655	Affymetrix E. coli Antisense Genome Array	WT_N0000_r1, WT_N0000_r2
WT_N0025_r1	MA-1		GSE6836		17214507		Escherichia coli K-12 MG1655	Affymetrix E. coli Antisense Genome Array	WT_N0000_r1, WT_N0000_r2
WT_N0025_r2	MA-1		GSE6836		17214507		Escherichia coli K-12 MG1655	Affymetrix E. coli Antisense Genome Array	WT_N0000_r1, WT_N0000_r2
WT_N0050_r1	MA-1		GSE6836		17214507		Escherichia coli K-12 MG1655	Affymetrix E. coli Antisense Genome Array	WT_N0000_r1, WT_N0000_r2
WT_N0050_r2	MA-1		GSE6836		17214507		Escherichia coli K-12 MG1655	Affymetrix E. coli Antisense Genome Array	WT_N0000_r1, WT_N0000_r2
WT_N0075_r1	MA-1		GSE6836		17214507		Escherichia coli K-12 MG1655	Affymetrix E. coli Antisense Genome Array	WT_N0000_r1, WT_N0000_r2
WT_N0075_r2	MA-1		GSE6836		17214507		Escherichia coli K-12 MG1655	Affymetrix E. coli Antisense Genome Array	WT_N0000_r1, WT_N0000_r2
recA_D_N0000_r1	MA-1		GSE6836		17214507		Escherichia coli K-12 MG1655 ΔrecA	Affymetrix E. coli Antisense Genome Array	WT_N0000_r1, WT_N0000_r2
recA_D_N0000_r2	MA-1		GSE6836		17214507		Escherichia coli K-12 MG1655 ΔrecA	Affymetrix E. coli Antisense Genome Array	WT_N0000_r1, WT_N0000_r2
recA_D_N0050_r1	MA-1		GSE6836		17214507		Escherichia coli K-12 MG1655 ΔrecA	Affymetrix E. coli Antisense Genome Array	WT_N0000_r1, WT_N0000_r2
recA_D_N0050_r2	MA-1		GSE6836		17214507		Escherichia coli K-12 MG1655 ΔrecA	Affymetrix E. coli Antisense Genome Array	WT_N0000_r1, WT_N0000_r2
recA_D_N1000_r1	MA-1		GSE6836		17214507		Escherichia coli K-12 MG1655 ΔrecA	Affymetrix E. coli Antisense Genome Array	WT_N0000_r1, WT_N0000_r2
recA_D_N1000_r2	MA-1		GSE6836		17214507		Escherichia coli K-12 MG1655 ΔrecA	Affymetrix E. coli Antisense Genome Array	WT_N0000_r1, WT_N0000_r2
WT_D_N1000_r1	MA-1		GSE6836		17214507		Escherichia coli K-12 MG1655	Affymetrix E. coli Antisense Genome Array	WT_N0000_r1, WT_N0000_r2
WT_D_N1000_r2	MA-1		GSE6836		17214507		Escherichia coli K-12 MG1655	Affymetrix E. coli Antisense Genome Array	WT_N0000_r1, WT_N0000_r2
luc2_U_N0025_r1	MA-1		GSE6836		17214507		Escherichia coli K-12 MG1655	Affymetrix E. coli Antisense Genome Array	WT_N0000_r1, WT_N0000_r2
luc2_U_N0025_r2	MA-1		GSE6836		17214507		Escherichia coli K-12 MG1655	Affymetrix E. coli Antisense Genome Array	WT_N0000_r1, WT_N0000_r2
luc2_U_N0000_r1	MA-1		GSE6836		17214507		Escherichia coli K-12 MG1655	Affymetrix E. coli Antisense Genome Array	WT_N0000_r1, WT_N0000_r2
luc2_U_N0000_r2	MA-1		GSE6836		17214507		Escherichia coli K-12 MG1655	Affymetrix E. coli Antisense Genome Array	WT_N0000_r1, WT_N0000_r2
T0_N0025_r1	MA-1		GSE6836		17214507		Escherichia coli K12	Affymetrix E. coli Antisense Genome Array	WT_N0000_r1, WT_N0000_r2
T0_N0025_r2	MA-1		GSE6836		17214507		Escherichia coli K12	Affymetrix E. coli Antisense Genome Array	WT_N0000_r1, WT_N0000_r2
T0_N0025_r3	MA-1		GSE6836		17214507		Escherichia coli K12	Affymetrix E. coli Antisense Genome Array	WT_N0000_r1, WT_N0000_r2
T12_N0025_r1	MA-1		GSE6836		17214507		Escherichia coli K12	Affymetrix E. coli Antisense Genome Array	WT_N0000_r1, WT_N0000_r2
T12_N0025_r2	MA-1		GSE6836		17214507		Escherichia coli K12	Affymetrix E. coli Antisense Genome Array	WT_N0000_r1, WT_N0000_r2
T12_N0025_r3	MA-1		GSE6836		17214507		Escherichia coli K12	Affymetrix E. coli Antisense Genome Array	WT_N0000_r1, WT_N0000_r2
T24_N0025_r1	MA-1		GSE6836		17214507		Escherichia coli K12	Affymetrix E. coli Antisense Genome Array	WT_N0000_r1, WT_N0000_r2
T24_N0025_r2	MA-1		GSE6836		17214507		Escherichia coli K12	Affymetrix E. coli Antisense Genome Array	WT_N0000_r1, WT_N0000_r2
T24_N0025_r3	MA-1		GSE6836		17214507		Escherichia coli K12	Affymetrix E. coli Antisense Genome Array	WT_N0000_r1, WT_N0000_r2
T24_N0000_r1	MA-1		GSE6836		17214507		Escherichia coli K12	Affymetrix E. coli Antisense Genome Array	WT_N0000_r1, WT_N0000_r2
T24_N0000_r2	MA-1		GSE6836		17214507		Escherichia coli K12	Affymetrix E. coli Antisense Genome Array	WT_N0000_r1, WT_N0000_r2
T24_N0000_r3	MA-1		GSE6836		17214507		Escherichia coli K12	Affymetrix E. coli Antisense Genome Array	WT_N0000_r1, WT_N0000_r2
T36_N0025_r1	MA-1		GSE6836		17214507		Escherichia coli K12	Affymetrix E. coli Antisense Genome Array	WT_N0000_r1, WT_N0000_r2
T36_N0025_r2	MA-1		GSE6836		17214507		Escherichia coli K12	Affymetrix E. coli Antisense Genome Array	WT_N0000_r1, WT_N0000_r2
T36_N0025_r3	MA-1		GSE6836		17214507		Escherichia coli K12	Affymetrix E. coli Antisense Genome Array	WT_N0000_r1, WT_N0000_r2
T48_N0025_r1	MA-1		GSE6836		17214507		Escherichia coli K12	Affymetrix E. coli Antisense Genome Array	WT_N0000_r1, WT_N0000_r2
T48_N0025_r2	MA-1		GSE6836		17214507		Escherichia coli K12	Affymetrix E. coli Antisense Genome Array	WT_N0000_r1, WT_N0000_r2
T48_N0025_r3	MA-1		GSE6836		17214507		Escherichia coli K12	Affymetrix E. coli Antisense Genome Array	WT_N0000_r1, WT_N0000_r2
T60_N0025_r1	MA-1		GSE6836		17214507		Escherichia coli K12	Affymetrix E. coli Antisense Genome Array	WT_N0000_r1, WT_N0000_r2
T60_N0025_r2	MA-1		GSE6836		17214507		Escherichia coli K12	Affymetrix E. coli Antisense Genome Array	WT_N0000_r1, WT_N0000_r2
T60_N0025_r3	MA-1		GSE6836		17214507		Escherichia coli K12	Affymetrix E. coli Antisense Genome Array	WT_N0000_r1, WT_N0000_r2
T60_N0000_r1	MA-1		GSE6836		17214507		Escherichia coli K12	Affymetrix E. coli Antisense Genome Array	WT_N0000_r1, WT_N0000_r2
T60_N0000_r2	MA-1		GSE6836		17214507		Escherichia coli K12	Affymetrix E. coli Antisense Genome Array	WT_N0000_r1, WT_N0000_r2
T60_N0000_r3	MA-1		GSE6836		17214507		Escherichia coli K12	Affymetrix E. coli Antisense Genome Array	WT_N0000_r1, WT_N0000_r2
ccdB_K12_0_r1	MA-1		GSE6836		17214507		Escherichia coli K12 ccdB overexpression	Affymetrix E. coli Antisense Genome Array	WT_N0000_r1, WT_N0000_r2
ccdB_K12_30_r1	MA-1		GSE6836		17214507		Escherichia coli K12 ccdB overexpression	Affymetrix E. coli Antisense Genome Array	WT_N0000_r1, WT_N0000_r2
ccdB_K12_60_r1	MA-1		GSE6836		17214507		Escherichia coli K12 ccdB overexpression	Affymetrix E. coli Antisense Genome Array	WT_N0000_r1, WT_N0000_r2
ccdB_K12_90_r1	MA-1		GSE6836		17214507		Escherichia coli K12 ccdB overexpression	Affymetrix E. coli Antisense Genome Array	WT_N0000_r1, WT_N0000_r2
ccdB_K12_120_r1	MA-1		GSE6836		17214507		Escherichia coli K12 ccdB overexpression	Affymetrix E. coli Antisense Genome Array	WT_N0000_r1, WT_N0000_r2
lacZ_K12_0_r1	MA-1		GSE6836		17214507		Escherichia coli K12 lacZ overexpression	Affymetrix E. coli Antisense Genome Array	WT_N0000_r1, WT_N0000_r2
lacZ_K12_30_r1	MA-1		GSE6836		17214507		Escherichia coli K12 lacZ overexpression	Affymetrix E. coli Antisense Genome Array	WT_N0000_r1, WT_N0000_r2
lacZ_K12_60_r1	MA-1		GSE6836		17214507		Escherichia coli K12 lacZ overexpression	Affymetrix E. coli Antisense Genome Array	WT_N0000_r1, WT_N0000_r2
lacZ_K12_90_r1	MA-1		GSE6836		17214507		Escherichia coli K12 lacZ overexpression	Affymetrix E. coli Antisense Genome Array	WT_N0000_r1, WT_N0000_r2
lacZ_K12_120_r1	MA-1		GSE6836		17214507		Escherichia coli K12 lacZ overexpression	Affymetrix E. coli Antisense Genome Array	WT_N0000_r1, WT_N0000_r2
lacZ_MG1063_0_r1	MA-1		GSE6836		17214507		Escherichia coli MG1063 lacZ overexpression	Affymetrix E. coli Antisense Genome Array	WT_N0000_r1, WT_N0000_r2
lacZ_MG1063_0_r2	MA-1		GSE6836		17214507		Escherichia coli MG1063 lacZ overexpression	Affymetrix E. coli Antisense Genome Array	WT_N0000_r1, WT_N0000_r2
lacZ_MG1063_30_r1	MA-1		GSE6836		17214507		Escherichia coli MG1063 lacZ overexpression	Affymetrix E. coli Antisense Genome Array	WT_N0000_r1, WT_N0000_r2
lacZ_MG1063_30_r2	MA-1		GSE6836		17214507		Escherichia coli MG1063 lacZ overexpression	Affymetrix E. coli Antisense Genome Array	WT_N0000_r1, WT_N0000_r2
lacZ_MG1063_60_r1	MA-1		GSE6836		17214507		Escherichia coli MG1063 lacZ overexpression	Affymetrix E. coli Antisense Genome Array	WT_N0000_r1, WT_N0000_r2
lacZ_MG1063_60_r2	MA-1		GSE6836		17214507		Escherichia coli MG1063 lacZ overexpression	Affymetrix E. coli Antisense Genome Array	WT_N0000_r1, WT_N0000_r2
lacZ_MG1063_90_r1	MA-1		GSE6836		17214507		Escherichia coli MG1063 lacZ overexpression	Affymetrix E. coli Antisense Genome Array	WT_N0000_r1, WT_N0000_r2
lacZ_MG1063_90_r2	MA-1		GSE6836		17214507		Escherichia coli MG1063 lacZ overexpression	Affymetrix E. coli Antisense Genome Array	WT_N0000_r1, WT_N0000_r2
ccdB_MG1063_0_r1	MA-1		GSE6836		17214507		Escherichia coli MG1063 ccdB overexpression	Affymetrix E. coli Antisense Genome Array	WT_N0000_r1, WT_N0000_r2
ccdB_MG1063_0_r2	MA-1		GSE6836		17214507		Escherichia coli MG1063 ccdB overexpression	Affymetrix E. coli Antisense Genome Array	WT_N0000_r1, WT_N0000_r2
ccdB_MG1063_30_r1	MA-1		GSE6836		17214507		Escherichia coli MG1063 ccdB overexpression	Affymetrix E. coli Antisense Genome Array	WT_N0000_r1, WT_N0000_r2
ccdB_MG1063_30_r2	MA-1		GSE6836		17214507		Escherichia coli MG1063 ccdB overexpression	Affymetrix E. coli Antisense Genome Array	WT_N0000_r1, WT_N0000_r2
ccdB_MG1063_60_r1	MA-1		GSE6836		17214507		Escherichia coli MG1063 ccdB overexpression	Affymetrix E. coli Antisense Genome Array	WT_N0000_r1, WT_N0000_r2
ccdB_MG1063_60_r2	MA-1		GSE6836		17214507		Escherichia coli MG1063 ccdB overexpression	Affymetrix E. coli Antisense Genome Array	WT_N0000_r1, WT_N0000_r2
ccdB_MG1063_90_r1	MA-1		GSE6836		17214507		Escherichia coli MG1063 ccdB overexpression	Affymetrix E. coli Antisense Genome Array	WT_N0000_r1, WT_N0000_r2
ccdB_MG1063_90_r2	MA-1		GSE6836		17214507		Escherichia coli MG1063 ccdB overexpression	Affymetrix E. coli Antisense Genome Array	WT_N0000_r1, WT_N0000_r2
lacZ_W1863_0_r1	MA-1		GSE6836		17214507		Escherichia coli W1863 lacZ overexpression	Affymetrix E. coli Antisense Genome Array	WT_N0000_r1, WT_N0000_r2
lacZ_W1863_30_r1	MA-1		GSE6836		17214507		Escherichia coli W1863 lacZ overexpression	Affymetrix E. coli Antisense Genome Array	WT_N0000_r1, WT_N0000_r2
lacZ_W1863_60_r1	MA-1		GSE6836		17214507		Escherichia coli W1863 lacZ overexpression	Affymetrix E. coli Antisense Genome Array	WT_N0000_r1, WT_N0000_r2
lacZ_W1863_90_r1	MA-1		GSE6836		17214507		Escherichia coli W1863 lacZ overexpression	Affymetrix E. coli Antisense Genome Array	WT_N0000_r1, WT_N0000_r2
ccdB_W1863_0_r1	MA-1		GSE6836		17214507		Escherichia coli W1863 ccdB overexpression	Affymetrix E. coli Antisense Genome Array	WT_N0000_r1, WT_N0000_r2
ccdB_W1863_30_r1	MA-1		GSE6836		17214507		Escherichia coli W1863 ccdB overexpression	Affymetrix E. coli Antisense Genome Array	WT_N0000_r1, WT_N0000_r2
ccdB_W1863_60_r1	MA-1		GSE6836		17214507		Escherichia coli W1863 ccdB overexpression	Affymetrix E. coli Antisense Genome Array	WT_N0000_r1, WT_N0000_r2
ccdB_W1863_90_r1	MA-1		GSE6836		17214507		Escherichia coli W1863 ccdB overexpression	Affymetrix E. coli Antisense Genome Array	WT_N0000_r1, WT_N0000_r2
lacZ_MG1063_120_r1	MA-1		GSE6836		17214507		Escherichia coli MG1063 lacZ overexpression	Affymetrix E. coli Antisense Genome Array	WT_N0000_r1, WT_N0000_r2
ccdB_MG1063_120_r1	MA-1		GSE6836		17214507		Escherichia coli MG1063 ccdB overexpression	Affymetrix E. coli Antisense Genome Array	WT_N0000_r1, WT_N0000_r2
ik_L2_T2.5_r1	MA-1		GSE6836		17214507		Escherichia coli EMG2	Affymetrix E. coli Antisense Genome Array	WT_N0000_r1, WT_N0000_r2
ik_L2_T3_r1	MA-1		GSE6836		17214507		Escherichia coli EMG2	Affymetrix E. coli Antisense Genome Array	WT_N0000_r1, WT_N0000_r2
ik_L2_T3.5_r1	MA-1		GSE6836		17214507		Escherichia coli EMG2	Affymetrix E. coli Antisense Genome Array	WT_N0000_r1, WT_N0000_r2
ik_L2_T4_r1	MA-1		GSE6836		17214507		Escherichia coli EMG2	Affymetrix E. coli Antisense Genome Array	WT_N0000_r1, WT_N0000_r2
ik_L2_T4.5_r1	MA-1		GSE6836		17214507		Escherichia coli EMG2	Affymetrix E. coli Antisense Genome Array	WT_N0000_r1, WT_N0000_r2
ik_L2_T5_r1	MA-1		GSE6836		17214507		Escherichia coli EMG2	Affymetrix E. coli Antisense Genome Array	WT_N0000_r1, WT_N0000_r2
ik_L2_T5.5_r1	MA-1		GSE6836		17214507		Escherichia coli EMG2	Affymetrix E. coli Antisense Genome Array	WT_N0000_r1, WT_N0000_r2
ik_L2_T6_r1	MA-1	Y (removed)	GSE6836		17214507		Escherichia coli EMG2	Affymetrix E. coli Antisense Genome Array	WT_N0000_r1, WT_N0000_r2
ik_L2_T8_r1	MA-1	Y (removed)	GSE6836		17214507		Escherichia coli EMG2	Affymetrix E. coli Antisense Genome Array	WT_N0000_r1, WT_N0000_r2
ik_H2_T2.5_r1	MA-1		GSE6836		17214507		Escherichia coli EMG2	Affymetrix E. coli Antisense Genome Array	WT_N0000_r1, WT_N0000_r2
ik_H2_T3_r1	MA-1		GSE6836		17214507		Escherichia coli EMG2	Affymetrix E. coli Antisense Genome Array	WT_N0000_r1, WT_N0000_r2
ik_H2_T3.5_r1	MA-1		GSE6836		17214507		Escherichia coli EMG2	Affymetrix E. coli Antisense Genome Array	WT_N0000_r1, WT_N0000_r2
ik_H2_T4_r1	MA-1		GSE6836		17214507		Escherichia coli EMG2	Affymetrix E. coli Antisense Genome Array	WT_N0000_r1, WT_N0000_r2
ik_H2_T4.5_r1	MA-1		GSE6836		17214507		Escherichia coli EMG2	Affymetrix E. coli Antisense Genome Array	WT_N0000_r1, WT_N0000_r2
ik_H2_T5_r1	MA-1	Y (removed)	GSE6836		17214507		Escherichia coli EMG2	Affymetrix E. coli Antisense Genome Array	WT_N0000_r1, WT_N0000_r2
ik_H2_T5.5_r1	MA-1	Y (removed)	GSE6836		17214507		Escherichia coli EMG2	Affymetrix E. coli Antisense Genome Array	WT_N0000_r1, WT_N0000_r2
ik_H2_T6_r1	MA-1	Y (removed)	GSE6836		17214507		Escherichia coli EMG2	Affymetrix E. coli Antisense Genome Array	WT_N0000_r1, WT_N0000_r2
ik_H2_T8_r1	MA-1	Y (removed)	GSE6836		17214507		Escherichia coli EMG2	Affymetrix E. coli Antisense Genome Array	WT_N0000_r1, WT_N0000_r2
arcA_fnr__ferment_delarcA__1	MA-2		GSE55365		24699140		Escherichia coli K-12 MG1655 ΔarcA	Affymetrix E. coli Antisense Genome Array	aero__wt__1, aero__wt__2, aero__wt__3
arcA_fnr__ferment_delarcA__2	MA-2		GSE55365		24699140		Escherichia coli K-12 MG1655 ΔarcA	Affymetrix E. coli Antisense Genome Array	aero__wt__1, aero__wt__2, aero__wt__3
arcA_fnr__ferment_delarcA__3	MA-2		GSE55365		24699140		Escherichia coli K-12 MG1655 ΔarcA	Affymetrix E. coli Antisense Genome Array	aero__wt__1, aero__wt__2, aero__wt__3
arcA_fnr__ferment_delfnr__1	MA-2		GSE55365		24699140		Escherichia coli K-12 MG1655 Δfnr	Affymetrix E. coli Antisense Genome Array	aero__wt__1, aero__wt__2, aero__wt__3
arcA_fnr__ferment_delfnr__2	MA-2		GSE55365		24699140		Escherichia coli K-12 MG1655 Δfnr	Affymetrix E. coli Antisense Genome Array	aero__wt__1, aero__wt__2, aero__wt__3
arcA_fnr__ferment_delfnr__3	MA-2		GSE55365		24699140		Escherichia coli K-12 MG1655 Δfnr	Affymetrix E. coli Antisense Genome Array	aero__wt__1, aero__wt__2, aero__wt__3
arcA_fnr__ferment_wt__1	MA-2		GSE55365		24699140		Escherichia coli K-12 MG1655	Affymetrix E. coli Antisense Genome Array	aero__wt__1, aero__wt__2, aero__wt__3
arcA_fnr__ferment_wt__2	MA-2		GSE55365		24699140		Escherichia coli K-12 MG1655	Affymetrix E. coli Antisense Genome Array	aero__wt__1, aero__wt__2, aero__wt__3
arcA_fnr__ferment_wt__3	MA-2		GSE55365		24699140		Escherichia coli K-12 MG1655	Affymetrix E. coli Antisense Genome Array	aero__wt__1, aero__wt__2, aero__wt__3
aero__del_appY__1	MA-2		GSE1106		15129285		Escherichia coli K-12 MG1655 ΔappY	Affymetrix E. coli Antisense Genome Array	aero__wt__1, aero__wt__2, aero__wt__3
aero__del_appY__2	MA-2		GSE1106		15129285		Escherichia coli K-12 MG1655 ΔappY	Affymetrix E. coli Antisense Genome Array	aero__wt__1, aero__wt__2, aero__wt__3
aero__del_appY__3	MA-2		GSE1106		15129285		Escherichia coli K-12 MG1655 ΔappY	Affymetrix E. coli Antisense Genome Array	aero__wt__1, aero__wt__2, aero__wt__3
aero__del_arcA__1	MA-2		GSE1106		15129285		Escherichia coli K-12 MG1655 ΔarcA	Affymetrix E. coli Antisense Genome Array	aero__wt__1, aero__wt__2, aero__wt__3
aero__del_arcA__2	MA-2		GSE1106		15129285		Escherichia coli K-12 MG1655 ΔarcA	Affymetrix E. coli Antisense Genome Array	aero__wt__1, aero__wt__2, aero__wt__3
aero__del_arcA__3	MA-2		GSE1106		15129285		Escherichia coli K-12 MG1655 ΔarcA	Affymetrix E. coli Antisense Genome Array	aero__wt__1, aero__wt__2, aero__wt__3
aero__del_arcAfnr__1	MA-2		GSE1106		15129285		Escherichia coli K-12 MG1655 ΔarcA Δfnr	Affymetrix E. coli Antisense Genome Array	aero__wt__1, aero__wt__2, aero__wt__3
aero__del_arcAfnr__2	MA-2		GSE1106		15129285		Escherichia coli K-12 MG1655 ΔarcA Δfnr	Affymetrix E. coli Antisense Genome Array	aero__wt__1, aero__wt__2, aero__wt__3
aero__del_arcAfnr__3	MA-2		GSE1106		15129285		Escherichia coli K-12 MG1655 ΔarcA Δfnr	Affymetrix E. coli Antisense Genome Array	aero__wt__1, aero__wt__2, aero__wt__3
aero__del_fnr__1	MA-2		GSE1106		15129285		Escherichia coli K-12 MG1655 Δfnr	Affymetrix E. coli Antisense Genome Array	aero__wt__1, aero__wt__2, aero__wt__3
aero__del_fnr__2	MA-2		GSE1106		15129285		Escherichia coli K-12 MG1655 Δfnr	Affymetrix E. coli Antisense Genome Array	aero__wt__1, aero__wt__2, aero__wt__3
aero__del_fnr__3	MA-2		GSE1106		15129285		Escherichia coli K-12 MG1655 Δfnr	Affymetrix E. coli Antisense Genome Array	aero__wt__1, aero__wt__2, aero__wt__3
aero__del_oxyR__1	MA-2		GSE1106		15129285		Escherichia coli K-12 MG1655 ΔoxyR	Affymetrix E. coli Antisense Genome Array	aero__wt__1, aero__wt__2, aero__wt__3
aero__del_oxyR__2	MA-2		GSE1106		15129285		Escherichia coli K-12 MG1655 ΔoxyR	Affymetrix E. coli Antisense Genome Array	aero__wt__1, aero__wt__2, aero__wt__3
aero__del_oxyR__3	MA-2		GSE1106		15129285		Escherichia coli K-12 MG1655 ΔoxyR	Affymetrix E. coli Antisense Genome Array	aero__wt__1, aero__wt__2, aero__wt__3
aero__del_soxS__1	MA-2		GSE1106		15129285		Escherichia coli K-12 MG1655 ΔsoxS	Affymetrix E. coli Antisense Genome Array	aero__wt__1, aero__wt__2, aero__wt__3
aero__del_soxS__2	MA-2		GSE1106		15129285		Escherichia coli K-12 MG1655 ΔsoxS	Affymetrix E. coli Antisense Genome Array	aero__wt__1, aero__wt__2, aero__wt__3
aero__del_soxS__3	MA-2		GSE1106		15129285		Escherichia coli K-12 MG1655 ΔsoxS	Affymetrix E. coli Antisense Genome Array	aero__wt__1, aero__wt__2, aero__wt__3
aero__wt__1	MA-2		GSE1106		15129285		Escherichia coli K-12 MG1655	Affymetrix E. coli Antisense Genome Array	aero__wt__1, aero__wt__2, aero__wt__3
aero__wt__2	MA-2		GSE1106		15129285		Escherichia coli K-12 MG1655	Affymetrix E. coli Antisense Genome Array	aero__wt__1, aero__wt__2, aero__wt__3
aero__wt__3	MA-2		GSE1106		15129285		Escherichia coli K-12 MG1655	Affymetrix E. coli Antisense Genome Array	aero__wt__1, aero__wt__2, aero__wt__3
anaero__del_appY__1	MA-2		GSE1107		15129285		Escherichia coli K-12 MG1655 ΔappY	Affymetrix E. coli Antisense Genome Array	aero__wt__1, aero__wt__2, aero__wt__3
anaero__del_appY__2	MA-2		GSE1107		15129285		Escherichia coli K-12 MG1655 ΔappY	Affymetrix E. coli Antisense Genome Array	aero__wt__1, aero__wt__2, aero__wt__3
anaero__del_appY__3	MA-2		GSE1107		15129285		Escherichia coli K-12 MG1655 ΔappY	Affymetrix E. coli Antisense Genome Array	aero__wt__1, aero__wt__2, aero__wt__3
anaero__del_arcA__1	MA-2		GSE1107		15129285		Escherichia coli K-12 MG1655 ΔarcA	Affymetrix E. coli Antisense Genome Array	aero__wt__1, aero__wt__2, aero__wt__3
anaero__del_arcA__2	MA-2		GSE1107		15129285		Escherichia coli K-12 MG1655 ΔarcA	Affymetrix E. coli Antisense Genome Array	aero__wt__1, aero__wt__2, aero__wt__3
anaero__del_arcA__3	MA-2		GSE1107		15129285		Escherichia coli K-12 MG1655 ΔarcA	Affymetrix E. coli Antisense Genome Array	aero__wt__1, aero__wt__2, aero__wt__3
anaero__del_arcAfnr__1	MA-2		GSE1107		15129285		Escherichia coli K-12 MG1655 ΔarcA Δfnr	Affymetrix E. coli Antisense Genome Array	aero__wt__1, aero__wt__2, aero__wt__3
anaero__del_arcAfnr__2	MA-2		GSE1107		15129285		Escherichia coli K-12 MG1655 ΔarcA Δfnr	Affymetrix E. coli Antisense Genome Array	aero__wt__1, aero__wt__2, aero__wt__3
anaero__del_arcAfnr__3	MA-2		GSE1107		15129285		Escherichia coli K-12 MG1655 ΔarcA Δfnr	Affymetrix E. coli Antisense Genome Array	aero__wt__1, aero__wt__2, aero__wt__3
anaero__del_fnr__1	MA-2		GSE1107		15129285		Escherichia coli K-12 MG1655 Δfnr	Affymetrix E. coli Antisense Genome Array	aero__wt__1, aero__wt__2, aero__wt__3
anaero__del_fnr__2	MA-2		GSE1107		15129285		Escherichia coli K-12 MG1655 Δfnr	Affymetrix E. coli Antisense Genome Array	aero__wt__1, aero__wt__2, aero__wt__3
anaero__del_fnr__3	MA-2		GSE1107		15129285		Escherichia coli K-12 MG1655 Δfnr	Affymetrix E. coli Antisense Genome Array	aero__wt__1, aero__wt__2, aero__wt__3
anaero__del_oxyR__1	MA-2		GSE1107		15129285		Escherichia coli K-12 MG1655 ΔoxyR	Affymetrix E. coli Antisense Genome Array	aero__wt__1, aero__wt__2, aero__wt__3
anaero__del_oxyR__2	MA-2		GSE1107		15129285		Escherichia coli K-12 MG1655 ΔoxyR	Affymetrix E. coli Antisense Genome Array	aero__wt__1, aero__wt__2, aero__wt__3
anaero__del_oxyR__3	MA-2		GSE1107		15129285		Escherichia coli K-12 MG1655 ΔoxyR	Affymetrix E. coli Antisense Genome Array	aero__wt__1, aero__wt__2, aero__wt__3
anaero__del_soxS__1	MA-2		GSE1107		15129285		Escherichia coli K-12 MG1655 ΔsoxS	Affymetrix E. coli Antisense Genome Array	aero__wt__1, aero__wt__2, aero__wt__3
anaero__del_soxS__2	MA-2		GSE1107		15129285		Escherichia coli K-12 MG1655 ΔsoxS	Affymetrix E. coli Antisense Genome Array	aero__wt__1, aero__wt__2, aero__wt__3
anaero__del_soxS__3	MA-2		GSE1107		15129285		Escherichia coli K-12 MG1655 ΔsoxS	Affymetrix E. coli Antisense Genome Array	aero__wt__1, aero__wt__2, aero__wt__3
anaero__wt__1	MA-2		GSE1107		15129285		Escherichia coli K-12 MG1655	Affymetrix E. coli Antisense Genome Array	aero__wt__1, aero__wt__2, aero__wt__3
anaero__wt__2	MA-2		GSE1107		15129285		Escherichia coli K-12 MG1655	Affymetrix E. coli Antisense Genome Array	aero__wt__1, aero__wt__2, aero__wt__3
anaero__wt__3	MA-2		GSE1107		15129285		Escherichia coli K-12 MG1655	Affymetrix E. coli Antisense Genome Array	aero__wt__1, aero__wt__2, aero__wt__3
anaero__wt__4	MA-2		GSE1107		15129285		Escherichia coli K-12 MG1655	Affymetrix E. coli Antisense Genome Array	aero__wt__1, aero__wt__2, aero__wt__3
ec_evol__lac2_day20__1	MA-2		GSE33147		16204189		Escherichia coli K-12 MG1655 Evolved	Affymetrix E. coli Antisense Genome Array	aero__wt__1, aero__wt__2, aero__wt__3
ec_evol__lac2_day20__2	MA-2		GSE33147		16204189		Escherichia coli K-12 MG1655 Evolved	Affymetrix E. coli Antisense Genome Array	aero__wt__1, aero__wt__2, aero__wt__3
ec_evol__lac2_day20__3	MA-2		GSE33147		16204189		Escherichia coli K-12 MG1655 Evolved	Affymetrix E. coli Antisense Genome Array	aero__wt__1, aero__wt__2, aero__wt__3
ec_evol__lac2_day60__1	MA-2		GSE33147		16204189		Escherichia coli K-12 MG1655 Evolved	Affymetrix E. coli Antisense Genome Array	aero__wt__1, aero__wt__2, aero__wt__3
ec_evol__lac2_day60__2	MA-2		GSE33147		16204189		Escherichia coli K-12 MG1655 Evolved	Affymetrix E. coli Antisense Genome Array	aero__wt__1, aero__wt__2, aero__wt__3
ec_evol__lac2_day60__3	MA-2		GSE33147		16204189		Escherichia coli K-12 MG1655 Evolved	Affymetrix E. coli Antisense Genome Array	aero__wt__1, aero__wt__2, aero__wt__3
ec_evol__lac3_day20__1	MA-2		GSE33147		16204189		Escherichia coli K-12 MG1655 Evolved	Affymetrix E. coli Antisense Genome Array	aero__wt__1, aero__wt__2, aero__wt__3
ec_evol__lac3_day20__2	MA-2		GSE33147		16204189		Escherichia coli K-12 MG1655 Evolved	Affymetrix E. coli Antisense Genome Array	aero__wt__1, aero__wt__2, aero__wt__3
ec_evol__lac3_day20__3	MA-2		GSE33147		16204189		Escherichia coli K-12 MG1655 Evolved	Affymetrix E. coli Antisense Genome Array	aero__wt__1, aero__wt__2, aero__wt__3
ec_evol__lac3_day60__1	MA-2		GSE33147		16204189		Escherichia coli K-12 MG1655 Evolved	Affymetrix E. coli Antisense Genome Array	aero__wt__1, aero__wt__2, aero__wt__3
ec_evol__lac3_day60__2	MA-2		GSE33147		16204189		Escherichia coli K-12 MG1655 Evolved	Affymetrix E. coli Antisense Genome Array	aero__wt__1, aero__wt__2, aero__wt__3
ec_evol__lac3_day60__3	MA-2		GSE33147		16204189		Escherichia coli K-12 MG1655 Evolved	Affymetrix E. coli Antisense Genome Array	aero__wt__1, aero__wt__2, aero__wt__3
ec_evol__lacA_day20__1	MA-2		GSE33147		16204189		Escherichia coli K-12 MG1655 Evolved	Affymetrix E. coli Antisense Genome Array	aero__wt__1, aero__wt__2, aero__wt__3
ec_evol__lacA_day20__2	MA-2		GSE33147		16204189		Escherichia coli K-12 MG1655 Evolved	Affymetrix E. coli Antisense Genome Array	aero__wt__1, aero__wt__2, aero__wt__3
ec_evol__lacA_day20__3	MA-2		GSE33147		16204189		Escherichia coli K-12 MG1655 Evolved	Affymetrix E. coli Antisense Genome Array	aero__wt__1, aero__wt__2, aero__wt__3
ec_evol__lacA_day60__1	MA-2		GSE33147		16204189		Escherichia coli K-12 MG1655 Evolved	Affymetrix E. coli Antisense Genome Array	aero__wt__1, aero__wt__2, aero__wt__3
ec_evol__lacA_day60__2	MA-2		GSE33147		16204189		Escherichia coli K-12 MG1655 Evolved	Affymetrix E. coli Antisense Genome Array	aero__wt__1, aero__wt__2, aero__wt__3
ec_evol__lacA_day60__3	MA-2		GSE33147		16204189		Escherichia coli K-12 MG1655 Evolved	Affymetrix E. coli Antisense Genome Array	aero__wt__1, aero__wt__2, aero__wt__3
ec_evol__lacA_day60__4	MA-2		GSE33147		16204189		Escherichia coli K-12 MG1655 Evolved	Affymetrix E. coli Antisense Genome Array	aero__wt__1, aero__wt__2, aero__wt__3
ec_evol__lacB_day20__1	MA-2		GSE33147		16204189		Escherichia coli K-12 MG1655 Evolved	Affymetrix E. coli Antisense Genome Array	aero__wt__1, aero__wt__2, aero__wt__3
ec_evol__lacB_day20__2	MA-2		GSE33147		16204189		Escherichia coli K-12 MG1655 Evolved	Affymetrix E. coli Antisense Genome Array	aero__wt__1, aero__wt__2, aero__wt__3
ec_evol__lacB_day20__3	MA-2		GSE33147		16204189		Escherichia coli K-12 MG1655 Evolved	Affymetrix E. coli Antisense Genome Array	aero__wt__1, aero__wt__2, aero__wt__3
ec_evol__lacB_day60__1	MA-2		GSE33147		16204189		Escherichia coli K-12 MG1655 Evolved	Affymetrix E. coli Antisense Genome Array	aero__wt__1, aero__wt__2, aero__wt__3
ec_evol__lacB_day60__2	MA-2		GSE33147		16204189		Escherichia coli K-12 MG1655 Evolved	Affymetrix E. coli Antisense Genome Array	aero__wt__1, aero__wt__2, aero__wt__3
ec_evol__lacB_day60__3	MA-2		GSE33147		16204189		Escherichia coli K-12 MG1655 Evolved	Affymetrix E. coli Antisense Genome Array	aero__wt__1, aero__wt__2, aero__wt__3
ec_evol__lacC_day20__1	MA-2		GSE33147		16204189		Escherichia coli K-12 MG1655 Evolved	Affymetrix E. coli Antisense Genome Array	aero__wt__1, aero__wt__2, aero__wt__3
ec_evol__lacC_day20__2	MA-2		GSE33147		16204189		Escherichia coli K-12 MG1655 Evolved	Affymetrix E. coli Antisense Genome Array	aero__wt__1, aero__wt__2, aero__wt__3
ec_evol__lacC_day20__3	MA-2		GSE33147		16204189		Escherichia coli K-12 MG1655 Evolved	Affymetrix E. coli Antisense Genome Array	aero__wt__1, aero__wt__2, aero__wt__3
ec_evol__lacC_day60__1	MA-2		GSE33147		16204189		Escherichia coli K-12 MG1655 Evolved	Affymetrix E. coli Antisense Genome Array	aero__wt__1, aero__wt__2, aero__wt__3
ec_evol__lacC_day60__2	MA-2		GSE33147		16204189		Escherichia coli K-12 MG1655 Evolved	Affymetrix E. coli Antisense Genome Array	aero__wt__1, aero__wt__2, aero__wt__3
ec_evol__lacC_day60__3	MA-2		GSE33147		16204189		Escherichia coli K-12 MG1655 Evolved	Affymetrix E. coli Antisense Genome Array	aero__wt__1, aero__wt__2, aero__wt__3
ec_evol__lacD_day20__1	MA-2		GSE33147		16204189		Escherichia coli K-12 MG1655 Evolved	Affymetrix E. coli Antisense Genome Array	aero__wt__1, aero__wt__2, aero__wt__3
ec_evol__lacD_day20__2	MA-2		GSE33147		16204189		Escherichia coli K-12 MG1655 Evolved	Affymetrix E. coli Antisense Genome Array	aero__wt__1, aero__wt__2, aero__wt__3
ec_evol__lacD_day20__3	MA-2		GSE33147		16204189		Escherichia coli K-12 MG1655 Evolved	Affymetrix E. coli Antisense Genome Array	aero__wt__1, aero__wt__2, aero__wt__3
ec_evol__lacD_day60__1	MA-2		GSE33147		16204189		Escherichia coli K-12 MG1655 Evolved	Affymetrix E. coli Antisense Genome Array	aero__wt__1, aero__wt__2, aero__wt__3
ec_evol__lacD_day60__2	MA-2		GSE33147		16204189		Escherichia coli K-12 MG1655 Evolved	Affymetrix E. coli Antisense Genome Array	aero__wt__1, aero__wt__2, aero__wt__3
ec_evol__lacD_day60__3	MA-2		GSE33147		16204189		Escherichia coli K-12 MG1655 Evolved	Affymetrix E. coli Antisense Genome Array	aero__wt__1, aero__wt__2, aero__wt__3
ec_evol__lacE_day20__1	MA-2		GSE33147		16204189		Escherichia coli K-12 MG1655 Evolved	Affymetrix E. coli Antisense Genome Array	aero__wt__1, aero__wt__2, aero__wt__3
ec_evol__lacE_day20__2	MA-2		GSE33147		16204189		Escherichia coli K-12 MG1655 Evolved	Affymetrix E. coli Antisense Genome Array	aero__wt__1, aero__wt__2, aero__wt__3
ec_evol__lacE_day20__3	MA-2		GSE33147		16204189		Escherichia coli K-12 MG1655 Evolved	Affymetrix E. coli Antisense Genome Array	aero__wt__1, aero__wt__2, aero__wt__3
ec_evol__lacE_day60__1	MA-2		GSE33147		16204189		Escherichia coli K-12 MG1655 Evolved	Affymetrix E. coli Antisense Genome Array	aero__wt__1, aero__wt__2, aero__wt__3
ec_evol__lacE_day60__2	MA-2		GSE33147		16204189		Escherichia coli K-12 MG1655 Evolved	Affymetrix E. coli Antisense Genome Array	aero__wt__1, aero__wt__2, aero__wt__3
ec_evol__lacE_day60__3	MA-2		GSE33147		16204189		Escherichia coli K-12 MG1655 Evolved	Affymetrix E. coli Antisense Genome Array	aero__wt__1, aero__wt__2, aero__wt__3
ec_evol__lac_wt__1	MA-2		GSE33147		16204189		Escherichia coli K-12 MG1655 Evolved	Affymetrix E. coli Antisense Genome Array	aero__wt__1, aero__wt__2, aero__wt__3
ec_evol__lac_wt__2	MA-2		GSE33147		16204189		Escherichia coli K-12 MG1655 Evolved	Affymetrix E. coli Antisense Genome Array	aero__wt__1, aero__wt__2, aero__wt__3
ec_evol__lac_wt__3	MA-2		GSE33147		16204189		Escherichia coli K-12 MG1655 Evolved	Affymetrix E. coli Antisense Genome Array	aero__wt__1, aero__wt__2, aero__wt__3
ec_evol__lac_wt__4	MA-2		GSE33147		16204189		Escherichia coli K-12 MG1655 Evolved	Affymetrix E. coli Antisense Genome Array	aero__wt__1, aero__wt__2, aero__wt__3
ec_evol__lac_wt__5	MA-2		GSE33147		16204189		Escherichia coli K-12 MG1655 Evolved	Affymetrix E. coli Antisense Genome Array	aero__wt__1, aero__wt__2, aero__wt__3
ec_evol__lac_wt__6	MA-2		GSE33147		16204189		Escherichia coli K-12 MG1655 Evolved	Affymetrix E. coli Antisense Genome Array	aero__wt__1, aero__wt__2, aero__wt__3
ec_evol__gly1_day20__1	MA-2	Y (removed)	GSE33147		16204189		Escherichia coli K-12 MG1655 Evolved	Affymetrix E. coli Antisense Genome Array	aero__wt__1, aero__wt__2, aero__wt__3
ec_evol__gly1_day20__2	MA-2	Y (removed)	GSE33147		16204189		Escherichia coli K-12 MG1655 Evolved	Affymetrix E. coli Antisense Genome Array	aero__wt__1, aero__wt__2, aero__wt__3
ec_evol__gly1_day20__3	MA-2	Y (removed)	GSE33147		16204189		Escherichia coli K-12 MG1655 Evolved	Affymetrix E. coli Antisense Genome Array	aero__wt__1, aero__wt__2, aero__wt__3
ec_evol__gly1_day44__1	MA-2	Y (removed)	GSE33147		16204189		Escherichia coli K-12 MG1655 Evolved	Affymetrix E. coli Antisense Genome Array	aero__wt__1, aero__wt__2, aero__wt__3
ec_evol__gly1_day44__2	MA-2	Y (removed)	GSE33147		16204189		Escherichia coli K-12 MG1655 Evolved	Affymetrix E. coli Antisense Genome Array	aero__wt__1, aero__wt__2, aero__wt__3
ec_evol__gly1_day44__3	MA-2	Y (removed)	GSE33147		16204189		Escherichia coli K-12 MG1655 Evolved	Affymetrix E. coli Antisense Genome Array	aero__wt__1, aero__wt__2, aero__wt__3
ec_evol__gly2_day20__1	MA-2	Y (removed)	GSE33147		16204189		Escherichia coli K-12 MG1655 Evolved	Affymetrix E. coli Antisense Genome Array	aero__wt__1, aero__wt__2, aero__wt__3
ec_evol__gly2_day20__2	MA-2	Y (removed)	GSE33147		16204189		Escherichia coli K-12 MG1655 Evolved	Affymetrix E. coli Antisense Genome Array	aero__wt__1, aero__wt__2, aero__wt__3
ec_evol__gly2_day20__3	MA-2	Y (removed)	GSE33147		16204189		Escherichia coli K-12 MG1655 Evolved	Affymetrix E. coli Antisense Genome Array	aero__wt__1, aero__wt__2, aero__wt__3
ec_evol__gly2_day44__1	MA-2	Y (removed)	GSE33147		16204189		Escherichia coli K-12 MG1655 Evolved	Affymetrix E. coli Antisense Genome Array	aero__wt__1, aero__wt__2, aero__wt__3
ec_evol__gly2_day44__2	MA-2	Y (removed)	GSE33147		16204189		Escherichia coli K-12 MG1655 Evolved	Affymetrix E. coli Antisense Genome Array	aero__wt__1, aero__wt__2, aero__wt__3
ec_evol__gly2_day44__3	MA-2	Y (removed)	GSE33147		16204189		Escherichia coli K-12 MG1655 Evolved	Affymetrix E. coli Antisense Genome Array	aero__wt__1, aero__wt__2, aero__wt__3
ec_evol__glyA_day20__1	MA-2		GSE33147		16204189		Escherichia coli K-12 MG1655 Evolved	Affymetrix E. coli Antisense Genome Array	aero__wt__1, aero__wt__2, aero__wt__3
ec_evol__glyA_day20__2	MA-2		GSE33147		16204189		Escherichia coli K-12 MG1655 Evolved	Affymetrix E. coli Antisense Genome Array	aero__wt__1, aero__wt__2, aero__wt__3
ec_evol__glyA_day20__3	MA-2		GSE33147		16204189		Escherichia coli K-12 MG1655 Evolved	Affymetrix E. coli Antisense Genome Array	aero__wt__1, aero__wt__2, aero__wt__3
ec_evol__glyA_day44__1	MA-2		GSE33147		16204189		Escherichia coli K-12 MG1655 Evolved	Affymetrix E. coli Antisense Genome Array	aero__wt__1, aero__wt__2, aero__wt__3
ec_evol__glyA_day44__2	MA-2		GSE33147		16204189		Escherichia coli K-12 MG1655 Evolved	Affymetrix E. coli Antisense Genome Array	aero__wt__1, aero__wt__2, aero__wt__3
ec_evol__glyA_day44__3	MA-2		GSE33147		16204189		Escherichia coli K-12 MG1655 Evolved	Affymetrix E. coli Antisense Genome Array	aero__wt__1, aero__wt__2, aero__wt__3
ec_evol__glyB_day20__1	MA-2	Y (removed)	GSE33147		16204189		Escherichia coli K-12 MG1655 Evolved	Affymetrix E. coli Antisense Genome Array	aero__wt__1, aero__wt__2, aero__wt__3
ec_evol__glyB_day20__2	MA-2	Y (removed)	GSE33147		16204189		Escherichia coli K-12 MG1655 Evolved	Affymetrix E. coli Antisense Genome Array	aero__wt__1, aero__wt__2, aero__wt__3
ec_evol__glyB_day20__3	MA-2	Y (removed)	GSE33147		16204189		Escherichia coli K-12 MG1655 Evolved	Affymetrix E. coli Antisense Genome Array	aero__wt__1, aero__wt__2, aero__wt__3
ec_evol__glyB_day44__1	MA-2	Y (removed)	GSE33147		16204189		Escherichia coli K-12 MG1655 Evolved	Affymetrix E. coli Antisense Genome Array	aero__wt__1, aero__wt__2, aero__wt__3
ec_evol__glyB_day44__2	MA-2	Y (removed)	GSE33147		16204189		Escherichia coli K-12 MG1655 Evolved	Affymetrix E. coli Antisense Genome Array	aero__wt__1, aero__wt__2, aero__wt__3
ec_evol__glyB_day44__3	MA-2	Y (removed)	GSE33147		16204189		Escherichia coli K-12 MG1655 Evolved	Affymetrix E. coli Antisense Genome Array	aero__wt__1, aero__wt__2, aero__wt__3
ec_evol__glyC_day20__1	MA-2		GSE33147		16204189		Escherichia coli K-12 MG1655 Evolved	Affymetrix E. coli Antisense Genome Array	aero__wt__1, aero__wt__2, aero__wt__3
ec_evol__glyC_day20__2	MA-2		GSE33147		16204189		Escherichia coli K-12 MG1655 Evolved	Affymetrix E. coli Antisense Genome Array	aero__wt__1, aero__wt__2, aero__wt__3
ec_evol__glyC_day20__3	MA-2		GSE33147		16204189		Escherichia coli K-12 MG1655 Evolved	Affymetrix E. coli Antisense Genome Array	aero__wt__1, aero__wt__2, aero__wt__3
ec_evol__glyC_day44__1	MA-2		GSE33147		16204189		Escherichia coli K-12 MG1655 Evolved	Affymetrix E. coli Antisense Genome Array	aero__wt__1, aero__wt__2, aero__wt__3
ec_evol__glyC_day44__2	MA-2		GSE33147		16204189		Escherichia coli K-12 MG1655 Evolved	Affymetrix E. coli Antisense Genome Array	aero__wt__1, aero__wt__2, aero__wt__3
ec_evol__glyC_day44__3	MA-2		GSE33147		16204189		Escherichia coli K-12 MG1655 Evolved	Affymetrix E. coli Antisense Genome Array	aero__wt__1, aero__wt__2, aero__wt__3
ec_evol__glyD_day20__1	MA-2	Y (removed)	GSE33147		16204189		Escherichia coli K-12 MG1655 Evolved	Affymetrix E. coli Antisense Genome Array	aero__wt__1, aero__wt__2, aero__wt__3
ec_evol__glyD_day20__2	MA-2	Y (removed)	GSE33147		16204189		Escherichia coli K-12 MG1655 Evolved	Affymetrix E. coli Antisense Genome Array	aero__wt__1, aero__wt__2, aero__wt__3
ec_evol__glyD_day20__3	MA-2	Y (removed)	GSE33147		16204189		Escherichia coli K-12 MG1655 Evolved	Affymetrix E. coli Antisense Genome Array	aero__wt__1, aero__wt__2, aero__wt__3
ec_evol__glyD_day44__1	MA-2	Y (removed)	GSE33147		16204189		Escherichia coli K-12 MG1655 Evolved	Affymetrix E. coli Antisense Genome Array	aero__wt__1, aero__wt__2, aero__wt__3
ec_evol__glyD_day44__2	MA-2	Y (removed)	GSE33147		16204189		Escherichia coli K-12 MG1655 Evolved	Affymetrix E. coli Antisense Genome Array	aero__wt__1, aero__wt__2, aero__wt__3
ec_evol__glyD_day44__3	MA-2	Y (removed)	GSE33147		16204189		Escherichia coli K-12 MG1655 Evolved	Affymetrix E. coli Antisense Genome Array	aero__wt__1, aero__wt__2, aero__wt__3
ec_evol__glyE_day20__1	MA-2		GSE33147		16204189		Escherichia coli K-12 MG1655 Evolved	Affymetrix E. coli Antisense Genome Array	aero__wt__1, aero__wt__2, aero__wt__3
ec_evol__glyE_day20__2	MA-2		GSE33147		16204189		Escherichia coli K-12 MG1655 Evolved	Affymetrix E. coli Antisense Genome Array	aero__wt__1, aero__wt__2, aero__wt__3
ec_evol__glyE_day20__3	MA-2		GSE33147		16204189		Escherichia coli K-12 MG1655 Evolved	Affymetrix E. coli Antisense Genome Array	aero__wt__1, aero__wt__2, aero__wt__3
ec_evol__glyE_day44__1	MA-2		GSE33147		16204189		Escherichia coli K-12 MG1655 Evolved	Affymetrix E. coli Antisense Genome Array	aero__wt__1, aero__wt__2, aero__wt__3
ec_evol__glyE_day44__2	MA-2		GSE33147		16204189		Escherichia coli K-12 MG1655 Evolved	Affymetrix E. coli Antisense Genome Array	aero__wt__1, aero__wt__2, aero__wt__3
ec_evol__glyE_day44__3	MA-2		GSE33147		16204189		Escherichia coli K-12 MG1655 Evolved	Affymetrix E. coli Antisense Genome Array	aero__wt__1, aero__wt__2, aero__wt__3
ec_evol__gly_wt__1	MA-2		GSE33147		16204189		Escherichia coli K-12 MG1655	Affymetrix E. coli Antisense Genome Array	aero__wt__1, aero__wt__2, aero__wt__3
ec_evol__gly_wt__2	MA-2		GSE33147		16204189		Escherichia coli K-12 MG1655	Affymetrix E. coli Antisense Genome Array	aero__wt__1, aero__wt__2, aero__wt__3
ec_evol__gly_wt__3	MA-2		GSE33147		16204189		Escherichia coli K-12 MG1655	Affymetrix E. coli Antisense Genome Array	aero__wt__1, aero__wt__2, aero__wt__3
ec_evol__gly_wt__4	MA-2		GSE33147		16204189		Escherichia coli K-12 MG1655	Affymetrix E. coli Antisense Genome Array	aero__wt__1, aero__wt__2, aero__wt__3
ec_evol__gly_wt__5	MA-2		GSE33147		16204189		Escherichia coli K-12 MG1655	Affymetrix E. coli Antisense Genome Array	aero__wt__1, aero__wt__2, aero__wt__3
arcA_fnr__nitrate_delarcA__1	MA-3		GSE55365		24699140		Escherichia coli K-12 MG1655 ΔarcA	Affymetrix E. coli Genome 2.0 Array	ec_diffexp__glucose__1, ec_diffexp__glucose__1, ec_diffexp__glucose__3
arcA_fnr__nitrate_delarcA__2	MA-3		GSE55365		24699140		Escherichia coli K-12 MG1655 ΔarcA	Affymetrix E. coli Genome 2.0 Array	ec_diffexp__glucose__1, ec_diffexp__glucose__1, ec_diffexp__glucose__3
arcA_fnr__nitrate_delarcA__3	MA-3		GSE55365		24699140		Escherichia coli K-12 MG1655 ΔarcA	Affymetrix E. coli Genome 2.0 Array	ec_diffexp__glucose__1, ec_diffexp__glucose__1, ec_diffexp__glucose__3
arcA_fnr__nitrate_delfnr__1	MA-3		GSE55365		24699140		Escherichia coli K-12 MG1655 Δfnr	Affymetrix E. coli Genome 2.0 Array	ec_diffexp__glucose__1, ec_diffexp__glucose__1, ec_diffexp__glucose__3
arcA_fnr__nitrate_delfnr__2	MA-3		GSE55365		24699140		Escherichia coli K-12 MG1655 Δfnr	Affymetrix E. coli Genome 2.0 Array	ec_diffexp__glucose__1, ec_diffexp__glucose__1, ec_diffexp__glucose__3
arcA_fnr__nitrate_delfnr__3	MA-3		GSE55365		24699140		Escherichia coli K-12 MG1655 Δfnr	Affymetrix E. coli Genome 2.0 Array	ec_diffexp__glucose__1, ec_diffexp__glucose__1, ec_diffexp__glucose__3
arcA_fnr__nitrate_wt__1	MA-3		GSE55365		24699140		Escherichia coli K-12 MG1655	Affymetrix E. coli Genome 2.0 Array	ec_diffexp__glucose__1, ec_diffexp__glucose__1, ec_diffexp__glucose__3
arcA_fnr__nitrate_wt__2	MA-3		GSE55365		24699140		Escherichia coli K-12 MG1655	Affymetrix E. coli Genome 2.0 Array	ec_diffexp__glucose__1, ec_diffexp__glucose__1, ec_diffexp__glucose__3
arcA_fnr__nitrate_wt__3	MA-3		GSE55365		24699140		Escherichia coli K-12 MG1655	Affymetrix E. coli Genome 2.0 Array	ec_diffexp__glucose__1, ec_diffexp__glucose__1, ec_diffexp__glucose__3
ec_diffexp__glucose__1	MA-3		GSE108871		30301795		Escherichia coli K-12 MG1655	Affymetrix E. coli Genome 2.0 Array	ec_diffexp__glucose__1, ec_diffexp__glucose__1, ec_diffexp__glucose__3
ec_diffexp__glucose__2	MA-3		GSE108871		30301795		Escherichia coli K-12 MG1655	Affymetrix E. coli Genome 2.0 Array	ec_diffexp__glucose__1, ec_diffexp__glucose__1, ec_diffexp__glucose__3
ec_diffexp__glucose__3	MA-3		GSE108871		30301795		Escherichia coli K-12 MG1655	Affymetrix E. coli Genome 2.0 Array	ec_diffexp__glucose__1, ec_diffexp__glucose__1, ec_diffexp__glucose__3
ec_diffexp__acetate__1	MA-3		GSE108871		30301795		Escherichia coli K-12 MG1655	Affymetrix E. coli Genome 2.0 Array	ec_diffexp__glucose__1, ec_diffexp__glucose__1, ec_diffexp__glucose__3
ec_diffexp__acetate__2	MA-3		GSE108871		30301795		Escherichia coli K-12 MG1655	Affymetrix E. coli Genome 2.0 Array	ec_diffexp__glucose__1, ec_diffexp__glucose__1, ec_diffexp__glucose__3
ec_diffexp__acetate__3	MA-3		GSE108871		30301795		Escherichia coli K-12 MG1655	Affymetrix E. coli Genome 2.0 Array	ec_diffexp__glucose__1, ec_diffexp__glucose__1, ec_diffexp__glucose__3
ec_diffexp__fructose__1	MA-3		GSE108871		30301795		Escherichia coli K-12 MG1655	Affymetrix E. coli Genome 2.0 Array	ec_diffexp__glucose__1, ec_diffexp__glucose__1, ec_diffexp__glucose__3
ec_diffexp__fructose__2	MA-3		GSE108871		30301795		Escherichia coli K-12 MG1655	Affymetrix E. coli Genome 2.0 Array	ec_diffexp__glucose__1, ec_diffexp__glucose__1, ec_diffexp__glucose__3
ec_diffexp__fructose__3	MA-3		GSE108871		30301795		Escherichia coli K-12 MG1655	Affymetrix E. coli Genome 2.0 Array	ec_diffexp__glucose__1, ec_diffexp__glucose__1, ec_diffexp__glucose__3
rpoC__del27__1	MA-3		GSE15500		21057108		Escherichia coli K-12 MG1655 rpoC Δ(T1045-L1053)	Affymetrix E. coli Genome 2.0 Array	ec_diffexp__glucose__1, ec_diffexp__glucose__1, ec_diffexp__glucose__3
rpoC__del27__2	MA-3		GSE15500		21057108		Escherichia coli K-12 MG1655 rpoC Δ(T1045-L1053)	Affymetrix E. coli Genome 2.0 Array	ec_diffexp__glucose__1, ec_diffexp__glucose__1, ec_diffexp__glucose__3
rpoC__del27__3	MA-3		GSE15500		21057108		Escherichia coli K-12 MG1655 rpoC Δ(T1045-L1053)	Affymetrix E. coli Genome 2.0 Array	ec_diffexp__glucose__1, ec_diffexp__glucose__1, ec_diffexp__glucose__3
rpoC__eBOP42__1	MA-3		GSE15500		21057108		Escherichia coli K-12 MG1655 rpoC Δ(M1040-R1048)::I	Affymetrix E. coli Genome 2.0 Array	ec_diffexp__glucose__1, ec_diffexp__glucose__1, ec_diffexp__glucose__3
rpoC__eBOP42__2	MA-3		GSE15500		21057108		Escherichia coli K-12 MG1655 rpoC Δ(M1040-R1048)::I	Affymetrix E. coli Genome 2.0 Array	ec_diffexp__glucose__1, ec_diffexp__glucose__1, ec_diffexp__glucose__3
rpoC__eBOP42__3	MA-3		GSE15500		21057108		Escherichia coli K-12 MG1655 rpoC Δ(M1040-R1048)::I	Affymetrix E. coli Genome 2.0 Array	ec_diffexp__glucose__1, ec_diffexp__glucose__1, ec_diffexp__glucose__3
rpoC__eBOP43__1	MA-3		GSE15500		21057108		Escherichia coli K-12 MG1655 rpoC Δ(V1204-R1206)	Affymetrix E. coli Genome 2.0 Array	ec_diffexp__glucose__1, ec_diffexp__glucose__1, ec_diffexp__glucose__3
rpoC__eBOP43__2	MA-3		GSE15500		21057108		Escherichia coli K-12 MG1655 rpoC Δ(V1204-R1206)	Affymetrix E. coli Genome 2.0 Array	ec_diffexp__glucose__1, ec_diffexp__glucose__1, ec_diffexp__glucose__3
rpoC__eBOP43__3	MA-3		GSE15500		21057108		Escherichia coli K-12 MG1655 rpoC Δ(V1204-R1206)	Affymetrix E. coli Genome 2.0 Array	ec_diffexp__glucose__1, ec_diffexp__glucose__1, ec_diffexp__glucose__3
rpoC__wt__1	MA-3		GSE15500		21057108		Escherichia coli K-12 MG1655	Affymetrix E. coli Genome 2.0 Array	ec_diffexp__glucose__1, ec_diffexp__glucose__1, ec_diffexp__glucose__3
rpoC__wt__2	MA-3		GSE15500		21057108		Escherichia coli K-12 MG1655	Affymetrix E. coli Genome 2.0 Array	ec_diffexp__glucose__1, ec_diffexp__glucose__1, ec_diffexp__glucose__3
rpoC__wt__3	MA-3		GSE15500		21057108		Escherichia coli K-12 MG1655	Affymetrix E. coli Genome 2.0 Array	ec_diffexp__glucose__1, ec_diffexp__glucose__1, ec_diffexp__glucose__3
arcA_ygiN__aero_wt__1	MA-3		GSE21839		20709841		Escherichia coli K-12 MG1655	Affymetrix E. coli Genome 2.0 Array	ec_diffexp__glucose__1, ec_diffexp__glucose__1, ec_diffexp__glucose__3
arcA_ygiN__aero_wt__2	MA-3		GSE21839		20709841		Escherichia coli K-12 MG1655	Affymetrix E. coli Genome 2.0 Array	ec_diffexp__glucose__1, ec_diffexp__glucose__1, ec_diffexp__glucose__3
arcA_ygiN__aero_wt__3	MA-3		GSE21839		20709841		Escherichia coli K-12 MG1655	Affymetrix E. coli Genome 2.0 Array	ec_diffexp__glucose__1, ec_diffexp__glucose__1, ec_diffexp__glucose__3
arcA_ygiN__anaero_wt__1	MA-3		GSE21839		20709841		Escherichia coli K-12 MG1655	Affymetrix E. coli Genome 2.0 Array	ec_diffexp__glucose__1, ec_diffexp__glucose__1, ec_diffexp__glucose__3
arcA_ygiN__anaero_wt__2	MA-3		GSE21839		20709841		Escherichia coli K-12 MG1655	Affymetrix E. coli Genome 2.0 Array	ec_diffexp__glucose__1, ec_diffexp__glucose__1, ec_diffexp__glucose__3
arcA_ygiN__anaero_wt__3	MA-3		GSE21839		20709841		Escherichia coli K-12 MG1655	Affymetrix E. coli Genome 2.0 Array	ec_diffexp__glucose__1, ec_diffexp__glucose__1, ec_diffexp__glucose__3
arcA_ygiN__aero_ECOM4__1	MA-3		GSE21839		20709841		Escherichia coli K-12 MG1655 Δ(cydAB, cyoABCD, cbdAB, ygiN)	Affymetrix E. coli Genome 2.0 Array	ec_diffexp__glucose__1, ec_diffexp__glucose__1, ec_diffexp__glucose__3
arcA_ygiN__aero_ECOM4__2	MA-3		GSE21839		20709841		Escherichia coli K-12 MG1655 Δ(cydAB, cyoABCD, cbdAB, ygiN)	Affymetrix E. coli Genome 2.0 Array	ec_diffexp__glucose__1, ec_diffexp__glucose__1, ec_diffexp__glucose__3
arcA_ygiN__aero_ECOM4__3	MA-3		GSE21839		20709841		Escherichia coli K-12 MG1655 Δ(cydAB, cyoABCD, cbdAB, ygiN)	Affymetrix E. coli Genome 2.0 Array	ec_diffexp__glucose__1, ec_diffexp__glucose__1, ec_diffexp__glucose__3
arcA_ygiN__anaero_ECOM4__1	MA-3		GSE21839		20709841		Escherichia coli K-12 MG1655 Δ(cydAB, cyoABCD, cbdAB, ygiN)	Affymetrix E. coli Genome 2.0 Array	ec_diffexp__glucose__1, ec_diffexp__glucose__1, ec_diffexp__glucose__3
arcA_ygiN__anaero_ECOM4__2	MA-3		GSE21839		20709841		Escherichia coli K-12 MG1655 Δ(cydAB, cyoABCD, cbdAB, ygiN)	Affymetrix E. coli Genome 2.0 Array	ec_diffexp__glucose__1, ec_diffexp__glucose__1, ec_diffexp__glucose__3
arcA_ygiN__anaero_ECOM4__3	MA-3		GSE21839		20709841		Escherichia coli K-12 MG1655 Δ(cydAB, cyoABCD, cbdAB, ygiN)	Affymetrix E. coli Genome 2.0 Array	ec_diffexp__glucose__1, ec_diffexp__glucose__1, ec_diffexp__glucose__3
purR__wt__1	MA-3		GSE26588		21572102		Escherichia coli K-12 MG1655	Affymetrix E. coli Genome 2.0 Array	purR__wt__1, purR__wt__2
purR__wt__2	MA-3		GSE26588		21572102		Escherichia coli K-12 MG1655	Affymetrix E. coli Genome 2.0 Array	purR__wt__1, purR__wt__2
purR__delpurR__1	MA-3		GSE26588		21572102		Escherichia coli K-12 MG1655 ΔpurR	Affymetrix E. coli Genome 2.0 Array	purR__wt__1, purR__wt__2
purR__delpurR__2	MA-3		GSE26588		21572102		Escherichia coli K-12 MG1655 ΔpurR	Affymetrix E. coli Genome 2.0 Array	purR__wt__1, purR__wt__2
purR__adenine_wt__1	MA-3		GSE26588		21572102		Escherichia coli K-12 MG1655	Affymetrix E. coli Genome 2.0 Array	purR__wt__1, purR__wt__2
purR__adenine_wt__2	MA-3		GSE26588		21572102		Escherichia coli K-12 MG1655	Affymetrix E. coli Genome 2.0 Array	purR__wt__1, purR__wt__2
purR__adenine_delpurR__1	MA-3		GSE26588		21572102		Escherichia coli K-12 MG1655 ΔpurR	Affymetrix E. coli Genome 2.0 Array	purR__wt__1, purR__wt__2
purR__adenine_delpurR__2	MA-3		GSE26588		21572102		Escherichia coli K-12 MG1655 ΔpurR	Affymetrix E. coli Genome 2.0 Array	purR__wt__1, purR__wt__2
ec_carbon__propylene_glycol__1	MA-3		GSE34631		22936779		Escherichia coli K-12 MG1655 Evolved	Affymetrix E. coli Genome 2.0 Array	ec_diffexp__glucose__1, ec_diffexp__glucose__1, ec_diffexp__glucose__3
ec_carbon__propylene_glycol__2	MA-3		GSE34631		22936779		Escherichia coli K-12 MG1655 Evolved	Affymetrix E. coli Genome 2.0 Array	ec_diffexp__glucose__1, ec_diffexp__glucose__1, ec_diffexp__glucose__3
ec_carbon__propylene_glycol__3	MA-3		GSE34631		22936779		Escherichia coli K-12 MG1655 Evolved	Affymetrix E. coli Genome 2.0 Array	ec_diffexp__glucose__1, ec_diffexp__glucose__1, ec_diffexp__glucose__3
ec_carbon__glycerol__1	MA-3		GSE34631		22936779		Escherichia coli K-12 MG1655 Evolved	Affymetrix E. coli Genome 2.0 Array	ec_diffexp__glucose__1, ec_diffexp__glucose__1, ec_diffexp__glucose__3
ec_carbon__glycerol__2	MA-3		GSE34631		22936779		Escherichia coli K-12 MG1655 Evolved	Affymetrix E. coli Genome 2.0 Array	ec_diffexp__glucose__1, ec_diffexp__glucose__1, ec_diffexp__glucose__3
ec_carbon__glycerol__3	MA-3		GSE34631		22936779		Escherichia coli K-12 MG1655 Evolved	Affymetrix E. coli Genome 2.0 Array	ec_diffexp__glucose__1, ec_diffexp__glucose__1, ec_diffexp__glucose__3
schmidt__Glucose	Proteomics-1			PXD000498	26641532		Escherichia coli BW25113	LC-MS/MS	schmidt__Glucose
schmidt__LB	Proteomics-1			PXD000498	26641532		Escherichia coli BW25113	LC-MS/MS	schmidt__Glucose
schmidt__Glycerol_AA	Proteomics-1			PXD000498	26641532		Escherichia coli BW25113	LC-MS/MS	schmidt__Glucose
schmidt__Acetate	Proteomics-1			PXD000498	26641532		Escherichia coli BW25113	LC-MS/MS	schmidt__Glucose
schmidt__Fumarate	Proteomics-1			PXD000498	26641532		Escherichia coli BW25113	LC-MS/MS	schmidt__Glucose
schmidt__Glucosamine	Proteomics-1			PXD000498	26641532		Escherichia coli BW25113	LC-MS/MS	schmidt__Glucose
schmidt__Glycerol	Proteomics-1			PXD000498	26641532		Escherichia coli BW25113	LC-MS/MS	schmidt__Glucose
schmidt__Pyruvate	Proteomics-1			PXD000498	26641532		Escherichia coli BW25113	LC-MS/MS	schmidt__Glucose
schmidt__Chemostat_0.5	Proteomics-1			PXD000498	26641532		Escherichia coli BW25113	LC-MS/MS	schmidt__Glucose
schmidt__Chemostat_0.35	Proteomics-1			PXD000498	26641532		Escherichia coli BW25113	LC-MS/MS	schmidt__Glucose
schmidt__Chemostat_0.20	Proteomics-1			PXD000498	26641532		Escherichia coli BW25113	LC-MS/MS	schmidt__Glucose
schmidt__Chemostat_0.12	Proteomics-1			PXD000498	26641532		Escherichia coli BW25113	LC-MS/MS	schmidt__Glucose
schmidt__Stationary_phase_1_day	Proteomics-1			PXD000498	26641532		Escherichia coli BW25113	LC-MS/MS	schmidt__Glucose
schmidt__Stationary_phase_3_days	Proteomics-1			PXD000498	26641532		Escherichia coli BW25113	LC-MS/MS	schmidt__Glucose
schmidt__Osmotic_stress_glucose	Proteomics-1			PXD000498	26641532		Escherichia coli BW25113	LC-MS/MS	schmidt__Glucose
schmidt__42C_glucose	Proteomics-1			PXD000498	26641532		Escherichia coli BW25113	LC-MS/MS	schmidt__Glucose
schmidt__pH6_glucose	Proteomics-1			PXD000498	26641532		Escherichia coli BW25113	LC-MS/MS	schmidt__Glucose
schmidt__Xylose	Proteomics-1			PXD000498	26641532		Escherichia coli BW25113	LC-MS/MS	schmidt__Glucose
schmidt__Mannose	Proteomics-1			PXD000498	26641532		Escherichia coli BW25113	LC-MS/MS	schmidt__Glucose
schmidt__Galactose	Proteomics-1			PXD000498	26641532		Escherichia coli BW25113	LC-MS/MS	schmidt__Glucose
schmidt__Succinate	Proteomics-1			PXD000498	26641532		Escherichia coli BW25113	LC-MS/MS	schmidt__Glucose
schmidt__Fructose	Proteomics-1			PXD000498	26641532		Escherichia coli BW25113	LC-MS/MS	schmidt__Glucose
heckmann__Acetate1	Proteomics-2			PXD015344		10.1101/767996	Escherichia coli SSW_AC.1.56	LC-MS/MS	heckmann__GLU_A4
heckmann__Acetate2	Proteomics-2			PXD015344		10.1101/767996	Escherichia coli SSW_AC.2.57	LC-MS/MS	heckmann__GLU_A4
heckmann__Acetate3	Proteomics-2			PXD015344		10.1101/767996	Escherichia coli SSW_AC.3.53	LC-MS/MS	heckmann__GLU_A4
heckmann__BOP122	Proteomics-2			PXD015344		10.1101/767996	Escherichia coli IND_MG1655.1.1	LC-MS/MS	heckmann__GLU_A4
heckmann__C13_A1	Proteomics-2			PXD015344		10.1101/767996	Escherichia coli C13.1.133.1.1	LC-MS/MS	heckmann__GLU_A4
heckmann__C13_A3	Proteomics-2			PXD015344		10.1101/767996	Escherichia coli C13.3.57.1.1	LC-MS/MS	heckmann__GLU_A4
heckmann__EVO1	Proteomics-2			PXD015344		10.1101/767996	Escherichia coli CCK_Evo.23.184.1	LC-MS/MS	heckmann__GLU_A4
heckmann__EVO2	Proteomics-2			PXD015344		10.1101/767996	Escherichia coli CCK_Evo.24.184.1	LC-MS/MS	heckmann__GLU_A4
heckmann__GLU_A10	Proteomics-2			PXD015344		10.1101/767996	Escherichia coli GLU.10.418.3	LC-MS/MS	heckmann__GLU_A4
heckmann__GLU_A4	Proteomics-2			PXD015344		10.1101/767996	Escherichia coli GLU.4.237.1	LC-MS/MS	heckmann__GLU_A4
heckmann__GLU_A6	Proteomics-2			PXD015344		10.1101/767996	Escherichia coli GLU.6.406.2	LC-MS/MS	heckmann__GLU_A4
heckmann__GLU_A8	Proteomics-2			PXD015344		10.1101/767996	Escherichia coli GLU.8.380.2	LC-MS/MS	heckmann__GLU_A4
heckmann__Glycerol1	Proteomics-2			PXD015344		10.1101/767996	Escherichia coli SSW_GLY.1.45.1	LC-MS/MS	heckmann__GLU_A4
heckmann__Glycerol2	Proteomics-2			PXD015344		10.1101/767996	Escherichia coli SSW_GLY.2.45.1	LC-MS/MS	heckmann__GLU_A4
heckmann__pgiEVO1	Proteomics-2			PXD015344		10.1101/767996	Escherichia coli PGI.1	LC-MS/MS	heckmann__GLU_A4
heckmann__pgiEVO2	Proteomics-2			PXD015344		10.1101/767996	Escherichia coli PGI.2	LC-MS/MS	heckmann__GLU_A4
heckmann__pgiEVO3	Proteomics-2			PXD015344		10.1101/767996	Escherichia coli PGI.3	LC-MS/MS	heckmann__GLU_A4
heckmann__pgiEVO4	Proteomics-2			PXD015344		10.1101/767996	Escherichia coli PGI.4	LC-MS/MS	heckmann__GLU_A4
heckmann__pgiEVO5	Proteomics-2			PXD015344		10.1101/767996	Escherichia coli PGI.5	LC-MS/MS	heckmann__GLU_A4
heckmann__pgiEVO6	Proteomics-2			PXD015344		10.1101/767996	Escherichia coli PGI.6	LC-MS/MS	heckmann__GLU_A4
heckmann__pgiEVO7	Proteomics-2			PXD015344		10.1101/767996	Escherichia coli PGI.7	LC-MS/MS	heckmann__GLU_A4
heckmann__ptsEvo1	Proteomics-2			PXD015344		10.1101/767996	Escherichia coli PTS.1	LC-MS/MS	heckmann__GLU_A4
heckmann__ptsEvo2	Proteomics-2			PXD015344		10.1101/767996	Escherichia coli PTS.2	LC-MS/MS	heckmann__GLU_A4
heckmann__ptsEvo3	Proteomics-2			PXD015344		10.1101/767996	Escherichia coli PTS.3	LC-MS/MS	heckmann__GLU_A4
heckmann__ptsEvo4	Proteomics-2			PXD015344		10.1101/767996	Escherichia coli PTS.4	LC-MS/MS	heckmann__GLU_A4
heckmann__sdhEvo1	Proteomics-2			PXD015344		10.1101/767996	Escherichia coli SDH.1	LC-MS/MS	heckmann__GLU_A4
heckmann__sdhEvo2	Proteomics-2			PXD015344		10.1101/767996	Escherichia coli SDH.2	LC-MS/MS	heckmann__GLU_A4
heckmann__sdhEvo3	Proteomics-2			PXD015344		10.1101/767996	Escherichia coli SDH.3	LC-MS/MS	heckmann__GLU_A4
heckmann__tpiEvo2	Proteomics-2			PXD015344		10.1101/767996	Escherichia coli TPI.2	LC-MS/MS	heckmann__GLU_A4
heckmann__tpiEvo3	Proteomics-2			PXD015344		10.1101/767996	Escherichia coli TPI.3	LC-MS/MS	heckmann__GLU_A4
heckmann__tpiEvo4	Proteomics-2			PXD015344		10.1101/767996	Escherichia coli TPI.4	LC-MS/MS	heckmann__GLU_A4
heckmann__Xylose1	Proteomics-2			PXD015344		10.1101/767996	Escherichia coli SSW_XYL.1.20.1	LC-MS/MS	heckmann__GLU_A4
heckmann__Xylose2	Proteomics-2			PXD015344		10.1101/767996	Escherichia coli SSW_XYL.2.20.1	LC-MS/MS	heckmann__GLU_A4
heckmann__Xylose3	Proteomics-2			PXD015344		10.1101/767996	Escherichia coli SSW_XYL.3.20.1	LC-MS/MS	heckmann__GLU_A4
heckmann__Xylose4	Proteomics-2			PXD015344		10.1101/767996	Escherichia coli SSW_XYL.4.20.1	LC-MS/MS	heckmann__GLU_A4
