# Supplementary material for: Independent component analysis recovers consistent regulatory signals from disparate datasets
Source: PLoS Comput Biol. 2021 Feb 2;17(2):e1008647. doi: 10.1371/journal.pcbi.1008647 (PMC7888660; doi:10.1371/journal.pcbi.1008647)
Supplement: S2 Dataset — (XLSX) [file pcbi.1008647.s013.xlsx]

## Sheet: RNAseq-1 Expression
	control__wt_glc__1	control__wt_glc__2	fur__wt_dpd__1	fur__wt_dpd__2	fur__wt_fe__1	fur__wt_fe__2	fur__delfur_dpd__1	fur__delfur_dpd__2	fur__delfur_fe2__1	fur__delfur_fe2__2	acid__wt_ph5__1	acid__wt_ph5__2	acid__delgadx_ph5__1	acid__delgadx_ph5__2	acid__delgadw_ph5__1	acid__delgadw_ph5__2	acid__delgade_ph5__1	acid__delgade_ph5__2	oxidative__wt_pq__1	oxidative__wt_pq__2	oxidative__deloxyr_pq__1	oxidative__deloxyr_pq__2	oxidative__delsoxr_pq__1	oxidative__delsoxr_pq__2	oxidative__delsoxs_pq__1	oxidative__delsoxs_pq__2	nac_ntrc__wt_csn__1	nac_ntrc__wt_csn__2	nac_ntrc__wt_cytd__1	nac_ntrc__wt_cytd__2	nac_ntrc__wt_gln__1	nac_ntrc__wt_gln__2	nac_ntrc__bw_delnac_csn__1	nac_ntrc__bw_delnac_csn__2	nac_ntrc__bw_delnac_cytd__1	nac_ntrc__bw_delnac_cytd__2	nac_ntrc__bw_delnac_gln__1	nac_ntrc__bw_delnac_gln__2	nac_ntrc__bw_delnac_nh4__1	nac_ntrc__bw_delnac_nh4__2	misc__wt_no_te__1	misc__wt_no_te__2	misc__bw_delcbl__1	misc__bw_delcbl__2	misc__bw_delfabr__1	misc__bw_delfabr__2	misc__bw_delfadr__1	misc__bw_delfadr__2	misc__nitr_031__1
b0001	0.157485	-0.157485	-7.4628	-5.71147	-3.06204	-2.84695	-7.4628	-7.4628	-2.88316	-1.85522	-4.95737	-7.4628	-3.72934	-4.69296	-5.74412	-5.47229	-5.75389	-4.87328	-7.4628	-7.4628	-7.4628	-5.53441	-7.4628	-7.4628	-7.4628	-7.4628	0.0616173	-0.413755	-1.11366	-1.12337	-0.926756	-0.3388	-7.4628	-5.52016	-5.56208	-7.4628	-7.4628	-4.38444	-4.45607	-7.4628	-4.02878	-3.99058	-4.5589	-4.7806	-4.3356	-4.33489	-4.88775	-5.03212	-7.4628
b0002	-0.0618898	0.0618898	0.637277	0.820488	-0.00322042	-0.289113	-1.09135	-0.776656	0.161427	0.145444	-0.118314	-0.109514	-0.119175	-0.249325	-0.169382	-0.156842	0.0572993	0.127648	-3.09938	-3.13046	-2.02295	-2.14876	-2.98377	-2.96843	-3.27485	-3.19415	0.0890297	0.124797	-1.01898	-1.02789	-0.847441	-0.783405	0.281873	0.315181	-0.139959	-0.126716	-0.767041	-0.794209	0.451139	0.466105	-0.053524	0.425434	0.200006	0.22315	0.29403	0.297772	0.191453	0.246327	-0.103437
b0003	-0.0538601	0.0538601	0.955188	1.33508	0.307982	0.128653	-0.871887	-0.27726	0.428626	0.391564	0.287959	0.363421	0.308355	0.401006	0.310187	0.260708	0.419411	0.494871	-2.26987	-2.24922	-1.46831	-1.42133	-2.07853	-2.18508	-2.08732	-2.15312	-0.0107267	0.0710259	-0.856374	-0.95929	-0.804473	-0.717785	0.176272	0.514021	-0.0821765	-0.0283366	-0.655101	-0.680112	0.491303	0.569698	0.114055	0.398501	0.936012	0.923362	0.992653	0.887367	0.872707	0.807157	-0.141271
b0004	-0.0652136	0.0652136	-0.201947	0.11989	-0.264601	-0.545778	-1.91767	-1.5771	-0.47473	-0.495509	-0.377173	-0.455128	-0.418471	-0.403115	-0.529459	-0.43774	-0.250963	-0.272702	-3.03432	-2.93611	-2.05885	-2.06684	-2.89962	-2.99158	-3.0001	-2.97798	-0.387245	-0.28428	-1.12722	-1.03721	-1.0678	-0.949697	-0.391957	-0.506514	-0.34939	-0.374767	-0.864149	-0.94163	0.352045	0.32767	-0.456205	0.0665238	-0.146927	-0.141925	-0.00811141	-0.0502077	-0.170971	-0.172276	-0.654693
b0005	0.0286844	-0.0286844	-0.864424	-0.950484	0.429155	0.123799	-1.65966	-1.5305	0.240435	-0.151325	-1.00551	-0.962215	-1.25007	-1.12896	-1.33732	-1.04662	-1.00968	-0.926274	-2.27928	-2.05112	-2.68602	-1.92419	-2.7347	-1.88454	-2.3719	-2.12988	-1.32288	-0.894038	-1.6524	-1.65742	-1.38407	-1.55029	-2.17601	-1.32922	-2.09915	-2.19396	-2.11892	-2.61694	-0.390056	-0.792873	-1.50657	-0.8596	-0.228325	-0.147624	-0.126963	-0.00819529	-0.577546	0.0357945	-2.23163
b0006	0.00896948	-0.00896948	-0.130295	-0.123389	-0.144479	-0.0899141	-0.219246	-0.0460199	-0.0444525	-0.0893985	0.00944785	0.0806401	0.232548	-0.0437783	0.00855409	0.011824	0.0501948	-0.0584463	0.518769	0.683238	0.220179	0.146865	0.369245	0.495949	0.309426	0.284771	0.124346	0.0106351	0.0531086	-0.170376	0.0218039	-0.0422785	0.155863	0.0597253	0.220667	0.13604	0.228133	0.363987	0.183755	0.0922213	0.331041	0.286769	-0.0057824	0.0456493	0.0826714	-0.0472353	0.204113	0.182307	-0.215066
b0007	0.0066833	-0.0066833	0.127882	-0.0147955	-0.221862	-0.0340543	0.194938	0.164348	-0.129655	-0.0755952	0.0785794	-0.14791	-0.380273	-0.154004	-0.2533	0.104267	0.064356	-0.364403	0.573212	0.626395	0.539284	0.423762	0.271665	0.249393	0.806276	0.591191	0.798116	0.420945	-0.0910817	0.281316	0.940237	0.50921	0.0998193	-0.366958	0.132497	-0.355991	-0.240064	0.353888	-0.255659	-0.549479	0.667656	0.0560302	-0.66089	-0.564566	-1.00028	-0.787203	-0.287437	-0.340759	0.135035
b0008	-0.0141506	0.0141506	-0.144243	-0.401346	-0.242041	-0.247322	-0.487839	-0.528057	-0.198778	-0.233133	-0.047525	-0.0911141	0.0709448	-0.199813	-0.129823	0.0175142	0.0193128	-0.0363955	-0.558546	-0.523935	0.0179756	-0.0904379	-0.410785	-0.439211	-0.725352	-0.671087	-0.711163	-0.71201	-0.63059	-0.607762	-0.568805	-0.591669	-0.0549281	-0.253798	0.037115	0.0060845	-0.11155	-0.00135876	0.275515	0.274625	-0.127923	0.0729428	0.107859	0.143114	0.0468231	0.0238968	0.0299446	0.0761644	-0.296441
b0009	-0.0569353	0.0569353	0.146637	0.112346	-0.261955	-0.170521	-0.133193	0.0740401	-0.0234776	-0.285655	0.105259	0.151406	-0.068119	0.0522631	0.168737	0.149627	0.0763225	0.161616	-0.432842	-0.158271	0.160986	-0.122122	-0.366221	-0.183481	0.0299663	0.0109973	-0.228723	-0.170431	-0.235501	-0.518181	-0.427898	-0.359383	-0.130467	0.091988	-0.308079	-0.563681	-0.524608	-0.430215	-0.445364	-0.0156727	-0.00255389	0.0990932	0.129856	0.0576494	0.0355929	0.336043	0.267694	0.0576991	0.153744
b0010	-0.000979897	0.000979897	-1.11747	-1.27444	-0.532419	-0.51051	-0.567927	-1.39162	-1.06586	-1.02857	-0.563818	-0.727177	-0.328905	-0.901394	-0.801759	-0.50583	-0.767785	-0.741791	-1.26629	-0.782481	-0.890997	-0.786457	-1.08501	-1.15007	-0.707977	-0.710338	0.34815	0.213632	-0.518926	-0.644448	-0.106319	-0.287275	-0.870799	-0.407457	-0.882187	-1.05509	-1.16869	-0.723567	-0.305204	-0.723566	-0.443416	-0.457486	-1.71697	-1.21098	-1.13427	-0.941671	-1.49073	-1.54651	0.161902
b0011	-0.327986	0.327986	1.00502	0.443676	-0.0230052	-0.318899	0.869972	0.448138	0.766127	0.770585	0.42988	0.147374	-0.0420449	0.185581	0.218537	0.590053	0.394312	0.783444	1.36221	0.733981	0.573126	0.763678	0.984325	0.722386	0.844177	0.836536	1.10996	1.16242	0.19479	-0.514013	0.483556	0.830494	1.40086	1.25348	0.938796	0.797705	0.619946	1.11824	0.310649	1.02003	0.562393	0.259777	-0.665829	-0.282929	0.31965	0.421527	-0.0772615	0.924255	0.70864
b0013	-0.873772	0.873772	-0.414684	-0.0409852	-0.0763792	0.969208	-0.419526	-0.450562	0.219987	-0.0353203	-0.402838	-0.412112	0.725525	-0.873772	-0.411064	0.432045	1.12467	0.29126	-0.263212	-0.266463	-0.246758	0.071995	-0.873772	-0.873772	-0.873772	-0.873772	-0.873772	-0.873772	0.388521	0.763921	0.72072	-0.132048	0.52025	-0.873772	-0.873772	-0.873772	0.218371	0.28253	-0.873772	-0.873772	0.182138	0.000594303	-0.873772	0.0477824	-0.161461	-0.161148	-0.0111499	0.418656	-0.873772
b0014	-0.0368589	0.0368589	0.610014	0.556484	-0.456084	-0.402864	0.0798794	0.0365436	0.608987	0.652042	0.766002	0.746615	0.601009	0.616931	0.855478	0.962655	0.846877	0.845631	-0.540018	-0.565931	0.0696441	0.0715778	-1.27772	-1.31512	-0.119356	-0.0268332	0.432681	0.438601	-0.238246	-0.163625	0.262662	0.309737	0.615691	0.237986	0.57773	0.595833	-0.199872	-0.132116	1.0777	1.0435	0.462273	0.523725	1.11253	1.164	1.26772	1.25393	1.03138	0.98059	0.633589
b0015	-0.155183	0.155183	0.294091	0.304523	-0.260384	-0.388076	0.148429	-0.0996456	0.419607	0.51126	0.562525	0.557761	0.463675	0.509965	0.649744	0.574786	0.540433	0.620051	-0.188239	-0.19645	0.420453	0.373013	-0.993371	-0.918001	-0.0744484	0.0495126	0.508018	0.528163	0.019935	-0.0502407	0.1861	0.346095	0.654121	0.722249	0.549814	0.575159	-0.110609	-0.200736	0.788583	0.923377	0.281251	0.433281	0.949274	0.804685	0.992802	1.05096	0.782299	0.794628	0.635464
b0016	-0.0535845	0.0535845	-0.286392	-0.492483	-0.531278	-0.68152	-0.356617	-0.675549	-0.351708	-0.387913	-0.0459409	-0.0255793	-0.166675	-0.314658	-0.14085	0.0982336	-0.08213	-0.0982664	-0.832963	-0.750236	-0.503368	-0.669792	-0.49195	-0.62925	-0.570891	-0.569357	0.378342	0.440116	0.493845	0.372367	0.372905	0.354963	-0.137058	-0.129937	-0.152947	-0.248942	-0.425344	-0.554915	0.0388825	0.025952	-0.225804	-0.251613	-0.104969	0.0729406	-0.00866858	-0.0986161	-0.174684	-0.082562	0.574519
b0019	0.210303	-0.210303	0.948128	0.748459	-0.580631	-0.579366	1.09091	0.751002	-0.280931	-0.178262	0.730061	0.691913	0.221432	0.172672	0.574087	0.590265	0.65232	0.555636	1.16097	1.16137	1.05446	0.987537	1.23287	1.11152	1.51942	1.62666	0.943006	1.21755	-0.243532	-0.0690188	0.688769	0.679122	1.24378	0.501449	0.35001	0.174199	1.16726	1.19489	-0.241132	-0.240786	0.607883	0.518465	-0.913009	-0.92209	-1.2128	-1.11283	-0.745789	-0.300429	1.36559
b0020	-0.0346257	0.0346257	-0.651946	-0.31945	-0.579588	-0.634286	-0.302591	-0.345717	-0.495804	-0.463846	-0.352277	-0.405772	-0.360085	-0.585195	-0.426966	-0.360123	-0.255996	-0.252427	-0.0245246	-0.00755359	0.373662	0.146381	-0.456089	-0.621008	0.0767076	0.130374	0.106636	0.01897	-0.182996	-0.190334	0.366756	0.387883	-0.186304	-0.525603	-0.638312	-0.547412	0.228603	0.220984	-0.792314	-0.994746	-0.0679317	-0.145613	-1.56839	-1.13548	-1.61339	-1.62883	-0.896915	-1.0931	0.234265
b0022	0.170321	-0.170321	-0.230256	-1.71214	0.593985	0.235405	-0.245738	-0.57017	0.372909	1.0416	-0.192853	-0.575451	0.156866	-0.586965	-0.218755	-0.560981	-0.723838	-0.762318	-1.807	-1.43121	-1.77818	-2.40693	-1.52331	-2.22649	-2.30882	-2.0625	-0.366633	-1.12706	-0.123009	-0.657967	-0.0837132	-1.17043	-0.839005	-0.453158	-0.501212	-1.60892	-3.15434	-1.66833	-1.0154	-1.13411	-1.4006	-2.00298	-1.79345	-1.58589	-2.20145	-1.63202	-0.618838	-2.11016	-1.73226
b0023	0.318875	-0.318875	-1.49195	-1.57998	0.730939	0.918877	-1.10706	-1.09642	0.631299	0.672753	-0.285971	-0.436278	0.118392	-0.253903	-0.34981	-0.283376	-0.312993	-0.436672	-3.02616	-2.7613	-2.41954	-2.15015	-2.52408	-2.24599	-2.49885	-2.77688	-0.965666	-1.06557	-0.659167	-0.742112	-1.38608	-1.46202	-1.87196	-1.48011	-1.14699	-1.2136	-1.69159	-1.43144	-0.481583	-0.30731	-1.32039	-1.06391	-0.572767	-0.739389	-0.725295	-0.609318	-0.798701	-0.646612	-1.0408
b0024	-0.196187	0.196187	0.149397	0.190098	-1.47087	0.593808	-0.719888	-0.29566	-0.21053	0.19892	-1.47087	-0.212693	-1.47087	-1.47087	-1.47087	-0.54059	-0.712951	-1.47087	-0.491006	-1.47087	-1.47087	0.672707	-1.47087	-1.47087	-0.468438	-1.47087	-1.47087	1.65788	0.369637	0.0891107	-1.47087	-1.47087	-0.469769	-1.47087	-1.47087	-0.618592	-1.47087	-1.47087	-1.47087	-1.47087	-1.47087	-1.47087	-1.47087	-1.47087	-1.47087	-1.47087	-0.143064	-1.47087	-1.47087
b0025	0.0292082	-0.0292082	0.193698	0.177283	-0.136299	-0.096552	0.0581025	-0.046157	-0.0854663	0.0136936	0.433023	0.367858	0.436645	0.386164	0.264138	0.361658	0.385595	0.343854	0.151536	0.203321	0.454522	0.447284	0.291351	0.237222	0.258885	0.294872	-0.0389791	0.0238865	-0.140117	-0.187786	-0.0344971	-0.119208	0.164826	0.067377	0.0636393	0.0101198	0.330043	0.270632	0.213695	0.167738	0.249445	0.20322	-0.024151	0.0481155	0.0169432	-0.0323114	-0.0335108	0.0435412	0.245704
b0026	-0.0896982	0.0896982	0.381156	0.386881	-0.385692	-0.452825	-0.0263355	-0.0103009	-0.249028	-0.256039	0.136344	0.127808	-0.00398916	-0.0117229	-0.0126592	0.0728618	0.129732	0.171403	-0.268797	-0.188237	0.071735	0.0283168	0.00512353	-0.0662416	-0.060463	-0.00821548	0.113565	0.110201	-0.0331077	-0.105212	-0.0438288	-0.0706159	0.173798	0.496559	0.231465	0.241972	0.272667	0.263303	0.319036	0.316744	0.122429	0.268071	0.34445	0.340981	0.365408	0.310634	0.293544	0.317215	0.336616
b0027	0.0776537	-0.0776537	-0.0993132	0.0275834	-0.361323	-0.349731	-0.205889	-0.398621	-0.240753	-0.175116	-0.0565935	-0.0870901	-0.0398808	-0.0533089	-0.0270632	0.00595283	-0.016423	-0.110338	-0.701365	-0.692439	-0.307481	-0.349568	-0.257483	-0.661634	-0.450956	-0.424489	-0.191925	-0.017114	-0.195322	-0.498425	-0.188098	-0.494929	-0.453593	-0.0510084	-0.193609	-0.194099	0.00789953	-0.02713	0.100049	0.0355747	-0.013162	0.373598	-0.351614	-0.270848	-0.402369	-0.257995	-0.14692	-0.263826	0.0535842
b0028	0.315766	-0.315766	0.165258	0.466383	0.408082	0.608574	0.101848	0.133415	0.593387	0.57818	0.498479	0.359468	0.558109	0.684776	0.502449	0.531229	0.485712	0.359747	-0.968782	-0.715259	-0.491462	-0.219355	-0.449904	-0.519937	-0.200158	-0.536351	-0.0699353	-0.257426	0.0243382	-0.342673	-0.176036	-0.0979928	-0.519802	-0.263005	-0.573769	-0.355353	-0.299885	-0.196956	-0.0740911	-0.0725229	0.0157401	-0.242529	0.150817	0.332864	0.305794	0.257634	0.220506	0.089419	0.475009
b0029	-0.0638442	0.0638442	0.499438	0.501311	-0.173392	-0.180323	0.230715	0.16499	-0.248993	-0.33544	0.421206	0.396833	0.294105	0.25915	0.192599	0.318062	0.35622	0.316202	-0.686695	-0.391751	-0.150537	-0.224058	-0.538008	-0.637499	-0.439528	-0.283856	-0.275496	-0.185684	-0.220043	-0.27505	-0.185963	-0.392743	-0.204469	0.0609884	0.0184634	0.0422496	0.123024	0.211538	0.188729	0.35578	-0.0203594	0.0367069	0.351063	0.390754	0.317712	0.314917	0.387075	0.348432	0.252894
b0030	0.0372947	-0.0372947	-1.57671	-1.91725	-0.406885	-0.17141	-1.52983	-1.53885	-0.392041	-0.306246	-0.820943	-0.865894	-0.949151	-0.689704	-0.653124	-0.587196	-0.736881	-1.1334	-1.31148	-1.27072	-1.01379	-1.05452	-1.8444	-1.81128	-1.5469	-1.24556	-1.29816	-1.44861	-0.200147	-0.701099	-0.253062	-1.03568	-2.01461	-1.8326	-0.982882	-0.720454	-0.80054	-0.726606	-0.368966	-0.185661	-0.704756	-0.614743	-0.0824649	-0.0841613	-0.208552	0.0276864	-0.455344	-0.19784	-0.944211
b0031	0.0078892	-0.0078892	-0.963471	-1.27934	0.253075	0.0944672	-1.39182	-1.32506	-0.150926	-0.0702984	0.0695537	0.114212	0.00935867	0.0319428	0.279654	-0.011876	0.140072	0.116423	-1.52993	-1.62978	-0.720533	-0.82974	-1.52958	-1.47275	-1.53349	-1.55295	0.425665	0.52524	-0.0333473	0.0670447	0.0214466	0.113244	1.03193	1.14865	1.09656	1.19561	0.997526	0.894817	0.340966	0.35481	-0.658591	-0.222709	0.15427	0.166669	0.40777	0.450821	0.0481516	-0.106138	-0.197949
b0032	-0.0234777	0.0234777	-3.75582	-4.90016	0.12901	0.0642962	-2.67525	-2.32404	-0.420621	-0.468339	-0.580255	-0.480813	-0.647235	-0.658097	-0.527349	-0.551148	-0.571608	-0.472503	-8.3955	-8.4587	-8.15286	-7.94109	-6.81821	-6.85621	-8.15432	-8.42239	-3.53494	-3.46419	-3.47425	-3.60523	-3.84335	-3.81625	-3.92615	-3.93684	-2.84826	-2.79458	-3.41533	-3.35837	-0.8295	-0.775021	-2.37483	-0.867438	-0.314421	-0.252664	-0.0581	-0.0640752	-0.502495	-0.453673	-0.587211
b0033	-0.0937491	0.0937491	-3.49414	-4.40478	0.0597008	-0.102923	-2.47829	-2.21363	-0.629191	-0.631296	-0.410155	-0.394435	-0.611065	-0.528312	-0.433223	-0.396515	-0.409783	-0.372556	-6.36322	-6.07395	-5.85792	-6.01003	-5.46185	-5.51871	-6.2076	-6.09928	-3.27042	-3.21644	-3.24878	-3.30058	-3.66987	-3.59898	-3.50303	-3.45529	-2.28469	-2.27394	-2.89327	-2.94712	-0.440605	-0.431688	-1.95064	-0.489468	-0.208332	-0.216521	0.0309121	0.00893886	-0.432131	-0.403012	-0.38853
b0034	0.202996	-0.202996	-2.50987	-3.19883	1.22646	1.17883	-3.07277	-2.31452	0.0868343	0.28984	0.499186	0.757069	0.555448	0.440411	0.724465	0.489646	0.381453	0.359402	-1.78161	-2.24198	-0.93831	-0.811374	-1.49251	-2.04537	-1.84272	-1.91141	-2.42615	-2.03309	-2.58824	-2.69855	-1.57096	-3.1678	-2.19862	-3.81156	-1.63772	-1.60715	-1.00279	-1.02035	-0.377049	-0.0495095	-1.65733	-0.997741	0.297867	0.395743	0.423532	0.398564	0.289665	0.319883	-0.761278
b0035	-0.348628	0.348628	-0.965618	-1.1347	-0.272974	-0.23449	-0.650536	-0.586874	-0.631759	-0.453589	-0.118728	-0.367733	-0.0655077	-0.123644	-0.140264	0.140629	0.367483	-0.155243	-0.322008	-0.032575	-0.289557	-0.802591	-0.679844	-0.164441	0.00831461	-0.943726	-0.733638	-1.01497	-1.01522	-0.693818	-0.070785	-1.04296	0.649202	0.635059	-0.322914	-0.66568	-1.15669	-1.10368	0.545217	-0.0368395	0.24713	0.336364	-0.150193	0.240755	-0.126753	-1.07776	0.141215	-0.668809	-1.14886
b0036	-0.507954	0.507954	0.822515	0.0152635	0.231767	0.484901	0.111212	0.563062	0.909391	1.09829	1.20666	0.906672	0.372155	0.586205	0.750127	0.830273	-0.0148944	1.00666	0.0714734	0.541064	0.939064	0.869094	0.518606	0.381839	-0.109229	0.14395	-0.230643	0.672381	0.068169	0.249761	-0.990079	0.633122	1.73226	0.440142	0.270859	0.710937	0.126193	1.06987	1.20989	1.08968	0.0894225	0.453178	0.810746	0.51841	0.414153	1.1127	-0.481987	0.530621	0.881933
b0037	-0.0595586	0.0595586	-0.293563	0.000257095	-0.0743049	-0.174858	-0.523344	-0.679746	-0.32858	-0.183025	0.0106196	0.257526	0.133806	-0.00196139	0.27155	0.0424769	0.258535	-0.179663	-0.827798	-1.00056	-0.47882	-0.45266	-1.04285	-1.2175	-0.728079	-0.600731	-0.593518	-0.443619	-0.412683	-0.396756	0.0316149	0.195196	0.327651	-0.500625	-0.444182	-0.143283	-0.0712895	-0.08846	0.00155617	-0.101721	-0.153621	0.149393	0.00514171	-0.194645	-0.275335	-0.223988	-0.567436	0.150804	0.0409028
b0038	0.00934449	-0.00934449	0.29821	0.538789	0.365663	0.286667	0.514517	0.102959	0.21685	-0.153648	0.318758	0.712847	0.49947	0.660646	0.716384	0.497099	0.56046	0.534111	-0.415378	-0.599766	-0.0415593	-0.0893792	-0.905107	-0.729848	-0.336125	-1.67519	0.585214	0.345954	0.172692	0.345703	0.929318	0.447629	0.859867	0.682974	0.613114	0.894825	0.509024	1.25778	-0.028325	0.3537	0.601472	0.541975	0.611328	0.0818254	0.350865	0.35159	0.376212	0.604257	0.78351
b0039	0.0605823	-0.0605823	-0.759863	-0.880735	-0.106395	-0.228781	-0.658142	-0.901341	-0.521215	-0.634236	0.16885	-0.0265855	0.390314	0.0412765	0.0728479	0.452311	0.244265	0.50956	-0.44579	-0.181334	0.101428	0.00704702	-0.881724	-0.951481	0.0833185	-0.0329489	-0.467234	-0.383357	-0.298139	-0.780536	0.139248	-0.323494	0.222539	0.307863	0.447651	0.120518	0.683659	0.703566	-0.0417621	0.452087	-0.281622	0.0182555	-0.472519	-0.804412	-0.594469	-0.503376	-0.666615	-0.118025	0.439878
b0040	-0.0086518	0.0086518	0.0348786	0.304584	-0.329147	-0.314778	-0.327271	-0.539323	0.163247	-0.206199	-0.38408	0.101875	-0.107906	0.023385	-0.16043	-0.132916	0.211503	-0.0929235	-0.178453	-0.289001	-0.262859	-0.473431	-0.348685	-0.0623596	-0.646648	-0.00576701	0.973482	0.256091	0.895396	0.183905	0.221593	-0.387075	1.25276	0.590984	0.192668	-0.132613	0.161413	0.0423491	-0.471725	-0.814251	-0.80331	-0.430187	-0.653647	-0.726781	-0.41772	-0.744993	-0.64515	-0.0555054	-0.47905
b0041	-0.860061	0.860061	-0.24362	-0.556677	0.0196396	-0.621716	-0.0641249	0.168074	-0.042939	-0.689383	-0.565995	-0.459266	-0.667333	-0.707886	-0.719388	-0.692122	-0.35044	0.302331	-0.302513	-1.0825	-0.272875	-0.733997	-0.188516	-0.326251	0.233096	-0.116012	-0.247609	-0.209531	0.122544	-0.459355	0.154869	0.221325	0.761519	0.178146	-0.0665843	-0.211393	-1.04146	-0.160047	-0.213306	-1.71527	-0.826805	-0.254395	-1.07116	-0.075531	0.51533	-0.709638	-0.270875	-0.89785	-0.225684
b0042	0.283888	-0.283888	0.609145	0.376958	0.0773939	-0.0933373	0.656776	0.62693	0.00685345	0.307359	0.509633	0.415899	0.873834	0.58804	0.418556	0.438203	0.335566	0.435483	0.309994	0.594389	0.106085	-0.159694	0.497794	-0.0772907	0.104993	0.287359	0.768784	0.911432	0.0303563	0.311954	-0.77391	0.434309	1.47951	1.68166	-0.180087	0.638151	0.265604	1.35844	1.02716	0.590192	0.333082	0.51714	0.212571	0.663979	0.611605	0.612195	0.765599	0.634297	0.690873
b0043	0.0202899	-0.0202899	-0.334254	-0.0260681	-0.206504	-0.139597	-0.272423	0.168047	-0.1852	-0.218857	0.138286	0.270527	0.160456	0.174266	0.223315	0.324526	0.489313	0.0293256	0.268333	0.453724	0.231167	0.588161	0.264084	0.502129	0.300887	0.0237328	0.288409	-0.319227	0.240774	0.0481308	-0.350492	-0.105036	1.52746	0.603053	0.606486	0.203862	0.411148	0.197633	0.141126	0.036086	0.0690914	0.518349	-0.021746	0.343421	0.54186	0.471968	0.19653	0.277283	0.0432685
b0044	0	0	1.03753	1.40383	0.602512	0.683328	1.02841	0.564546	0.614633	0	0.625064	0.613345	0	0.743878	0	1.90984	1.03712	0	1.31051	0	0.819463	2.08847	0	0.899146	1.33779	1.05968	0	0.98759	0.98734	0	1.2743	1.53037	2.26665	0	0	0	0	1.44697	1.39589	0	0	1.11804	0.808721	0	0	1.48273	0	1.01299	0
b0045	-0.113237	0.113237	0.179428	0.382431	-0.0243063	0.368561	0.17153	-0.276404	0.185273	0.114905	0.45385	0.272667	0.279048	0.632632	0.358484	0.651245	0.35135	0.926038	0.418667	-0.103719	-0.446297	0.10237	-0.667618	-0.20813	0.549482	0.453787	1.35664	1.40152	-0.155613	0.420212	0.489694	0.488369	2.05921	0.985101	0.402312	0.780178	0.356881	0.138548	-0.230692	-0.269738	0.322203	0.514355	0.0564644	0.081569	0.162473	-0.193451	-0.34656	-0.140095	0.694549
b0046	-0.0694069	0.0694069	0.624904	0.507858	0.265665	0.0570883	0.664609	0.576716	0.666588	0.790162	0.46924	0.44765	0.528991	0.465424	0.440272	0.714881	0.718132	0.499494	0.353378	0.719529	0.824932	1.00015	0.340076	0.521724	0.760425	0.513048	0.480247	-0.0482452	0.190614	0.162349	0.577175	0.538281	0.949803	0.952774	0.699967	0.810558	0.916338	0.90732	-0.143345	0.538429	0.557651	0.620507	0.0834888	-0.05037	-0.426379	-0.460337	-0.118867	0.0850529	1.04907
b0047	0.0320824	-0.0320824	0.513359	0.480363	-0.221262	-0.112036	0.500408	0.395703	0.124161	0.179335	0.650367	0.738076	0.389457	0.476435	0.461087	0.638696	0.600929	0.622828	0.495222	0.508495	0.810229	0.612869	0.459286	0.49869	0.661111	0.602512	0.140369	0.26534	0.223853	0.300192	0.679199	0.944226	0.575591	0.328685	0.516911	0.477996	1.0115	0.901818	0.0671816	0.358567	0.57356	0.600597	-0.0380688	-0.127853	-0.22873	-0.335774	0.138633	0.0309032	0.649397
b0048	-0.0684094	0.0684094	-0.311056	-0.203439	-0.159946	-0.215908	-0.587534	-0.508585	-0.298044	-0.186714	-0.264361	-0.318161	-0.48991	-0.106636	-0.05764	-0.208906	-0.303714	-0.205118	-0.711732	-0.839536	-0.751061	-0.645791	-0.578415	-0.666981	-0.144354	-0.181351	-0.153677	-0.10813	0.611821	0.553107	0.336024	0.246688	-0.58835	-0.0556656	-0.200557	-0.366816	-0.0401637	-0.19171	-0.076844	-0.0589636	-0.855212	-0.428218	-0.408121	-0.177607	-0.370773	-0.111611	-0.405496	-0.218863	-0.622645
b0049	-0.0201753	0.0201753	0.753026	0.886551	-0.379148	-0.419094	0.723037	0.693949	-0.165816	-0.0385788	0.18031	0.181831	0.144889	0.118071	0.0893405	-0.00440818	0.138921	0.0348958	-0.642933	-0.564774	-0.800671	-0.898037	-0.48902	-0.338047	-0.120345	-0.123497	0.462496	0.559418	0.275483	0.135595	0.684859	0.670945	0.489518	0.44152	0.0606948	-0.199367	0.243941	0.373261	-0.455128	-0.647934	0.0792017	-0.109685	-0.394205	-0.454576	-0.752424	-0.650462	-0.219948	-0.501673	0.264583
b0050	0.0467235	-0.0467235	1.72616	2.34979	0.338067	0.303872	1.44413	2.17832	0.647515	0.607908	0.658694	0.953588	1.08447	1.38437	0.930452	0.724266	0.854745	0.606392	1.23345	1.14696	1.19611	1.39785	0.901366	1.0588	1.45817	1.50878	0.346661	0.5507	-0.0555167	0.154822	0.447666	0.618636	1.28285	1.47736	0.275078	0.38333	0.622267	0.63556	-0.24554	-0.650102	0.559288	0.362002	0.690569	0.590656	0.441208	0.361	0.621895	0.364494	0.895915
b0051	-0.0159418	0.0159418	0.0381576	0.0682589	-0.333375	-0.272623	0.104348	0.118422	-0.168525	-0.101869	-0.0814577	-0.139334	-0.129603	0.0107288	-0.190161	-0.0627406	-0.127719	-0.190243	-1.22433	-0.863553	-1.11127	-0.974176	-1.16202	-1.26957	-0.924338	-0.902005	0.070332	-0.0598148	-0.116969	-0.17382	0.062625	-0.0868538	-0.0366561	0.27965	-0.364794	-0.384647	-0.072523	-0.0723906	-0.480541	-0.372885	-0.267566	-0.191713	-0.42546	-0.471866	-0.503705	-0.569547	-0.395219	-0.368311	0.367066
b0052	-0.0928836	0.0928836	-0.672571	-0.660192	-0.478247	-0.555738	-0.593415	-0.503116	-0.359442	-0.362163	-0.312826	-0.279358	-0.231396	-0.15116	-0.331657	-0.428744	-0.329043	-0.508251	-2.11929	-2.35797	-2.26931	-2.26778	-1.8494	-1.6899	-2.02396	-2.18438	-0.229497	-0.0919008	-0.132165	-0.12054	0.0474834	-0.00724828	-0.3504	-0.216551	-0.547664	-0.572464	-0.353988	-0.467536	-0.909187	-0.534719	-0.85924	-0.600525	-0.356984	-0.477309	-0.652876	-0.557213	-0.434068	-0.390426	-0.270692
b0053	-0.0047154	0.0047154	0.0449405	0.08411	-0.371737	-0.40384	0.176847	0.193377	-0.16933	-0.198975	-0.130006	-0.173655	0.0917788	-0.00504268	-0.173229	-0.150354	-0.210908	-0.201727	-0.34821	-0.327361	-0.185905	-0.155184	-0.188758	-0.181279	-0.0914113	-0.0911996	0.0878725	0.145619	-0.0413591	-0.0256041	0.0319441	-0.00471212	0.0453492	0.140508	-0.0591519	-0.127329	0.0992922	0.0291406	-0.0246136	-0.0251339	-0.0198257	0.0834076	-0.122092	-0.0716048	-0.198986	-0.230376	0.00884286	0.0207601	0.0348832
b0054	-0.0666962	0.0666962	0.182543	0.143401	-0.300641	-0.289814	0.140474	0.180362	-0.118842	-0.180546	-0.0717842	-0.0948964	-0.159886	-0.139106	-0.0993684	-0.0450785	-0.0854659	-0.113173	-0.155161	-0.080893	0.150803	0.103528	-0.0349097	-0.0866685	0.0498166	0.0516281	0.2288	0.224763	0.00031205	-0.0106922	0.225599	0.186472	-0.0464871	0.0733921	-0.143925	-0.24458	0.0657733	0.166643	-0.13209	-0.212002	0.146956	0.137136	-0.0887604	0.00123155	-0.206687	-0.252281	-0.0441161	-0.0369533	-0.0866371
b0055	0.0898129	-0.0898129	0.323284	0.33585	-0.102493	-0.282779	0.427253	0.586327	-0.067884	0.0321896	0.259679	0.300501	0.253517	0.103197	0.0529566	0.180535	0.329514	0.415658	-0.271106	-0.397182	0.0596179	-0.0920636	0.012353	-0.277475	-0.0773434	0.0341409	0.0876611	0.168124	-0.028291	-0.146341	-0.384369	-0.350969	0.510155	0.750052	0.21995	0.0390147	0.145287	0.136229	0.297511	0.281757	0.315332	0.286215	0.186639	0.216069	0.248762	0.0821177	0.455797	0.377668	-0.0509843
b0058	0.0186381	-0.0186381	0.723619	1.10102	-0.0997934	-0.103654	0.674926	0.7549	-0.235976	-0.177808	0.618058	0.447125	0.396307	0.51314	0.373869	0.626215	0.560205	0.451105	-0.0238068	0.4843	0.488387	0.598132	0.460466	0.363253	0.808592	0.693837	0.130218	-0.129723	-0.578603	-0.128598	0.163398	-0.0317327	0.757057	0.393247	0.19185	0.262144	0.442421	0.55915	0.134184	-0.23855	0.090426	0.217388	0.173598	0.11643	0.150807	0.227516	0.0913757	-0.0801223	0.553694
b0059	-0.0933723	0.0933723	0.588681	0.878549	-0.537939	-0.470922	0.403558	0.379312	-0.509124	-0.569307	-0.0252258	-0.0960398	-0.0878042	0.00675368	-0.136724	-0.147034	-0.0699285	-0.0649437	-0.22471	-0.11064	0.297263	0.159416	-0.207371	-0.292167	0.306796	0.432281	-0.0646787	0.000765503	-0.366704	-0.38517	-0.0949209	-0.173988	-0.0144063	0.0175088	-0.13389	-0.162649	-0.206456	-0.264137	-0.195016	-0.234853	-0.313942	-0.129541	-0.249645	-0.153272	-0.320903	-0.332907	-0.313648	-0.379272	0.156671
b0060	-0.124535	0.124535	1.5441	1.5346	-0.469112	-0.401772	1.31092	1.1362	0.108873	0.181219	0.222545	0.28794	0.205581	0.117371	0.207287	0.0952669	0.177265	0.12107	1.00087	0.940495	0.681358	0.728269	0.728857	0.639901	1.07579	1.19332	0.839178	0.906616	0.359755	0.289838	0.350805	0.391582	1.83711	1.66079	0.463506	0.38375	0.52433	0.444538	-0.161329	-0.365376	0.427318	0.438063	-0.307376	-0.170038	-0.53533	-0.496711	-0.272233	-0.0747817	0.639553
b0061	-0.104811	0.104811	0.434895	0.940585	-0.35758	-0.211306	0.125991	0.676089	0.746391	0.193347	0.171078	-0.0284009	-0.674941	-0.538627	-1.06903	-0.700963	0.138566	-0.509655	-0.459214	-1.41696	-0.430467	-0.141845	-0.630778	-1.02076	-0.620216	0.251395	0.605814	0.144992	0.144618	0.112761	-0.0553686	-0.680124	-0.26646	-0.936811	-1.80088	-1.80088	-1.80088	-1.80088	-1.80088	-1.80088	0.0122796	0.486795	-1.80088	-1.80088	-1.80088	-1.80088	-1.80088	-1.80088	0.316055
b0062	-0.372686	0.372686	1.09484	0.952821	-0.110531	-0.0700981	0.869453	0.725477	0.269651	-0.00726724	0.435679	0.405859	0.423189	0.238534	0.28794	0.695375	0.597938	0.249519	0.557387	0.64973	0.739609	0.547541	0.50964	0.531432	0.756913	0.852287	0.831985	0.818442	0.389734	-0.0564709	0.86818	0.59435	-2.73801	-2.73801	-2.73801	-2.73801	-2.73801	-2.32471	-2.73801	-2.73801	0.456687	0.411287	-2.73801	-2.73801	-2.73801	-2.73801	-2.73801	-2.73801	0.952455
b0063	-0.277337	0.277337	0.908657	0.777056	-0.389799	-0.187329	0.420716	0.590123	0.486366	-0.152948	0.256015	-0.298355	-0.0423896	-0.14217	0.254579	0.252597	0.0990867	0.191101	0.659702	0.832063	0.700706	0.635005	0.233575	0.219322	0.146589	0.778438	0.603453	0.777511	-0.137358	0.147051	0.225642	0.399414	-2.25394	-2.10084	-2.25394	-2.25394	-2.25394	-2.25394	-2.25394	-2.25394	-0.0921104	0.224086	-2.25394	-2.25394	-2.25394	-2.25394	-2.25394	-2.25394	0.765345
b0064	-0.145454	0.145454	0.362171	0.290481	-0.297732	-0.158406	0.468124	0.332441	0.239963	0.35243	0.140272	-0.0733883	0.0504172	0.112225	0.235493	0.281806	0.438327	0.30824	0.13107	0.0800219	0.149591	0.140962	-0.360711	-0.494693	0.147866	-0.104386	0.574848	0.357379	0.13851	-0.104448	0.251431	0.127004	1.69719	1.42326	0.956546	0.989671	1.07326	1.10356	0.92152	0.59145	0.595053	0.541664	0.290377	0.378096	0.0802782	0.18095	0.145672	0.302216	0.26363
b0065	-0.110403	0.110403	0.246713	0.452097	-0.0961314	-0.262542	0.56452	0.467378	0.0949363	0.139579	0.725456	0.840716	0.767267	0.838809	1.0053	0.565682	0.658087	0.979831	0.809332	0.48244	0.550352	0.298827	0.472586	0.526474	0.685594	0.276803	0.617368	0.928352	0.366581	0.507504	0.509216	-0.0066841	1.07568	0.514974	0.549253	0.534851	0.199828	0.50849	0.164367	0.153695	0.18456	0.266081	0.0871777	-0.091203	-0.253467	-0.307204	0.166225	0.508473	0.937976
b0066	-0.260317	0.260317	-0.159966	-0.453804	-0.286965	-0.333436	-0.354913	-0.0107428	0.0870792	-0.0743359	0.223517	0.300904	0.381445	0.138774	0.407186	0.431779	0.393356	0.126607	-1.0115	-1.23897	-0.929814	-1.11777	-0.7643	-0.795401	-1.18675	-1.31675	-0.435182	-0.458708	-0.362407	-0.388928	-0.699014	-0.357068	0.250024	0.768155	-0.169669	-0.0349112	-0.121338	-0.237034	0.186848	0.169162	-0.510169	0.0185381	0.436107	0.471619	0.398942	0.48932	0.494319	0.321745	0.176846
b0067	-0.0801309	0.0801309	-0.826867	-0.958784	-0.280975	-0.427835	-0.59982	-0.572252	-0.131524	-0.0793222	-0.383118	-0.364464	-0.54944	-0.455615	-0.386179	-0.391456	-0.169941	-0.236441	-2.40818	-2.27831	-1.72189	-2.00555	-2.23964	-1.82005	-2.26711	-2.14025	-0.593578	-0.332899	-0.567075	-0.472269	-0.889582	-0.750951	-0.264413	-0.274838	-0.514138	-0.42416	-0.877574	-0.658842	-0.126214	0.0554191	-0.543142	-0.246269	-0.338583	-0.615601	-0.366765	-0.25437	-0.346817	-0.357224	0.166656
b0068	-0.129401	0.129401	-0.170363	-0.427393	-0.298716	-0.121772	-0.307532	-0.258618	0.206355	0.188825	-0.150987	-0.151538	-0.399383	-0.304903	-0.22871	-0.118796	-0.15149	-0.143087	-1.24189	-1.10145	-0.878497	-0.992493	-0.773183	-0.88495	-0.951508	-0.997325	-0.413102	-0.332397	-0.480615	-0.288986	-0.412009	-0.260863	0.0485663	-0.816468	-0.440157	-0.504319	-0.676945	-0.511701	-0.123412	-0.173679	-0.353125	-0.143902	-0.184005	0.0478411	0.039798	-0.0150308	-0.0541424	0.0222313	-0.0366396
b0069	-0.087656	0.087656	-0.124429	-0.0283147	-0.553582	-0.440468	-0.180403	-0.201403	-0.199909	-0.228676	-0.0479531	0.0352339	-0.0160517	-0.188407	0.0101095	-0.027961	0.0195019	0.0636312	0.321761	0.508075	0.619925	0.601757	0.353211	0.153506	0.650826	0.613753	-0.15741	0.0548012	0.120747	-0.0381914	0.284377	0.1935	-0.122275	-0.102514	-0.100626	-0.0922821	-0.233548	-0.236585	0.274577	-0.00219992	0.00920099	0.175923	-0.0533626	0.10563	0.016678	-0.00227298	-0.058641	-0.216562	0.28526
b0070	0.156992	-0.156992	-0.52539	-0.17434	-0.297472	-0.735048	-0.678765	-0.490037	-0.091713	-0.311703	0.243229	0.184305	0.316902	-0.110825	-0.0358646	-0.0705556	0.344548	0.0341614	0.258174	0.203981	0.285891	0.394972	0.250805	0.412079	0.345836	0.319897	0.267411	0.278912	0.0250155	0.131023	0.0200067	0.211476	0.588435	0.256294	0.193378	0.131101	-0.0625092	0.0982424	0.152144	0.0234331	0.0395583	0.0746594	-0.263981	-0.118562	-0.101062	-0.372881	-0.155397	0.0462911	0.254746
b0071	0.000752648	-0.000752648	2.13896	2.35989	-0.0660855	0.0376157	1.15266	0.961346	0.442689	0.527083	0.158649	0.18622	0.156603	-0.00238154	0.0184954	0.0460544	0.201652	0.196534	3.821	3.78905	3.55478	3.55685	4.13084	4.13145	4.03093	4.06715	1.44534	1.43097	0.225403	0.227203	0.187146	0.138117	1.08231	0.774583	0.106802	0.196743	-0.396298	-0.295443	0.228424	0.281632	0.348937	-0.126932	0.374491	0.388817	0.219133	0.142984	0.326245	0.290025	0.334286
b0072	-0.0593208	0.0593208	2.04678	2.11938	-0.433634	-0.372252	1.12473	0.625218	0.0854964	0.0997403	-0.0408399	0.0184894	0.00796619	-0.168615	-0.152602	-0.105265	-0.0111806	0.0422918	3.52403	3.47877	3.272	3.19927	3.75387	3.77104	3.59023	3.63079	1.50689	1.49373	0.20468	0.241683	0.0736694	0.143849	1.15025	0.868714	0.0993128	0.168435	-0.5411	-0.538465	0.146288	0.167601	0.27132	-0.0322266	0.271121	0.288471	0.186697	0.173025	0.240482	0.350538	0.48241
b0073	-0.0318441	0.0318441	2.38793	2.63718	-0.179162	-0.124556	1.48937	1.20396	0.399437	0.366937	0.150293	0.132798	0.156224	0.102977	0.0600956	0.0429896	0.218581	0.13857	3.63287	3.58139	3.6449	3.56333	4.00891	3.99006	3.77107	3.816	1.59559	1.57258	0.254243	0.226124	0.147392	0.0669581	1.29684	1.41252	0.393441	0.43029	-0.17021	-0.110333	0.621782	0.673075	0.513719	0.175643	0.870801	0.852616	0.651385	0.625672	0.775894	0.750938	0.884459
b0074	-0.0330909	0.0330909	3.05786	3.31958	-0.340377	-0.227419	2.05767	1.59593	0.807483	0.757474	0.145305	0.176771	0.0360886	0.132077	0.0462911	0.0426494	0.182361	0.219247	4.45026	4.36389	4.50113	4.4692	4.73724	4.7298	4.52872	4.58721	1.98786	1.96289	0.276404	0.234968	0.176926	0.181116	1.64614	1.53902	0.342883	0.322301	-0.30586	-0.229779	0.397651	0.418833	0.863152	0.522064	0.840987	0.899325	0.613418	0.551414	0.880244	0.817711	0.834502
b0075	0.252892	-0.252892	-5.0703	-5.0703	-0.538587	-0.322634	-5.0703	-5.0703	-1.16772	0.287166	-3.59475	-5.0703	-5.0703	-3.38518	-2.90388	-2.60348	-5.0703	-3.52897	-5.0703	-5.0703	-5.0703	-5.0703	-5.0703	-5.0703	-5.0703	-5.0703	0.833288	0.459195	0.354188	-0.551725	0.637181	0.0636233	-5.0703	-3.40793	-5.0703	-3.47892	-5.0703	-5.0703	-5.0703	-5.0703	-2.49058	-1.95125	-5.0703	-5.0703	-5.0703	-5.0703	-2.81464	-5.0703	-5.0703
b0076	-0.0410415	0.0410415	0.107215	0.00614061	-0.469623	-0.391889	0.615794	0.781128	-0.36975	-0.541538	-0.182073	-0.273793	-0.230685	-0.299465	-0.591126	-0.0427686	-0.102879	-0.327936	-0.802122	-0.875429	-0.472037	-0.519402	-0.30793	-0.375749	-0.583344	-0.414638	1.13716	0.883877	0.0424327	0.281148	1.27352	1.02744	0.254987	0.128135	-0.0479071	0.176368	-0.593739	0.385444	-0.0606768	0.294806	0.398287	-0.116992	-0.20691	0.0654371	-1.04382	-0.387698	-0.139749	-0.491649	0.226741
b0077	-0.0661549	0.0661549	-0.936475	-1.03537	-0.248825	-0.384876	-1.25518	-1.26474	-0.300604	-0.256677	-0.0148083	0.00493376	-0.280979	-0.190989	-0.0724659	-0.0948302	0.0463498	0.101069	0.265536	0.16268	0.941998	0.862226	-0.000769792	-0.00691579	0.10374	0.0408257	-0.274148	-0.239942	0.0251257	-0.0645401	0.029183	0.00167131	-0.0366848	-0.0960457	0.162554	0.154028	0.208632	0.217856	-0.0115476	0.0529524	0.319706	0.274157	-0.0824755	-0.00299264	-0.134898	-0.0916785	0.0888632	0.0722428	0.0182786
b0078	0.0049769	-0.0049769	-0.727674	-0.995681	0.132978	0.00993334	-1.00999	-1.39692	0.130571	0.24747	0.319104	0.36697	0.212174	0.118721	0.320311	0.228724	0.47264	0.390147	0.745232	0.479482	1.27825	1.14861	0.292399	0.290042	0.3684	0.374636	-0.254766	-0.152406	0.125057	0.0503152	0.0437064	0.122808	-0.257126	0.373336	0.267565	0.21452	0.238721	0.325786	0.389752	0.274775	0.412209	0.328971	0.0904739	0.191236	-0.119073	0.110508	0.250447	0.463183	-0.0953268
b0080	0.0583248	-0.0583248	-1.24299	-1.27199	-0.323951	-0.278371	-1.1413	-1.16378	-0.576339	-0.626647	-0.304527	-0.342082	-0.213449	-0.210701	-0.404029	-0.247874	-0.262859	-0.303222	-1.23258	-1.20971	-0.39297	-0.203951	-1.06628	-0.90201	-1.26961	-1.14467	-0.232464	-0.430401	-0.104321	-0.216537	-0.00679383	-0.0947104	-0.546911	-0.269864	-0.343103	-0.42296	-0.205506	-0.190411	-0.211267	-0.365832	-0.621731	-0.492896	-0.423995	-0.449446	-0.402629	-0.472606	-0.38774	-0.413405	-0.39454
b0081	0.0849564	-0.0849564	1.1586	1.42718	0.106951	0.222068	0.925653	1.55235	0.435755	0.337041	0.584323	0.727418	0.773233	1.17442	0.830762	0.568861	0.612589	0.639399	0.967981	0.753142	1.10653	1.1818	1.13484	1.18955	1.25746	1.17001	0.48059	0.530578	0.2387	0.283057	0.102597	0.292359	0.660459	0.845941	0.454279	0.372667	0.723876	0.443519	0.30285	0.113125	0.206098	-0.0324988	0.929211	0.922676	0.490141	0.564569	0.79971	0.598903	-0.0144604
b0082	-0.0107892	0.0107892	0.724524	0.61436	-0.330744	-0.385199	0.47495	0.301292	-0.182562	-0.190738	0.117695	0.224094	0.0363862	-0.0020727	0.0312888	0.0986578	0.195496	0.130665	0.709275	0.88941	1.11614	1.1931	0.827456	0.924826	0.933431	0.848188	0.283843	0.330886	0.103311	-0.0121403	0.473812	0.273334	0.365376	0.527258	0.445662	0.367981	0.767249	0.631035	0.175515	0.226993	0.234815	0.135136	0.2917	0.320136	0.10635	0.191066	0.18697	0.283709	0.338606
b0083	0.165256	-0.165256	0.391439	0.702438	-0.0718987	0.201863	0.352437	0.423471	0.421282	0.137891	0.26861	0.392311	-0.19575	0.0128621	0.176116	0.0296241	0.267181	0.276254	0.286197	0.121787	0.496068	0.781434	0.379087	0.288614	0.620012	0.634912	0.375062	0.210557	0.210056	0.112534	0.275705	0.240029	-0.000235085	0.372142	-0.193614	-0.12394	0.254794	-0.0298189	-0.374401	-0.462723	0.0309466	-0.477121	-0.0045674	0.21408	-0.20611	-0.172994	-0.114132	-0.15037	0.0854565
b0084	0.113562	-0.113562	-0.244655	-0.286121	-0.405692	-0.31193	-0.269417	-0.515048	-0.279845	-0.179399	-0.345954	-0.337194	-0.0979004	-0.292092	-0.388154	-0.32536	-0.273843	-0.36888	-0.590334	-0.464947	-0.239019	-0.264931	-0.430763	-0.449835	-0.301778	-0.504961	0.5668	0.405206	0.175191	0.122116	0.548949	0.316019	-0.354332	-0.246873	-0.0157494	-0.27809	0.0797977	0.143719	-0.239744	-0.284516	-0.0840458	-0.342476	-0.365091	-0.372634	-0.523062	-0.560896	-0.492575	-0.284672	-0.253369
b0086	-0.0541081	0.0541081	0.362775	0.291493	-0.335273	-0.31612	0.172044	0.24931	-0.383783	-0.41741	0.35513	0.366831	0.332879	0.341479	0.199	0.177924	0.311487	0.313573	0.0320118	-0.0690068	-0.249193	-0.225908	0.248268	0.265256	0.0646352	0.161554	0.15101	0.262928	0.188474	0.19864	0.609487	0.422218	0.051413	0.209929	0.487835	0.431459	0.822311	0.790256	0.213936	0.122577	0.389466	0.423827	0.394937	0.366429	0.236186	0.186684	0.289496	0.402892	0.557217
b0087	-0.0440163	0.0440163	-0.0655518	0.0470247	-0.247971	-0.253228	-0.00342375	0.0340283	-0.299569	-0.271931	0.21488	0.130284	0.0334923	0.142618	-0.000961495	0.0753587	0.163965	0.145976	-0.421439	-0.418261	-0.541204	-0.682649	0.00319506	-0.173947	-0.142007	-0.179723	0.149314	0.210784	0.242236	0.072202	0.380928	0.337666	-0.196325	-0.0629324	0.359209	0.170078	0.615249	0.42615	0.181468	0.132572	0.251958	0.286633	-0.130625	-0.141187	-0.211492	-0.227253	-0.0578468	0.0776614	0.372174
b0088	-0.0928685	0.0928685	0.337996	0.217186	-0.437496	-0.466616	0.285623	0.0841094	-0.501529	-0.520053	0.213433	0.234025	0.146857	0.117598	0.181629	0.10663	0.2712	0.298437	0.468465	0.32455	0.223477	0.0644448	0.634519	0.703293	0.664654	0.586007	0.0664056	0.0914476	0.0780276	0.0621674	0.33355	0.356511	0.174779	0.596514	0.580361	0.461155	0.952951	0.808098	0.215376	0.197436	0.31245	0.196627	0.0880119	0.0686995	0.00362676	0.0694551	0.104408	0.280883	0.428022
b0089	-0.0880643	0.0880643	-0.173426	-0.257778	-0.35342	-0.444328	0.0675012	-0.271422	-0.483926	-0.334081	0.223964	0.177834	0.113177	-0.0437678	0.0470935	0.000464483	0.232974	0.137243	-0.118166	-0.0378418	-0.28222	-0.306862	-0.191515	-0.0585179	-0.0534462	-0.0955509	0.226843	0.298851	0.0266944	0.0724592	0.393562	0.141728	-0.0691846	0.0458041	0.233596	0.24668	0.530146	0.419359	0.133342	0.118795	0.259296	0.245272	-0.261692	-0.238605	-0.382845	-0.331624	-0.0904742	-0.0294828	0.197523
b0090	-0.0688696	0.0688696	0.343232	0.282264	-0.172473	-0.0572389	0.261369	0.153993	-0.225016	-0.0645693	0.291947	0.315212	0.095105	0.148278	0.217038	0.164756	0.325104	0.176373	-0.0278711	0.0495612	-0.144327	-0.108937	0.0682563	0.13124	0.0416036	-0.0206683	0.0841529	0.222505	0.00698595	0.0491403	0.446933	0.360922	0.0367633	0.331151	0.309831	0.280162	0.582492	0.665414	0.0705539	0.184214	0.148734	0.0821333	0.00536705	0.0954004	-0.167647	0.00469222	-0.000462713	0.13962	0.145115
b0091	-0.106861	0.106861	0.334958	0.297553	-0.286261	-0.276559	0.263011	0.228912	-0.350557	-0.35507	0.452204	0.356166	0.333434	0.35911	0.295733	0.373702	0.416055	0.48114	-0.26366	-0.121159	-0.176365	-0.207535	0.0822233	0.0890185	-0.0983678	0.0522668	0.0491325	0.0474855	0.080115	0.0324917	0.392241	0.193976	0.271081	0.070143	0.665738	0.598769	1.02612	1.00213	0.425373	0.435145	0.549048	0.565095	0.216882	0.157445	0.0687464	0.0959616	0.276489	0.16727	0.501053
b0092	-0.0811875	0.0811875	0.26305	0.182901	-0.194062	-0.207693	0.237199	-0.054407	-0.295918	-0.274296	0.328957	0.369278	0.245466	0.0932537	0.205671	0.322821	0.333778	0.254228	0.675065	0.737554	0.722111	0.672986	0.922465	0.787266	0.85733	0.901756	0.0442548	0.0596435	0.0300046	0.0741297	0.175662	0.268257	0.146472	-0.231729	0.29551	0.196205	0.700379	0.571014	0.294719	0.182539	0.437516	0.382052	-0.218068	-0.168859	-0.295963	-0.270675	-0.134186	-0.150455	0.13471
b0093	-0.00360006	0.00360006	0.87649	0.905047	-0.0533603	-0.10533	0.750395	0.970358	0.133346	0.118891	0.511978	0.675005	0.603912	0.681596	0.571144	0.472802	0.561717	0.551335	0.847859	0.711851	0.899114	0.797052	0.790721	0.858869	1.1009	1.04041	0.477848	0.555815	0.407478	0.306789	0.667145	0.594364	0.58006	0.582397	0.51658	0.384563	0.779829	0.718797	0.265543	0.181944	0.555823	0.339356	0.428373	0.47596	0.272646	0.305436	0.573165	0.518098	0.477367
b0094	-0.0660242	0.0660242	0.39734	0.21949	-0.471508	-0.500767	0.204403	0.20515	-0.408881	-0.230644	0.391246	0.461155	0.421432	0.328315	0.447765	0.265893	0.499992	0.558851	0.874685	0.357391	0.583962	0.382489	0.262754	0.396405	0.456998	0.520605	0.577137	0.711387	0.4643	0.462284	0.650104	0.653833	0.645097	0.86609	0.726646	0.739844	0.885873	0.769304	0.269071	0.0992086	0.601003	0.469101	0.341439	0.241365	0.0725998	0.148751	0.277575	0.395879	0.541668
b0095	-0.0508918	0.0508918	0.791573	0.726126	-0.11707	-0.0977566	0.567748	0.67921	0.0226977	0.038466	0.561264	0.600993	0.388174	0.572953	0.458103	0.436325	0.557837	0.599558	0.905975	0.766646	0.699372	0.647744	0.91997	0.937429	0.969027	1.02135	0.479557	0.493767	0.448545	0.421368	0.722726	0.791009	0.819611	1.04479	0.761204	0.82946	1.07911	1.07639	0.167043	0.332463	0.685376	0.529081	0.582483	0.495854	0.435349	0.405997	0.551966	0.520685	0.785034
b0096	0.043063	-0.043063	0.492105	0.582263	-0.295389	-0.297042	0.327324	0.3159	-0.0961387	-0.0288944	0.216327	0.180047	0.135095	0.124196	0.0849626	0.172784	0.243547	0.161945	1.93351	2.07549	2.2221	2.19721	0.680412	0.590055	0.60241	0.683558	0.823037	0.777657	0.266757	0.266173	0.0239338	0.0300758	1.5943	1.71071	0.820732	0.629454	0.610338	0.609358	0.483499	0.443889	0.298875	0.324181	-0.0642416	-0.117793	-0.279663	-0.244544	-0.0958467	-0.130662	0.60579
b0097	0.00121095	-0.00121095	-1.24795	-0.811675	-0.333819	-0.210129	-1.02463	-0.648855	-0.0411825	-0.216328	-0.734024	-0.773835	-0.515002	-0.409638	-0.670971	-0.769435	-0.827377	-0.924421	-1.1196	-0.981319	-0.757121	-0.540014	-1.45657	-1.26621	-1.10127	-1.12508	-0.0744849	0.0993341	-0.0880118	-0.0255809	-0.287627	-0.311968	-0.946635	-0.610536	-1.28971	-1.3744	-1.49899	-1.52628	-1.28303	-1.38232	-0.979545	-0.966218	-0.690393	-0.726149	-0.788217	-0.740699	-0.713401	-0.643236	-1.23799
b0098	-0.0238477	0.0238477	-0.199684	-0.323822	-0.0846374	-0.212905	-0.244942	-0.224373	-0.221157	-0.256557	-0.25337	-0.19779	-0.155336	-0.210703	-0.214505	-0.187552	-0.25154	-0.237168	-0.491432	-0.575761	-0.539351	-0.588559	-0.733314	-0.740639	-1.09303	-1.06014	-0.133993	-0.131342	0.178201	0.144072	-0.17022	-0.111233	-0.155606	-0.197612	-0.0578536	-0.0857963	-0.32256	-0.286589	0.0299921	0.0524838	0.108339	0.104719	-0.184678	-0.139847	-0.208905	-0.148066	0.0492159	0.163102	0.0719661
b0099	0.230297	-0.230297	-1.41075	-1.22367	0.62437	0.317983	-1.73777	-1.60025	0.15987	0.309529	0.212144	0.456376	0.469217	-0.327413	0.553726	0.0742981	0.216258	0.444279	-0.647586	-1.21711	-0.387851	-1.06976	-1.46897	-0.842203	-1.56123	-1.5213	-1.54825	-0.206865	-0.523922	-0.898366	-1.18021	-0.508298	-0.204214	-1.98201	-0.329889	-0.15383	-0.386296	-0.274744	0.549781	0.557505	-0.350699	-0.217224	0.289224	0.100889	0.471653	0.47243	0.170262	0.476025	-0.422606
b0101	-0.410647	0.410647	-0.0205194	0.750551	1.38687	1.77059	0.32675	0.839111	1.31501	1.54724	0.152872	-0.0114971	0.491658	0.277038	-0.15321	0.100729	0.378583	0.163709	-1.7043	-1.19393	-1.46812	-0.357141	-0.638195	-0.290898	-0.87873	-1.21603	-0.171795	0.703815	-0.312342	0.202164	-0.47345	-0.366609	-0.556914	-0.659986	-1.53723	-1.57944	-1.61446	-2.01302	-1.21218	-1.71744	-1.15429	-0.91218	0.275444	0.314507	-0.663331	-0.151713	-0.0964938	0.022497	-2.09648
b0102	-0.0484608	0.0484608	0.349416	0.227824	-0.0590363	-0.114196	0.155475	-0.108642	0.00633502	0.0562119	0.160172	0.210505	0.376897	0.0700348	0.000795423	0.178842	0.14394	0.248941	-0.0269571	0.151777	0.240638	0.259124	0.256366	0.215174	0.218043	0.194134	-0.165771	-0.17237	-0.172871	-0.218817	0.0180854	-0.168095	0.189505	0.0279424	0.0775915	0.130775	0.16657	0.190872	0.0881717	0.141347	0.0903832	0.0218166	-0.0622277	-0.0765976	0.0839225	0.0264376	0.0872678	0.241484	0.119999
b0103	-0.118436	0.118436	0.390536	0.759242	-0.273522	-0.341984	0.136971	0.421263	-0.069627	-0.353915	0.0263033	-0.0733071	0.143204	0.0992103	0.100009	0.0431949	0.0275735	-0.0234312	0.19679	0.300803	0.657836	0.805043	0.52476	0.462631	0.561564	0.509325	0.0951045	0.126666	-0.0117812	0.0463295	0.234827	-0.0210515	0.433913	0.550402	-0.0892493	-0.153327	0.114879	0.327692	-0.0495909	-0.213875	0.13317	-0.236303	0.413559	0.372641	0.161164	0.0919128	0.356514	0.166038	0.154779
b0104	-0.00854539	0.00854539	-0.60195	-0.882193	-0.340597	-0.312641	-0.930549	-1.00254	-0.113216	-0.141736	0.0545728	-0.0402434	0.0941743	-0.0140376	-0.0786676	0.119875	0.0247717	-0.00201235	-1.9957	-1.87039	-0.727858	-0.7966	-1.77577	-1.9674	-2.28426	-2.3597	-0.173415	-0.219851	-0.528051	-0.531666	0.107125	0.107028	-0.04988	-0.182422	-0.0273877	-0.084425	0.248154	0.298608	-0.0392752	-0.0380998	-0.133969	0.0271511	-0.112855	-0.0841316	-0.17296	-0.137772	-0.174566	-0.173153	0.183638
b0106	0.164089	-0.164089	0.312158	0.231113	0.159468	0.126407	0.512681	-0.0344865	0.236093	0.355139	0.262322	0.25525	-0.172113	0.0820977	0.32386	0.17175	0.373798	0.799906	-0.298567	0.0545673	0.363801	-0.131376	0.210482	0.105649	0.632925	0.511279	0.780197	0.658489	0.306474	0.2327	0.176632	0.0429406	1.12673	1.14125	0.484891	0.168854	0.383484	0.426391	0.14795	-0.0608794	0.352345	-0.0622443	-0.149162	0.0552889	-0.164394	-0.0200148	0.424983	0.0895657	0.598982
b0107	0.00963087	-0.00963087	0.0362913	0.285668	-0.515819	-0.364245	0.106517	-0.0431114	0.0481936	-0.105945	0.0451993	-0.112045	-0.0673288	-0.0350322	-0.247722	0.0520452	-0.0406954	-0.112605	0.105989	-0.163546	0.0239774	0.104505	0.169436	0.118125	0.402821	0.189699	0.544803	0.441659	-0.113876	-0.060105	0.127575	-0.196028	0.727974	0.912213	-0.0767637	-0.418692	-0.509704	0.182981	-0.181516	-0.267272	-0.385937	-0.320631	-0.42534	-0.388251	-0.29342	-0.230446	-0.222059	-0.196983	0.522658
b0108	0	0	1.02323	0.442281	0.746616	1.12986	0.422152	0.393022	0.760949	0.785708	0.437832	0	0	0.912468	0.430102	0	0.426493	0	1.55374	0.972008	0	1.1866	0	0	0.584403	1.64489	0	0	0.715824	0.570387	1.91955	0.6937	0	1.19745	0	0	0	0	1.04737	0.969191	1.31424	0.819946	0	0	0	1.12003	0	0	0
b0109	-0.121678	0.121678	-0.642269	-0.611835	-0.373728	-0.501723	-0.691039	-0.777324	-0.421522	-0.414696	-0.294076	-0.327433	-0.0228499	-0.35834	-0.459177	-0.266084	-0.229004	-0.292885	-0.444325	-0.340196	0.461306	0.443563	-0.0991972	-0.0729365	-0.0743189	0.00980558	-0.137444	-0.245868	-0.2034	-0.40422	-0.0408714	-0.0384139	-0.180939	-0.205274	-0.267575	-0.385493	-0.088781	-0.344584	-0.458712	-0.232081	-0.28752	-0.231963	-0.518327	-0.393439	-0.501413	-0.526182	-0.467811	-0.269997	-0.146812
b0110	0.0537055	-0.0537055	0.66699	0.870531	0.113377	0.0684949	0.638875	0.903886	0.525384	0.336779	0.328076	0.253566	0.37909	0.334987	0.332515	0.415492	0.358113	0.434703	0.707387	0.814863	1.36377	1.25385	0.76887	0.770521	0.95246	0.820136	-0.0738671	0.0151045	-0.182544	0.0275243	0.550872	0.104382	0.653396	0.879183	0.28801	0.373747	0.618184	0.702066	-0.1587	0.0438349	0.877728	0.408774	0.374034	0.266863	0.237759	0.189693	0.590294	0.670782	0.0966401
b0111	-0.0504859	0.0504859	0.306954	0.283384	-0.0956447	-0.254765	0.243767	0.0913746	-0.00387915	-0.154143	-0.0452871	-0.111251	-0.339262	-0.173556	-0.212077	-0.107854	0.12534	0.0927006	0.770326	0.771177	1.144	1.07097	0.918577	0.679729	0.714803	0.789499	0.436221	0.17454	0.163779	-0.17181	0.279909	0.24516	0.574617	0.928511	0.444548	0.572254	0.585213	0.44318	0.0479685	0.195759	0.542002	0.431897	-0.519937	-0.273896	-0.338296	-0.222348	0.311642	0.139943	0.0658415
b0112	-0.0462062	0.0462062	-2.97933	-3.27035	-0.37967	-0.405161	-2.3407	-2.25889	-0.649644	-0.730906	-0.114406	-0.192809	-0.161431	-0.0406865	-0.284986	-0.263646	-0.174916	-0.239172	-1.98955	-1.93122	-1.55455	-1.60057	-2.23576	-2.25027	-2.26058	-2.28956	-0.751484	-0.685308	-0.0743587	-0.0391915	-0.0693811	-0.0410981	-1.58133	-1.65093	-0.334223	-0.428537	-0.251055	-0.208202	-0.158424	-0.167579	-0.158878	-0.276639	-0.431559	-0.364017	-0.40719	-0.443261	-0.320313	-0.33816	-0.21731
b0113	-0.0469498	0.0469498	0.350545	0.531066	-0.34424	-0.336456	0.550055	0.754832	-0.225102	-0.218806	-0.226308	-0.249364	-0.362285	-0.256426	-0.315082	-0.337046	-0.209797	-0.343863	-0.419848	-0.456638	-0.772641	-0.684915	-0.739363	-0.814738	-0.857909	-0.998672	-0.186161	-0.258478	-0.189788	-0.470375	0.265044	-0.00606141	-0.525772	-0.108424	-0.418585	-0.360521	-0.172508	-0.0187969	-0.0904784	-0.150283	-0.727016	-0.369429	-0.107031	-0.090146	0.0694675	0.00967914	-0.0901939	-0.251499	-0.274109
b0114	-0.0552069	0.0552069	1.4043	1.2873	-0.136177	-0.203158	1.25135	1.34226	0.0995853	0.0678806	0.215513	0.242678	0.140489	0.139037	0.0462115	0.035049	0.153405	0.192979	0.503323	0.424358	0.185512	0.124045	0.279422	0.234817	0.0965236	0.175633	-0.0985601	-0.128421	-0.141364	-0.135353	0.245137	0.321903	0.21904	0.207301	0.578297	0.624714	0.901354	0.918149	0.570359	0.620336	0.256883	0.481282	0.471277	0.497166	0.648036	0.61892	0.324715	0.298829	0.367077
b0116	-0.125679	0.125679	-0.0878063	-0.242977	-0.343585	-0.39297	-0.190897	-0.21013	-0.472374	-0.486606	-0.445103	-0.410569	-0.553056	-0.444429	-0.379308	-0.510069	-0.316248	-0.303334	-0.187375	-0.470799	0.12254	0.0139417	-0.555184	-0.579699	-0.445089	-0.393326	-0.938626	-0.935777	-0.631064	-0.586016	-0.783153	-0.711446	-0.665293	-0.478269	-0.390333	-0.30219	-0.201339	-0.267697	-0.375653	-0.32637	-0.64091	-0.263607	-0.0210447	-0.0636105	0.0526895	0.0567053	-0.298617	-0.182351	-0.757915
b0117	0.0988891	-0.0988891	1.3284	1.11014	-0.220211	-0.259966	1.08996	0.972114	-0.00622753	0.148698	-0.219457	-0.22037	-0.583313	-0.0488383	-0.26881	0.0327787	-0.0845147	-0.396555	0.117496	-0.235273	0.00919822	-0.209408	-0.0711508	-0.202469	0.649584	0.400825	1.28085	0.550456	0.175886	0.303274	0.775186	0.444295	1.26879	1.34407	-0.179098	-0.246564	-0.219839	0.0208406	-1.12109	-0.846792	0.0594237	0.0639787	-0.572471	-0.846312	-0.382295	-0.643257	0.0875393	-0.290868	0.00589624
b0118	-0.0810206	0.0810206	-1.3758	-1.40966	-0.30649	-0.40112	-1.6194	-1.54628	-1.5004	-1.55536	-0.358367	-0.336049	-0.445072	-0.338089	-0.274602	-0.339662	-0.181647	-0.133275	-2.09888	-2.13549	-1.39317	-1.48038	-1.90781	-1.91913	-2.26934	-2.22163	-0.973965	-0.977879	-0.654299	-0.689404	-0.963777	-0.922252	-0.421906	-0.200429	-0.475365	-0.433234	-0.413272	-0.440231	-0.496632	-0.460137	-1.39648	-0.973012	-0.110456	-0.11779	-0.00800981	-0.0545379	-0.329529	-0.321783	-0.677289
b0119	-0.0443707	0.0443707	0.560406	0.573823	-0.109458	-0.393314	0.648392	0.0904341	-0.116688	-0.0393977	0.0357011	0.1913	0.0506734	-0.256841	0.0984948	-0.151053	0.156359	0.067325	1.34957	1.36154	1.40578	1.46575	0.908663	0.9184	1.68144	1.67259	-0.114062	-0.13327	-0.382521	-0.425189	-0.110247	0.0890074	-0.254733	-0.128161	-0.724453	-0.696111	-0.59206	-0.475088	-0.745373	-0.787016	-0.0485601	-0.650756	-0.354245	-0.530963	-0.346126	-0.333299	-0.4937	-0.227086	-0.600077
b0120	-0.0139701	0.0139701	-1.18327	-1.42754	0.0969336	0.193291	-0.894702	-0.672336	0.217012	0.177178	-0.237142	-0.153848	-0.11096	-0.0824188	-0.0437836	0.0140427	-0.224327	-0.162036	-1.755	-1.94945	-1.26467	-1.31311	-1.76922	-1.74023	-2.14877	-2.30815	-0.748342	-0.85303	-0.582391	-0.590599	-0.821961	-1.05905	-1.52828	-1.77175	-0.741052	-0.765482	-1.05457	-0.950116	0.0625335	0.01797	-0.701033	-0.185601	0.155961	0.276887	0.354105	0.262575	0.0680559	0.118559	-0.119331
b0121	-0.0493079	0.0493079	-0.679151	-0.72835	0.0283006	0.0533368	-0.540737	-0.394947	0.0339202	-0.0620583	-0.280242	-0.136284	-0.148572	-0.0810686	-0.00800558	-0.140327	-0.249039	-0.182402	-1.22669	-1.34896	-1.0101	-1.17403	-0.95727	-0.945837	-1.12173	-1.1592	-0.564796	-0.629526	-0.601589	-0.646802	-0.821551	-0.914266	-0.532271	-0.335556	-0.660896	-0.57575	-0.974174	-0.993855	-0.0298127	-0.0152745	-0.868848	-0.319223	0.34125	0.318316	0.397834	0.376253	0.177215	0.123503	0.0215116
b0123	-0.0683393	0.0683393	-0.852855	-1.07367	1.11352	1.03658	-0.909928	-1.11415	-0.912468	-0.794892	-0.461088	-0.46696	-0.735593	-0.902671	-0.531007	-0.494559	-0.441202	-0.384138	1.01441	1.05484	0.364002	0.24636	0.946563	0.979517	0.144071	0.201574	-0.734674	-0.751587	1.07105	0.968724	-0.891277	-0.887451	-1.17404	-1.05573	-0.756351	-0.633218	-0.87266	-0.791439	-0.0251195	0.0394273	0.371541	0.0141061	-0.199844	-0.111771	-0.0917586	-0.0483379	-0.067344	-0.105511	-0.811632
b0124	-0.165499	0.165499	1.66605	1.73964	-0.155633	-0.352141	1.57589	1.65089	0.150422	0.0785455	0.952734	0.964197	0.803376	0.868654	0.843726	0.82318	0.960572	0.994443	1.70569	1.57974	1.27901	1.18231	0.868293	0.884765	1.25122	1.31241	0.809465	0.828777	0.381327	0.392531	0.425252	0.477055	1.14233	1.11572	0.246659	0.283704	0.766415	0.655249	-0.514598	-0.536486	0.781646	0.665308	-0.263742	-0.258093	-0.612547	-0.703068	-0.0773194	-0.056281	0.966783
b0125	-0.0263344	0.0263344	-0.644089	-0.91218	0.00417998	-0.0741249	-0.616958	-0.989408	-0.415633	-0.552251	0.0442811	0.0559003	0.153196	-0.221781	-0.195674	-0.0807793	0.0430153	-0.0175585	-1.02663	-1.08869	-0.44124	-0.570276	-0.788495	-0.864275	-0.79858	-0.693326	-0.578728	-0.402022	-0.702432	-0.485289	-0.819477	-0.832922	0.094382	0.218837	-0.0261332	-0.156361	-0.190807	-0.429686	0.201041	0.161119	-0.637974	-0.54267	-0.288358	-0.332933	-0.279642	-0.35859	-0.351665	-0.354884	-0.362131
b0126	-0.0700516	0.0700516	0.754273	0.887233	-0.449762	-0.280345	0.547588	0.99002	0.0818128	-0.0360819	0.141402	0.148502	0.191394	0.524311	0.155554	0.0992778	0.0994459	0.0855241	-0.553997	-0.47989	-0.389712	-0.314834	0.0592396	-0.0687314	-0.309139	-0.26143	0.0215739	-0.0839066	-0.232725	-0.230997	-0.354886	-0.429653	-0.192066	-0.410605	-0.717771	-0.826619	-0.681487	-0.61932	-0.568855	-0.639989	0.0190119	0.106853	0.265112	0.367603	0.0539024	-0.00557029	0.303292	0.146841	-0.127044
b0128	-0.00788869	0.00788869	-0.0647338	-0.304405	-0.227859	-0.383152	-0.00456161	-0.664941	-0.0173091	0.185146	-0.214468	-0.258835	-0.482644	-0.587642	-0.260846	-0.144195	-0.0310125	-0.0644176	0.255162	0.164923	0.226648	0.158996	-0.556458	-0.603523	-0.314854	-0.249219	0.300991	0.076395	0.10103	0.153115	0.276754	-0.1223	0.149385	0.0908895	-0.0340831	0.146679	-0.00575312	-0.0744312	-0.23922	0.00238782	0.202023	-0.355241	-0.765373	-0.802714	-0.729967	-0.587981	-0.631994	-0.525084	-0.293351
b0129	0.123648	-0.123648	0.319901	0.536201	0.256583	-0.00456853	0.501849	0.59824	0.150653	0.104325	0.128457	0.943156	0.767804	0.36367	0.769451	0.955576	0.441469	0.535864	0.375895	0.308532	0.167702	0.644432	-1.12506	-0.490138	0.0217373	0.0245923	0.640213	0.351225	0.426486	0.127718	0.000146517	0.373876	1.26302	0.619755	0.431112	0.433494	0.915715	0.39445	0.0283984	-0.109999	0.717506	-0.741314	-0.246391	0.16009	-0.872778	0.306579	-0.9742	0.23279	-0.353632
b0131	0.137669	-0.137669	0.0511096	0.00661934	0.532648	0.526131	-0.0612014	-0.0697237	0.398392	0.439321	0.352069	0.227324	0.454237	0.326049	0.208329	0.256893	0.382857	0.204431	-1.40558	-1.33116	-0.416112	-0.298921	-1.01384	-0.997744	-1.25087	-1.19619	-0.685314	-0.743187	-0.507422	-0.900845	-0.756208	-0.960685	0.196253	0.552404	-0.317413	-0.28993	-0.203585	-0.183815	0.391461	0.450758	-0.0302475	0.116952	0.256054	0.239015	0.19975	0.261726	0.195143	0.292069	-0.21911
b0132	0.166814	-0.166814	-0.0510686	-0.508489	0.024932	-0.169736	-0.438296	-0.49385	0.282951	0.0447798	-0.265238	-0.0429238	0.114494	0.044726	0.173883	-0.0091997	0.597963	-0.0649118	-0.0991261	-0.0603292	0.67678	0.147869	-0.175358	-0.113033	0.241726	-0.0139157	0.63017	0.209066	0.35455	0.0827352	0.394738	-0.00363935	1.07254	0.692759	0.00489005	-0.196817	-0.109609	-0.655554	-0.185302	0.0668657	-0.390012	-0.810564	-0.39995	-0.254615	0.236982	0.143015	-0.234175	0.400694	0.099136
b0133	0.0396886	-0.0396886	0.30524	0.290295	0.14439	0.190552	0.170484	0.022572	0.410249	0.344691	0.470538	0.468711	0.491172	0.417808	0.413242	0.477255	0.518105	0.549969	0.316586	0.480264	0.788364	0.867737	0.821748	0.777497	0.821895	0.73177	-0.0251487	0.0362222	-0.13435	-0.18611	0.100018	0.096026	0.7434	0.753041	0.655559	0.60323	0.67844	0.775125	0.556201	0.638154	0.478763	0.530524	0.345949	0.314756	0.31105	0.304871	0.418149	0.383229	0.332881
b0134	-0.0455234	0.0455234	-0.0478061	-0.14892	-0.0423642	-0.229568	-0.0599273	-0.155518	0.103557	0.0751468	0.169733	0.0816393	0.0850509	-0.109537	0.0102197	0.142614	0.234055	0.130037	-0.423467	-0.247997	-0.156576	-0.190655	-0.125069	-0.195446	-0.0520203	-0.1446	-0.0197336	-0.012873	-0.128011	-0.137485	-0.103516	0.00281273	0.799128	1.21904	0.361164	0.283238	0.111468	0.174844	0.296442	0.408371	-0.0559177	0.207155	0.00443443	0.0684405	0.0981952	0.105554	-0.0669159	-0.0312515	0.0389652
b0135	0.281186	-0.281186	-0.576716	-0.287902	0.00550593	-0.178772	-0.346164	0.0146067	0.0684338	0.15099	-0.0906591	-0.624368	-0.315878	-0.207561	-0.27868	-0.762604	-0.937485	-1.16182	-1.28756	-1.29236	-0.931799	-0.817126	-1.35874	-1.30687	-1.03512	-1.9875	0.612614	0.387339	-0.0219176	0.432445	1.13633	0.0607933	0.308702	-1.259	-0.175872	-0.261757	-0.623903	-0.104343	-0.59825	-0.286682	-0.516387	-0.217117	-0.524919	-0.928435	-1.13998	-0.68429	-1.08627	-0.663888	-0.0639844
b0136	0.0916814	-0.0916814	0.535405	0.574061	0.0614641	-0.275	1.15296	0.44965	-0.116173	0.441416	0.268107	0.668012	0.30986	0.455201	0.251305	-0.203306	0.534886	-0.296313	0.111772	0.53342	0.136384	-0.23617	-0.368811	0.477947	-0.142356	0.0943478	0.303477	0.814876	-0.940009	1.01134	-0.186679	0.774475	0.56704	-0.940009	0.564809	0.371154	-0.940009	-0.064775	0.425651	-0.167789	0.561539	-0.293214	-0.492949	0.206736	-0.0393686	-0.940009	-0.940009	-0.362742	-0.109706
b0137	-0.346391	0.346391	0.744474	0.617222	0.11434	0.602682	0.935537	0.925601	0.578386	1.06195	1.1264	0.299206	0.176753	-0.259127	0.376407	-0.237459	0.901371	0.327352	1.04969	0.838426	1.09108	0.538396	0.985898	0.508365	1.26825	1.33056	0.814833	-0.0299823	-0.0303543	0.695655	0.559264	1.15263	1.37377	0.195922	1.08418	0.988465	1.26265	1.11103	1.03946	-0.0368696	1.01495	1.17895	0.539936	0.141851	-0.310403	0.439594	-0.0571164	1.08913	0.795741
b0138	0.843886	-0.843886	0.999036	0.195022	-0.884632	0.301502	0.924532	0.825701	0.262268	0.307094	0.0727796	0.0489566	0.875133	-0.113973	0.609165	0.0612527	-0.0760466	0.145719	2.01785	1.53475	0.6722	0.6785	1.38728	0.582297	1.40405	1.39619	1.02827	0.593824	1.2709	1.16164	1.54339	0.397316	1.19615	0.864122	0.967873	0.854219	0.354772	0.446102	-0.315414	0.265267	0.859598	0.0304101	0.15082	0.805921	-0.482323	0.624804	0.620632	0.634561	0.83582
b0139	0.0913576	-0.0913576	-0.50807	-0.584111	-0.180626	0.111529	-0.292578	-0.690988	0.230494	0.116938	-0.165028	-0.216097	-0.0176258	0.0843503	0.187462	0.30324	-0.112013	-0.155612	-0.462754	-0.331879	-0.386722	-0.570921	-1.13346	-0.324362	-0.588688	-0.713668	0.742185	0.496666	-0.152956	0.121942	0.663694	0.716677	1.0547	-0.271623	0.159337	0.0702633	-0.304981	0.251608	-0.106253	-0.570392	-0.394685	-0.345219	-0.601613	-0.599445	-0.574485	-1.09701	-0.95261	-0.118136	0.0723974
b0140	0.44053	-0.44053	0.25103	-0.44053	0.413527	0.518401	-0.174506	0.510067	0.429369	0.279189	0.0678198	0.582199	0.637213	-0.103931	0.429419	-0.44053	0.0549488	-0.145867	0.458516	-0.44053	0.875211	0.150954	-0.44053	0.567151	0.233022	-0.44053	0.631418	0.899327	1.28023	0.217314	0.969718	0.632179	1.65251	0.157473	0.359059	0.122693	-0.44053	0.788925	0.26916	-0.44053	0.228871	0.494407	0.224429	-0.124816	-0.44053	0.324194	0.0933036	0.4019	-0.44053
b0141	0.392751	-0.392751	-1.25415	-0.908651	-0.432915	-1.25415	-1.25415	-0.12919	-0.0463898	-0.905897	-1.25415	-0.647645	-0.485897	-0.033253	-1.25415	-0.831916	-1.25415	-0.151372	-1.25415	-0.80775	-1.25415	-1.25415	-1.25415	-1.25415	-1.25415	-0.636072	-0.3052	-0.683957	-0.684122	-0.80445	-0.488856	0.00714352	0.44895	-0.271916	-0.299762	-1.25415	-1.25415	-0.365545	-1.25415	-1.25415	-0.44879	-1.25415	-0.799243	-0.306113	-0.725759	-0.725513	-0.606173	-0.251133	-0.771826
b0142	0.109719	-0.109719	-2.00858	-1.98749	-0.293686	-0.160443	-1.41816	-1.6821	-0.164805	-0.0317749	-0.596464	-0.554894	0.00116194	-0.596192	-0.524909	-0.304459	-0.598421	-0.468837	-2.19065	-2.08919	-1.76821	-2.06059	-2.20419	-1.76074	-1.93382	-2.6738	-1.08629	-1.09809	-0.655633	-0.514613	-0.542266	-0.751963	-2.01275	-1.35702	-1.32896	-1.29688	-1.37918	-1.22873	-1.24124	-1.32903	-0.92236	-0.714059	-1.15812	-1.18797	-1.02762	-0.695162	-1.17409	-0.978496	-0.951435
b0143	-0.137746	0.137746	-0.591651	-0.645537	-0.277262	-0.253766	-0.505226	-0.318503	-0.257673	-0.306513	0.0829095	0.0769217	0.00657423	0.0297068	0.0015738	0.0832804	-0.004205	-0.00186117	-0.862859	-0.835519	-0.680866	-0.625077	-0.52207	-0.493836	-0.74112	-0.664261	-0.608287	-0.591051	-0.518966	-0.558679	-0.446063	-0.590303	-0.709516	-0.369902	-0.38161	-0.38458	-0.447612	-0.412365	0.0190402	-0.0605188	-0.257654	0.0157694	0.0192639	0.0901315	0.164099	0.136037	0.0877428	0.11487	0.346863
b0144	0.149629	-0.149629	-0.41181	-0.214723	-0.544999	-0.493232	-0.385583	-0.355312	-0.609823	-0.870576	-0.434678	-0.269787	-0.327778	-0.2307	-0.405265	-0.432601	-0.580073	-0.549996	-1.65894	-1.314	-0.704152	-1.07005	-1.49971	-1.32491	-1.03284	-1.18096	-0.270144	-0.264711	0.211763	-0.0688504	-0.256145	-0.29989	-0.266111	-0.19329	-0.362089	-0.775143	-0.364526	-0.230503	-0.526457	-0.787089	-0.507547	-0.572768	-0.773944	-0.676538	-1.02391	-0.767203	-0.695476	-0.497167	-0.347121
b0145	0.108273	-0.108273	0.461769	0.399603	0.174289	0.300994	0.470467	0.294095	0.562874	0.503935	0.324903	0.342665	0.289208	0.540931	0.469531	0.282634	0.330281	0.385803	1.15846	0.847821	1.11278	1.17672	0.811244	0.76222	1.08511	1.05682	0.0383143	0.249966	0.194834	0.214633	0.122129	0.30762	0.0345277	-0.175642	0.346809	0.227937	0.220661	0.136009	0.205386	0.171452	0.47187	0.272093	0.336358	0.330432	0.20844	0.244061	0.282168	0.378955	0.428939
b0146	-0.0892902	0.0892902	0.970851	0.89203	-0.182559	-0.361051	0.916301	1.11745	0.0255606	0.0165416	0.585177	0.798748	0.858443	0.818871	1.11433	0.633645	0.816689	0.839469	2.15465	1.13581	1.14601	0.875925	0.746255	0.946837	1.5296	1.19279	1.08246	1.10305	0.11215	0.437875	0.605127	0.444348	1.39575	0.716382	0.502199	0.431753	0.349244	0.310302	0.000468712	-0.223318	0.915765	0.672613	0.443046	0.454679	-0.16301	0.143085	0.335982	0.522098	0.613974
b0147	-0.0886455	0.0886455	0.0125059	0.0799279	-0.399373	-0.404533	-0.253093	0.0522833	-0.0839441	-0.083576	-0.324628	-0.0228173	-0.122695	0.00566673	-0.212413	-0.169947	-0.155476	-0.191908	-1.11653	-0.996639	-0.377391	-0.476437	-0.929706	-0.796687	-0.737336	-1.32024	0.457562	0.236264	0.0247229	-0.106774	-0.0784463	-0.0151687	-0.108708	0.123227	-0.0824428	-0.0419117	-0.391275	-0.931688	-0.1588	-0.221596	-0.373347	-0.299798	0.308759	-0.0508803	-0.187305	0.0060142	0.246911	-0.0434882	-0.730048
b0148	-0.07823	0.07823	0.485977	0.429036	-0.172043	-0.165774	0.332096	0.19673	-0.185693	-0.194161	0.340086	0.338068	0.27328	0.18838	0.222558	0.218973	0.378707	0.360096	0.203131	0.268561	0.494594	0.415529	0.39704	0.401402	0.43101	0.31	0.375856	0.497026	-0.0235327	-0.189928	-0.0299118	-0.0717975	0.991375	1.17652	0.415536	0.175078	0.319253	0.166703	0.345795	0.260566	0.239207	0.216027	0.151382	0.107559	0.172742	0.23054	0.178894	0.20027	0.476874
b0149	-0.122103	0.122103	0.452006	0.567008	-0.36419	-0.439905	0.457255	0.46507	-0.191262	-0.276086	0.264359	0.224261	0.236177	0.207942	0.0847404	0.164753	0.115329	0.0675806	0.515042	0.556683	0.812392	0.774225	0.854221	0.711276	0.850831	0.963236	0.253948	0.34664	-0.0736718	-0.105691	-0.0198078	-0.0270014	0.739447	0.946472	0.286112	0.163625	0.315262	0.374006	0.414707	0.272648	0.226396	0.307073	0.212337	0.190859	0.0255715	0.0612803	0.293913	0.233013	0.566181
b0150	-8.42953e-05	8.42953e-05	0.406748	0.264026	-1.07784	-1.563	0.0587567	-0.298744	-0.0584633	-0.100114	-0.489528	-0.502159	-1.01866	-1.21038	-3.12834	-2.96409	-0.572486	-0.604004	0.00309417	0.089415	0.276798	0.23992	0.173806	0.147781	0.258203	0.226231	0.175795	0.180925	0.535591	0.531488	-1.00831	-0.935962	0.275325	0.0616466	0.0117952	-0.0542869	0.195985	0.25545	-0.0109159	-0.00573232	0.396727	0.452367	0.16137	0.170907	-0.589569	-0.554356	0.159089	0.319343	0.0867429
b0151	-0.0573097	0.0573097	0.787071	0.907726	-0.697061	-1.10064	0.42991	0.164672	0.106974	0.260671	-0.118287	-0.344481	-0.498538	-0.916305	-2.01256	-1.96102	0.0805166	-0.0876356	-0.0380519	0.0283848	0.270266	0.288225	0.0654016	0.0192092	0.0404548	0.148957	0.0814988	0.0396052	0.361263	0.258551	-1.12348	-1.25684	0.531882	0.837642	0.48914	0.412352	0.578338	0.781982	0.28751	0.419433	0.747946	0.899479	0.281662	0.160946	-0.505683	-0.380097	0.194178	0.515945	0.533388
b0152	-0.123183	0.123183	0.494762	0.400835	-1.0123	-1.38972	0.217094	-0.041049	0.100655	-0.109501	-0.524091	-0.442224	-0.960415	-1.35672	-2.40726	-2.12262	-0.585595	-0.691785	-1.37791	-1.23639	-1.02639	-0.848984	-0.937532	-0.798792	-1.30028	-0.948946	-0.0980538	0.149927	0.462824	0.310926	-0.903411	-1.1808	-0.130767	0.211844	-0.133342	-0.0514341	-0.066146	0.173336	-0.174088	-0.4876	0.27334	0.43044	0.220204	0.152543	-0.346959	-0.611304	0.183764	0.276496	0.161313
b0153	-0.164271	0.164271	0.478189	0.539163	-0.903237	-1.11148	0.186942	0.0359358	-0.0475499	0.0991444	-0.127059	-0.00933251	-1.16619	-0.681707	-1.73787	-1.65218	-0.0320038	-0.169394	-0.894882	-0.741498	-0.874955	-0.797439	-0.331382	-0.539756	-0.447039	-0.498664	0.0117694	0.1453	0.337462	0.371741	-0.944652	-0.979771	0.259856	0.463688	0.370507	0.288146	0.463138	0.427339	0.220117	0.312543	0.54206	0.922592	0.266108	0.337091	-0.144843	-0.19203	0.65799	0.633797	0.431791
b0154	-0.00442376	0.00442376	-0.14032	-0.216561	-0.253268	-0.428059	-0.0316155	-0.325917	-0.244197	-0.265748	0.273731	0.152191	0.144207	0.0731065	0.00786994	0.210026	0.255729	0.26162	0.00956084	0.235516	0.383259	0.381381	0.340262	0.201879	0.272745	0.370133	0.494408	0.60969	1.31536	1.35751	1.34128	1.32705	0.310777	0.412338	0.960485	0.955442	1.19673	1.2874	0.230536	0.226434	0.397103	0.341603	-0.0700908	-0.0879001	-0.0906189	-0.115592	-0.0463414	-0.0466433	0.335361
b0155	-0.160129	0.160129	1.00265	0.892872	-0.0122932	-0.246048	0.937035	0.686282	0.469731	0.513881	0.538728	0.34948	0.309642	0.152122	0.414204	0.521596	0.498495	0.58427	1.63899	1.90574	1.59012	1.45456	1.49677	1.60749	1.86452	1.85031	0.653451	0.811546	1.13632	1.09438	1.3803	1.32809	0.33377	0.00635074	0.734666	0.712811	1.10777	1.27926	0.193383	0.154248	1.1149	1.00891	-0.35386	-0.487093	-0.494256	-0.522148	-0.0731991	0.0347314	0.536474
b0156	0.204538	-0.204538	-1.06121	-1.00177	-0.316116	-0.376611	-0.863397	-1.11111	-0.855058	-0.76008	-0.282022	-0.372365	-0.358062	-0.610527	-0.561549	-0.536547	-0.232561	-0.334745	-1.03237	-1.45054	-0.922842	-1.10072	-1.85788	-1.68376	-1.39626	-1.66645	0.0570323	0.182705	0.202424	0.351279	-0.273623	-0.061532	0.179309	0.217256	-0.676053	-0.378199	-0.572075	-0.476596	-0.914645	-0.389895	-1.13262	-1.26522	-0.587412	-0.803054	-0.988786	-0.66662	-0.746419	-0.492342	-0.41655
b0157	-0.0619576	0.0619576	-0.633632	-0.929392	-0.0612136	-0.0494404	-0.678515	-1.10497	-0.104763	0.0287085	-0.11663	-0.148303	0.106662	-0.330238	-0.316982	-0.0584018	-0.400383	0.187884	-1.29871	-1.30694	-0.777964	-0.860834	-0.973165	-1.03793	-0.873185	-0.807201	-0.696943	-0.312232	-0.399636	-0.495546	-0.450668	-0.0981977	0.35131	0.287904	0.0550996	0.0303957	-0.0495945	0.00455712	0.76011	0.356337	0.19082	0.230981	0.00909304	0.25762	0.277674	0.328708	-0.0576828	0.0730511	0.620051
b0158	-0.0304188	0.0304188	-0.898047	-1.09573	-0.313007	-0.452197	-0.942649	-0.934724	-0.450872	-0.285716	-0.362436	-0.273566	-0.248817	-0.488201	-0.125241	-0.734425	-0.265678	-0.543569	-2.04747	-2.28701	-1.92211	-1.52201	-2.79905	-2.302	-2.23923	-2.28339	-0.382959	-0.275056	-0.470983	-0.217557	-0.514281	-0.604127	-0.595431	-0.39367	-0.522977	-0.435707	-0.144579	-0.391218	-0.601927	-1.28673	-0.75619	-0.0989292	-0.364685	-0.614036	-0.436149	-0.615738	-0.141755	-0.0834387	-0.367251
b0159	-0.00288251	0.00288251	-0.646173	-0.647506	-0.412344	-0.414981	-0.709543	-0.749198	-0.287511	-0.383862	-0.58759	-0.649299	-0.620204	-0.698489	-0.863058	-0.632463	-0.626361	-0.635185	-0.866237	-0.712437	-0.434476	-0.327128	-0.670163	-0.694731	-0.707173	-0.601746	0.092247	0.00593391	-0.0540202	-0.16932	-0.120129	-0.124603	-0.950106	-0.564881	-0.816194	-0.855112	-0.797694	-0.786511	-0.592534	-0.597034	-0.710771	-0.63484	-0.618969	-0.535993	-0.620158	-0.692063	-0.509487	-0.571721	-0.703861
b0160	-0.040538	0.040538	-0.353575	-0.637045	-0.438678	-0.347769	-0.371015	-0.598543	-0.218457	-0.202739	0.0814849	0.0805117	0.0854357	-0.115427	0.0842719	0.13878	0.198628	0.261391	1.36218	1.4118	1.62342	1.42149	0.557419	0.386034	0.470167	0.672391	0.0459832	-0.0506061	0.267506	0.348293	0.475816	0.583294	0.193683	-0.518662	0.378509	0.411809	0.441621	0.427476	0.00347997	-0.133423	0.461835	0.32998	-0.429407	-0.362184	-0.537266	-0.627965	-0.320592	-0.0770347	-0.313216
b0161	-0.101948	0.101948	0.147043	-0.0595236	-0.37035	-0.329887	0.584507	0.649478	0.439582	0.422175	0.892403	0.867438	1.14344	1.18761	0.914209	0.969431	0.846293	0.819361	0.197618	0.292596	0.30832	0.223736	-0.505569	-0.580781	-0.445468	-0.398237	0.692656	0.705097	1.09933	1.17507	1.50095	1.53532	0.234921	0.46092	1.17808	1.13832	1.22747	1.28896	0.357779	0.425087	0.736953	0.870611	0.523824	0.4644	0.128929	0.123945	0.869271	0.848885	0.610736
b0162	0.189915	-0.189915	0.273578	0.13096	-0.355134	-0.710951	-0.0587862	-0.0805708	-0.199415	-0.270925	0.313393	0.404775	-0.647361	0.173059	0.242565	0.435801	0.408234	0.257095	0.354165	0.0990721	0.0819925	0.237149	-0.0682103	0.172055	0.452083	0.524667	0.209886	-0.03043	-0.489317	-0.301606	0.0292787	-0.495097	1.31361	1.26321	0.237898	0.0657582	0.469211	0.144065	0.345413	0.0250681	-0.186779	0.0236037	0.236105	0.243164	0.142869	0.651791	0.272418	0.284566	0.173241
b0163	0.0716542	-0.0716542	0.465838	0.379279	0.173353	0.181965	0.441704	0.174963	0.661357	0.70548	0.376336	0.323668	0.662062	0.268648	0.282896	0.624951	0.641867	0.533591	0.878422	0.82663	1.12486	1.29211	0.445958	0.742175	1.19268	0.935258	0.196375	0.265597	0.372889	0.475073	1.18145	1.09077	0.353365	-0.442865	0.560334	0.45977	0.844941	0.820521	-0.107764	-0.0276801	1.15779	0.689439	-0.715431	-0.707301	-0.854218	-0.718669	-0.525454	-0.321729	0.416589
b0164	-0.106965	0.106965	-1.51333	-2.02072	-0.0131986	0.0862878	-1.74665	-1.48028	-0.589395	-0.197878	-0.408287	-0.513765	-0.258482	-0.688663	-0.589297	-0.554065	-0.497646	-0.554946	-2.05972	-2.41931	-2.0254	-2.00356	-1.97213	-2.41162	-2.25457	-2.19191	-0.28801	0.0498391	0.016848	-0.235229	-0.516792	-0.496235	-0.864232	-0.718229	-0.732764	-0.401816	-0.234467	-0.658662	-0.479568	-0.475078	-1.18525	-1.06409	-0.929944	-0.342716	-0.242786	-0.860852	-0.486395	-0.443616	-0.659701
b0166	-0.00869764	0.00869764	-0.63045	-0.874147	-0.144123	-0.16039	-0.780062	-0.869368	-0.191038	-0.24603	-0.0172889	-0.0753948	-0.0440546	-0.0804625	-0.158189	-0.0216873	-0.00617673	-0.00739274	-1.01662	-0.991284	-0.42182	-0.453581	-0.966108	-0.931989	-1.15552	-1.11738	0.0307137	0.0480166	0.0377249	0.141927	0.0130088	0.121351	-0.203587	-0.183227	0.43273	0.356148	0.297021	0.300531	0.212548	0.222069	-0.0986743	0.0833893	-0.00128946	0.0930824	0.117458	0.170394	0.0654607	0.0524158	-0.0764009
b0167	-0.119794	0.119794	0.645794	0.644605	-0.432012	-0.416765	0.451363	0.212057	0.0559279	0.00891862	0.00137406	-0.0312187	-0.12649	-0.242243	-0.179554	-0.150354	0.00575357	-0.0448416	1.43825	1.45942	1.12374	1.13713	0.607589	0.586051	0.574453	0.617117	1.49071	1.42625	1.43948	1.3491	1.43094	1.33158	0.740389	0.857713	-0.124015	-0.22095	-0.0326654	0.00437337	-0.473198	-0.313338	0.228398	0.180728	-0.133202	-0.0686185	-0.209596	-0.395807	-0.147281	-0.0975594	1.27304
b0168	0.0169841	-0.0169841	-0.136727	-0.206705	-0.460361	-0.605188	-0.185678	-0.185349	-0.114911	-0.124124	-0.345291	-0.389242	-0.214145	-0.27338	-0.583025	-0.503588	-0.408294	-0.357878	1.05182	1.0387	1.43834	1.42096	0.0501991	0.0550275	0.115979	0.187911	-0.425969	-0.375972	-0.387664	-0.271426	-0.910508	-0.977168	-0.308333	-0.322738	-0.319918	-0.386843	-0.386366	-0.464078	0.0491636	-0.0376286	-0.0993186	0.160756	-0.165181	-0.173734	-0.227791	-0.232004	0.0242187	0.0398363	-0.489914
b0169	-0.0913438	0.0913438	-0.937733	-1.04915	-0.393413	-0.47139	-0.734115	-0.706224	-0.679491	-0.720996	-0.366528	-0.378156	-0.388543	-0.30076	-0.339939	-0.373009	-0.443005	-0.387275	-0.838176	-0.864026	-0.510281	-0.574883	-0.602777	-0.670064	-0.955717	-0.916094	-0.607151	-0.505311	-0.65075	-0.566884	-0.98202	-0.883318	-1.0202	-1.59173	-0.855047	-0.889537	-0.991788	-1.00046	-0.181466	-0.202204	-0.799321	-0.435441	-0.136786	-0.0891173	-0.0602759	-0.0731821	-0.140016	-0.17399	-0.409006
b0170	-0.0240245	0.0240245	-0.460873	-0.569692	-0.0244478	-0.0732701	-0.485469	-0.431405	-0.345578	-0.352019	0.00980532	-0.0216625	-0.0676421	0.03919	-0.0478432	0.0141366	-0.0171707	0.0162594	-0.371279	-0.357073	-0.110643	-0.0795435	-0.112755	-0.21709	-0.565731	-0.454557	-0.629407	-0.672351	-0.469483	-0.443452	-0.761114	-0.738227	-0.858609	-1.22093	-0.171638	-0.224297	-0.386821	-0.401707	0.330834	0.233446	-0.155728	0.140182	0.170499	0.239353	0.142611	0.212284	0.143815	0.123099	-0.200485
b0171	-0.0360894	0.0360894	-0.605224	-0.641683	-0.141012	-0.276505	-0.845429	-0.447485	-0.36654	-0.388888	0.0667827	0.124645	-0.102626	0.285907	0.189387	0.099841	0.170437	0.221038	-1.20959	-1.31475	-0.982302	-1.01723	-0.989684	-0.974612	-1.30434	-1.35724	-0.810145	-0.843618	-0.841794	-0.781177	-0.629763	-0.614872	-0.824618	-0.634219	-0.841779	-0.930683	-0.531076	-0.559695	-0.147885	0.0128617	-0.618173	-0.136764	0.372676	0.447719	0.395598	0.424037	0.320727	0.255663	-0.172991
b0172	-0.0590361	0.0590361	-0.195363	-0.245893	0.0846332	0.107677	-0.210445	-0.137726	-0.0682138	-0.0789206	0.169896	0.166015	0.197687	0.232993	0.153849	0.111945	0.112856	0.146357	-0.293124	-0.257216	0.0747442	0.0756454	0.0377939	-0.0131476	0.0976379	0.178282	-0.333315	-0.444601	-0.417883	-0.43489	-0.129045	-0.252045	-0.337331	-0.216474	-0.35569	-0.384372	-0.0429314	-0.255034	-0.0524699	-0.0489523	0.0095193	0.0394493	0.214539	0.183823	0.215652	0.192455	0.14451	0.272265	0.197552
b0173	-0.0730235	0.0730235	1.05018	1.19195	-0.236772	-0.41793	0.886727	0.803799	-0.273944	-0.0810362	0.064772	0.172589	-0.015402	0.019635	0.0854696	-0.128633	0.0676483	0.197471	0.461769	0.314826	0.637909	0.455608	0.709242	0.515756	0.878768	0.761121	0.269873	0.353239	0.314646	0.142262	-0.01072	0.123809	0.945495	1.15754	0.568845	0.531974	0.563357	0.697559	-0.040824	0.328312	0.189283	0.286265	0.111068	0.0181737	-0.353082	-0.16038	0.0417982	0.29913	0.184989
b0174	-0.129851	0.129851	-0.603681	-0.564209	-0.0319122	0.082648	-0.584372	-0.426865	-0.0115618	-0.00329842	0.285643	0.415573	0.405255	0.545829	0.369225	0.253985	0.278362	0.303325	-0.316448	-0.518624	-0.176048	-0.00358643	-0.188722	-0.160643	-0.243612	-0.308748	-0.205821	-0.25926	-0.55781	-0.452179	-0.418497	-0.51079	-0.226439	-0.837423	-0.0997879	-0.297422	0.0117501	-0.126755	0.193365	0.306968	-0.0899054	0.286963	0.200149	0.200714	0.206371	0.196411	0.310517	0.265404	0.339538
b0175	-0.0514303	0.0514303	-0.80691	-0.590122	-0.297144	-0.420858	-0.617438	-0.633355	-0.462774	-0.30817	-0.264109	-0.206643	-0.207871	-0.17303	-0.140557	-0.203925	-0.159898	-0.177435	-0.413233	-0.4046	-0.203881	-0.176992	-0.389003	-0.383908	-0.277515	-0.145604	-0.130795	-0.0562578	-0.229415	-0.269547	-0.230204	-0.388506	-0.249301	-0.468258	-0.451226	-0.629242	-0.378803	-0.299698	-0.0558063	-0.179447	-0.285752	-0.183076	-0.437154	-0.627002	-0.488918	-0.646859	-0.432886	-0.428234	-0.305193
b0176	-0.128116	0.128116	-0.453889	-0.513191	-0.294964	-0.384736	-0.302035	-0.169612	-0.152018	-0.162394	0.08151	0.134651	0.105323	0.165309	0.034066	0.158949	0.153385	0.187923	-0.460664	-0.570255	-0.407052	-0.490498	-0.385175	-0.371986	-0.322627	-0.334657	0.0815064	0.142207	-0.0271046	0.00641661	0.116571	0.0986484	-0.16459	-0.268253	0.126123	-0.0945729	0.0822032	0.0516534	0.195458	0.0575207	0.194602	0.244229	-0.226195	-0.188581	-0.239761	-0.260831	-0.0182378	0.0967986	0.0201797
b0177	-0.0518194	0.0518194	-0.586747	-0.668852	-0.515259	-0.555233	-0.392146	-0.375844	-0.330511	-0.327741	-0.070945	-0.0765861	-0.056047	-0.0997004	-0.102618	-0.097827	-0.0873461	-0.0730222	-0.539777	-0.513391	-0.442244	-0.51803	-0.307217	-0.390643	-0.455289	-0.423519	-0.17281	-0.133715	0.0530599	0.100476	0.0401832	0.0776152	-0.528138	-0.481914	0.00125267	0.0051409	0.161382	0.129924	0.0935903	0.0697406	0.121191	0.180558	-0.0963918	-0.136078	-0.170888	-0.18657	0.0316618	0.0838795	-0.030244
b0178	0.17511	-0.17511	0.592835	0.656905	0.225921	0.184707	0.765676	0.876468	0.32848	0.331845	0.713955	0.655184	0.803294	1.04223	0.645672	0.531151	0.659639	0.603399	0.0885563	0.106329	0.291018	0.556317	0.695222	0.690304	0.533774	0.40607	-0.311168	-0.200398	-0.117939	-0.13343	-0.237223	-0.27926	0.57047	0.299663	0.241589	0.281903	0.508891	0.585096	0.389541	0.368313	0.505763	0.400384	0.466615	0.521455	0.30301	0.333773	0.439989	0.521888	0.364228
b0179	-0.0408802	0.0408802	0.211133	0.235308	-0.104132	-0.147313	0.301452	0.328792	0.000183416	-0.0527366	0.150898	0.120663	-0.0570044	0.138454	0.039036	0.0156941	0.0823239	0.0368506	-1.01172	-0.954701	-0.862184	-0.846111	-0.70142	-0.723696	-0.776629	-0.810211	-0.0901277	-0.0692112	-0.0574041	-0.138134	-0.204793	-0.250312	-0.030476	0.453043	-0.090026	-0.145583	0.103109	0.119197	0.135376	0.15845	0.098662	0.245934	-0.00289669	0.0340748	-0.00170541	0.0359464	0.127539	0.127237	-0.0337961
b0180	0.062543	-0.062543	0.374422	0.511074	0.373496	0.371419	0.280135	0.518759	0.445748	0.41118	0.613536	0.52076	0.628202	0.778246	0.597692	0.564688	0.599673	0.578545	-0.0994034	0.0123525	0.0783622	0.240267	0.199206	0.195871	0.443365	0.351919	-0.613644	-0.659237	-0.478413	-0.541193	-0.624059	-0.881757	0.156938	-0.698512	0.267361	0.211347	0.134343	0.39707	0.628461	0.601013	0.488762	0.532503	0.463753	0.447665	0.476386	0.409455	0.369496	0.368211	-0.244027
b0181	0.0459567	-0.0459567	-0.11692	0.158561	-0.246925	-0.274207	-0.146205	0.152027	-0.369809	-0.294556	-0.0535805	-0.100682	-0.0967361	-0.131825	-0.195745	-0.0962541	-0.0458221	-0.0999685	-0.647504	-0.409978	-0.319655	-0.28293	-0.427645	-0.404831	-0.236061	-0.145003	-0.557325	-0.596052	-0.487705	-0.485373	-0.726035	-0.70358	-0.037266	0.618644	0.102374	0.0484983	0.0587376	0.152418	0.416517	0.374177	0.057045	0.171572	0.190007	0.142061	0.205271	0.159365	0.182633	-0.0169171	-0.0562479
b0182	-0.0642448	0.0642448	-0.384315	-0.127035	-0.338975	-0.39277	-0.308871	-0.134524	-0.325371	-0.406134	-0.150971	-0.0824081	-0.10718	-0.0868801	-0.142035	-0.140716	-0.174295	-0.195679	-0.812524	-0.712986	-0.496966	-0.290483	-0.707264	-0.639975	-0.558855	-0.615411	-0.402738	-0.296778	-0.21423	-0.150151	-0.407207	-0.427283	-0.284484	-0.44311	-0.0884434	-0.184787	0.0380927	0.0544295	-0.0415461	-0.169398	-0.137276	-0.0123815	-0.100853	-0.0837588	-0.221214	-0.218873	-0.13362	-0.173293	-0.345906
b0183	-0.00529732	0.00529732	-0.143371	-0.127885	0.100191	-0.122465	-0.234857	-0.00701232	0.0133704	-0.118841	0.0133511	0.0355138	0.265191	0.31933	0.055215	0.066374	-0.0569097	0.0388094	-1.0153	-1.09089	-0.581294	-0.344394	-0.834295	-1.11523	-0.998754	-1.10518	-0.680232	-0.584882	-0.2673	-0.384263	-0.653229	-0.562023	-0.550671	-0.335577	-0.208449	-0.283435	-0.410226	-0.143887	-0.454333	-0.120113	-0.395851	-0.354292	0.214315	0.151844	0.278923	0.104814	0.271947	0.0622342	-0.180089
b0184	-0.0539934	0.0539934	-0.432975	-0.537467	-0.24362	-0.362587	-0.478483	-0.411309	-0.421229	-0.451449	0.0151649	-0.0594486	0.0240745	-0.0237479	-0.118861	-0.0949317	-0.0911807	-0.0855169	-0.866302	-0.86023	-0.520805	-0.549753	-0.813458	-0.843418	-0.763152	-0.733565	-0.40693	-0.302669	-0.310673	-0.317972	-0.299887	-0.41102	-0.203018	-0.351553	-0.0921367	-0.19134	0.0723904	0.0949943	-0.0650258	-0.138844	-0.250671	0.00605813	-0.207173	-0.208935	-0.276724	-0.31675	-0.316555	-0.12937	-0.086314
b0185	-0.0412844	0.0412844	-1.16598	-1.27003	-0.276411	-0.36016	-1.06602	-1.26587	-0.633179	-0.650279	-0.415601	-0.520769	-0.178326	-0.535237	-0.57456	-0.44112	-0.464576	-0.425567	-1.49678	-1.46759	-0.958366	-0.908291	-1.47759	-1.44841	-1.28714	-1.37857	-0.480649	-0.42235	-0.244238	-0.250886	-0.380319	-0.405579	-0.52356	-0.416007	-0.431484	-0.460454	-0.467798	-0.478624	-0.20958	-0.244656	-0.681148	-0.537522	-0.628522	-0.681423	-0.723617	-0.654673	-0.733119	-0.776837	-0.262156
b0186	-0.0204858	0.0204858	1.10771	1.14391	-0.428902	-0.55584	1.15763	0.98935	-0.244187	-0.240205	0.167731	0.12549	-0.027161	0.0130524	0.115421	0.0542539	0.142692	0.199184	1.74147	1.65252	1.52185	1.41135	1.27725	1.31523	1.83872	1.80027	0.494278	0.43409	0.564927	0.501142	1.01918	0.995323	0.441436	0.202474	0.29369	0.302185	0.903257	0.791856	-0.43566	-0.461515	0.898993	0.538602	-0.568477	-0.524847	-1.18706	-0.971511	-0.309512	-0.216033	0.48851
b0187	-0.038087	0.038087	-0.0749827	-0.398969	-0.321692	-0.471256	0.237316	-0.174023	-0.356665	-0.062807	-0.327542	-0.494167	0.423178	-0.548263	-0.459603	-0.237702	-0.122862	0.00740301	0.0232079	0.32721	0.200379	0.201591	-0.072503	-0.375186	0.26654	0.0997831	-0.118639	0.157509	0.00168666	-0.00468238	0.502322	0.42847	0.562388	0.629523	-0.121954	0.186541	-0.0535655	0.162713	0.0168176	-0.314201	0.242245	-0.0459333	-1.35988	-1.52714	-1.77451	-1.90802	-1.09229	-1.66931	0.273119
b0188	-0.0785171	0.0785171	0.480235	0.334931	-0.106005	-0.222547	0.424901	0.15026	-0.0953899	-0.166261	0.320049	0.296104	0.306787	0.250108	0.235627	0.273651	0.354569	0.437113	-0.222163	-0.00280095	0.307197	0.26009	0.105478	0.0396268	-0.0739366	0.0970118	0.326814	0.312686	0.116429	-0.0818066	0.0289002	0.000480419	0.957646	1.11437	0.627911	0.511954	0.728126	0.508956	0.484258	0.42682	0.283795	0.467545	0.359867	0.205188	0.232029	0.346031	0.284951	0.425981	0.450199
b0189	0.376813	-0.376813	0.03741	0.350522	-0.013834	-0.0722273	0.435989	0.5134	0.399281	0.514498	0.108643	0.0612119	0.59516	0.0434643	0.0936356	0.164582	0.149068	-0.18506	0.21182	0.556139	0.668046	1.16433	-0.198515	0.433498	0.720165	0.00451415	0.297495	0.118449	0.117953	0.0199527	0.50501	0.254488	0.717534	0.648706	-0.0265312	-0.110959	0.313595	-0.145073	-0.280373	0.122098	0.112015	-0.40056	-0.936662	-1.45417	-1.29564	-1.42619	-1.5756	-0.687428	-0.648858
b0191	0.0965352	-0.0965352	0.920056	1.45266	0.351514	0.54537	1.1585	1.23993	1.04253	0.863457	0.805169	0.74262	0.801441	1.11512	0.736371	0.660944	0.596869	0.62511	0.554875	0.806042	0.647877	0.841506	0.25598	0.374348	1.15802	0.996838	0.849469	0.511678	0.655589	0.619808	0.631002	0.411226	0.732887	0.170165	-0.0406	-0.0466134	0.234822	0.585708	-0.359503	0.241684	0.619788	0.470274	0.0227058	0.156311	-0.330834	-0.0707905	-0.136384	-0.0188299	0.591795
b0192	0.0151013	-0.0151013	1.06973	1.29186	-0.178181	-0.150689	1.2525	1.28233	-0.133505	-0.0747705	0.425564	0.530912	0.353795	0.524831	0.473657	0.59931	0.32935	0.356988	0.897649	1.0795	1.07786	1.00774	0.820292	0.835003	1.18098	1.34983	0.468097	0.617416	0.441835	0.471034	0.608559	0.347512	0.946879	1.07064	0.494756	0.372009	0.779515	0.728597	-0.0508898	0.107311	0.362364	0.268786	0.0225941	-0.0995206	-0.126721	-0.0763899	0.14844	0.127215	0.564908
b0193	0.345611	-0.345611	-1.23432	-1.33737	0.251815	0.0217101	-0.909177	-0.981528	0.0391505	-0.661664	-0.165643	-0.320477	0.496487	-0.125168	-0.188606	-0.027329	-0.0256125	-0.150934	-0.689082	-1.11506	-1.08293	-0.811893	-1.53974	-0.814574	-1.08394	-0.165734	-0.443991	-0.864812	0.392379	-0.179386	-0.730071	-0.317699	0.630884	-0.227554	-0.52596	-0.866629	-2.30811	-1.16536	-1.20938	-1.2902	-0.934543	-0.211743	-0.801754	-0.280783	-1.60536	-1.1344	-0.717787	-1.53208	-0.00271386
b0194	-0.0200315	0.0200315	-0.305363	-0.458942	-0.0931456	-0.181397	-0.258599	-0.170126	-0.423455	-0.395595	0.189948	0.155796	0.010777	0.103005	0.0355316	0.145829	0.122164	0.146447	-0.977724	-0.941046	-0.496988	-0.515557	-0.554189	-0.562781	-0.840771	-0.755906	-0.853264	-0.839823	-0.606035	-0.617353	-0.693085	-0.629448	-0.901735	-0.780464	-0.159364	-0.176946	-0.154414	-0.0834317	0.435981	0.357583	-0.107541	0.124474	0.312997	0.317956	0.327591	0.299161	0.426446	0.345987	0.251743
b0195	-0.0219684	0.0219684	-0.980328	-1.21808	-0.501914	-0.453148	-0.997813	-0.988755	-0.198753	-0.0684049	-0.424592	-0.406274	-0.115637	-0.480105	-0.675153	-0.393968	-0.257077	-0.311437	-3.20224	-3.25221	-2.38537	-2.44789	-3.35198	-2.95625	-4.03509	-3.52562	-0.622881	-0.2383	-0.431943	-0.356762	-0.310453	-0.396075	-0.256087	-0.181523	-0.638176	-0.416506	-0.401405	-0.608132	-0.390277	-0.468755	-0.715941	-0.502298	-0.750306	-0.663	-0.69457	-0.869446	-0.620245	-0.421659	-0.263005
b0196	0.10986	-0.10986	0.255478	0.110947	0.316989	0.484043	0.235651	0.0311481	0.846238	0.661145	0.0655053	0.120716	0.121076	-0.0820346	0.220791	0.321109	0.168188	0.0487289	-1.04894	-0.962041	-0.860074	-0.684517	-1.03942	-0.749797	-0.89441	-0.85597	0.0605504	0.0811931	-0.083621	-0.126071	0.208183	-0.107149	0.488679	0.32702	0.0605173	-0.0100614	0.0399419	0.0146052	-0.208124	-0.286146	-0.176048	-0.156255	0.0664983	0.0530522	-0.0985142	-0.0153926	-0.170028	0.06556	0.110614
b0197	-0.0197005	0.0197005	0.888859	0.505616	-0.0189358	-0.0764362	1.38269	1.48109	0.0288086	-0.0275954	0.18702	0.170761	0.00788301	0.12874	0.160539	0.173778	0.177242	0.176904	-0.340676	-0.328069	-0.81147	-0.83147	0.193083	0.147026	0.27274	0.319362	-0.341222	-0.3642	-0.59066	-0.522518	-0.533726	-0.575362	-0.878138	-1.23737	-0.459726	-0.456866	-0.700894	-0.725069	0.104117	0.0279412	-0.454557	-0.238298	0.220239	0.38172	0.525316	0.486982	0.197105	0.14529	-0.132125
b0198	0.100546	-0.100546	1.3147	1.01901	0.248805	0.165254	1.97601	1.71047	0.495594	0.508094	0.349321	0.262758	-0.180914	0.12387	0.302721	0.370178	0.419263	0.212225	-0.686115	-0.552546	-1.38793	-1.3194	-0.140324	-0.127243	0.190642	0.173163	0.280842	0.195625	-0.383192	-0.424526	-0.535549	-0.730648	-0.33213	-0.104786	-0.467706	-0.59658	-1.09982	-0.922423	0.348827	0.36778	-0.113726	-0.446252	-0.0535735	-0.0497021	0.194268	0.342677	0.0642855	0.195793	0.241668
b0199	-0.0215891	0.0215891	1.68404	1.30056	-0.044726	0.0344918	2.09306	2.17298	0.418502	0.266733	0.150808	0.26823	0.223935	0.0998761	0.182012	0.240075	0.121891	0.237101	-0.446649	-0.39055	-1.62086	-1.69242	0.430765	0.38677	0.456553	0.568813	0.325582	0.284731	-0.625134	-0.666779	-0.54824	-0.72619	-0.213318	0.0303389	-0.608585	-0.592782	-0.858451	-1.00549	0.313972	0.229637	-0.327533	-0.0344849	0.595539	0.651793	0.737393	0.712651	0.474251	0.431912	0.22409
b0200	-0.15734	0.15734	-0.247902	-0.297602	-0.638329	-0.539199	-0.0606471	0.0521888	-0.430558	-0.371475	-0.142286	-0.0814158	-0.209666	-0.132076	-0.165321	-0.0345428	-0.12227	0.0156306	-0.082036	-0.462229	-0.0394815	-0.18808	-0.12391	-0.0592374	0.0334949	-0.0512576	-0.122701	-0.286332	-0.150529	-0.231287	-0.271432	-0.249268	0.496945	0.542841	0.100402	0.115406	0.244357	0.1081	-0.128484	0.089831	0.0345075	0.0396761	-0.475468	-0.33393	-0.286865	-0.280149	-0.24207	-0.14165	0.00378385
b0207	-0.162894	0.162894	0.586341	0.420694	-0.35986	-0.494322	-0.105662	-0.241469	0.00552413	-0.011725	-0.367663	-0.631822	-0.213205	-0.419278	-0.452801	-0.365319	-0.538091	-0.41642	-0.0966432	-0.370625	-0.37458	-0.141168	-0.0410027	-0.166281	0.123532	0.261036	0.846608	0.740397	0.671519	0.683383	0.345528	0.537467	1.36103	0.411226	0.406016	0.209165	-0.00209446	0.100552	-0.191062	-0.295544	0.184201	-0.22965	-0.204896	-0.048088	-0.436661	-0.210615	-0.419907	-0.42667	-0.319625
b0208	-0.0606241	0.0606241	-0.0540434	-0.0115669	-0.306858	-0.0562868	-0.0345761	-0.405404	-0.00427402	0.0171762	0.159211	0.149821	-0.0900048	-3.47235e-05	0.125279	0.0950355	0.208175	0.225105	0.32243	0.440459	0.56352	0.491571	0.187323	0.0667286	0.390058	0.458201	-0.056946	0.111835	0.0100413	-0.224575	0.197245	0.107604	0.192482	-0.170739	-0.233563	0.00891294	-0.109773	0.134706	-0.252042	-0.00818364	0.266542	-0.14875	-0.20571	-0.175318	-0.535104	-0.412539	-0.0760434	-0.247145	-0.0673644
b0209	-0.0497449	0.0497449	0.656728	0.669741	-0.431352	-0.521652	0.690542	0.517621	-0.0963265	-0.230988	0.238146	0.243734	0.292478	0.184283	0.144956	0.244267	0.285416	0.275626	0.478877	0.690595	0.748172	0.72854	0.665371	0.818454	0.99753	0.960168	-0.556326	-0.270665	-0.882872	-0.76432	-1.20033	-0.989454	1.28068	1.49563	0.13913	0.0423681	0.48037	0.348131	-0.469594	-0.107071	0.186081	0.213958	-0.414361	-0.250182	-0.507718	-0.662379	-0.321436	-0.231867	-0.0573462
b0210	0.256867	-0.256867	0.393592	0.400314	0.0351671	0.282102	0.639087	0.798642	-0.0638502	-0.192482	0.49648	0.338588	0.554848	0.507849	0.0688998	0.567434	0.44209	0.401539	0.145397	0.115277	0.668058	0.922027	0.212049	0.482508	0.939807	0.759425	-0.554383	-0.086317	-0.841251	-0.376138	-1.1623	-0.893604	0.873557	0.897221	-0.244762	-0.31373	-0.0324242	0.591364	-0.102777	0.498281	0.279362	0.395981	-0.214653	-0.3543	-0.538234	-0.497307	-0.201815	-0.367114	0.106539
b0211	-0.0391841	0.0391841	-1.41948	-1.39577	-0.394913	-0.421263	-1.20198	-0.964317	0.0140827	0.0484696	-0.83546	-0.973618	-0.913289	-0.937284	-0.865608	-0.79611	-0.938232	-0.981135	-1.25416	-1.15108	-0.953938	-0.89318	-0.987587	-0.970247	-0.925961	-0.910215	-0.602976	-0.54817	-0.497699	-0.441039	-0.888918	-0.858343	-1.65477	-1.3798	-0.338301	-0.500408	-0.910515	-0.841937	0.100398	0.0991429	-0.32562	-0.000683849	-0.252764	-0.230977	-0.330707	-0.278937	0.126547	0.0191494	-0.940802
b0212	0.0838017	-0.0838017	0.356377	0.062376	-0.145124	-0.0664714	0.321363	-0.13124	-0.0944461	0.0787737	0.205416	0.138962	0.222135	-0.0677104	0.252793	0.293094	0.216914	0.134834	0.0392569	-0.135242	0.0553185	-0.21649	-0.804011	-0.698553	-0.0867911	-0.1678	-0.365851	-0.185373	0.190237	0.328869	0.298046	0.345872	-0.0229275	-0.34188	0.242163	0.242525	0.377817	0.332298	-0.288049	-0.175187	0.719756	0.510849	-0.801995	-0.494962	-1.17491	-0.737727	-0.664298	-0.372655	-0.193194
b0213	-0.0389503	0.0389503	-0.52871	-0.308606	-0.461249	-0.527147	-0.475721	-0.566806	-0.2308	-0.301848	-0.581662	-0.65718	-0.589846	-0.560494	-0.667967	-0.521397	-0.397838	-0.468428	0.384835	0.124577	0.562606	0.464219	0.409363	0.188783	0.449218	0.64314	0.0541209	-0.173444	0.006012	-0.0169339	0.185642	0.21878	-0.737396	-0.592886	-0.622989	-0.525579	-0.134873	-0.0333838	-0.756689	-0.377244	-0.320528	-0.412097	-0.99572	-0.722781	-0.828199	-1.06644	-1.02804	-0.543461	-0.372637
b0214	-0.0741802	0.0741802	-0.392574	-0.776913	-0.122656	0.0460389	-0.567126	-0.469865	0.0190612	-0.167411	-0.13425	-0.0968001	0.0528674	-0.278171	-0.17484	-0.0541011	-0.128277	-0.378632	-1.04128	-0.927614	-0.995113	-0.733537	-0.727576	-0.73762	-0.760498	-0.699982	-0.401321	-0.116619	-0.220469	-0.174288	-0.301656	-0.183706	-0.458551	-1.38581	-0.486668	-0.602031	-0.598498	-0.574953	-0.679406	-1.1905	-0.390543	-0.349071	-0.411701	-0.466761	-0.713496	-0.593854	-0.446185	-0.328244	-0.482896
b0215	0.00508435	-0.00508435	0.753666	0.762238	-0.143624	-0.0884303	0.550226	0.598566	0.16067	0.0195945	0.239954	0.280092	0.16694	0.220578	0.196133	0.211412	0.135371	0.174387	0.218501	0.169365	0.637745	0.773137	0.292671	0.263837	0.481617	0.507403	0.5799	0.540507	-0.035065	-0.129439	0.124589	0.219816	1.09217	1.15672	0.332253	0.32355	0.456355	0.538243	0.114195	0.138806	0.349459	0.286779	-0.0031787	0.0279442	0.0303807	-0.185798	0.251053	0.012472	0.52674
b0217	-0.127695	0.127695	-1.47116	-1.43283	-0.550026	-0.42127	-1.58753	-1.20866	-0.952128	-0.584322	-0.608197	-0.472338	-0.284476	-0.351014	-0.631932	-0.518082	-0.532823	-0.781642	-2.57826	-1.6924	-1.3567	-1.50701	-2.92512	-1.10095	-1.66062	-1.55053	-0.140816	-0.510682	-0.0193062	-0.363866	0.126976	-0.463613	-0.399178	-1.37077	-0.757991	-0.407157	-0.57816	-0.865168	-1.16108	-0.672568	-0.807453	-0.774989	-1.1243	-0.844819	-0.938097	-0.937496	-0.540607	0.0252526	-0.406673
b0218	0	0	0.510869	0.915218	1.17335	0.574413	0	0.471568	1.19306	0.921285	0.907293	0	0	0.627268	1.19313	1.07935	0	1.26841	0	0	0	0.608997	1.39111	0	0	0	0.81683	0.842724	0	1.1358	0	0.817457	0.69195	0.615672	0	0.580057	0	0	0	0	0.688719	0	0.684177	0	0	0	0	0.865417	0
b0219	0.0175369	-0.0175369	1.39462	1.48042	-0.30497	-0.338438	1.49955	1.27561	0.000694889	0.0447011	0.881201	0.763315	0.901141	0.627039	0.659218	0.616418	0.888065	1.0047	2.06788	2.08643	2.14273	2.16967	2.11442	2.04858	2.43237	2.44385	0.581539	0.605785	0.299865	0.136967	0.982787	0.711413	1.30686	1.39834	0.963292	0.808076	1.17377	1.22377	0.225705	0.163479	0.888223	0.402042	-0.176068	-0.170398	-0.440791	-0.229196	-0.550719	-0.33032	0.75006
b0220	0.0311577	-0.0311577	0.833859	0.471087	-0.275044	-0.417156	1.46725	1.12798	0.0635851	0.216046	0.227088	0.301765	0.124535	0.0232908	0.343475	0.235696	-0.0482671	-0.0664547	0.552727	0.432245	-0.0536274	0.0144038	0.927564	1.04127	0.676998	0.663421	0.123514	0.155793	-0.160642	0.0151993	0.799002	0.830882	-0.433009	-0.515999	-0.0247943	-0.155666	0.788616	0.708269	-0.482276	-0.47246	0.256978	-0.0656834	-0.67136	-0.566695	-1.14069	-1.03761	-0.521874	-0.503564	0.467697
b0221	-0.128431	0.128431	0.956463	1.21931	-0.534522	-0.663231	0.724208	0.622689	-0.444958	-0.369075	-0.359253	-0.365653	-0.254545	-0.399828	-0.378445	-0.255754	-0.143718	-0.140435	2.54807	2.67364	2.5071	2.47026	1.77929	1.7418	1.82923	1.78381	1.18512	1.25691	0.336987	0.287812	0.550491	0.583471	0.24276	0.297461	0.164196	0.0781083	0.404527	0.50731	-0.399452	-0.318311	0.302597	0.144274	1.19171	1.21944	0.633455	0.618843	4.86667	4.83555	0.625752
b0222	0.134645	-0.134645	0.103884	-0.0541316	0.000582533	0.00734397	0.0119632	-0.354377	0.119231	0.0441152	0.231176	0.270369	0.056348	0.17182	0.17246	0.250465	0.188556	0.220556	0.0389241	0.0558412	0.354896	0.403116	0.133427	0.0562214	0.205211	0.1353	-0.154347	-0.195568	-0.384259	-0.339982	-0.344494	-0.327637	0.562877	0.509292	0.210031	0.226352	0.216351	0.0722967	0.175506	0.250732	0.329556	0.371494	0.0494499	0.113721	0.172136	0.174771	0.0503945	0.0670294	0.114146
b0224	-0.0363368	0.0363368	-0.998748	-1.12916	-0.295468	-0.205138	-0.846972	-0.868857	-0.154387	-0.233242	-0.399865	-0.390065	-0.360998	-0.483434	-0.486454	-0.269788	-0.415817	-0.42384	-1.24479	-0.984338	-0.33894	-0.45549	-0.783577	-0.754194	-1.03355	-1.17765	0.550251	0.590036	0.177975	0.1367	0.42581	0.451283	0.282766	-0.54832	-0.208018	-0.273669	-0.0252036	0.0625675	-0.43621	-0.454144	-0.112143	-0.256101	-0.629509	-0.544723	-0.740669	-0.666546	-0.500364	-0.341759	-0.126491
b0225	0.135061	-0.135061	-0.270312	-0.166166	0.112358	0.731623	-0.40921	0.166878	0.344219	0.590101	-0.540115	-0.54381	0.156152	0.124579	-0.189105	-0.11981	-0.271099	-0.841187	-0.432241	-0.637594	-0.762182	-0.540419	-0.589091	-0.107764	-0.0906018	-0.540228	0.294146	-0.23298	-0.111431	-0.429418	0.101331	-0.422187	-0.970881	-1.06445	-1.11841	-1.2685	-1.08854	-0.643126	-1.18355	-2.00839	-0.727675	-0.758312	-0.936516	-0.488788	-0.640422	-0.540386	-0.712252	-0.464182	-1.7797
b0226	0.223637	-0.223637	0.518035	0.513052	0.522857	0.626089	0.931608	0.576082	1.05265	1.27161	0.295154	0.161469	0.28944	-0.088661	-0.0869447	0.0917325	0.262652	0.211284	-0.291275	-0.0200388	-0.40886	-0.287575	-0.558736	-0.18575	0.683163	-0.0716332	0.117996	0.066068	0.0189702	-0.161446	-0.145668	0.161271	0.621244	0.775537	-0.625141	-0.796517	-0.596509	-0.965427	-1.77835	-1.03965	0.14519	-0.496495	-0.675592	-0.686529	-1.64844	-1.18221	-1.17308	-1.22112	-1.0225
b0227	-0.246387	0.246387	0.858646	1.09408	-0.0910789	-0.308028	0.993701	0.67027	0.0218689	-0.0619874	0.418718	0.303662	0.358509	-0.059324	-0.0315786	0.038056	0.00917552	0.553897	0.542434	0.583737	0.586725	0.31713	0.852367	0.470501	1.29725	0.712583	1.25693	1.16776	0.114561	0.354365	1.0473	1.045	1.14686	0.946525	-0.452988	0.184623	0.613641	-0.197676	-0.732691	-0.141517	0.29318	0.201894	-0.235291	-0.752684	-0.548215	-1.20353	-0.0421914	-0.4568	0.493548
b0228	-0.369281	0.369281	-0.279816	-0.880018	-0.27698	-0.136291	-0.34533	-0.697259	-0.0665463	-0.562393	-0.0380696	-0.344586	0.0624966	-0.0135967	-0.0874275	-0.145747	-0.0591556	-0.0955396	-0.404002	-0.0572389	-0.186627	-0.225115	-0.142558	-0.477008	-0.361237	-0.652804	-0.502163	-0.497707	0.0560111	-0.295199	-0.289273	0.136116	-0.363743	-1.02954	-0.177883	-0.0235027	0.106813	0.729639	0.0271245	-0.0627226	0.0680703	0.0670889	-0.579381	-0.190368	-0.844085	-0.10455	-0.708676	-0.255451	-0.327096
b0229	-0.248687	0.248687	1.21981	1.51464	0.232989	0.595626	1.41031	1.36603	0.256257	0.714312	1.1156	1.29251	1.28228	1.24428	1.16278	1.37794	0.898723	1.09602	1.91235	1.97882	1.79127	1.94209	1.44312	1.2955	1.93356	2.41368	0.855331	0.416863	0.41651	0.209563	1.53761	0.906592	1.72105	1.5825	0.994282	0.826808	1.52694	1.51603	0.592866	0.373946	1.23561	1.15534	0.986887	0.748099	0.325861	0.0150961	1.28015	1.13537	2.20305
b0230	0.453933	-0.453933	1.1076	0.652126	-0.0316427	0.922577	1.46219	0.242731	0.854152	1.22514	0.723309	0.616177	1.10536	0.569534	1.2339	0.983736	0.105706	0.312622	1.4447	1.05621	1.2666	1.07968	1.67502	1.33051	0.808556	1.07984	1.51772	1.79413	0.839451	1.06592	1.52097	0.924776	1.783	1.09491	0.972621	1.34532	0.335482	1.32806	0.642989	0.763665	1.00018	0.884639	0.283707	0.125266	0.60336	0.0842885	0.700482	0.396641	0.865321
b0231	-0.106743	0.106743	0.72576	0.859046	-0.214119	-0.223686	0.793452	0.633452	0.719433	0.868083	0.147724	0.172584	0.26772	0.252642	0.0649965	-0.0265166	0.217927	0.258199	0.537767	0.570698	0.729363	0.522657	0.360382	0.333402	0.733158	0.756358	0.535889	0.402038	-0.0202808	-0.172359	0.246451	-0.0877173	1.58026	1.37913	0.12365	0.222714	0.121586	0.18327	-0.049542	-0.179865	0.0457621	0.163804	-0.133753	0.300171	0.052355	0.162955	-0.214458	0.187922	0.541789
b0232	0.44463	-0.44463	0.216189	0.553412	0.710691	0.772102	0.25028	0.637884	1.42333	1.00343	0.256241	0.32474	0.130056	0.920384	0.631597	0.472638	0.618281	0.186031	-0.0624794	-0.728836	-0.424431	0.394001	-1.06607	-0.388575	0.430476	0.449536	-0.0367638	0.900203	-0.223053	0.627826	0.511499	1.01438	-0.0232713	-1.00781	-0.265963	-0.225201	-0.77826	0.22845	-0.463921	-1.22516	0.353943	0.134501	-1.19468	-0.367335	-0.217671	-0.982925	-1.17175	-0.313974	-1.57785
b0233	-0.455314	0.455314	0.166215	0.221796	0.104742	0.434615	0.598098	0.22864	0.367954	0.713377	0.594989	0.653257	0.146141	0.278722	0.332081	0.4009	0.389989	0.216527	-0.811078	-0.429023	-1.01557	0.0244189	-2.29977	-0.866177	-0.380176	-0.450691	0.632603	-0.239009	-0.0519438	-0.0434665	0.0237985	0.467106	0.625349	0.295027	-0.0101405	0.526125	0.292249	0.403092	0.209919	0.653289	0.386549	0.49928	-0.908988	-0.715642	-0.460399	-0.820969	-0.0334988	-0.193101	0.129981
b0234	0.945733	-0.945733	-0.582214	0.055811	0.256591	0.242252	-0.0123999	-0.375072	0.752705	0.771369	0.315019	0.333808	-0.314903	-0.284535	-0.110953	0.0774564	-0.19026	0.190076	-0.899627	-1.73773	-0.71215	-1.59374	-1.45759	-1.93209	-1.4451	-1.3846	0.0333759	-0.0247014	-0.274526	0.244296	0.0367604	0.321012	0.279993	-1.37169	-0.270257	-0.226389	-1.99451	-0.571492	-0.149044	0.489403	0.198646	-0.551592	-0.250188	-0.570909	-0.385457	-0.384785	-0.783258	-0.534319	-0.272855
b0235	0	0	0	0	0	0	0	0	0	0	0	0	0	0	0.797489	1.54389	0	0.85467	0	1.01554	0	0.928994	0	0	0	0	1.20834	0	0	0	0	0	0	0	0	0	0	0	0	0	0	0	1.03166	0	0	0	0	0	0
b0236	0.901261	-0.901261	0.740819	0.060449	-0.901261	0.131785	0.234396	0.779385	1.11948	0.0667325	0.621363	-0.21419	-0.901261	0.451286	0.602033	0.230127	0.243703	0.102194	0.286696	0.922456	-0.374928	-0.0946577	-0.242569	-0.318266	0.962029	-0.901261	0.764285	0.190723	-0.254511	-0.388313	0.495781	0.16035	1.2723	1.11192	0.596716	-0.46516	0.0364185	0.677778	0.0542408	0.524489	0.00384411	0.69405	-0.00173392	-0.116203	0.122118	0.939957	0.676728	0.840507	0.611574
b0237	-0.0428909	0.0428909	0.733128	0.63763	-0.303569	-0.293399	0.385638	0.234636	-0.241181	-0.301594	0.281754	0.246714	0.0273724	0.0428809	0.132937	0.221151	0.326839	0.338442	0.0103041	0.0934738	0.384498	0.308789	0.356062	0.305729	0.116696	0.153174	-0.14985	-0.0949223	0.0464371	0.0944604	0.358108	0.370249	0.00778943	-0.138341	0.167079	0.220551	0.543491	0.616749	0.107741	0.143942	0.530562	0.375123	-0.0377631	0.00432127	-0.146997	-0.151825	0.15022	0.0906246	0.132055
b0238	0.00324194	-0.00324194	-0.855789	-0.943138	0.411449	0.165218	-0.708912	-0.30126	0.0439289	-0.0248156	0.521934	0.603019	0.547075	0.628136	0.521361	0.630999	0.510743	0.526554	-1.55341	-1.83539	-1.14011	-1.02941	-1.32081	-1.22606	-1.57999	-1.74961	-1.03887	-1.02532	-1.3532	-1.08698	-1.12186	-1.18679	-1.12153	-0.551011	-0.666157	-0.774886	-0.441696	-0.745818	0.784785	0.773894	-0.728431	0.00519371	0.6119	0.724472	0.787328	0.880231	0.643252	0.609537	0.634208
b0239	-0.0122264	0.0122264	0.642363	0.730445	-0.347896	-0.391344	0.568997	0.477874	-0.137781	-0.187602	0.17364	0.0928836	0.021289	-0.0289697	-0.0639403	0.135354	0.215296	0.150262	0.703375	0.778386	1.03026	0.947516	0.620934	0.527122	0.832971	0.949037	0.426376	0.507749	-0.0611462	0.00133002	0.181783	0.238286	1.20486	1.23496	0.409759	0.366247	0.333967	0.433046	0.00515078	-0.0341681	0.323616	0.20134	-0.123827	-0.184862	-0.320595	-0.242805	-0.115431	-0.09415	0.182562
b0240_1	0.132801	-0.132801	-6.58273	-4.90361	-0.798845	-0.691249	-4.95664	-5.03561	-0.764254	-0.242966	-6.58273	-4.93815	-6.58273	-4.69207	-4.93555	-6.58273	-4.9451	-4.84495	-6.58273	-6.58273	-6.58273	-6.58273	-6.58273	-6.58273	-6.58273	-6.58273	-0.0611136	-0.335612	0.217198	-0.345817	-0.149368	-0.120397	-6.58273	-3.92895	-6.58273	-6.58273	-3.69859	-6.58273	-6.58273	-6.58273	-6.58273	-3.20468	-3.25343	-3.4846	-3.5471	-6.58273	-6.58273	-6.58273	-6.58273
b0241	-0.241694	0.241694	0.185571	-0.225033	0.00286319	-0.172993	-0.179998	-0.422776	-0.107366	-0.0133003	0.536646	0.193219	0.376106	-0.0536783	0.234921	0.664112	0.435185	0.911425	-0.447618	-0.0176236	0.20539	-0.154122	-0.977781	0.0330314	-0.331828	0.220481	0.271224	0.0264851	0.180347	0.11271	1.08551	0.514712	0.714175	-0.483752	0.595623	0.241032	0.193767	0.0306716	0.337238	0.0981966	0.302492	-0.154635	0.239859	0.435563	0.39536	0.00147737	0.640088	0.956343	0.0856782
b0242	-0.0287554	0.0287554	0.443428	0.513746	-0.220112	-0.313672	0.221972	0.0821643	-0.042972	-0.0826967	0.466468	0.377305	0.253155	0.224157	0.304108	0.263143	0.42569	0.44457	-0.00081548	0.128264	0.50631	0.454994	0.387879	0.321178	0.303189	0.385123	0.357323	0.338372	0.18521	0.116995	0.314213	0.279804	0.679165	0.880589	0.499916	0.565444	0.77463	0.589465	0.413913	0.371395	0.460276	0.437122	0.388219	0.406067	0.223939	0.300016	0.386303	0.390967	0.532512
b0243	-0.10943	0.10943	0.431379	0.514971	-0.457163	-0.531639	0.164509	0.114697	-0.249978	-0.30793	0.0719613	0.0105854	-0.153921	0.0272333	-0.119398	-0.0858529	0.0986646	0.0537044	0.0299802	0.0469217	0.556443	0.563926	0.221271	0.169028	0.133049	0.154363	0.296154	0.291346	0.0903737	0.103047	0.334626	0.48188	0.361575	0.603983	0.284605	0.315012	0.413697	0.317976	-0.0394353	-0.0476041	0.143179	0.0678208	0.140712	0.138611	-0.0948695	-0.0308819	0.103708	0.0567129	0.151507
b0245	-0.630155	0.630155	-0.100594	-0.630155	-0.630155	-0.035167	-0.630155	-0.630155	-0.096547	-0.0778324	-0.630155	-0.0976947	0.508268	-0.630155	0.292162	-0.630155	-0.630155	-0.630155	-0.630155	-0.630155	-0.630155	-0.630155	-0.630155	-0.630155	-0.630155	-0.630155	-0.630155	-0.630155	-0.630155	0.539622	-0.630155	0.214339	1.20558	-0.630155	-0.630155	-0.630155	0.596234	-0.630155	-0.630155	-0.630155	-0.630155	-0.630155	-0.630155	-0.630155	-0.630155	-0.630155	-0.630155	-0.630155	-0.630155
b0246	0	0	0.966218	0.995778	0	0.631211	0	0	0.566782	0.58644	0.987366	0.565576	0	0	0	0.700072	0	1.03854	0	0.736531	0	0	0	0	0	0.987308	0	0	0.918482	0.741487	1.19243	0	1.25182	0.675676	0	0	0	0	1.30922	1.21849	0.754165	0	0	0	0	0	0	0	0
b0247	0.362678	-0.362678	0.604277	0.0506263	0.0306293	0.430248	0.811918	0.747172	0.353033	0.640294	0.046429	0.608882	-0.362678	0.130876	-0.362678	0.139985	0.821431	0.0721491	0.559511	-0.362678	-0.362678	0.761683	0.322324	-0.362678	0.185074	0.36474	-0.362678	1.11383	-0.362678	0.867034	-0.362678	0.288937	1.36188	1.39941	0.741419	0.43751	-0.362678	0.668544	-0.362678	0.552354	-0.362678	0.409377	0.1778	-0.362678	-0.362678	0.262653	0.398672	-0.362678	-0.362678
b0248	0	0	0	0	0.406715	0	0	0.379497	0	0	0	0	0.922828	0	0.415475	0	0.411972	0	0	0	0	0	0	0	0	0	0	0.693764	0	0	0	0	1.28509	1.40979	0	0.470061	0	0	0	0	0.561869	0	0	0	0	0	0	0	0
b0249	0	0	0	0	0	0	0	0	0	0	0	0	0	0	0	0	0	0	0	0	0	0	0	0	0	0	0	0	0	0	0	0	0	0	0	0	0	0	0	0	0	0	0	0	1.05348	0	0	0	0
b0250	-0.16543	0.16543	0.485166	0.352548	-0.120824	-0.132505	0.61957	0.553359	-0.00425035	-0.309062	0.140263	-0.192777	-0.159809	-0.451262	-0.366505	-0.110258	-0.187579	-0.423219	0.603758	0.798977	0.937087	0.894603	0.528588	0.953432	1.25703	1.22983	0.572101	0.99401	0.186019	-0.104627	0.416288	0.58934	0.531407	1.03147	-0.561025	-0.166751	-0.00720633	0.0255223	-0.617684	-0.291575	0.21477	-0.0535657	-0.324477	-0.64568	0.221034	0.623251	-0.309237	-0.408673	0.440061
b0251	0.663947	-0.663947	1.25277	1.36709	1.29499	1.14948	1.57213	1.36398	1.13238	1.54986	1.15814	1.05846	1.50505	1.02583	1.44194	0.849357	0.897146	1.4419	1.75426	1.68181	2.13149	1.58599	0.134947	2.0816	1.91585	1.81414	1.63156	0.111657	0.554103	1.04377	0.989285	1.23595	0.971039	1.72198	0.384522	0.710033	1.49378	1.23241	-0.0763411	0.22882	1.16985	0.94273	0.838714	1.4118	1.17145	0.78393	1.89124	1.21077	0.331003
b0252	0.127771	-0.127771	0.182279	0.302054	-0.519472	-0.872315	1.40419	0.885627	-0.633901	-0.125235	-0.485129	0.108202	-0.583434	0.525507	-0.500921	0.380914	-0.275377	-0.186995	-0.556152	-1.58445	-0.356265	-0.20638	-0.314329	-1.2018	-0.357273	-0.485192	-0.588943	0.453369	-1.58445	-0.0872118	-0.587021	0.147236	1.25503	-0.0723381	0.105166	-0.388038	0.338484	-0.0894512	-1.58445	-1.58445	0.179115	0.0267985	-0.0746883	-0.672029	-0.408265	-0.407817	-0.439686	-0.30348	-0.153612
b0253	-0.184115	0.184115	0.802901	0.915981	-0.557651	0.0807389	0.858895	1.077	0.00561882	0.247129	0.396081	0.414505	0.372519	0.153387	0.101262	0.124957	0.429294	0.555647	0.914003	0.829643	1.08826	1.06006	0.931392	0.63867	1.00602	1.22232	0.758849	0.979875	0.527955	0.443741	0.616639	0.742792	0.759044	1.16364	0.446949	0.401222	0.589672	0.285374	-0.137622	-0.396805	0.649283	0.323111	0.0526841	0.0563364	-0.25452	-0.589628	-0.139965	-0.302083	0.413468
b0254	-0.169497	0.169497	-0.140833	-0.724829	-0.221626	0.0386169	-1.0421	-0.837668	0.0938138	-0.0173932	-0.561983	-0.194175	-0.565155	-0.21074	-0.322592	-0.450696	-0.234881	-0.355852	-0.825611	-0.766724	-0.425815	-0.621639	-0.461259	-0.5087	-0.53811	-0.103155	-0.0586841	-0.058408	-0.22777	0.170735	-0.188836	-0.401441	-0.184974	-0.280549	-0.81698	-1.25045	-1.33074	-0.121752	-0.517532	-0.907405	-0.285243	-0.696847	-1.02874	-1.07985	-0.747625	-0.173812	-0.156012	-0.183063	0.0941034
b0258	-0.136804	0.136804	0.924181	0.945181	-0.382264	-0.398367	1.06309	0.894286	-0.214291	-0.353986	0.42022	0.319739	0.432355	0.197632	0.120123	0.137323	0.290755	0.0599308	0.723785	0.741016	1.14422	1.08493	0.473293	0.481926	1.06306	0.889798	0.0190305	0.24604	-0.085954	-0.00511551	-0.100207	0.438703	0.62538	0.651532	0.321787	0.107499	0.418139	0.302685	0.18164	0.0530229	0.494287	0.37415	-0.0663193	-0.0782989	-0.243007	-0.445593	-0.105393	-0.328809	0.626164
b0260	-0.100835	0.100835	2.43872	1.60795	-0.349066	-0.3253	3.32647	2.96037	0.230761	0.390852	-0.0956237	0.065036	-0.446099	-0.378786	-0.0607525	-0.0735673	0.132311	0.0952746	-1.02641	-0.857776	-1.43349	-1.52946	-0.188338	-0.17457	-0.193381	-0.140023	0.501361	0.648897	-1.27189	-0.914372	-1.10392	-1.03167	-0.472906	-0.757364	-1.16653	-1.05219	-1.42002	-1.70681	-0.0415744	-0.0726597	-0.726493	-0.487587	-0.533157	-0.246341	-0.399559	-0.605894	-0.664519	-0.72407	-0.204146
b0261	-0.100267	0.100267	3.0327	2.21136	0.0910065	-0.0765107	3.89349	3.58951	0.514722	0.610711	0.992524	0.801927	0.467805	0.556935	0.764197	0.706276	0.888251	0.96596	0.280779	0.691135	0.248158	0.333317	1.02566	1.00497	1.06712	1.03088	0.615608	0.658463	-0.548519	-0.390247	-0.342657	-0.422768	0.912561	0.7087	0.183315	0.073721	0.0425924	-0.11213	0.579243	0.388611	0.506352	0.518345	0.328122	0.474208	0.469284	0.544459	0.187563	0.1372	0.898669
b0262	0.116524	-0.116524	0.198619	0.513771	-0.0971993	-0.0102229	-0.0938529	0.156262	-0.256836	-0.551431	-0.450632	-0.0723156	-0.427097	-0.642237	-0.0692875	-0.190196	-0.31828	0.163987	0.892857	0.718154	0.579171	0.664524	0.600958	0.414516	0.451188	0.405368	-0.0415241	-0.552793	-0.55315	-0.463583	-0.288772	0.034243	0.866633	0.509468	-0.345293	-0.319461	-0.310066	0.0668564	0.00112137	-0.253773	0.253934	-0.04999	-0.370748	-0.355125	-0.439385	-0.345934	0.108253	-0.207619	0.424565
b0263	-0.212067	0.212067	-0.485722	0.0179482	-0.250116	0.481586	-0.0356007	-0.849599	0.336086	0.530507	-0.767556	-0.0169314	-0.56729	-1.05179	-0.478205	-1.04053	-1.17044	-0.718664	-0.53779	-0.192992	-0.511617	-1.07036	-1.69211	-0.912847	0.36534	-0.20872	-0.334651	-0.833022	-0.298576	-1.00135	-1.69211	-0.333767	0.125653	0.207057	-0.656686	-1.69211	-1.69211	-0.411421	-0.458827	-1.69211	-0.164597	-1.69211	-0.172421	-1.08795	-1.69211	-1.69211	-1.69211	-0.810009	-0.469816
b0266	0.40687	-0.40687	-0.743588	0.085059	-0.763794	-0.332449	0.0458148	0.320559	0.383281	0.26358	0.0333039	0.0370058	0.256851	-0.475077	0.237592	-0.157194	0.0959352	0.300452	-0.113904	-0.807717	0.134242	0.455434	-0.689681	0.0994705	0.0843162	0.840884	0.218951	-0.175021	0.0989319	0.227636	-0.473185	-0.772177	1.16733	1.05221	-0.37951	0.088843	0.139469	-0.350977	-0.761867	-0.903356	-0.25542	-0.729365	-0.206384	-0.391795	-0.636318	-0.375638	0.0390774	-1.20058	0.000862015
b0267	-0.176201	0.176201	0.627507	0.671174	-0.759365	-0.300536	0.194235	0.368725	-0.28491	-0.474442	0.430909	0.685773	0.0453404	-0.108397	0.282456	-0.336492	0.626919	0.0622351	0.683513	0.447581	0.308775	0.479237	-0.0591408	-0.0331429	0.307621	0.760428	1.02185	0.835267	0.334886	-0.0328689	0.567125	0.705264	2.31202	1.4164	0.651922	0.790208	1.08163	-0.0348274	-0.372603	0.0682885	-0.271609	-0.324059	0.469474	0.295011	-0.00337684	-0.00291592	0.051965	0.692733	0.357768
b0268	0.0632818	-0.0632818	-0.246478	-0.197244	-0.264538	0.12993	-0.218075	-0.641069	0.00577233	0.164263	0.031129	-0.238767	-0.242558	-0.2501	0.180199	-0.224523	-0.162217	0.294381	-0.53122	-0.329949	-0.350789	-0.185301	-1.01588	-0.277749	-0.422176	-0.349636	-0.82332	-1.18693	-1.03847	-1.06796	-0.248435	-0.709797	-0.575257	-1.6759	-0.500498	-0.53801	-0.5283	-0.140328	0.5063	0.368349	0.633549	0.429153	1.31541	1.17451	1.1656	1.07978	0.778971	0.620169	0.406528
b0269	-0.0334882	0.0334882	0.153878	-0.0137987	-0.6636	-0.167819	0.126466	0.0094467	-0.269113	-0.565488	-0.042125	-0.0987449	-0.36176	-0.152323	-0.136874	0.138369	0.153149	-0.0941209	-0.78153	-0.280048	-0.32003	-0.369146	-0.700115	-0.566772	-0.0505781	-0.0557034	-0.627064	-0.350297	-0.726825	-0.873947	-1.33304	-1.07377	0.69964	0.40173	-0.160992	0.0168463	-0.182337	0.462797	1.27651	0.883696	0.167418	0.485194	0.702945	0.704718	0.697554	0.711526	0.500917	0.433948	0.161823
b0270	-0.390052	0.390052	1.46839	1.77713	-0.0413092	-0.0887792	1.48904	1.1918	0.590494	0.494961	0.468685	0.136778	0.37748	0.486927	0.554973	0.192226	0.790147	0.653655	1.22653	1.24895	1.2222	1.11562	1.07796	1.52913	1.51521	1.42058	0.993832	0.924556	0.437368	0.342329	0.371219	0.737181	1.49932	1.7468	1.35246	1.00653	1.17254	0.829127	0.168878	0.615894	1.24251	0.929959	0.988525	0.575086	0.458945	0.393059	0.638119	0.553395	1.15346
b0271	0.0429462	-0.0429462	1.78614	1.90368	0.127376	0.0792271	1.72921	1.72944	0.476119	0.430615	0.763716	0.839099	0.598896	0.698585	0.611705	0.379511	0.829388	0.743616	1.58507	1.46263	1.31079	1.07956	1.466	1.43109	1.66879	1.68625	0.913618	1.39186	0.897828	0.401548	0.905597	0.994284	1.70478	2.04902	1.25587	1.36161	1.11475	1.42072	0.122992	0.741097	1.28394	1.19968	1.07085	1.12767	0.631994	0.902016	1.34223	0.994998	1.11469
b0272	-0.0352623	0.0352623	-1.69603	-2.08549	0.222424	-0.121643	-1.46198	-1.56641	-0.589925	-0.534123	-0.253907	-0.415099	-0.697831	-0.843152	-0.44879	-0.370521	-0.422381	-0.396922	-1.91226	-1.71286	-1.17476	-1.21554	-1.58682	-1.50343	-1.63043	-1.62019	-0.293363	-0.206994	-0.149272	-0.382055	-0.915172	-0.73552	-0.668957	-0.500322	0.0330964	0.0247822	-1.23545	-1.13404	-0.477926	-0.313126	-1.28826	-0.655468	-0.26141	-0.543642	-0.157818	-0.252839	-0.637253	-0.506729	-0.264915
b0273	-0.138974	0.138974	-2.24103	-3.13364	0.510125	0.272608	-1.66472	-1.29134	-0.664003	-0.697461	-0.441223	-0.394458	-0.673574	-0.851416	-0.345761	-0.364275	-0.388896	-0.303535	-4.02945	-4.1164	-3.68017	-3.8331	-4.31758	-4.13291	-3.76221	-3.96935	-0.669983	-0.598144	-0.456804	-0.558397	-4.11002	-4.48711	-0.611059	-0.510056	0.721234	0.759041	-3.26169	-3.47524	-0.108344	-0.149173	-3.42388	-1.18107	0.287859	0.320547	0.536481	0.588118	-0.328254	-0.187317	-0.392699
b0276	-0.137765	0.137765	0.422003	0.36978	0.637032	0.0815608	0.405889	0.0812604	0.556413	0.702304	0.583676	0.708748	1.04138	0.428914	0.71227	0.724743	0.699334	0.527089	0.448044	0.210632	0.807415	0.535526	0.112529	0.377861	0.747787	0.760564	1.06077	0.960824	0.406578	0.340694	0.205346	0.203213	1.45527	1.18268	0.558378	0.457682	0.771286	0.881195	0.301996	0.3986	0.164088	0.367945	0.0151698	0.429897	-0.29184	0.0279545	0.0873883	0.299967	0.485185
b0277	0.150337	-0.150337	-0.819535	-0.862263	-0.663451	-0.455294	-0.406592	-0.563615	-0.0285473	-0.209837	-0.749315	-0.358101	-0.778115	-0.695426	-0.77651	-0.398529	-0.155524	-0.302168	-0.687996	-0.696664	-0.566277	-0.570867	-0.704453	-0.290237	-1.42831	-0.780444	0.283933	0.535941	-0.393046	-0.497344	-0.0323635	0.502858	-0.232138	-0.654189	-0.235376	-0.586569	-0.476574	-0.442993	-0.300085	-1.01421	-0.503963	-0.200568	-0.793464	-0.789912	-1.5406	-1.63055	-1.05895	-0.863397	-0.617362
b0278	0.0209163	-0.0209163	-1.8893	-1.32875	-1.00985	-0.763369	-1.07471	-0.7515	-1.05066	-0.805851	-0.769829	-0.79722	-1.75556	-0.569801	-0.916652	-1.51099	-0.805538	-0.947461	-2.07134	-2.28926	-1.54076	-1.45049	-2.05672	-2.17284	-2.82795	-2.6896	-1.05179	-0.573731	-0.398697	-0.271757	0.445103	-0.717926	-0.486614	-1.1303	-0.583325	-0.961363	-0.579066	-1.0332	-0.889546	-0.677927	-1.29123	-0.564419	-0.723889	-0.37073	-1.7117	-1.71118	-0.825114	-1.0982	-1.22661
b0279	-0.313971	0.313971	0.0930251	-0.0690675	-0.614981	0.125798	-0.224365	-0.182963	0.355552	0.0428482	0.120685	-0.458834	0.897811	-0.62921	0.503152	0.136527	-0.00287953	-0.544063	-1.38054	-1.38054	-0.553063	-1.38054	-0.959006	-1.38054	-1.38054	-1.38054	-0.195328	-0.16186	0.0301215	-0.0572537	0.573318	0.685763	0.457013	-0.849251	-0.0598009	-0.510326	0.273644	0.355581	-0.747502	-0.068102	-0.363638	-0.900079	-0.563883	-0.19639	0.260841	-0.998729	0.354477	-0.358224	-0.142438
b0280	-0.102889	0.102889	-1.15494	-0.923264	-0.653	-0.586798	-1.14096	-0.764388	-0.333459	-0.29243	-1.15123	-1.01682	-0.864822	-0.729875	-0.922091	-0.803568	-0.997954	-0.960939	-1.86883	-1.82019	-1.70155	-1.60552	-1.57145	-1.23631	-1.41999	-1.33002	0.562669	0.580998	0.234803	0.161192	0.390158	0.367878	0.0275998	-0.53405	-0.828732	-0.837032	-0.947425	-0.829501	-1.07013	-1.19682	-1.12489	-1.0125	-1.00716	-0.984125	-1.24705	-1.24044	-1.18078	-1.29897	-1.41358
b0281	0.10996	-0.10996	0.739582	0.439401	-0.263227	-0.0320401	0.267247	-0.19863	0.23639	0.20256	-0.040881	-0.042436	-0.0528548	-0.282962	0.281447	0.335821	0.197666	0.109195	-0.371455	-0.336914	-0.400163	-0.303694	-0.845728	-0.733272	-0.484306	-0.467815	0.537601	0.558587	-0.0592557	-0.0458767	0.0491418	-0.0854645	1.02944	0.0476692	0.291118	0.376057	-0.148667	-0.115773	0.468174	0.49818	0.0183202	0.151275	0.456645	0.633139	0.568134	0.521815	-0.0457633	0.0995231	-0.187564
b0282	0	0	0	0	0	0	0	0	0	0	0	0	0	0	0	0	0	0	0	0	0	0	0	0	0	0	0	0	0	0	0	0	0	0	0	0	0	0	0	0	0	0	0	0	0	0	0	0	0
b0283	-0.333444	0.333444	1.83338	2.13965	-0.229621	-0.53357	1.88056	2.07811	0.009092	0.0847077	0.911531	1.07629	0.986686	0.881466	0.871513	0.911101	1.16517	1.13197	2.33818	2.27435	2.06604	2.08898	1.32228	1.13046	1.55295	1.53829	1.64314	1.6119	0.716909	0.731718	1.44985	1.34549	2.60566	2.41475	0.977121	1.05649	1.2769	1.4943	0.143664	-0.666756	1.12843	0.627158	0.0654677	0.185843	-0.62294	-0.188996	0.000529256	0.0565994	1.5833
b0284	-0.106949	0.106949	1.84268	1.91427	-0.286597	-0.445269	1.85308	1.65449	-0.0380857	0.0169089	0.781595	0.726121	0.632569	0.616699	0.720284	0.722267	0.790031	0.969059	2.31225	2.20049	2.13041	2.14891	1.07204	1.22766	1.4298	1.35079	1.96251	2.11729	1.05448	0.952835	1.7899	1.8016	2.49065	2.32946	1.22625	1.30954	1.70687	1.56315	-0.457173	-0.500505	0.815157	0.454584	-0.363633	-0.304149	-0.589147	-0.437396	-0.442042	-0.0240529	1.56087
b0285	-0.124139	0.124139	2.29438	2.4235	-0.213767	-0.253001	2.04055	2.13335	0.0765456	-0.0553634	1.21543	1.11946	1.02302	0.949683	1.35191	1.0703	1.1264	1.03029	2.99684	2.70366	2.8624	2.69713	1.53389	1.68017	2.20387	2.11608	2.0362	2.01292	0.898656	1.02716	1.59602	1.66614	2.98102	2.93054	1.63453	1.78261	2.25981	1.95903	0.105573	-0.0263628	1.00583	0.808295	0.322977	0.285044	-0.196978	-0.196318	-0.132542	0.485266	2.08464
b0286	0.451856	-0.451856	2.01167	2.09905	-0.134662	0.0614509	2.3269	1.51304	-0.0205683	-0.0524249	1.13393	0.83743	0.81965	0.6518	1.17848	0.863144	0.850103	1.00773	1.88162	2.15993	2.23963	1.93824	1.75828	1.73794	2.08338	2.0334	1.60158	1.81407	0.441249	0.676595	1.62853	1.64911	2.42929	1.52739	0.569083	1.2634	1.60152	2.21338	-0.469811	0.259532	0.478172	0.2207	-0.0736666	-0.41721	-1.14171	-0.35511	-0.347165	0.0424027	1.73265
b0287	-0.0794939	0.0794939	-0.807492	-0.912509	0.314091	0.2456	-0.571664	-0.627433	0.304768	0.224691	1.74291	1.7421	1.72049	1.73142	1.88433	1.80075	1.90261	1.78202	0.0239528	0.122043	0.320954	0.368417	0.412015	0.327796	0.398673	0.30797	-1.18653	-1.24507	-1.028	-0.942583	-1.11133	-1.09929	-1.75528	-3.33963	-0.818011	-0.803773	-0.826507	-0.910063	0.235591	0.0940679	0.217489	0.213855	-0.604966	-0.570569	-0.563973	-0.654478	-0.514248	-0.355517	-0.271677
b0288	0.233609	-0.233609	-0.0616402	-1.0018	0.591119	1.01187	-0.585924	-1.15513	-0.282414	0.00348627	0.459907	0.707521	0.474933	0.333331	0.980067	1.02265	0.655103	0.700976	-1.43262	-1.43942	0.186929	0.0601036	-1.10131	-1.5672	-2.53739	-1.74163	0.551067	0.223421	-0.150113	0.311387	0.173055	-0.349348	1.28816	0.302944	0.0262179	0.771855	-0.0526369	-1.2693	-0.875805	0.214903	-2.54184	-0.0766967	0.477051	0.0931571	1.1423	0.484211	0.730527	0.031279	-0.547134
b0289	-0.00488074	0.00488074	0.191312	0.280703	-0.0609093	-0.414203	0.269855	0.303317	0.203744	-0.157743	0.0755352	0.166925	0.25074	-0.0806829	-0.00859845	0.267527	-0.120389	-0.0689143	0.44474	0.416187	0.489838	0.228445	0.238765	-0.0274821	0.137891	0.515303	1.12749	1.20043	0.856894	0.80655	0.968244	1.17442	1.05605	0.965856	0.172835	-0.0651567	0.637758	0.0611481	-0.585508	-0.347879	0.246163	0.53704	-0.313288	-0.255161	-0.417299	-0.109634	-0.321099	-0.248485	0.209528
b0290	0.0801993	-0.0801993	0.648253	0.591037	-0.187005	-0.0562409	0.249972	0.299061	-0.0171569	-0.00688751	0.205007	0.192809	0.388361	0.268842	0.423183	0.309364	0.105732	0.318744	-0.564326	-0.272	-0.0659528	-0.412731	-0.625352	-1.01226	-0.222375	-0.697827	0.457153	0.380766	1.07484	0.863359	1.08708	0.859387	1.05889	0.684999	0.444218	0.331174	0.536482	0.531928	0.246706	0.129811	0.189302	0.207916	0.191628	0.06673	-0.207889	0.00814951	0.224442	0.0618962	0.14231
b0291	-0.188621	0.188621	0.804109	0.669004	0.0373232	-0.333871	0.409163	0.283985	-0.499673	-0.0687105	0.181832	0.306553	-0.0340048	0.219584	0.309802	0.33258	0.297873	0.142954	0.640706	0.478595	0.527767	0.615129	0.471245	0.263679	1.03043	0.588937	0.811448	0.669215	1.62144	1.70201	1.31328	1.39075	1.34656	1.16256	1.0268	0.821927	1.19414	1.01897	0.0301419	-0.144669	0.449832	0.0141204	0.369629	0.218839	0.0920672	-0.161306	0.252425	0.321762	0.542264
b0292	0.0921257	-0.0921257	-0.0731115	-0.435608	-0.090406	-0.33091	0.110316	-0.111226	-0.469259	0.245081	-0.11226	-0.214773	-0.494099	0.356198	-0.135363	-0.294439	-0.912893	-0.580722	-0.455483	-1.10308	0.117856	-0.860686	-0.621476	-0.290454	-0.297552	-0.545578	0.623966	0.104492	2.63356	2.44799	2.38633	2.01785	0.201522	0.393967	1.04017	0.916334	1.52571	1.02769	-1.51624	-0.466386	-0.305886	0.185996	0.184707	0.130446	-0.935882	-0.250498	0.0274612	-0.110806	0.0842899
b0293	-0.336961	0.336961	-1.06099	-1.15583	0.162775	-0.0141342	-0.456426	-0.00716214	0.0883359	-0.418043	-0.0716756	0.0523019	0.170588	-0.222469	0.324903	0.332095	0.324927	0.21428	-0.344726	-0.447191	-0.212168	-0.580602	-0.435159	-0.362716	-0.566931	-0.57003	0.560308	0.947566	3.39053	3.45297	3.94265	3.81538	-0.722735	-0.72827	1.97408	1.92141	2.22849	2.29031	0.136887	0.0348388	0.127449	-0.0229264	0.571052	0.304306	0.194628	-0.176043	0.350325	0.841537	0.118506
b0294	0.256979	-0.256979	-0.513514	-1.11179	1.48776	0.639264	-0.295081	-0.808686	0.508526	0.121648	0.260248	0.831193	0.514997	-0.12042	0.73349	0.482447	0.823634	0.718511	-0.0524629	-0.331123	-0.307191	-0.402319	-0.535822	-0.228558	-0.307942	-0.069972	0.966696	1.83632	3.44545	3.32364	2.8466	2.90724	0.404703	-0.394792	2.25034	1.86706	1.88576	1.84093	0.953728	0.836914	0.575282	0.835723	-0.317787	-0.170812	0.0982976	-0.204003	0.586385	-1.11179	0.0118192
b0295	0.296913	-0.296913	-1.45053	-1.04828	0.24494	-0.40006	0.117667	-1.98792	-0.341681	0.195536	-1.05969	-0.551236	0.00776677	-0.275658	-0.000219211	-0.506384	-0.559101	-0.446196	-1.71831	-1.15598	-1.69534	-0.877865	-2.66995	-2.66995	-0.709505	-2.66995	0.725675	0.178433	0.605007	0.827733	0.00171351	1.02126	-0.71148	-0.864113	-2.66995	-1.32093	-2.66995	-2.66995	-2.66995	-2.66995	-1.12743	-1.36124	-0.726672	-2.66995	-1.57783	-1.5774	-0.249722	-0.0518661	-1.65853
b0296	0.512897	-0.512897	-0.898492	0.19704	11.1452	11.177	0.853803	2.48482	2.59368	2.78321	-0.0171313	0.877327	0.500571	0.782184	-0.271524	0.249226	0.481231	1.10511	9.93862	9.87359	0.584415	-0.727095	9.94268	10.1664	0.936565	1.21242	-0.389136	0.667373	6.84944	6.82482	0.0322047	0.618854	1.65845	0.19865	-1.24345	-1.26289	0.158213	0.731418	0.187047	0.0671083	10.0605	2.72806	0.348597	-0.0985506	0.556891	-0.0247955	-2.00152	0.11314	-1.09241
b0297	-0.534011	0.534011	-0.102663	-0.534011	-0.10834	-0.0474329	0.0665564	0.0273212	-0.0992583	-0.291237	-0.0914284	-0.534011	-0.534011	-0.00125519	-0.534011	0.218466	-0.302396	-0.279906	0.451546	0.256981	0.0570257	0.362451	0.201928	-0.17074	-0.20879	0.520502	-0.534011	-0.534011	0.188906	0.621466	0.0214975	-0.534011	1.17595	-0.0114048	-0.0284777	-0.534011	-0.534011	0.565614	-0.534011	0.0363598	-0.534011	-0.534011	-0.213433	0.165326	-0.158934	-0.534011	-0.534011	-0.534011	0.0823151
b0300	0.442619	-0.442619	0.186655	0.168601	-0.309025	-0.106067	0.327951	0.238929	0.150283	0.412659	-0.0932205	-0.153808	0.778525	0.255603	0.222578	-0.27952	0.13741	0.320833	-0.27693	-0.775947	-0.937884	-0.925563	-0.0788362	-0.508509	-0.146199	0.31894	0.649019	0.230952	0.0465246	0.260526	0.539786	0.58698	0.804698	0.134825	-0.013365	0.127719	0.793059	0.588539	-0.246913	-0.201021	0.0838507	0.328845	-0.565568	-0.968083	-1.69395	-0.595128	-0.51252	-0.435123	0.126451
b0301	-0.175548	0.175548	-0.280227	0.280096	-0.153128	0.166796	1.13203	0.811533	1.01138	0.863144	-0.324891	-0.127536	0.300917	-0.57212	0.18535	0.188869	-0.00409169	-0.244493	-1.77214	-0.901601	-1.4735	-0.611093	-1.25234	-2.55371	-1.75297	-0.692264	0.423201	-0.148658	-0.149067	0.482716	0.149634	0.65666	0.452762	-0.856913	-0.638864	0.181329	-0.823797	0.0387058	-1.1836	-0.156236	0.897801	-0.611591	-1.05523	-0.535556	-0.700194	-0.387957	-0.258345	-0.396177	-0.811294
b0303	0.133683	-0.133683	-1.01104	-0.502104	-1.72398	0.712705	0.331368	0.00988914	-0.170637	-0.131019	-1.72398	-1.00736	-0.274325	0.372607	-0.528586	0.0880887	-0.536484	-0.453212	-1.72398	-1.72398	-1.72398	-1.72398	-1.72398	-1.72398	-1.72398	-1.72398	-0.622672	-1.72398	-0.591034	-1.72398	-0.278871	-0.621897	-1.72398	-0.875471	-1.72398	-0.921218	-1.72398	-1.72398	-1.72398	-1.72398	-1.72398	-1.72398	-0.788352	-1.72398	-1.72398	-1.72398	-1.72398	-0.5629	-1.72398
b0304	-0.0862673	0.0862673	2.28835	2.08287	0.259072	-0.00353477	2.42343	2.17341	0.668281	0.467002	1.40809	1.42401	1.29892	1.02782	1.44756	1.54698	1.57251	1.43944	1.49639	1.66165	0.994219	0.950109	1.51162	1.46119	1.6965	1.88516	0.885751	0.731985	0.237311	0.424134	1.11796	1.1068	1.8895	1.45037	1.1104	1.28833	1.42865	1.72414	-0.136607	0.124239	1.85599	1.04552	0.10408	0.117132	-0.611273	-0.583129	0.364973	0.575335	1.26847
b0305	0.197416	-0.197416	0.2605	0.313319	-0.512146	-0.627573	-0.183697	-0.323575	0.24074	-0.194089	0.329095	0.17276	0.552761	-0.0971359	-0.15767	0.509202	0.37852	-0.226891	0.379165	0.448719	0.295179	0.532576	-0.105448	0.26305	0.00292896	0.0626856	-0.0389579	0.0116067	0.57273	0.381761	-0.141901	0.47405	0.200759	0.191839	0.331452	0.323922	0.471326	0.405147	1.09448	0.654852	0.525422	0.544583	-0.313039	-0.0867922	-0.242997	-0.242331	0.341213	-0.339048	-0.166368
b0306	-0.033118	0.033118	-0.370926	-0.421508	-0.775561	-0.805497	-0.539	-0.994877	-0.135386	-0.0424319	-0.286765	-0.180774	-0.698275	-0.280792	-0.409207	-0.510021	-0.277718	-0.107868	-1.26623	-0.747928	-1.11015	-0.649581	-0.690192	-1.24351	0.0929467	-1.56691	-0.455899	-0.406533	-1.45039	-0.926185	-1.078	-0.550006	-0.129483	-0.251848	-0.416081	-0.718313	-0.750111	-0.312065	-0.926261	-0.510214	-0.627217	-0.19274	-0.636922	-0.256954	-1.36187	-2.23852	-0.313401	-0.273436	-1.05549
b0307	0.0157802	-0.0157802	0.379388	0.410725	-0.332003	-0.532401	0.329656	0.0786675	-0.10433	0.179594	0.103704	0.127094	-0.0212731	-0.0848733	0.122963	0.359081	0.365636	0.216233	0.465859	0.465317	0.642095	0.154053	0.328359	0.0301767	0.393653	0.669315	0.528741	0.44304	0.0915846	0.196477	0.613619	0.601403	0.855205	0.314573	0.309976	0.214356	0.420996	0.374131	-0.236435	0.249744	0.20551	-0.0378948	-0.39309	-0.239933	-0.342047	-0.474256	0.048213	-0.0824501	0.493938
b0308	0.198515	-0.198515	0.26201	-0.00167047	-0.519377	-0.453827	0.0185262	0.115298	0.11285	0.0573112	0.302434	0.172073	-0.101162	0.32445	0.470575	-0.0188134	0.298926	0.435993	0.4269	0.0675199	0.44738	0.343603	0.218322	0.31722	0.517082	-0.0660059	0.494797	0.579889	-0.352056	-0.015605	0.0194141	0.242159	0.368124	0.549816	0.0663272	0.0477021	-0.427162	0.402238	-0.704525	-0.360077	-0.0879864	-0.236333	0.00232926	-0.0270738	-0.0926618	-0.64221	0.153514	0.19756	0.189422
b0310	0.227739	-0.227739	-0.0141676	-0.098356	-0.280522	-0.901396	-0.584263	0.00764118	-0.260237	-0.728615	-0.555175	-0.754735	-1.50798	-0.602595	-0.127288	-0.19364	-0.414039	-0.505245	-0.538769	-0.799265	-1.50798	-0.422206	-0.988382	-1.05055	-1.09713	-0.954346	-0.648953	-0.622087	-0.622319	0.0377019	0.513489	0.0944697	0.0640188	-0.231759	0.0349123	-0.895498	-0.261997	0.185315	-0.739275	-0.329331	-0.782144	-0.918316	-0.527833	0.0262854	0.223727	0.383277	-0.513922	-0.0450975	-0.0558504
b0311	0.0055321	-0.0055321	0.653896	0.789136	-0.201608	-0.301946	0.992956	0.885127	-0.0566519	-0.248281	-0.0146456	0.129978	0.0403812	0.0791858	0.0611916	-0.0859379	0.194397	0.0780561	-0.0880182	-0.120392	0.0686709	-0.0136738	-0.167116	-0.417602	-0.148657	0.00432071	0.0878194	-0.0544198	-0.0789687	-0.0851707	-0.111382	-0.128729	0.29972	0.567204	0.818921	0.733252	0.962937	0.971139	0.78945	0.802435	0.341184	0.307062	1.12166	1.0682	1.04622	1.05965	0.506325	0.45185	0.24392
b0312	0.0240537	-0.0240537	0.859247	0.980327	0.00643911	-0.0901749	0.835521	0.794029	0.0553736	0.0715191	0.379695	0.391581	0.348569	0.230731	0.37579	0.315958	0.484621	0.512849	0.283697	0.375287	0.673244	0.509516	0.156291	0.282618	0.357661	0.352082	0.11157	-0.0155904	0.0701292	-0.107772	0.066511	-0.189978	0.877357	0.94497	0.989556	0.987197	1.09171	0.951693	1.11307	1.1363	0.726514	0.80097	1.21201	1.25243	1.20833	1.13658	0.71383	0.718621	0.726726
b0313	-0.0728308	0.0728308	0.373589	0.660674	-0.513679	-0.359677	0.309134	0.65507	-0.21184	-0.213977	-0.0357301	-0.0554855	0.0272321	0.437976	0.0555787	-0.126246	0.0166563	-0.0772134	0.130747	-0.0283089	0.352423	0.630017	0.144115	0.1665	0.416986	0.451817	-0.0296827	0.0824066	-0.342992	-0.156176	-0.186426	-0.389354	0.323607	0.376644	0.407848	0.38703	0.559766	0.35591	0.964422	0.652888	0.391974	0.412465	1.18868	1.19122	1.04174	1.06354	0.560775	0.424214	0.0450988
b0314	-0.0809467	0.0809467	0.0451357	-0.0649842	-0.501023	-0.67376	0.220764	-0.155016	-0.57388	-0.605387	-0.226626	-0.246528	-0.421574	-0.662142	-0.436581	-0.284529	-0.218212	-0.184983	-0.584306	-0.424676	-0.376108	-0.307144	-0.588036	-0.552379	-0.201562	-0.259807	0.159927	0.235569	-0.128181	-0.0674512	-0.468489	-0.437511	0.26109	0.382884	0.374473	0.330419	-0.135762	0.307334	0.661822	0.497389	0.199298	0.138529	0.321604	0.346297	0.202359	0.308947	-0.22261	-0.126598	0.021801
b0315	-0.137451	0.137451	-0.00436944	-0.0873043	0.113371	0.0895809	-0.0476922	0.0417525	0.831596	0.976224	0.138063	0.0306321	0.267226	0.147022	0.43915	0.362402	0.626772	0.713845	-0.172449	-0.140046	0.317745	0.0824437	0.475982	0.779297	0.237169	0.233408	0.666895	1.01906	2.71007	2.83651	2.11245	2.21818	0.500537	-0.151071	2.92575	2.98859	2.10914	1.7614	1.30545	1.45103	0.274477	0.241791	1.01558	1.01157	1.70292	1.5201	0.445734	0.581379	0.534241
b0316	-0.247279	0.247279	0.0953855	-0.300429	-0.537257	-0.181301	-0.0981791	-0.235085	-0.0440005	-0.483513	-0.117889	-0.203501	-0.0556089	-0.114402	-0.314136	0.100154	-0.0207323	-0.267523	-0.406288	-0.13523	0.0404611	-0.115542	-0.0594446	-0.263891	-0.177396	-0.242376	0.0916517	0.0869608	-0.0215736	0.015015	0.508283	0.297032	-0.0148203	-0.435574	0.0274005	-0.00432168	-0.0843275	0.481962	-0.252884	-0.196221	0.0113614	-0.391412	-0.160896	-0.244935	-0.498482	-0.61654	-0.415648	-0.0657033	-0.011569
b0317	-0.485137	0.485137	1.29675	0.698245	0.652921	0.281886	0.443357	-0.131958	0.206631	0.48709	0.876815	0.456359	-0.485137	0.872678	1.02376	0.361712	1.41869	0.939639	0.955627	1.16071	1.19948	0.840931	0.628736	0.100739	1.19827	1.04305	0.143729	0.164927	-0.485137	0.409436	0.917275	-0.485137	1.3825	0.616251	0.309111	0.561141	-0.485137	-0.485137	-0.485137	0.401094	1.1906	0.751101	0.969732	-0.485137	1.55633	0.118679	0.736213	0.98418	1.03332
b0318	-0.125107	0.125107	0.212792	0.21756	0.326617	-0.496568	0.52808	0.806088	0.127875	-0.0956268	-0.120641	0.967911	0.337529	0.323893	1.02594	0.859657	0.50588	1.03605	0.060989	0.317674	0.42714	0.858583	0.200373	0.328134	0.915164	0.821512	-0.287266	-0.362713	-0.648669	-0.564592	-0.226261	-0.172639	-0.323308	-0.491325	-0.27805	0.256526	0.477125	0.325505	-0.0579487	-0.578689	-0.235708	0.565431	-1.2645	-0.455362	-0.346582	-0.601025	-0.645433	0.21647	0.433237
b0319	-0.00814091	0.00814091	-0.156655	-0.434624	-0.637766	0.0801264	0.291139	-0.218806	-0.150497	-0.822004	-0.440606	-0.294503	-0.101306	-0.529973	-0.292917	0.0386294	0.199838	-0.236988	-0.748051	-0.490228	-1.06684	-0.78308	-0.649119	-0.408769	-0.471922	-0.00542727	-0.361657	-0.657174	-0.657298	-0.747471	-0.507076	-1.06684	1.04132	-0.155212	-0.357293	-0.571497	-1.06684	0.382238	-0.439148	-0.492121	-0.741192	-0.233223	-0.0635801	-0.561272	-0.688714	-1.06684	-1.06684	0.172307	0.589233
b0320	0.212996	-0.212996	1.26483	1.25484	-0.211659	0.0408294	1.32719	1.20655	0.355742	0.194466	0.556606	0.596249	0.202431	0.0900337	0.83485	0.55845	0.307225	0.635298	0.452965	0.755038	0.915913	0.407668	0.139923	0.816679	0.95098	1.08563	0.303283	0.481058	-0.154785	-0.0758572	0.50163	0.559486	1.05305	1.20099	1.01626	0.888464	1.03472	0.721786	0.219701	0.536753	0.620504	0.675841	0.46975	0.5373	0.765875	0.318582	0.720532	0.233979	1.08469
b0321	-0.342622	0.342622	0.858223	0.488917	-0.0729739	0.0570186	0.980567	1.17617	0.305598	0.591447	0.891381	0.969115	0.478774	0.360269	0.794879	0.381346	0.961087	0.816243	1.288	1.0805	0.787041	0.940691	0.535497	0.30096	1.16716	1.06097	0.552563	0.425147	-0.115732	0.955598	0.197149	0.293784	2.2376	1.58945	0.911344	0.789308	1.21439	0.804227	0.858088	0.740085	0.980218	0.781447	0.768228	0.577373	0.245339	0.847033	0.584337	0.710688	0.728373
b0323	0.200418	-0.200418	0.906613	1.67065	0.742171	0.152738	1.21145	1.33094	0.505454	-0.199083	0.0783437	1.04922	1.50347	0.61166	0.84253	1.26135	0.906052	0.679818	1.18314	1.33241	1.5184	1.33546	0.994789	0.961782	1.13128	1.19851	0.79913	1.09375	0.133994	0.445133	0.657061	0.494869	2.02293	1.5914	0.938319	1.06217	1.34257	0.842484	0.787801	0.9005	0.934795	1.28166	1.35688	1.08746	0.451561	0.073718	1.37866	-0.0937272	0.775085
b0324	-0.0923795	0.0923795	0.868819	0.728351	-0.26739	-0.309961	0.64951	0.509697	-0.309516	-0.0946614	0.460134	0.461301	0.370876	0.302932	0.443153	0.291786	0.460863	0.44941	0.609103	0.435382	0.893949	0.881015	0.438502	0.383664	0.57883	0.734218	0.584013	0.415976	0.168888	0.182098	0.314517	0.426871	1.32369	1.41981	0.538698	0.537179	0.156276	0.504333	0.183642	0.263433	0.42625	0.417168	0.41444	0.525732	0.451706	0.48104	0.369429	0.475218	0.553752
b0325	-0.0839657	0.0839657	2.1785	2.16219	-0.245631	-0.270748	1.93966	1.88361	0.164086	0.307589	1.13704	1.12565	0.874793	1.03666	1.04195	1.00706	1.08785	1.20037	0.959534	1.02661	0.823373	0.758912	0.680715	0.576752	1.16102	1.26215	1.4732	1.46528	0.901418	0.824938	1.297	1.34811	2.08951	1.90956	1.03013	1.04082	1.42429	1.41264	-0.3839	-0.235188	1.41673	0.945235	-0.0591855	-0.0497525	-0.774877	-0.715086	0.0848829	0.115029	1.30934
b0326	0.218424	-0.218424	-0.0806601	-0.221704	-0.251344	0.43832	0.421527	0.12814	0.205371	0.101181	-0.0621506	0.730549	0.122622	0.0831962	-0.423404	0.266453	0.431693	0.137068	-0.276178	-0.0515531	-0.883688	-0.337451	-0.108768	-0.498571	-0.0272503	-0.883688	0.339597	1.58092	0.373448	0.480361	0.119022	0.855387	1.19911	0.067109	0.0398975	0.0173839	0.20376	-0.883688	0.223489	-0.281381	-0.0322334	-0.0133401	-0.0375689	-0.594242	-0.174821	-0.174509	-0.391408	-0.101057	0.00714473
b0327	-0.187847	0.187847	-1.36691	-1.36691	0.12853	-0.593878	-0.681384	-1.36691	-0.66959	-0.16812	-1.36691	-1.36691	0.0490357	-0.000217371	-0.669548	-0.513592	-1.36691	-0.617837	-1.36691	-1.36691	-1.36691	-0.550335	-1.36691	-1.36691	-1.36691	-1.36691	-1.36691	-0.262575	0.355202	-1.36691	-1.36691	-0.293179	-1.36691	-1.36691	-1.36691	-0.0832044	-1.36691	-1.36691	-1.36691	-1.36691	-1.36691	-1.36691	0.0972047	-1.36691	-1.36691	-1.36691	-1.36691	-1.36691	-0.409469
b0328	-0.117585	0.117585	-1.7873	-1.17906	-0.765497	-1.28327	-1.66605	-2.15771	-0.955646	-0.132588	-0.932848	-1.21532	-0.191247	-0.861334	-0.608489	-1.03805	-0.966251	-0.854579	-0.275065	-0.503595	0.179455	-1.32997	-1.36468	-1.33284	-0.819606	-1.50633	-1.08427	-1.04026	-1.84375	-1.07279	-0.469367	-0.806662	-1.04315	-2.3764	-0.841583	-1.6566	-1.12404	-1.71186	-0.300222	-0.287989	-0.549536	-0.847892	-1.31912	-1.36488	-0.864665	-0.182629	-0.716478	-1.00215	-0.565942
b0330	-0.271556	0.271556	1.53027	1.70275	-0.250893	-0.344956	1.58643	1.35037	0.380956	0.461243	0.554553	0.432685	0.792339	0.241006	0.540808	0.479742	0.75967	0.867682	1.80523	1.78761	1.54526	1.3839	1.66916	2.09908	2.16726	2.13876	1.14778	0.958023	0.896394	0.854966	1.33276	1.29292	1.19191	0.976635	0.335837	0.290703	1.09768	1.00734	-1.28756	-0.747313	0.793126	0.673711	-0.469067	-0.441829	-0.919371	-1.25639	-0.0426368	-0.0711472	0.960336
b0331	-0.0603427	0.0603427	2.51452	3.0126	-0.444112	-0.487553	0.494672	0.599743	0.120509	-0.269672	0.53852	0.289849	-1.3236	-0.258066	-0.723021	-0.241689	-0.190642	0.463172	1.5784	1.57023	0.12763	-0.0158739	1.9681	1.20349	0.912759	0.850678	3.6566	3.9929	4.10332	4.49059	5.02415	5.01361	3.06928	3.50137	3.47867	3.71118	4.3626	4.5902	-1.3236	0.211614	0.244198	-0.50927	0.555653	0.542472	0.132426	0.933325	0.370099	0.66506	3.10961
b0333	-0.0876867	0.0876867	1.43743	1.96286	-0.204864	-0.276861	0.524242	0.0984627	-0.472943	0.361645	0.514785	0.190969	-0.0425087	0.19149	-0.185849	0.0297772	0.184364	-0.206677	1.01718	0.900736	0.396903	0.525417	0.85109	1.14482	0.626332	1.01604	1.80807	1.6961	2.32178	2.31612	3.14994	2.80371	1.96122	1.65973	1.95344	1.86287	2.49215	2.89687	-0.167405	0.353923	0.6181	-0.0206318	0.29423	-0.250034	-0.0909623	-0.234674	-0.215939	0.502432	1.40417
b0334	-0.2474	0.2474	1.19009	1.39845	-0.27053	-0.284953	-0.0162004	0.314997	-0.00118554	-0.553495	0.0134478	0.402457	-0.317078	-0.622291	-0.0814609	-0.0991637	-0.172484	-0.10928	0.781214	0.334865	-0.422951	-0.136314	0.0344275	0.0577892	0.0797819	0.362348	1.63548	1.44093	2.26787	2.10091	2.89723	2.96776	2.08415	1.13186	2.21556	2.23163	2.93353	2.44266	-0.559828	0.493133	0.524789	-0.201066	0.437737	0.356116	-0.525093	0.416783	-0.211688	-0.28047	1.35744
b0335	0.465126	-0.465126	0.822921	1.38076	-0.0420053	-0.23971	0.53954	0.613662	-0.362258	0.278101	0.366342	0.649811	0.220754	0.271703	0.3696	0.184439	0.683639	0.445789	0.912629	0.97753	0.550501	0.655362	0.6502	0.435689	0.873974	0.740354	1.69297	1.50481	1.23978	1.30618	2.15975	1.81841	1.78218	1.92462	1.49784	1.48287	1.75047	1.55821	0.199674	0.169755	0.437329	0.151942	-0.127402	-0.116064	-0.00375761	-0.00318559	0.319692	0.445753	0.990447
b0336	-0.00160172	0.00160172	-3.97251	-4.44335	0.502639	0.419762	-2.82047	-2.90141	-0.112579	-0.00229146	0.183148	0.238594	-0.00415928	0.2292	0.422809	0.200398	0.297006	0.292195	-5.10145	-4.99409	-5.09056	-5.04386	-4.12612	-3.58751	-4.94539	-5.273	0.115492	0.137913	-1.23718	-1.33186	-0.393348	-0.536395	-3.70123	-3.72468	-3.84213	-3.22629	-2.81518	-2.86854	-0.538219	-0.272229	-2.02783	-0.721112	-0.202781	-0.265539	0.0704782	0.2028	-0.441	-0.28621	1.6892
b0337	-0.0878296	0.0878296	-3.06818	-3.22394	0.213051	0.0592044	-2.4824	-2.32235	-0.497933	-0.508208	-0.233338	-0.245336	-0.110569	-0.194536	-0.121304	-0.139547	-0.203837	-0.121754	-3.75034	-3.86239	-3.4856	-3.46812	-3.15818	-3.23068	-3.81298	-3.57434	-0.0426453	-0.0440481	-1.0621	-1.15768	-0.327815	-0.352307	-2.48966	-2.12731	-2.46986	-2.50595	-2.18189	-2.06699	-0.498013	-0.406069	-2.01615	-0.870138	-0.181215	-0.220589	0.0877347	0.113194	-0.464205	-0.373131	1.2495
b0338	-0.0102881	0.0102881	-0.0845069	0.0663924	-0.301095	-0.237526	0.193105	-0.140407	-0.161241	-0.210422	-0.0723824	-0.0468724	-0.141852	-0.204625	-0.202695	-0.161395	-0.33696	-0.0558708	-0.88507	-0.504012	-0.128678	-0.351635	-0.732528	-1.02297	-0.644434	-0.390129	-2.6324	-2.1507	-2.69261	-3.78162	-2.6808	-3.81368	0.382713	0.340906	0.031412	-0.221158	0.281576	-0.248268	-0.01059	0.000124081	0.0603575	0.100919	-0.304332	0.141627	-0.213206	-0.142453	-0.0621829	0.0325545	-2.0063
b0339	0.215335	-0.215335	1.07267	1.16103	0.16715	0.801955	0.657837	1.17486	0.319386	0.368667	0.283169	0.536032	-0.372765	0.545951	-0.0127928	-0.540607	0.24742	0.235055	0.202896	0.00403973	-0.58959	0.842409	0.366984	1.04279	-0.301095	0.924534	0.66782	0.541986	0.227324	0.112648	-0.377885	0.898281	1.19174	1.09278	0.336239	0.364694	0.536603	-0.470712	-0.526766	-0.106392	-0.767767	0.309441	-0.19284	0.0146351	0.966974	0.122181	0.63636	0.146183	0.55176
b0340	0.717148	-0.717148	1.63641	1.75959	0.205994	0.208251	0.943266	1.15348	1.17312	1.06269	0.847481	1.16966	0.894098	0.919218	1.40421	0.506862	0.885172	1.19832	0.144369	0.590274	0.35379	1.04876	1.0672	0.867217	0.764524	1.03494	0.778256	0.307112	0.197008	0.534917	0.408225	0.54162	2.36125	1.99202	0.687521	0.883731	0.817355	0.80004	0.588262	-0.276987	0.754361	0.634652	1.11034	0.567077	0.850625	-0.0330616	0.611223	0.549706	0.833703
b0341	0.0680357	-0.0680357	0.160951	0.173574	-0.711344	-1.06454	-0.0256862	0.0791276	-1.05561	-0.831125	-0.2749	-0.170056	-0.67514	-0.436106	-0.447597	-0.333522	-0.428735	-0.539054	-0.786454	-0.498905	-0.544048	-0.297811	-0.368349	-0.445152	-0.925396	-1.08144	0.206807	0.0321877	-0.452515	-0.628816	-0.41499	-0.500313	1.0294	0.66512	-0.718927	-0.37069	0.209747	-0.920358	-0.730559	-0.64359	-0.375703	-0.568618	-0.882725	-0.447054	-0.742757	-0.876681	-0.517757	-0.594408	0.225789
b0346	0.0597581	-0.0597581	1.03883	1.12084	-0.231013	-0.225661	1.06964	0.82809	-0.0437151	-0.130615	0.277059	0.226434	0.266783	0.0583268	0.22272	0.364561	0.448464	0.447422	1.76384	1.96408	1.9184	1.70471	1.54385	1.59572	2.19542	2.19584	-0.168551	0.141297	0.231162	0.131451	0.158287	0.0188988	0.417179	0.588483	-0.0487245	-0.110716	0.307143	0.144086	-0.657763	-0.754918	0.405606	0.320541	0.13561	0.0560791	-0.337015	-0.293194	0.187697	-0.089387	0.0951174
b0347	-0.129993	0.129993	-0.357254	0.102602	-0.869573	-0.911417	-0.320077	-0.185361	-0.455969	-0.692536	-0.432426	-0.739723	-0.695747	-0.302037	-0.543609	-0.777081	-0.0946862	-0.50399	0.672523	0.589852	0.640721	0.657976	-0.0857567	-0.305366	0.343452	0.308642	-0.246369	-0.659562	-0.385541	-0.00538056	-0.701113	-0.0422537	0.244195	0.063999	-1.0066	-0.692262	-1.13288	-0.484589	-0.746815	-1.34818	-0.340578	-0.742104	-0.0789182	-0.830289	-1.16468	-0.538631	-1.00899	-0.561368	-0.270403
b0348	-0.401807	0.401807	-0.240008	-0.333641	-0.858148	-1.19865	-0.855159	-0.640057	-0.473166	-0.597325	-0.81204	-0.530121	-0.192019	-0.5096	-0.527199	-0.978053	-0.333109	-0.605463	-0.0900366	0.0113022	0.110828	0.304987	-0.483011	-0.0880248	0.00353971	-0.504486	-0.200984	-0.846756	-0.508264	0.123258	-0.320115	0.0173713	-0.445278	-0.0686189	-1.05917	-0.485143	-1.63384	-1.5742	-1.61547	-2.07964	-0.786581	-0.310576	-0.461185	-0.521698	-0.339382	-0.709569	-0.68351	-0.468728	-0.461693
b0349	-0.497317	0.497317	0.90178	1.02956	0.425587	-0.190474	0.763961	0.708005	0.701297	0.444829	0.363806	-0.227657	0.478772	0.484998	0.701386	0.866988	-0.234397	0.557704	1.68931	1.51113	1.96872	1.58293	1.33688	1.14684	1.14464	0.977029	0.730168	0.417885	1.06744	0.594249	0.609081	0.881934	1.59378	1.53838	0.657744	0.873333	1.19504	1.19773	1.22743	1.18495	1.18232	0.258215	1.67716	1.27277	1.19239	1.29864	1.61815	1.56007	0.197539
b0350	0.158328	-0.158328	0.662702	0.0872483	0.0642521	-0.294199	0.554516	0.481833	0.00138468	-0.395431	-0.0728549	-0.261893	-0.0392045	0.0789829	0.0483456	-0.367284	0.210004	-0.154109	0.35615	0.752413	0.636629	0.633301	-0.213168	-0.383275	0.229916	-0.125085	0.431543	-0.463787	-0.239279	0.0724366	-0.182886	0.301392	2.89402	2.94938	2.70592	2.45351	2.43804	2.6048	3.05252	3.09768	0.220428	-0.147182	3.25239	3.22036	2.96731	3.07713	3.14256	3.11503	-0.366372
b0351	-0.372592	0.372592	1.51366	1.25158	0.0642666	-0.41217	1.08436	0.442111	0.0916691	0.0858682	0.97836	0.600003	0.198134	0.613672	0.529616	0.159752	0.88242	0.601494	1.43772	0.764631	1.36377	1.06043	0.671604	1.05674	0.940134	1.00623	1.21077	0.00492384	0.986701	0.861602	0.720125	0.657914	3.25742	3.49271	2.76917	3.12739	3.14261	3.05996	2.75138	3.08168	0.757081	1.10396	2.94862	2.86662	2.98011	2.83363	2.67081	3.25955	1.04736
b0352	-0.0965542	0.0965542	0.858471	1.12056	0.0606756	-0.209709	0.702197	0.177463	-0.0725734	-0.024445	0.543927	0.750749	0.231895	0.699966	0.399244	0.445861	0.477063	0.543553	1.3294	1.15293	1.17915	0.887827	1.00525	0.691757	0.613165	0.851524	0.578652	0.813593	0.63013	0.326107	0.12949	0.804259	3.11673	3.34993	2.3645	2.6312	2.74603	2.48855	2.60791	2.28338	0.564525	0.751341	2.7383	2.48709	2.5655	2.49467	2.52589	2.81139	0.640704
b0353	-0.426248	0.426248	0.789588	0.758813	-0.207911	-0.159989	0.87184	0.380977	-0.444339	-0.217226	0.431286	0.692475	-0.120356	0.292072	0.323236	0.390359	0.828957	0.518557	1.27518	1.43935	1.47372	1.46101	1.19351	1.1079	1.21087	1.68032	0.546023	0.310589	-0.267625	-0.36291	-0.233262	-0.162766	2.09977	1.76454	1.11048	0.739257	1.34976	0.558062	1.25306	0.429129	0.853956	0.225414	1.02684	0.745329	0.566293	0.349155	0.923305	0.953982	0.686712
b0354	0.144686	-0.144686	-0.776588	-1.32008	-0.628879	-0.568657	-0.711344	-1.46686	-0.881982	-0.561394	-0.405954	-0.446474	-0.396047	-0.607982	-0.174048	-0.424033	-0.0444244	-0.375824	-0.266284	-0.634024	0.00459545	-0.282148	-0.88975	-0.569513	-0.785921	-0.842738	-0.380881	-0.118669	-0.501358	-0.369951	-0.364269	-0.379456	-0.0158407	-0.566873	-0.0616205	-0.0478695	-0.127724	-0.291938	-0.463476	-0.764581	-0.509744	-0.457224	-0.555861	-0.605163	-0.389457	-0.0208664	-0.338517	-0.637767	-0.470545
b0355	-0.0339537	0.0339537	-0.835751	-1.23201	-0.674767	-0.722547	-0.693689	-0.841634	-0.429221	-0.391589	-0.481567	-0.976713	-0.805544	-0.987749	-0.797499	-0.51665	-0.665868	-1.03319	-0.842723	-0.745995	-0.332322	-0.37148	-1.95507	-1.51595	-1.24676	-1.32071	-0.839102	-1.18282	-0.830594	-0.361831	-0.372131	-0.366042	-1.17623	-1.44405	-0.28569	-0.386243	-0.726149	0.0236819	0.200562	0.248986	-0.181967	0.167124	-0.750153	-0.659147	-0.578128	-0.653087	-0.369619	-0.383939	-0.414946
b0356	-0.151766	0.151766	0.208846	0.308322	-0.42687	-0.558375	-0.113284	-0.171701	-0.439937	-0.462136	-0.254132	-0.244314	-0.35929	-0.233554	-0.228839	-0.156982	-0.276619	-0.256771	0.628522	0.648997	0.569975	0.597848	0.0123673	0.0849732	0.364368	0.394204	-0.116281	-0.133491	0.0210513	-0.0256498	0.380416	0.478005	-0.0145561	0.0603566	0.0169713	-0.0336955	0.18116	0.186682	0.109159	0.130531	0.382079	0.410275	-0.237332	-0.0711724	-0.146292	-0.231468	-0.0629582	-0.0238188	0.0705313
b0357	0.300849	-0.300849	-0.340289	-0.105728	-0.161798	0.390162	-0.254146	-0.204237	-0.0592341	0.593168	-0.381557	-0.413955	-0.777626	-0.291931	-0.274842	-0.728795	-0.775703	-0.371613	-0.230723	0.181239	-0.220404	0.374659	-1.0736	-0.782343	-0.186707	-0.246151	-0.160489	-0.236386	0.131114	0.21917	-0.0944904	0.179587	-1.82716	-1.2765	-1.267	-1.58029	-2.0092	-1.90293	-0.804375	-1.34263	-0.465707	-0.303984	-0.974942	-0.951574	-1.40801	-0.616478	-0.21734	-0.820933	-1.55236
b0358	0.110627	-0.110627	-0.256891	-0.0135201	-0.42817	-0.399495	-0.0844375	-0.626967	-0.303926	0.188227	-0.24739	-0.569915	-0.305401	-0.0867304	-0.530992	-0.474569	-0.25762	-0.645944	0.411609	0.24125	0.265015	0.335852	-0.079375	0.543765	1.03477	0.796833	0.715502	0.690365	0.573781	0.102672	1.27904	1.14605	0.399692	0.123832	-0.305196	-0.38429	-0.0845102	-0.659626	-0.501226	-0.637097	0.25302	-0.638492	-0.830707	-0.508228	-1.04798	-0.964798	-0.935179	-0.895661	0.146775
b0360	0	0	0	0	0	0	0	0	0	0	0	0	0	0	0	0	0	0	0	0	0	0	0	0	0	0	0	0	0	0	0	0	0	0	0	0	0	0	0	0	0	0	0	0	0	0	0	0	0
b0363	-0.139868	0.139868	0.608871	0.397515	-0.626591	-0.113735	0.832538	0.129339	0.0336367	-0.257399	-0.0678424	-0.0629344	0.120052	-0.286604	-0.0279307	0.188789	0.295623	0.0494176	0.0459393	0.641786	0.387078	0.589421	0.549604	0.148652	0.663086	0.763139	0.849836	0.560314	-0.00166084	0.348552	0.452259	0.42991	0.819882	0.474832	0.0147392	0.0105924	0.000602878	0.505636	0.0315238	-0.400535	0.233108	-0.447472	-0.617257	-0.3682	-0.423562	-0.734074	0.12958	-0.209571	0.189794
b0364	-0.178707	0.178707	-0.913683	-0.612616	-0.641766	-0.305127	-0.407857	-0.680583	-0.393947	-0.607938	-0.175891	-0.395624	-0.464178	-0.227831	-0.393898	-0.48452	-0.634304	0.373883	-0.793485	-0.796092	-1.26092	-0.254402	-0.232853	-1.26092	-1.26092	-0.618761	-0.687831	0.0750269	-0.668323	0.080327	1.17233	0.0404275	-0.422313	-0.244678	-0.533767	-0.552595	-1.26092	-1.26092	-0.37849	-1.26092	-0.426052	-0.578211	-0.146016	0.130601	-0.314284	-0.71106	-0.130837	-0.650838	-0.758926
b0365	0.141851	-0.141851	1.55071	1.62556	0.201634	0.151971	1.74114	1.66668	0.842882	1.0223	1.14175	1.29341	1.49518	1.60886	1.19604	1.66216	1.54997	1.55501	0.0958762	-0.36478	-0.326888	-0.201949	-0.80103	-0.20486	0.0495984	-0.380964	0.730039	0.780115	-0.0737334	-0.253438	-0.11335	0.0985342	2.59222	2.04213	0.533171	0.761484	0.806567	0.0954609	0.731594	0.601585	0.270727	-0.480194	0.787759	0.52239	0.790577	1.00766	0.318365	1.40231	0.769593
b0366	0.155439	-0.155439	0.992953	1.29728	0.0556442	-0.902229	1.31431	1.22649	0.736402	0.327583	0.795387	1.02843	0.777332	0.57326	1.0319	0.452977	0.690931	0.714442	0.315711	-0.288943	-0.556045	-0.614162	-0.69095	-0.0130113	-0.071348	-0.795649	0.485227	0.604594	-0.55681	-0.18973	0.137099	0.261983	1.99753	1.9642	0.349107	-0.242923	0.733706	0.505879	0.305819	-0.29336	-0.0802732	0.349502	0.334608	-0.00671264	-0.16365	0.200352	-0.109294	0.509066	-0.0103945
b0367	0.572772	-0.572772	0.893648	1.26356	-0.287235	0.141185	1.00613	0.690972	0.859352	0.656795	0.394815	1.06936	0.313374	1.45089	1.03243	0.857451	0.59805	0.714537	0.942746	0.87318	0.855462	0.902188	0.107473	0.429699	0.388482	-0.149078	0.305121	1.16118	-0.0690654	-0.329075	0.308003	-0.468177	2.01574	1.42158	0.272963	0.392104	0.23493	-1.00058	-0.584354	-0.0750085	0.468614	-0.0760875	-0.177324	-0.220006	0.12761	0.251603	0.392232	0.120628	0.446518
b0369	-0.0284384	0.0284384	0.705309	0.680056	-0.136737	-0.0320661	0.496219	0.540428	0.255151	0.231307	0.437564	0.486625	0.277285	0.360087	0.393425	0.366071	0.456238	0.40859	1.26232	1.32193	1.54655	1.57466	-0.0551486	-0.210738	-0.00836408	0.0968609	-0.144254	0.0322046	-0.203051	-0.148486	-0.32896	-0.285938	0.628481	0.752492	0.449793	0.386894	0.243665	0.0347454	0.058208	0.302536	0.0843816	0.308563	0.373224	0.438438	0.372967	0.365875	0.484494	0.287821	0.31882
b0375	0.499747	-0.499747	-0.185471	-0.499747	0.0652429	-0.499747	-0.188948	0.0292316	0.296715	0.517418	-0.499747	-0.183624	0.713544	-0.499747	0.296762	-0.499747	0.290817	-0.499747	-0.0751012	-0.0775028	0.271918	-0.499747	-0.499747	0.348183	-0.499747	0.0866178	0.405149	0.433038	-0.499747	-0.499747	-0.499747	0.405825	0.966328	-0.499747	0.165795	-0.499747	-0.499747	0.876836	0.311238	-0.499747	-0.499747	-0.499747	-0.499747	-0.499747	-0.499747	0.00100716	-0.499747	-0.499747	-0.0432317
b0377	-0.145424	0.145424	-0.0454164	0.0190975	-0.668263	-0.809236	-0.111222	-0.149247	-0.214761	-0.497825	0.217578	0.202563	0.299856	0.272761	-0.060297	0.162794	0.145561	0.147658	0.402483	0.521329	0.688255	0.580625	0.308192	0.196721	0.750788	0.767178	0.239739	0.385008	0.234937	0.376851	0.606108	0.730937	0.386508	0.387438	0.213292	0.0745662	0.631264	0.508336	0.124466	-0.0829272	0.30293	0.324255	-0.571464	-0.747212	-0.478774	-0.558891	-0.692988	-0.320682	0.0186273
b0378	0.162466	-0.162466	0.931967	0.686125	0.0739004	0.218289	0.834348	0.750545	0.221111	0.406543	0.929976	0.941267	0.798725	0.752344	0.637119	0.81456	0.840843	0.901622	0.617016	0.594899	0.654954	0.609614	0.733789	0.493541	0.71195	0.702019	0.509817	0.367782	0.284374	0.264734	0.929362	0.612719	1.26806	1.01254	0.791707	0.728101	1.11802	1.26099	0.49454	0.643972	0.705058	0.546738	0.408767	0.548266	0.37251	0.403516	0.470889	0.606351	0.749129
b0379	0	0	4.10376	4.83903	1.96327	1.42996	4.12753	4.30394	1.7974	1.84016	1.59559	2.30781	1.21989	1.175	1.31364	1.54999	1.56642	2.0889	1.91074	1.61189	2.19052	1.14603	5.15666	4.98377	3.45537	3.82202	1.86328	1.90645	0	0	1.86607	0.910986	2.74117	2.02625	1.47128	1.09969	0	1.38372	0	1.24218	0.771117	1.06435	0.766162	1.97366	0	0	1.05086	1.94387	1.70104
b0380	0.270301	-0.270301	-1.94104	-2.41714	0.306578	-0.654117	-1.58185	-3.21703	-0.0647527	0.636679	-0.602013	-1.56331	-0.938682	-0.523995	-1.01951	-0.717452	-0.638577	-0.915911	-3.21703	-1.2246	-2.19359	-1.35475	-1.97984	-2.1006	-2.19448	-3.21703	-0.105369	-0.0528893	-0.90071	-0.40774	-1.67301	-2.03101	-0.861326	-1.34074	-2.32486	-2.34682	-1.56285	-3.21703	-0.289156	-0.907774	-1.60958	-3.21703	-3.21703	-1.786	-3.21703	-1.44144	-1.86509	-0.516682	-2.15553
b0381	-0.121913	0.121913	0.683657	0.535941	-0.243979	-0.173523	0.789542	0.767443	-0.222525	-0.32955	0.013316	0.0667006	-0.0381805	-0.0347603	0.0334551	0.215853	-0.136806	-0.0441048	0.462342	0.364915	0.590371	0.506731	0.916695	0.835133	0.78723	0.888557	0.673655	0.732516	0.393887	0.478769	0.736122	0.631706	-0.264258	-0.105519	-0.0556997	-0.0155394	0.138701	0.0305722	0.415372	0.399894	0.232951	0.205419	0.280408	0.201814	0.177077	0.217462	0.476958	0.420287	0.626687
b0382	0.553522	-0.553522	0.4511	-0.104787	0.962385	1.24571	0.165431	-0.598148	1.68195	1.85174	0.955979	0.970358	1.33938	0.816138	1.18454	1.0909	0.952396	1.04026	0.62714	0.982737	0.767586	1.27198	0.407335	0.734097	0.971108	0.738404	1.01451	1.0041	0.960501	0.74952	1.50102	1.81387	-1.43737	-1.01917	-0.560547	-0.719435	-0.296746	-0.180725	-0.802226	-1.32407	0.131697	-0.727273	0.0376805	-0.348811	-0.940774	-0.753647	-0.593689	-0.160594	-0.223916
b0383	-0.245091	0.245091	-0.862609	-1.24121	-0.000745725	-0.404405	-0.888008	-0.764077	-0.0327611	-0.111986	0.0577824	-0.0607521	0.0956536	-0.178293	0.0790096	0.0186648	0.139517	0.268126	-0.318058	-0.699914	-0.22411	-0.277213	-0.811258	-0.746502	-0.701977	-0.822057	0.0609836	0.118506	0.270832	0.450636	0.825856	0.772731	-0.479636	-1.30547	-0.0808392	-0.19443	0.0304704	0.200185	-0.484229	-0.391333	0.108284	0.0180887	-0.126264	-0.129821	-0.189248	-0.480077	-0.193487	0.159819	-0.226234
b0384	-0.0348949	0.0348949	2.20796	2.08312	0.477659	0.738414	2.22282	2.08896	1.44957	1.38376	1.10354	1.25033	1.09564	1.13291	1.3325	1.04788	1.21586	0.92214	2.60781	2.26382	1.95669	2.35068	2.29026	2.33264	2.7991	2.73595	0.533037	0.869285	0.304442	0.390557	1.52286	1.09421	0.60298	0.433365	0.127774	0.239643	0.833546	0.665442	-0.946822	-0.462598	1.57204	0.930607	0.0900327	0.254796	-0.817068	-0.760252	0.130097	0.234543	0.308979
b0385	-0.0525181	0.0525181	0.689325	0.450142	-0.522341	-0.415289	0.743557	0.546541	0.0457267	0.20392	0.280808	-0.0346664	-0.12008	0.026143	0.41026	0.396454	0.338604	0.0742188	0.595891	0.691374	0.563132	0.399715	0.342381	0.217008	0.358419	0.3756	0.94139	0.994657	0.671676	0.232901	0.57802	0.528771	1.61379	1.32538	0.0466694	0.25366	0.407575	0.676764	-0.528641	-0.0894462	0.76293	0.197925	-0.309713	-0.207813	0.146543	-0.342812	-0.725494	-0.0416542	0.966106
b0386	0.0429755	-0.0429755	-0.0617876	-0.142253	-0.0709047	-0.181956	-0.42483	-0.46265	-0.944541	-0.848517	0.70921	0.78257	0.616745	0.720747	0.799198	0.783583	0.80026	0.813817	-0.123954	-0.160994	0.553101	0.420615	-0.210822	-0.33781	-0.211097	-0.225546	0.314254	0.291677	0.126968	0.0956776	0.17004	0.172033	0.881564	0.689853	0.620208	0.583061	0.388784	0.490948	0.550232	0.401088	-0.427854	-0.226147	0.526916	0.634832	0.437775	0.487881	0.373621	0.534449	0.604868
b0387	-0.20887	0.20887	0.160115	0.264722	-0.115173	-0.0475754	0.133285	0.607511	-0.0697169	-0.290209	0.39384	0.360823	-0.0603564	-0.152842	-0.0586392	0.0187367	0.284055	-0.009055	0.485633	0.444667	0.563096	0.879106	0.497693	0.339674	0.340817	0.220673	-0.110834	-0.093855	0.0992813	-0.296983	-0.097043	-0.0310821	-0.492382	0.525413	0.66366	0.357355	0.179285	0.478113	-0.0586936	0.117542	0.152615	0.291547	0.15426	0.210492	0.264048	-0.0286961	0.37514	0.271207	-0.0774329
b0388	0.110079	-0.110079	-1.65714	-1.45695	0.165573	0.243944	-2.07503	-1.59266	0.122692	0.183864	0.681552	0.685002	0.733508	0.81609	0.634884	0.577222	0.670092	0.648735	-1.71388	-1.59079	-0.966879	-1.18199	-2.0543	-2.22271	-1.66047	-1.87392	-0.698907	-0.597033	-0.470611	-0.572492	-0.725464	-1.04153	-0.0462368	0.290628	0.128131	0.038289	-0.227106	-0.255948	0.140792	0.289548	0.436022	0.00946657	0.511361	0.566405	0.512964	0.557953	0.386585	0.306041	0.140064
b0389	0.432346	-0.432346	0.241668	0.899068	0.921464	1.25367	0.911341	0.437662	1.68029	1.86346	0.0310748	0.0256403	0.648218	0.848631	0.566067	0.600573	0.552247	0.429006	1.26329	1.17139	1.02716	1.90007	-1.37077	-1.32725	-0.868748	-1.26775	1.11639	0.84552	0.695167	0.606288	0.491622	0.199421	-0.87129	-0.86939	-2.12107	-0.849756	-2.34973	-1.57572	-2.31719	-2.08647	-0.444216	-1.46635	-0.510496	-1.06721	-0.973092	-0.799799	-1.18831	-0.330323	-2.83395
b0390	0.198225	-0.198225	-0.28472	-0.453373	-0.453762	-0.351308	0.225321	0.143507	-0.26549	-0.0506681	0.146212	-0.141719	0.170954	-0.153653	-0.109214	-0.115568	-0.117338	-0.255788	0.00723959	0.252184	0.81078	0.743252	-0.693393	-1.1298	-1.15999	-0.586549	0.0781089	0.109524	-0.013716	-0.168833	-0.325801	-0.51662	-0.485	-0.833739	-0.326419	-0.540601	-0.353388	-0.386131	-0.378994	-0.808451	-0.36169	-0.173364	-0.709642	-0.533372	-0.885783	-0.836433	-0.770481	-0.708065	-0.111939
b0391	0.0396511	-0.0396511	-0.518856	-0.463769	0.34034	0.24433	-0.184426	0.00622621	0.549462	0.478096	0.390546	0.291696	0.406736	0.29507	0.248448	0.532865	0.327077	0.19819	0.643482	0.765837	1.18015	1.55388	0.298278	0.475223	0.990123	0.740199	-0.112367	-0.573177	0.555074	0.544309	0.431192	0.347327	-1.18236	-1.03638	0.185547	-0.0270287	-0.0193929	0.0598538	-0.221584	0.0168671	0.663508	0.432289	0.276992	0.329212	0.00235562	0.0190328	0.0450983	0.277305	0.0866419
b0392	-0.0303073	0.0303073	-0.340119	0.221468	-0.217549	0.188937	-0.213533	0.0856836	0.443002	0.33667	0.0056729	-0.294015	0.474206	0.755016	0.0945858	0.139375	-0.542953	-0.407102	-0.123908	-0.493952	0.209988	0.536459	0.69948	0.52395	0.709106	0.874617	0.383947	-0.359909	-0.290701	-0.0325994	0.870109	-0.0398634	-0.332157	0.0420187	-0.0865597	-0.336088	-0.025691	0.0874646	-0.840035	-0.981932	0.120769	-0.983392	-0.720555	-0.541136	-0.714156	-0.347564	-0.659932	-0.385476	-0.857604
b0393	0.0382557	-0.0382557	0.00570728	-0.124905	-0.129999	-0.349792	-0.148559	-0.198997	-0.108331	-0.189884	0.0521679	0.125061	0.120342	-0.00256295	-0.0336823	0.139735	-0.0274096	0.0904748	-0.0772012	-0.2823	0.13555	0.0638181	-0.294933	-0.25659	-0.656762	-0.563998	-0.288121	-0.253791	-0.401659	-0.486738	-0.594897	-0.501735	0.391699	0.246969	-0.0135919	-0.0673879	-0.00779664	-0.0356622	0.195256	0.0438069	-0.230501	0.0951791	0.260931	0.343029	0.263044	0.26909	0.327335	0.40248	0.171146
b0396	-0.0196595	0.0196595	-0.146001	0.17629	-0.208994	-0.688832	0.0492876	-0.126972	-0.0139153	-0.266247	-0.236069	-0.158061	0.0545753	-0.122242	-0.471837	-0.431328	-0.471814	-0.163563	-0.494108	-0.217025	0.199339	-0.0585715	-0.0800607	0.164496	-0.260113	0.0427848	0.403567	0.368434	0.14822	-0.145601	0.375094	0.339874	0.836859	0.349653	0.0217465	0.0519867	0.452837	0.390412	-0.122456	-0.300776	0.101328	-0.395383	-1.12061	-0.71269	-1.04849	-0.891051	-0.829437	-0.403443	-0.290639
b0397	-0.0591017	0.0591017	-0.0415089	-0.174243	-0.362216	-0.388203	-0.311135	-0.21426	-0.209379	-0.211398	-0.103354	-0.178558	-0.164556	-0.370105	-0.183724	-0.125835	-0.15492	-0.144438	-0.294529	-0.425255	-0.357877	-0.406272	-0.0857071	-0.20131	-0.113295	-0.197049	0.10357	0.0133967	-0.179714	-0.138706	-0.06881	-0.0529124	0.407041	0.409967	0.000384159	0.00997324	0.00144502	-0.00503851	-0.0182003	-0.0127044	-0.258799	-0.0617523	0.0848166	0.0621526	0.120213	0.0754708	0.13584	0.0776319	0.0268038
b0398	-0.1797	0.1797	-0.315189	-0.573534	-0.418931	-0.312183	-0.496978	-0.452397	-0.0767174	-0.13705	-0.137616	-0.301569	-0.535957	-0.244732	-0.432314	-0.258295	-0.298329	-0.421056	-1.16027	-0.941575	-0.767478	-0.549886	-0.805249	-0.649579	-0.977729	-0.76022	-0.120969	-0.0422642	-0.272903	-0.327629	-0.358959	-0.353101	0.0822605	0.300055	-0.284767	-0.474493	-0.499985	-0.0700452	-0.264752	-0.289607	-0.669579	-0.170151	-0.170414	-0.0307683	-0.241714	-0.130241	-0.195541	-0.0919665	-0.224894
b0399	-0.0734293	0.0734293	0.337078	0.458851	-0.514586	-0.424224	0.196039	0.0743753	-0.223899	-0.136466	0.0969179	0.291047	0.319425	-0.091765	0.374565	0.285251	0.472641	0.464493	0.331435	0.559125	0.529804	0.465286	0.190323	0.310437	0.383105	0.474747	0.619575	0.67804	0.115779	0.148832	0.352369	0.635468	0.685491	0.318999	0.262952	-0.120502	-0.162266	-0.178686	-0.281627	-0.387164	0.131305	-0.00135563	-0.101257	-0.0628698	-0.159753	-0.295683	-0.0833475	-0.0167733	0.45077
b0400	-0.117218	0.117218	0.159581	0.0724272	-0.697013	-0.504357	0.303868	0.179233	-0.331023	-0.258441	0.333026	0.168689	0.183393	0.20563	0.177897	0.283049	0.378403	0.219909	0.362431	0.233903	0.387913	0.547694	0.164958	-0.0337397	0.478938	0.392153	0.325938	0.418314	0.101411	-0.0814519	0.289476	0.0987035	0.489123	0.406849	0.211117	-0.247608	0.130191	0.295233	-0.115002	-0.108075	0.137981	0.112595	-0.248979	-0.275192	-0.307874	-0.147328	0.125016	0.073836	0.590777
b0401	-0.0520572	0.0520572	1.97502	2.27882	-0.269846	-0.411675	1.8939	1.62879	-0.0641454	-0.0886353	0.454945	0.417523	0.267262	0.474105	0.126136	0.440753	0.422298	0.329531	0.624368	0.93788	1.6184	1.60609	1.32618	1.13249	1.60047	1.62117	-0.43704	-0.318533	-0.365969	-0.4196	-0.175789	-0.316891	-0.060863	-0.17138	-0.0685318	-0.219465	-0.300215	-0.363707	0.146339	0.24029	0.0887629	0.27951	-0.558594	-0.459664	-0.434552	-0.326896	-0.14397	0.117073	0.227079
b0402	0.0332782	-0.0332782	0.205178	0.0551505	-0.300346	-0.390803	0.292034	0.10514	-0.24198	-0.442783	-0.0374662	-0.0674303	-0.139683	-0.209247	-0.0787224	0.061096	-0.151144	-0.0731539	-1.56212	-1.39392	-1.14493	-0.974443	-1.18933	-1.27872	-0.873332	-1.16037	0.0121686	0.0551299	-0.207541	-0.131224	-0.532822	-0.546273	0.0771714	0.178364	-0.335735	-0.181846	-0.549235	-0.471856	0.349198	0.302269	-0.434205	-0.228829	-0.578825	-0.370316	-0.259017	-0.190407	-0.385749	-0.181974	-0.417277
b0403	-0.078002	0.078002	0.217001	0.35569	-0.288782	-0.432135	0.297618	0.280696	-0.094957	-0.0472892	0.150764	0.266779	0.173706	0.103644	0.0797133	0.0518739	0.264757	0.270481	0.34064	0.240065	0.38685	0.386818	0.461362	0.431151	0.490972	0.533079	0.294551	0.305109	0.194507	0.0413269	0.0302869	-0.0858236	0.922822	0.7991	0.297782	0.305904	0.0302339	0.0480965	0.121879	-0.0570945	0.450094	0.293424	0.103204	0.0913752	-0.0415953	0.097705	0.273792	0.260175	0.094062
b0404	-0.0679499	0.0679499	0.734524	1.1207	-0.376179	-0.33939	0.921886	0.799935	0.121516	0.280126	-0.107259	-0.0311683	0.207481	0.117821	-0.113737	-0.100594	-0.0411106	-0.0663959	-0.15189	0.226935	0.318299	0.349438	0.229234	0.00132804	0.126711	0.0221812	0.578993	0.637149	0.354063	0.0160532	0.224154	-0.131238	0.931593	0.814972	-0.108444	-0.155059	-0.0838318	0.243701	-0.0808253	-0.231656	0.0323062	0.509346	-0.178821	-0.429299	-0.328372	-0.726407	-0.271704	-0.195759	0.600309
b0405	-0.0528539	0.0528539	-0.980973	-1.04699	-0.286142	-0.431613	-0.741516	-0.724145	-0.559483	-0.530058	-0.0528104	0.162555	0.201076	-0.045591	-0.12316	0.0111416	-0.068504	-0.0651166	-1.63912	-1.47924	-0.796616	-0.773442	-1.51167	-1.5318	-1.646	-1.69017	-0.765686	-0.643742	-0.560657	-0.535789	-0.903428	-1.18441	-0.443802	-0.378529	-0.14361	-0.210964	-0.505156	-0.599598	-0.241399	-0.0315063	-0.894515	-0.409002	-0.337446	-0.22585	-0.333177	-0.201331	-0.305225	-0.224261	-0.218969
b0406	-0.01486	0.01486	-1.016	-1.15355	-0.365983	-0.327627	-0.845551	-0.904153	-0.256353	-0.275554	-0.227378	-0.205445	0.0399081	0.00711708	-0.256245	-0.264683	-0.289694	-0.333089	-1.65709	-1.76651	-1.19544	-1.08494	-1.86288	-1.94512	-2.02044	-2.04493	-0.386635	-0.440157	-0.372436	-0.282957	-0.7028	-0.593345	-1.22565	-1.13113	-0.62884	-0.7129	-1.16776	-1.15855	0.201188	0.130073	-0.985296	-0.466088	-0.257105	-0.153339	-0.0308118	0.0182899	-0.283228	-0.30747	0.28063
b0407	0.221537	-0.221537	0.0969785	0.170296	0.576862	0.613262	0.15329	0.390112	0.811474	0.764486	0.420441	0.505987	0.470037	0.721637	0.520065	0.416022	0.382289	0.405319	-0.5706	-0.601404	-0.0670513	0.127568	-0.0737814	0.0399701	-0.0643908	-0.073567	-0.309245	-0.106016	-0.136012	-0.0762578	-0.336378	-0.285392	-0.761275	-0.557365	0.0800871	-0.117669	-0.21754	-0.319396	0.440142	0.274901	-0.168846	-0.162619	0.859147	0.995868	0.779237	0.780039	0.855973	0.814697	-0.149573
b0408	-0.0825063	0.0825063	-0.384818	-0.380259	-0.233055	-0.251272	-0.416384	-0.185587	-0.320887	-0.33467	-0.00894263	0.00570867	-0.0847408	0.100611	0.0179198	-0.0140532	-0.0209005	-0.0202886	-0.917541	-0.978025	-0.145595	-0.169361	-0.650141	-0.696376	-0.732866	-0.651213	-0.280779	-0.257017	-0.229681	-0.282047	-0.551472	-0.592747	-0.64001	-0.363188	-0.115761	-0.169515	-0.411548	-0.322087	0.163936	0.103557	-0.290447	-0.0678049	0.273974	0.277293	0.272984	0.285213	0.279819	0.259566	-0.0131095
b0409	-0.061875	0.061875	-0.533691	-0.403101	-0.269332	-0.311835	-0.416438	-0.259119	-0.336162	-0.315264	0.00972217	0.0532627	-0.0245213	0.114762	0.0759151	-0.13429	0.0493859	-0.0281839	-0.793994	-1.0263	-0.465467	-0.505352	-0.621736	-0.845148	-0.658685	-0.727862	-0.066623	-0.0024337	-0.243018	-0.133489	-0.591993	-0.488649	-0.431159	-0.0630274	-0.288854	-0.32166	-0.305195	-0.544381	0.017647	0.0471194	-0.228544	-0.0269916	0.033381	0.0564031	-0.0363394	0.0695441	0.0469786	0.0620218	-0.0287905
b0410	0.158374	-0.158374	-0.276271	-0.466341	0.674878	0.907027	-0.211566	-0.807358	0.987724	0.716375	0.535875	0.719057	0.702003	0.362009	0.722855	0.618569	0.669882	0.544151	-0.0917222	0.0762584	0.825656	0.956765	-0.642158	0.161797	0.024763	0.056734	0.0876414	0.0611571	-0.276281	-0.279045	0.263637	0.0288449	0.173554	0.397284	0.118317	-0.0421348	0.329116	0.528476	0.0678534	-0.0859244	-0.321747	-0.0916512	-0.465292	-0.176604	-0.173136	-0.0812045	-0.331299	0.136254	0.242172
b0411	-0.0448064	0.0448064	-3.41284	-3.87323	-0.187969	-0.203738	-3.09991	-3.31916	-1.23244	-1.22852	-0.831528	-0.830698	-1.01536	-1.03514	-0.804428	-0.803446	-0.862334	-0.914432	-3.63733	-3.40678	-2.64028	-2.77675	-3.38002	-3.32913	-3.52758	-3.43655	-2.01236	-2.00551	-1.55685	-1.56577	-2.15865	-1.98375	-3.18897	-3.09911	-1.75524	-1.77563	-2.40391	-2.48048	-0.378877	-0.385244	-2.00107	-1.28017	-0.470022	-0.420684	-0.32671	-0.321592	-0.73055	-0.643282	-1.31786
b0413	0.0983248	-0.0983248	0.624262	0.400432	0.32725	0.450216	0.441163	0.54719	0.549714	0.528763	0.49134	0.491283	0.806905	0.502651	0.571629	0.371064	0.56245	0.552804	0.716636	0.416127	0.732979	0.796312	0.430673	0.367362	0.752736	0.813215	0.146774	0.0609598	-0.249493	-0.256106	-0.0788305	-0.192971	0.504664	0.16398	-0.0603218	0.151673	-0.144711	-0.243742	-0.270577	-0.0432938	0.30308	0.00893148	0.0729417	0.0903674	0.174039	0.0579055	0.220718	0.0597684	0.102199
b0414	-0.0730344	0.0730344	0.0143018	0.0093157	-0.528777	-0.56627	-0.0230277	-0.121247	-0.345459	-0.390561	-0.295778	-0.282737	-0.261131	-0.444267	-0.412334	-0.338207	-0.223672	-0.359181	-0.226678	-0.0786132	0.299645	0.21794	-0.153741	-0.0759995	0.136201	0.0962895	-0.0211711	0.0519598	-0.186374	-0.139085	-0.333455	-0.198147	0.22033	0.610168	0.0368763	-0.0109271	-0.0669418	-0.152214	-0.265828	-0.284402	-0.245254	-0.2127	-0.282533	-0.276107	-0.16126	-0.320538	-0.351609	-0.208069	-0.238102
b0415	0.142541	-0.142541	-0.36177	-0.297206	0.0280943	0.135619	-0.409623	-0.465353	0.00607392	0.0538075	0.270084	0.234969	0.0233588	0.46194	0.198566	0.119581	0.255838	0.31222	-0.953532	-1.10661	-0.533248	-0.426496	-0.647532	-0.643503	-0.772951	-0.716868	-0.997164	-0.756778	-0.441046	-0.348591	-0.426292	-0.547768	-0.481859	-0.198493	-0.0801931	-0.0351636	-0.0184717	-0.0629812	0.0763639	0.13239	-0.0463994	0.13764	0.0915967	0.0627405	0.0599571	0.0670598	0.127309	0.053368	0.137352
b0416	-0.00123283	0.00123283	-0.5964	-0.424359	0.0206707	0.0455822	-0.799038	-0.201056	0.0255089	-0.0586228	0.0607721	0.0283501	0.167385	0.358899	0.10231	0.125715	0.0279136	0.0824756	-1.63213	-1.876	-1.03258	-0.871332	-1.29286	-1.26231	-1.25349	-1.32474	-1.19094	-1.13654	-0.514055	-0.536033	-0.712416	-0.786411	-0.902428	-0.53729	-0.291242	-0.253929	-0.246097	-0.326783	0.130939	0.0338817	-0.525219	-0.0799552	0.682025	0.740207	0.78442	0.66342	0.669725	0.608218	-0.341316
b0417	-0.158892	0.158892	-0.27629	-0.131523	-0.309514	-0.403723	-0.343061	-0.47459	-0.583564	-0.347843	-0.0448346	-0.0755558	-0.136495	-0.0286452	0.00105888	-0.0319472	0.0245439	0.138043	-0.465191	-0.755314	-0.304762	-0.433285	-0.627096	-0.676927	-0.559093	-0.547194	0.0113035	0.0361032	0.0227206	-0.0767038	-0.0101511	-0.0253303	0.212038	0.234411	0.155301	0.172236	0.0120762	0.115308	-0.204373	-0.155165	-0.0632551	0.117976	0.000556171	-0.152382	-0.281244	-0.375904	-0.182415	-0.12512	0.00849909
b0418	0.100191	-0.100191	-0.665336	-0.432466	-0.323456	-0.515487	-0.436193	-0.375872	-0.456844	-0.573557	0.0533878	-0.141553	-0.390449	-0.296026	-0.319782	0.0130112	0.052931	-0.0976467	-0.606211	-0.340727	-0.198266	-0.102985	-0.288565	-0.27976	0.0714217	0.0438794	0.148681	0.310474	-0.174827	0.0550362	0.0416405	-0.0109977	-0.0115471	-0.679843	-0.0750951	-0.204759	-0.116661	0.166271	-0.326356	-0.408925	-0.185109	-0.153747	-1.00284	-0.923079	-1.0073	-1.06137	-0.813626	-0.743214	0.163894
b0419	-0.0274275	0.0274275	2.16354	2.16382	-0.377727	-0.397565	1.96084	1.69707	0.0507124	0.0834055	0.751087	0.775316	0.750089	0.550297	0.561155	0.666537	0.782542	0.763262	1.93094	2.05953	1.49559	1.40558	1.91752	1.99496	2.382	2.35448	0.836783	0.806072	0.553324	0.470529	1.08334	1.00973	1.57522	1.47391	0.874933	0.766215	1.25597	1.18794	-0.219962	-0.354919	1.37705	0.833968	-0.228932	-0.258312	-0.905385	-0.72212	-0.19879	-0.0654252	1.08068
b0420	-0.0155078	0.0155078	-0.99346	-0.930944	-0.355626	-0.409723	-0.88107	-0.757817	-0.735389	-0.842386	-0.236036	-0.217202	-0.227374	-0.251354	-0.303491	-0.191925	-0.21885	-0.322224	-1.65139	-1.57782	-0.908534	-0.944515	-1.73963	-1.82883	-1.79613	-1.85457	-0.472033	-0.480943	-0.39691	-0.366362	-0.503006	-0.41335	-0.474389	-0.478347	-0.224757	-0.337123	-0.300138	-0.2703	0.0132837	-0.0394607	-0.76756	-0.334751	-0.2705	-0.221049	-0.221519	-0.248995	-0.387163	-0.279452	-0.270766
b0421	0.0831068	-0.0831068	-0.313162	-0.317205	-0.13917	-0.298984	-0.252237	-0.111888	-0.473374	-0.364134	0.0968761	-0.0209271	0.286832	0.179522	0.00192104	0.0103343	0.0724412	0.00871309	-0.937074	-0.76912	-0.334986	-0.239981	-0.811063	-0.874719	-1.11388	-0.994363	-0.212135	-0.137765	-0.130575	-0.356204	-0.404183	-0.629805	-0.0570118	0.260849	-0.116836	-0.148358	-0.0447455	-0.239184	0.0606507	0.0675276	-0.440144	-0.0189347	-0.137062	-0.139755	-0.164979	-0.0828444	-0.189983	-0.139619	0.0415683
b0422	0.0307859	-0.0307859	-0.0178902	0.59708	0.781245	0.930032	0.00335139	0.575208	1.15883	1.02732	0.0248387	0.201229	0.0159229	0.727277	0.542891	0.220587	0.166447	0.120033	-0.293718	-0.423258	0.238248	0.717569	-0.213997	-0.159755	0.0692364	-0.567152	-0.0560533	-0.116288	0.00227766	0.0269928	-0.4233	-0.445975	-0.514106	-0.687488	-0.923194	-0.896262	-1.07965	-0.859465	-0.97358	-0.642415	-0.858609	-0.868916	0.350897	0.18377	0.00060534	-0.0273665	0.337676	0.011087	-0.519502
b0423	-0.0330584	0.0330584	-0.921087	-0.869618	-0.404963	-0.343305	-1.01418	-0.798951	-0.573224	-0.634259	-0.348979	-0.398669	-0.359763	-0.434493	-0.530356	-0.455973	-0.48533	-0.507645	-1.97144	-1.98982	-1.24701	-1.30316	-1.73403	-1.81172	-1.88211	-1.79323	-1.01196	-1.00507	-0.864164	-0.899154	-1.1774	-1.3412	-0.684151	-0.602224	-0.62764	-0.659987	-0.907979	-0.969965	-0.204537	-0.259376	-0.953064	-0.518719	-0.33962	-0.232572	-0.269324	-0.211981	-0.406586	-0.293408	-0.441266
b0424	0.0944794	-0.0944794	0.766971	0.957896	-0.0702207	-0.118782	0.759593	0.827839	-0.0492022	-0.056331	0.491485	0.536899	0.557217	0.774759	0.465216	0.607402	0.697059	0.636742	1.26101	1.26194	1.45094	1.52226	1.21107	1.09068	1.32423	1.3808	-0.389217	0.0175609	-0.0841707	0.0544627	0.0725967	0.1792	0.847061	1.1385	0.64507	0.770219	1.00017	0.963221	0.391597	0.537652	0.780572	0.759901	0.385021	0.412036	0.307673	0.120405	0.273487	0.42669	0.786922
b0425	-0.100415	0.100415	0.916974	1.00941	0.166601	0.135649	0.937023	0.811789	0.398923	0.384317	0.313366	0.363525	0.437652	0.550192	0.36165	0.401617	0.40524	0.441754	1.30729	1.45231	1.49885	1.47381	1.11995	1.03961	1.39837	1.40254	0.183999	0.156469	-0.138738	-0.13702	0.217928	-0.0674821	0.735958	1.12473	0.40263	0.250266	0.524666	0.194661	0.556381	0.183102	0.623203	0.559803	0.436621	0.576712	0.297048	0.382252	0.489705	0.537521	0.353346
b0426	-0.0035805	0.0035805	0.388899	0.530538	0.272481	0.331979	0.251425	0.368159	0.554195	0.531644	0.100272	0.100829	0.104445	0.1683	0.14653	0.280909	0.0728722	0.0977182	0.03834	0.170315	-0.237015	-0.0922727	0.223729	0.331329	0.629413	0.626711	-0.103871	-0.299701	-0.201551	-0.319712	-0.0983807	-0.185388	0.197826	0.351955	0.033839	-0.111795	0.0257783	0.0633003	0.581088	0.44337	0.304386	0.20354	0.0975228	0.0525109	0.103655	-0.0185019	0.083901	-0.0946028	-0.154456
b0427	-0.348601	0.348601	-1.02681	-1.3461	-0.362427	-0.399158	-1.27903	-1.44126	-0.569009	-0.518051	0.002023	-0.125837	0.209152	0.000899801	-0.229076	0.0690564	0.0731904	-0.0667873	-1.36477	-1.28376	-0.721327	-0.923378	-1.0812	-1.52592	-1.20359	-0.994948	-0.472344	-0.245126	-0.492107	-0.485985	-0.590313	-0.514013	-0.406076	-0.395994	-0.409398	-0.644753	-0.949325	-0.585025	-0.295513	-0.321814	-0.693382	-0.203823	-0.43405	-0.513594	-0.521434	-0.573799	-0.518225	-0.559438	-0.39754
b0428	-0.151133	0.151133	-1.53753	-1.79387	0.0136698	-0.157611	-1.07419	-0.998249	0.0303014	0.0736209	-0.367591	-0.167426	-0.152735	-0.139253	-0.0206335	-0.352732	-0.101899	-0.010525	-0.915117	-1.37667	-0.929439	-1.1173	-1.75929	-1.8109	-1.99158	-1.93088	-0.167961	-0.168354	-0.447619	-0.423497	-0.589248	-0.53931	-1.24333	-0.900757	-1.32028	-1.21397	-1.53849	-1.58409	-1.28656	-1.09378	-0.776915	-0.448256	-0.186123	-0.572108	-0.548231	-0.346765	-0.260464	-0.11063	-0.649458
b0429	0.559798	-0.559798	-1.43606	-1.28087	0.842407	0.837579	-0.484791	-0.78593	1.04853	1.20841	-0.18193	-0.111807	0.193352	-0.195118	0.0964966	-0.207891	0.130253	0.0023279	-1.45995	-1.48352	-1.3441	-1.1852	-1.87351	-1.64706	-1.69684	-1.9882	-0.0809916	0.136017	-0.0366227	-0.0702262	-0.620229	-0.50574	-1.21898	-0.779087	-1.09411	-0.617216	-1.7854	-1.5234	-0.947765	-0.916532	-0.829492	-0.723509	-0.81345	-0.896661	-0.779763	-0.560073	-0.749236	-0.642215	-0.934174
b0430	0.0113196	-0.0113196	-0.875594	-0.86055	0.171182	-0.00829729	-0.537862	-0.259927	0.24169	0.325288	0.107045	0.137779	0.681572	0.48458	0.357132	-0.143242	0.314899	0.242889	-0.919352	-1.06875	-0.723615	-0.640379	-1.30149	-1.41101	-1.5086	-1.52907	-0.416272	-0.395511	-0.392002	-0.377085	-0.645453	-0.590751	-0.769157	-0.855611	-0.338765	-0.367736	-0.751136	-0.828593	-0.127661	-0.0929069	-0.275689	0.019339	0.308712	0.144194	0.298279	0.27162	0.209663	0.175734	0.112739
b0431	-0.0690196	0.0690196	-1.3407	-1.49116	-0.273363	-0.313222	-0.916973	-0.77798	-0.0630546	-0.125125	-0.302796	-0.297029	-0.274178	-0.163167	-0.239515	-0.321242	-0.279855	-0.262978	-1.62096	-1.55025	-1.05988	-1.0557	-1.92517	-1.96041	-2.2362	-2.2281	-0.510914	-0.450503	-0.529887	-0.52658	-0.603637	-0.585605	-0.507438	-0.31662	-0.164121	-0.153171	-0.465117	-0.395236	0.152576	0.167278	-0.770055	-0.273367	-0.115155	-0.107399	-0.0116773	-0.0349655	-0.127508	-0.149215	-0.408941
b0432	-0.0888282	0.0888282	-1.40411	-1.50345	-0.0693392	0.00360643	-0.99927	-0.635742	0.243485	0.158117	-0.30008	-0.244967	-0.304205	-0.0576389	-0.223288	-0.241731	-0.357953	-0.316902	-1.73361	-1.67189	-0.989472	-0.941256	-2.1841	-2.29454	-2.49969	-2.37358	-0.499977	-0.520684	-0.569749	-0.539402	-0.599839	-0.596426	-0.763411	-0.618437	-0.499076	-0.483297	-0.777353	-0.736616	-0.0150484	0.000901499	-0.892275	-0.460226	-0.00403481	0.0409814	0.00547363	-0.00740444	-0.0349153	-0.129683	-0.508711
b0433	0.050757	-0.050757	-2.47768	-2.46007	-0.27979	-0.407007	-1.75095	-1.72951	-0.428719	-0.512339	-0.605553	-0.678322	-0.499334	-0.512985	-0.654582	-0.626208	-0.679485	-0.716043	-4.17636	-3.84095	-3.28013	-3.27608	-3.56285	-3.37717	-3.87957	-3.8211	-1.61516	-1.45462	-0.707401	-0.855609	-1.12741	-1.5038	-2.3929	-2.5299	-1.40971	-1.41286	-1.34819	-1.54107	-0.334243	-0.368398	-1.22604	-0.63872	-0.721054	-0.714501	-0.536803	-0.683944	-0.713142	-0.61929	-0.981694
b0435	0.16938	-0.16938	0.865468	1.07887	-0.315995	-0.184623	1.10985	1.20554	0.42738	0.575748	-0.00181952	0.0208457	0.0867177	0.165403	-0.0110169	0.112948	0.213694	0.122037	1.68536	1.80311	1.43735	1.77113	1.10899	1.40216	2.20322	1.8637	0.547961	0.51141	0.27102	0.346543	0.937521	0.90034	-0.517494	-0.569226	-0.488308	-0.780682	-0.196813	-0.0710053	-1.54858	-1.47945	0.404618	-0.163475	-1.16141	-1.08495	-1.84416	-1.79004	-1.06769	-1.30399	-0.734736
b0436	-0.0488812	0.0488812	-1.39767	-1.59647	-0.377042	-0.395224	-1.29597	-1.13737	-0.485768	-0.545681	-0.279697	-0.34923	-0.450389	-0.379856	-0.350983	-0.284029	-0.339779	-0.328329	-1.81315	-1.70861	-1.462	-1.41009	-1.30075	-1.38094	-1.81916	-1.73168	-0.819961	-0.788936	-0.532273	-0.477133	-0.779126	-0.746428	-1.13019	-1.44203	-0.255352	-0.304837	-0.52433	-0.582024	0.301173	0.233232	-0.392833	-0.0721675	0.0276669	0.0454569	0.0817594	0.0855398	0.067618	-0.00371644	-0.224123
b0437	0.0627306	-0.0627306	0.0682094	0.263834	-0.16401	-0.128443	0.026554	0.156143	0.0984114	0.132822	-0.081737	-0.140662	-0.333069	-0.128988	-0.061347	-0.015736	-0.0465962	-0.0639018	0.939018	0.923373	1.0361	1.14722	0.611525	0.588489	0.985225	0.92183	-0.116348	-0.0994425	-0.0252808	-0.00855368	0.119974	0.0793465	0.00950148	-0.665195	0.049053	0.00501838	0.148029	0.238509	-0.176093	-0.118953	0.353765	0.19445	-0.0815552	-0.0950801	-0.206694	-0.194858	-0.143078	-0.0498608	0.0508193
b0438	-0.00425493	0.00425493	0.714549	0.901964	-0.403229	-0.391281	0.635127	0.572791	-0.126172	-0.110665	0.120787	0.0390814	0.0406805	0.0716071	0.050001	0.0404822	0.0352901	0.00956963	1.08758	1.06388	1.12359	1.082	0.911899	0.856607	1.20779	1.25737	0.379339	0.392739	0.202135	0.185058	0.292963	0.359662	0.696146	0.49294	0.256403	0.237233	0.574586	0.461381	0.0327169	-0.0107568	0.486009	0.311831	-0.0497613	-0.112005	-0.232699	-0.204454	0.00563437	-0.0270184	0.433077
b0439	-0.0441471	0.0441471	0.40576	0.357002	-0.364844	-0.380369	0.192004	0.0993779	0.160707	0.231439	0.519614	0.518429	0.309561	0.399753	0.587716	0.556857	0.551851	0.565002	0.255332	0.191292	0.811156	0.749352	0.0851708	0.00807991	0.337604	0.474412	0.0886173	0.153234	0.126458	0.132878	0.168599	0.221024	0.305761	0.25826	0.587101	0.544032	0.231038	0.220749	0.72081	0.746777	0.615886	0.568443	0.635097	0.626583	0.59173	0.67437	0.666622	0.609414	0.499569
b0440	0.243668	-0.243668	-1.29883	-1.12857	0.747125	0.875291	-0.739858	-0.588557	1.00737	1.02828	0.00826516	-0.042002	0.327887	0.0565684	0.00532562	0.0889818	0.283154	0.144515	-0.864418	-0.82279	-0.848869	-0.504954	-0.742513	-0.819744	-0.536814	-0.86862	-0.576211	-0.479637	-0.296762	-0.286343	-0.745003	-0.616025	-1.06147	-1.11913	-0.565876	-0.578091	-0.636959	-1.06931	0.0463008	-0.00333129	-0.115524	-0.441221	-0.148233	-0.359592	-0.377811	-0.213604	-0.30501	-0.26664	-0.679993
b0441	-0.0907957	0.0907957	-0.228701	-0.358199	-0.516027	-0.51955	-0.426765	-0.321357	-0.437938	-0.532535	-0.349278	-0.359678	-0.351159	-0.295925	-0.30204	-0.288983	-0.37699	-0.374098	-0.587436	-0.677702	-0.107727	-0.147145	-0.463618	-0.461586	-0.554883	-0.483625	0.0540464	0.0573017	0.0621671	0.123176	-0.00422381	0.0529047	0.0879938	0.10026	0.20504	0.173436	0.0729298	0.124445	0.107026	0.046403	-0.0900464	-0.0290804	0.0452473	0.155445	0.0288358	-0.033465	0.170181	0.182681	-0.195559
b0442	0.367621	-0.367621	-0.152868	0.128846	0.427085	1.13923	0.194696	0.616553	0.999092	1.05506	-0.115837	0.658933	1.32186	1.07602	0.881931	0.962755	1.02307	0.876066	2.01431	1.55305	2.06004	1.55057	1.75454	1.62792	1.80403	1.7277	-0.062352	-0.157965	1.22595	0.845284	1.31504	-0.207435	0.994717	0.213329	0.799081	0.533093	0.751373	0.720468	0.785667	0.349123	1.23438	0.884069	0.537216	0.302588	0.439209	0.8447	1.2496	0.605974	0.552212
b0443	0.331054	-0.331054	0.980538	1.19995	-0.329023	-0.0383719	1.06203	1.06895	0.0697352	0.41844	0.492098	0.219493	0.335006	0.0252387	0.463652	0.0545786	0.209807	-0.26112	2.11219	1.58149	1.50544	1.71766	1.45034	1.5905	1.33983	1.32841	0.684758	0.404796	0.0872262	-0.939976	0.530043	0.0333418	0.750496	0.429127	0.174037	-0.331799	-0.033563	0.864054	-0.351056	-0.251666	0.140252	0.597515	-0.216906	0.0497171	-0.695449	-0.158291	3.14915	2.77104	0.177657
b0444	-0.0331538	0.0331538	0.0913243	0.00224029	-0.161178	-0.255414	-0.152284	0.00433123	0.0214795	-0.0489046	0.370788	0.55578	0.380011	0.332142	0.289202	0.341016	0.432759	0.335118	0.486063	0.186996	0.695448	0.479621	0.392676	0.297828	0.371927	0.443913	0.308356	0.0794213	-0.0312267	-0.0593571	0.130602	-0.0315705	0.475813	0.554634	0.407733	0.593142	0.471834	0.194028	0.125736	0.0434369	0.32685	0.452111	0.275074	0.314729	0.0156678	0.315541	0.125393	0.210616	0.124947
b0445	-0.133895	0.133895	-0.180846	-0.0253781	-0.622875	-0.274412	-0.0837367	-0.382608	0.0828358	-0.0136633	-0.237143	-0.198829	-0.0632366	-0.0561095	-0.0435097	0.104742	-0.155625	-0.0906442	-0.386363	-0.527944	-0.880355	-0.726995	-0.481149	-0.639017	-0.0928115	-0.182208	0.35674	0.345534	-0.0643595	0.00478274	-0.0697407	0.0730185	0.321052	0.229856	-0.107291	-0.429859	-0.294798	-0.104926	-0.0616943	-0.165436	-0.102897	-0.0559172	0.205209	0.271803	0.154114	-0.425142	-0.0530336	0.0046543	-0.155707
b0446	-0.0314813	0.0314813	-0.228006	-0.119117	-0.55958	-0.456	-0.173733	0.0289682	-0.207906	-0.0170604	-0.425537	-0.263621	-0.104246	-0.33561	-0.129544	-0.216735	-0.311952	-0.234541	0.352389	0.481341	0.68607	0.651733	0.82119	0.761456	0.632438	0.741221	1.21052	0.719902	0.384778	0.25514	0.651068	0.655861	0.551401	0.520004	-0.207055	-0.469462	-0.301369	0.0507859	-0.520312	-0.785946	0.00906042	-0.178049	-0.488891	-0.291324	-0.550572	-0.613812	-0.559291	-0.182519	-0.139654
b0448	-0.0478002	0.0478002	-0.00214578	0.0918943	-0.25821	-0.531507	0.0224737	-0.241719	-0.175764	-0.218842	-0.0710125	0.0226583	-0.127033	-0.141779	-0.145859	-0.149921	-0.238009	-0.00879263	2.06628	2.09198	2.65775	2.48223	0.0211274	0.0421477	-0.317176	0.0229423	0.854582	0.809225	1.1168	0.972478	0.307	0.323738	0.708439	1.0338	0.792162	0.493273	0.419131	0.342356	-0.125411	-0.137722	0.214924	0.201969	-0.5112	-0.640774	-0.756738	-0.681871	-0.220009	-0.258361	0.448321
b0449	-0.105194	0.105194	0.104159	-0.0341106	-0.700553	-0.915166	-0.290471	-0.141965	-0.616965	-0.678984	-0.329751	-0.373636	-0.199177	-0.212747	-0.501175	-0.411012	-0.235984	-0.658661	2.10686	2.25183	2.66234	2.66634	0.060896	0.0176994	-0.00720576	-0.453575	0.556201	0.787412	0.705411	0.769746	0.284056	0.288467	0.570534	0.962904	0.540894	0.269225	0.113899	0.278915	-0.892086	-0.497477	0.0409144	-0.248661	-0.817578	-0.628542	-0.699548	-0.624714	-0.659131	-0.703321	-0.0454483
b0450	0.088279	-0.088279	-3.70443	-3.15218	1.28844	1.00889	-3.70443	-3.70443	-0.195454	-0.260593	-0.997076	-1.24413	-0.656194	-0.44109	-1.12748	-0.329237	-1.50996	-1.13272	-2.52923	-1.89705	-1.61691	-3.06937	-3.70443	-3.70443	-2.98263	-3.70443	6.32928	6.42225	7.27955	7.24396	7.6162	7.74546	6.38959	6.55548	7.01745	7.15204	7.28556	7.16927	-1.33697	-1.46101	-2.15219	-2.12434	-0.486301	-1.46045	-0.729682	-1.43723	-1.40907	-1.29114	5.9775
b0451	-0.242978	0.242978	-1.50383	-1.70368	0.77544	0.3032	-1.49728	-2.10738	-0.714917	-0.839459	-0.593636	-0.491626	-1.01124	-0.757333	-0.523353	-0.599234	-0.12857	-0.185004	-1.11429	-1.66459	-1.09489	-1.13655	-1.55428	-1.46558	-1.00972	-1.29812	6.53935	6.57799	7.25643	7.19254	7.95457	8.02338	6.71944	6.83296	7.40349	7.53489	7.77491	7.65133	-0.539289	-0.707655	-1.28366	-1.49639	-0.758573	-0.847341	-0.493402	-0.387807	-1.15729	-1.08427	6.30062
b0452	-0.0224023	0.0224023	1.04244	0.997597	-0.286331	-0.261821	0.890412	0.860412	-0.200667	-0.420213	0.326273	0.189743	0.0813953	0.0567506	0.0720202	0.180886	0.063277	0.0200524	0.493594	0.68724	0.619005	0.670953	0.75757	0.754092	0.771833	0.934911	0.693772	0.672775	0.112401	-0.0226776	0.361157	0.279338	0.67454	0.225076	0.426998	0.205149	0.369127	0.402335	0.287673	0.295094	0.577864	0.215647	0.316872	0.295802	0.0234321	-0.0404529	0.974402	0.909583	0.648459
b0453	0.141289	-0.141289	2.27395	2.50605	-0.390544	-0.51744	2.33086	2.12267	-0.128663	-0.0160115	0.873103	0.63181	0.580831	0.583764	0.627361	0.549693	0.651174	0.665149	2.14281	2.18251	1.85694	1.82212	2.15963	2.08563	2.80879	2.96852	0.946012	0.778767	0.370125	0.335187	0.808972	0.874863	0.55451	0.666616	0.258855	0.199774	0.771786	0.767127	-0.461313	-0.396749	1.20782	0.834604	-0.412748	-0.481506	-1.18901	-1.04747	0.021068	0.169157	1.12481
b0454	-0.14929	0.14929	0.128029	0.319096	-0.457215	-0.389806	0.155662	0.377267	-0.223355	-0.0983804	-0.393246	-0.341397	-0.356057	-0.326521	-0.274917	-0.228157	-0.271322	-0.383751	0.0780166	0.106449	0.354157	0.376846	0.157384	0.480255	0.268403	0.265781	0.443285	0.254686	0.0621466	-0.0702258	0.119081	0.140274	0.0212596	0.969359	-0.314923	-0.161776	-0.568398	-0.161225	-0.89619	-0.421092	0.213455	-0.102482	-0.19631	0.152467	-0.259443	-0.173351	0.137295	0.0999272	0.443644
b0456	-0.414076	0.414076	1.97933	2.23519	-1.30823	-0.587891	2.41156	1.80607	0.277856	0.417812	-0.149457	-0.51194	-0.0537185	-0.126189	-0.752132	-0.0978261	-0.249654	-0.318884	0.813683	1.40798	-0.036609	0.83033	1.39634	1.66264	2.14664	2.08585	2.20436	1.97187	0.129573	0.591685	0.713327	1.48626	1.68638	1.48275	-0.36027	-0.872413	0.585499	0.341437	-1.25317	-1.0421	0.167103	-0.822726	-1.54931	-1.74016	-2.77974	-2.27133	-1.32464	-2.1605	0.106968
b0457	0.269878	-0.269878	0.273138	0.460486	-0.330273	-0.259897	0.592218	0.497362	0.100119	0.127673	0.177718	0.0461081	0.0365075	0.0986627	-0.0185152	0.208521	0.0717249	-0.0397184	0.383472	0.322316	0.38901	0.393417	0.361085	0.227036	0.536948	0.38699	0.370437	0.329721	0.206872	0.243257	0.907941	0.714515	0.00628342	0.0219344	-0.212197	-0.165828	0.44355	0.570663	-0.703683	-0.699037	0.25469	-0.00772175	-0.801143	-0.782297	-0.886802	-0.93669	-0.619605	-0.650427	0.170345
b0458	-0.0132532	0.0132532	-0.652839	-0.413554	-0.0681011	0.146184	-0.444396	-0.489656	0.402238	0.351367	-0.0477391	0.0143224	0.187424	0.162471	0.0796747	0.0676152	0.113167	0.0661811	-0.535845	-0.293927	0.28283	0.485819	-0.526986	-0.32237	-0.367728	-0.685255	-0.0983021	-0.18391	-0.385157	-0.441571	-0.0351811	-0.361952	-0.118051	-0.683259	-0.689501	-0.803684	-0.676356	-0.423688	-0.580137	-0.603234	-0.618107	0.101108	-0.939891	-1.02113	-1.07054	-1.16304	-1.37766	-1.10181	-0.579692
b0459	0.323443	-0.323443	-0.89342	-0.933821	0.313927	0.372893	-0.447638	-0.508308	0.24867	0.332705	0.170672	0.183489	0.420701	0.0356012	-0.0462836	0.164067	0.26905	0.123344	-0.945003	-1.25817	-0.6955	-1.06783	-2.14082	-1.61851	-0.847851	-0.871524	0.0811994	0.254552	0.0128989	0.0771231	0.143838	-0.159872	-0.118829	0.00330227	-0.300061	-0.273406	-0.641672	-0.390622	0.0077067	0.0321284	-0.756355	-0.0546493	-0.307588	-0.488282	-0.0422418	-0.114401	-0.201917	-0.204324	-0.0266831
b0460	0.224113	-0.224113	-0.597283	-0.387599	0.210047	0.726945	-0.649287	-0.246773	0.648192	0.59747	-0.532298	-0.46853	0.141961	0.0444345	-0.306952	-0.145271	-0.0726197	-0.398822	-2.51259	-1.7855	-1.92299	-1.23721	-2.42837	-1.92583	-1.19594	-1.51685	0.506291	0.436888	0.189313	0.321735	0.679205	0.430154	-0.412666	-0.104588	-1.2742	-0.991782	-1.4427	-1.59639	-2.20762	-1.75552	-0.935624	-1.45384	-0.867291	-1.35401	-1.65829	-1.24094	-0.889185	-0.714516	-1.77078
b0461	0.30058	-0.30058	0.450175	1.07545	-0.00322833	0.228291	0.57041	0.911569	0.424547	0.419438	-0.209732	-0.181964	0.127179	0.4802	0.0314788	0.0270598	0.0681334	0.220938	0.740306	0.774094	0.45341	0.767476	0.563036	0.88174	1.54928	1.26884	1.0604	1.09203	0.742753	0.484977	1.24466	1.05287	1.01659	0.584153	-0.0395809	0.105723	0.028383	-0.459368	-0.538833	-1.12256	0.0787779	-0.178345	-0.519887	-0.400167	-1.19903	-0.938284	-0.340943	-0.428445	-0.423451
b0463	-0.0390826	0.0390826	0.0570826	0.0860299	-0.21729	-0.341028	0.0893574	0.0879168	-0.00380785	0.0374238	-0.169126	-0.0614268	0.102681	0.0853755	0.115854	-0.127568	0.0403094	0.0774313	1.03588	0.665247	1.098	0.946908	0.0609485	0.0348003	0.234411	0.290995	0.485333	0.481343	0.537699	0.581703	0.320173	0.280651	0.224101	0.329834	0.347886	0.418084	0.211789	0.0559129	-0.124136	-0.295344	0.214778	0.229967	0.402653	0.165706	0.120738	0.125846	0.237619	0.346582	0.150253
b0464	0.0334012	-0.0334012	-1.20233	-1.4447	-0.48148	-0.340806	-1.58528	-1.44247	-0.165178	-0.179596	-0.65138	-0.829796	-0.645878	-0.935781	-0.70553	-0.676061	-0.867815	-0.832168	-1.48165	-1.79675	-1.01428	-0.96686	-1.49841	-1.46918	-1.60161	-1.35398	-0.0669966	-0.24811	0.0618996	-0.201119	0.102815	-0.203997	-1.06508	-1.69923	-0.525708	-0.74431	-0.633428	-0.847311	-0.634809	-0.45158	-0.433727	-0.650312	-0.865519	-0.636437	-0.60021	-0.793515	-0.648339	-0.665467	-1.63853
b0465	-0.0346005	0.0346005	0.112953	0.127804	-0.458075	-0.495696	0.0380935	0.071304	-0.24605	-0.30923	-0.191363	-0.277321	-0.250507	-0.167101	-0.369939	-0.204844	-0.298976	-0.355226	-0.58555	-0.598149	-0.146905	-0.15778	-0.0400612	-0.12682	-0.41822	-0.318319	0.0952214	0.242258	-0.0403464	0.000230103	-0.255044	-0.29594	0.0351469	0.114725	0.163807	-0.0997636	-0.165694	-0.159763	0.144914	0.0474358	-0.202086	-0.0362214	-0.207405	-0.104212	-0.0937068	-0.190714	0.0897575	0.0637972	-0.156104
b0466	0.174554	-0.174554	-2.51771	-2.48847	-0.255928	0.798861	-2.5263	-1.33236	-0.544178	-0.322675	-2.4968	-1.94332	-1.64983	-1.27068	-1.21554	-0.409701	-1.22663	-1.43503	-3.46873	-3.46873	-3.46873	-2.36204	-1.99255	-3.46873	-3.46873	-3.46873	-0.525693	-1.30353	-0.830404	-0.822618	-0.8763	-3.46873	-3.46873	-2.35167	-3.46873	-3.46873	-3.46873	-3.46873	-3.46873	-3.46873	-2.23986	-3.46873	-1.59476	-2.38904	-2.09567	-1.40448	-1.86545	-1.98068	-3.46873
b0467	0.276545	-0.276545	1.32745	1.39864	-0.0798877	-0.0365795	0.879509	1.14431	0.00527709	0.103001	0.840183	0.8241	0.735832	1.10494	1.07629	1.04413	0.917503	0.776923	1.67792	1.55978	2.03052	1.93345	1.66883	1.60107	1.66054	1.6465	0.589545	0.705839	0.402795	-0.0226698	0.362907	0.360549	1.61627	2.05199	0.654815	0.513389	0.524491	0.799287	0.429922	0.449144	0.497749	0.47166	0.985967	1.06085	0.853821	0.936535	0.9059	0.917206	0.850837
b0468	0.0371461	-0.0371461	0.391207	0.581212	-0.449536	-0.570447	0.480833	0.356185	0.745687	0.735434	-0.479831	-0.738989	-0.713597	-0.626061	-1.92734	-1.97778	-0.787105	-0.832883	0.238279	-0.0836508	0.311235	0.585936	0.162613	0.0602844	0.517327	0.086514	0.235431	0.276472	0.360039	0.29373	-0.771306	-1.0169	-0.247373	0.250292	-0.565967	-0.737882	-1.25447	-0.783307	-1.30252	-1.0762	-0.0408299	-0.204962	-0.770336	-0.598896	-1.45706	-1.68341	-0.55126	-0.75755	-0.0771853
b0469	-0.030746	0.030746	-0.440037	-0.25463	0.0250064	0.0741792	-0.520867	-0.449871	0.368442	0.386042	0.293558	0.155214	0.275799	0.341566	0.182707	0.0588077	0.203511	0.0741066	-0.764333	-0.688646	0.381617	0.361662	-1.13195	-0.933556	-1.37327	-1.35319	-0.317942	-0.245946	0.321135	0.0879986	-0.475237	-0.622104	-0.0348223	-0.0464677	0.486798	0.413445	-0.111504	-0.118446	0.346199	0.391248	-0.0238199	0.398337	0.181226	0.148292	0.0350836	0.104979	0.033495	0.131827	0.140141
b0470	-0.0802475	0.0802475	0.7117	0.730499	-0.319969	-0.328059	0.628182	0.655799	-0.219893	-0.301237	0.38966	0.37223	0.369276	0.362386	0.301441	0.251972	0.329939	0.338211	0.465233	0.430819	0.81627	0.771464	0.508009	0.506599	0.446615	0.494943	0.294877	0.217836	0.0275354	-0.0824235	-0.109051	-0.107635	0.891926	0.863883	0.527641	0.571349	0.412666	0.430956	0.164601	0.2236	0.349352	0.400023	0.241046	0.290695	0.231587	0.220939	0.257041	0.370595	0.442866
b0471	0.367035	-0.367035	1.02123	1.052	0.721624	0.982922	0.971501	1.07453	0.944337	0.983023	0.81887	0.862468	0.862118	1.17586	0.871492	0.853942	0.800223	0.749819	-0.555418	-0.862085	-0.315545	0.190091	-0.442178	-0.208309	-0.313895	-0.515144	-0.324414	-0.203338	0.0172976	0.148911	-0.29335	-0.414609	0.112443	0.0768773	0.0110961	0.205114	-0.0744363	0.0256869	0.168786	0.064705	0.259373	-0.0879086	0.645043	0.539655	0.552932	0.709174	0.628509	0.672835	-0.235032
b0472	0.0599978	-0.0599978	-0.418881	-0.290507	-0.447832	-0.667629	-0.334375	-0.242081	-0.481495	-0.435439	-0.0366529	-0.141088	-0.0387862	-0.0768168	-0.117321	0.0236938	0.0559942	-0.0850579	-1.6942	-1.37214	-0.906096	-0.935104	-1.47143	-1.51483	-1.66094	-1.59489	-0.34313	-0.138802	-0.173373	0.0228084	-0.409558	-0.265355	-0.275374	-0.399195	0.104429	-0.00866652	-0.0388384	-0.0937571	0.24578	0.319266	-0.0525811	0.101993	-0.141207	-0.21041	-0.17954	-0.183738	-0.062522	-0.229535	0.125141
b0473	0.0157654	-0.0157654	0.46837	0.256581	-0.503633	-0.393322	-0.0126841	-0.254084	0.734895	0.738035	0.684987	0.648537	0.560694	0.44794	0.850833	0.902028	0.753483	0.722966	-0.313333	-0.270337	0.250198	0.162141	-1.12163	-1.07111	-0.0493773	-0.0826767	0.343786	0.356266	-0.28408	-0.224326	0.203742	0.189983	0.499977	0.35632	0.661642	0.714158	-0.270401	-0.290939	1.1954	1.07281	0.423447	0.535207	1.14859	1.13669	1.26619	1.26618	1.07209	1.06742	0.472328
b0474	-0.00358201	0.00358201	-1.51122	-1.66167	0.0658605	0.0682465	-1.35725	-1.14156	-0.328523	-0.367082	0.11183	0.109392	0.0240661	0.141777	0.0871238	0.209656	0.12752	0.164573	-1.94274	-1.95393	-0.723556	-0.729862	-1.44664	-1.43457	-2.03198	-2.08859	-0.860072	-0.90786	-0.517003	-0.513705	-0.384852	-0.41263	-1.54888	-1.33241	-0.278376	-0.414764	-0.261794	-0.30907	0.072217	0.147342	-0.637068	-0.197584	-0.0173197	0.0447402	0.0903545	0.0580455	0.0638502	0.0203588	-0.133572
b0475	-0.163	0.163	0.240696	0.196352	-0.243611	-0.407713	0.497665	0.214765	-0.148283	0.119862	0.273401	0.204204	0.158538	-0.170988	0.118906	0.398418	0.363188	0.283138	0.950565	1.10079	0.839596	0.47649	0.511806	0.496943	0.995597	1.08644	-0.399239	-0.543764	0.136163	0.00107179	0.465345	0.328203	-0.820112	-0.634968	-0.0938392	-0.257934	0.350114	0.412017	0.0872097	-0.217393	0.646191	0.550209	-0.421167	-0.44057	-0.488521	-0.65118	-0.165467	-0.328035	0.438105
b0476	-0.374279	0.374279	-0.0302176	0.0500458	-0.288557	-0.387257	-0.494397	-0.748748	-0.431311	0.14089	0.00765285	-0.0219368	-0.186321	-0.577618	-0.226043	0.259403	0.125694	-0.28336	-0.520148	0.118698	0.333946	0.401974	0.11547	-0.331064	0.0961661	0.306422	0.169477	0.497203	-0.0637025	0.0945152	0.106868	0.294434	0.868941	-0.0909428	-0.291627	-0.545635	-0.327671	0.138168	-0.196791	-0.238711	0.122421	-0.137445	-0.501633	-0.343178	-0.824256	-0.464776	-0.22746	-0.377197	-0.213355
b0477	0.0454451	-0.0454451	-0.774862	-0.864648	-0.42626	-0.446602	-0.853204	-0.887013	-0.630648	-0.623105	-0.289079	-0.337525	-0.287232	-0.410349	-0.429845	-0.333226	-0.390977	-0.339519	-1.95962	-1.773	-1.27703	-1.34297	-1.32006	-1.45494	-1.59341	-1.41468	-0.748591	-0.730351	-0.586141	-0.588772	-0.931369	-0.960684	-0.822622	-0.711576	-0.256086	-0.524846	-0.81285	-0.893264	-0.00601911	-0.0252622	-0.733105	-0.302787	-0.42476	-0.110968	-0.153852	-0.185216	-0.296023	-0.349656	-0.487093
b0478	-0.122151	0.122151	0.38965	0.35344	-0.201573	-0.257047	0.546994	0.388054	0.156167	0.142062	-0.179118	-0.191216	-0.656676	-0.538754	-0.310929	-0.25278	-0.136649	-0.166418	2.41729	2.4817	1.97216	1.97927	1.05815	1.17364	1.49049	1.56742	0.680937	0.734635	0.980385	1.01129	1.02281	0.85453	-0.0244953	-0.0204035	0.544891	0.474569	0.327349	0.220253	0.250265	0.176841	0.636795	0.519252	-0.300337	-0.18301	-0.0976814	-0.0941293	0.0987177	0.107727	0.352325
b0479	0.120382	-0.120382	1.00795	1.28934	-0.299626	-0.53951	0.687966	0.748998	0.534715	0.628918	0.522258	0.610776	0.445139	0.486059	0.579634	0.69094	0.534713	0.583164	1.06588	1.09557	0.964401	0.861211	1.07865	1.069	1.27627	1.31104	1.11848	1.05867	0.0482032	0.349814	0.258413	0.576091	1.11229	0.551971	0.433758	0.265676	-0.0284457	-0.179375	0.0469898	-0.0833634	0.556945	0.610707	0.255918	0.505771	0.328516	0.632103	0.30256	-0.174422	0.507599
b0480	-0.0945906	0.0945906	0.107611	-0.211826	-0.46066	-0.540049	0.0216524	-0.174854	-0.0916642	-0.0266307	0.217888	0.258116	0.0470156	0.160376	0.339134	0.263676	0.302063	0.478953	0.790163	0.644625	0.576238	0.522329	0.480832	0.356818	0.638636	0.639441	-0.0671738	-0.0202276	0.226978	0.235121	0.829957	0.85007	-0.20983	-0.419086	0.457558	0.512998	0.695417	0.555589	0.225969	0.250038	0.721447	0.537178	0.049165	0.0832718	-0.0152924	-0.148852	0.295112	0.36008	0.381431
b0481	-0.155181	0.155181	-0.562829	-0.627312	-0.305316	-0.170889	-0.73028	-0.527918	-0.056479	-0.258915	0.237288	0.126086	0.182093	0.174032	0.129886	0.286608	0.352982	0.221239	-0.466456	-0.402824	0.0901366	0.200022	-0.550426	-0.56414	-0.838219	-0.843423	-0.47981	-0.69437	-0.198929	-0.115968	-0.189423	-0.407893	-0.487901	-1.36214	-0.287852	-0.326064	-0.193589	-0.191455	-0.0499421	-0.300029	0.041816	-0.203803	-0.156843	-0.21834	-0.535984	-0.363374	-0.237804	-0.331241	-0.371632
b0482	-0.00594301	0.00594301	0.250667	0.257017	-0.0425984	-0.262142	0.164202	0.116001	-0.0338989	-0.0208209	-0.046355	0.256919	0.188172	0.164591	0.102283	0.199581	0.138768	0.118104	-0.558053	-0.613176	-0.0352009	-0.222462	-0.398011	-0.0384443	-0.323312	-0.375104	0.242046	0.311585	0.746752	0.585538	0.734173	0.527552	0.301065	0.325962	0.16419	0.0690939	0.272813	0.334492	-0.513748	-0.471291	0.129999	-0.0255312	-0.275269	-0.161603	-0.270809	-0.419475	-0.162246	-0.0537255	-0.104361
b0483	0.230407	-0.230407	0.564113	0.628667	0.171266	0.319355	0.625949	0.50365	0.622425	0.631227	0.681488	0.417035	0.487916	0.493993	0.556653	0.662612	0.479118	0.573552	0.75173	0.834038	1.05787	1.2321	1.09246	1.01865	1.23449	1.08154	0.734719	0.809705	0.22105	0.053402	0.579521	0.468653	0.8859	0.46114	0.0210827	0.0773637	0.45704	0.320505	-0.39845	-0.461797	0.329239	0.191211	-0.382115	-0.0560941	-0.516481	-0.375381	-0.145299	-0.0678572	0.539796
b0484	-0.0873609	0.0873609	0.964248	0.892002	1.47699	1.40301	0.924302	0.858268	0.186589	0.301555	0.431618	0.350145	0.191119	0.251768	0.231365	0.282155	0.421545	0.434595	2.2849	2.21207	0.895064	0.776062	2.3302	2.3855	1.49869	1.51099	-0.423032	-0.470986	1.0449	0.938259	-1.27413	-1.05725	0.163755	0.366476	-0.627877	-0.611557	-0.110483	-0.13826	0.397425	0.433174	2.04701	1.22493	0.412188	0.418742	0.356409	0.366905	0.339979	0.386342	-0.0717138
b0485	0.00461592	-0.00461592	1.96242	1.99228	0.106125	-0.162278	2.28308	2.30407	-0.20626	0.00593201	1.34483	1.50197	0.802858	0.833623	1.87079	1.5441	1.43897	1.76945	2.20816	1.75142	1.49042	1.50619	1.94895	2.17404	2.51435	2.41761	1.84865	1.55456	-0.128719	0.0541341	2.04732	2.00006	1.69086	1.43401	0.67	0.416541	2.43671	2.41324	-0.803591	-0.700973	1.30699	0.85521	-0.541165	-0.483443	-1.7509	-1.67909	-0.872171	-0.662741	2.86241
b0486	-0.00877024	0.00877024	1.31717	1.3034	0.0237762	-0.528717	1.81857	1.35677	-0.677655	-0.474337	1.38604	1.46694	0.228951	0.193326	1.24669	1.40534	1.24503	1.3174	1.58054	1.60001	1.07013	1.09769	1.98747	1.80367	2.25589	2.24562	1.29332	1.26798	-0.100529	-0.0169936	1.91027	1.87796	1.1994	0.984449	0.7768	0.780751	2.74236	2.77602	-0.481156	-0.35642	1.21425	0.769647	-1.52585	-1.46397	-2.39453	-2.63491	-1.36972	-1.37996	2.39387
b0487	0.0231541	-0.0231541	1.33503	1.261	0.21064	0.277631	1.61357	1.53311	0.428464	0.267222	0.799738	1.03023	0.983195	0.443203	0.92304	1.03347	1.00472	0.896866	0.704234	0.89422	0.461993	0.546041	0.649897	0.695922	1.06499	0.955793	0.820225	0.814762	0.200883	0.161474	0.706215	0.744187	1.31037	1.77661	0.200099	0.18464	1.10525	1.30769	-0.328087	-0.410801	0.598008	0.399867	-0.221769	-0.0991832	-0.134083	-0.427754	-0.148378	0.0466022	1.31417
b0488	-0.123079	0.123079	0.604936	0.509596	-0.135132	0.00570534	0.596532	0.498501	0.244763	0.179486	0.262022	0.0917673	0.296837	0.432012	0.279918	0.249601	0.277699	0.155993	1.71841	1.93891	1.67329	1.8802	1.55237	1.26394	2.21353	2.02658	0.384668	0.193291	-0.643993	-0.223752	-0.0159482	0.203443	0.246343	0.304217	0.205775	0.158968	0.450606	0.819892	0.324508	0.272138	0.673713	0.218443	0.102547	0.0401993	0.06474	-0.153957	0.664204	0.492306	0.641463
b0490	0.063268	-0.063268	-0.781972	-0.821038	-0.132579	0.0209681	-0.688995	-0.508761	-0.137888	-0.281481	-0.108633	-0.037707	-0.0886855	-0.0575526	0.0918757	0.0895129	-0.0793794	0.0759019	-0.957736	-0.966833	-0.711492	-0.787282	-0.72677	-0.691442	-0.450345	-0.804429	-0.476296	-0.194895	0.247258	0.200514	0.508569	0.551406	-0.591543	-1.2029	0.132316	-0.039915	0.474206	0.0152165	0.0302766	-0.256794	0.107239	-0.0697702	-0.271462	0.15229	-0.285734	-0.259992	0.000497665	-0.17133	-0.283337
b0491	0.0419078	-0.0419078	-1.19533	-1.25964	0.143974	0.191723	-0.904468	-0.747512	-0.0323669	-0.376572	0.0569726	0.19217	-0.0404061	-0.374503	-0.0530077	0.119589	0.164576	0.0630507	-0.938377	-1.00196	-1.26053	-1.25074	-1.16822	-0.995586	-1.06749	-0.82932	-0.166719	-0.0126383	0.260054	0.221607	0.275137	0.323757	-0.46036	-1.06673	0.586332	0.705451	0.873863	0.678817	0.659149	0.790255	0.125998	0.536674	-0.383751	-0.258259	-0.523828	-0.339653	-0.0407294	-0.209253	0.0717836
b0492	-0.109665	0.109665	0.688188	0.52613	-0.0823323	0.0179578	0.536141	0.429576	0.484517	0.457255	0.768977	0.70376	0.603747	0.569008	0.74831	0.78214	0.786682	0.776091	0.358209	0.419288	0.637322	0.667206	0.325758	0.313538	0.569779	0.524938	-0.124288	0.0143139	0.104958	-0.000200761	0.323231	0.272007	0.247364	0.378536	0.723587	0.692301	0.480763	0.36748	0.757942	0.743787	0.78898	0.647616	0.82123	0.876606	0.895355	0.821111	0.797517	0.806002	0.687617
b0493	0.017787	-0.017787	0.352678	0.21982	-0.032504	0.0256239	0.416888	0.444615	0.256903	0.124483	0.325288	0.315717	0.284301	0.341113	0.259466	0.200311	0.272267	0.172796	0.237345	0.248658	0.831949	0.750988	0.578269	0.399966	0.433778	0.325172	0.0673974	0.100905	0.0540878	0.21221	0.197378	0.141596	0.0908789	0.162868	0.359473	0.447217	0.35354	0.349127	-0.0208241	0.0609399	0.410159	0.370813	0.276659	0.290769	0.22469	0.370632	0.408663	0.35849	0.282607
b0494	-0.0261749	0.0261749	0.00450275	-0.189425	-0.432098	-0.483952	0.347892	0.188115	-0.182236	-0.176714	-0.226017	-0.264141	-0.293537	-0.172611	-0.167919	-0.19693	-0.299564	-0.00573122	0.0580596	0.0203762	0.482992	0.612718	0.414125	0.0292485	0.247173	0.33864	0.112233	0.0855814	0.217782	0.336161	0.309294	0.288714	-0.184371	-0.254144	0.227515	0.073565	-0.111022	0.196583	-0.342017	-0.400409	0.300732	0.275211	-0.211442	-0.348281	-0.466265	-0.495136	-0.113308	-0.325992	-0.273777
b0495	-0.224994	0.224994	0.482489	0.541135	-0.366011	-0.375839	0.357361	0.0513221	0.062851	-0.0163949	0.073047	0.158472	-0.01116	0.119891	0.318999	-0.0981535	0.216619	0.349908	1.5286	1.23366	1.18843	1.06519	0.813604	1.07058	1.19285	1.22385	0.84441	0.892949	0.566687	0.596935	0.972911	1.10964	1.1779	1.55304	0.738263	0.698068	1.03877	0.820785	0.177623	0.20045	0.581895	0.289612	0.423467	0.279259	0.242955	0.0504026	0.21057	0.227448	1.23657
b0496	-0.120307	0.120307	0.477579	0.496227	-0.573507	-0.669712	0.286323	0.199104	-0.336429	-0.345203	-0.191335	-0.119639	-0.332703	-0.103273	-0.0322155	-0.217903	0.0294881	-0.14995	0.595005	0.355948	0.459654	0.239165	0.663848	0.68363	0.603828	0.661064	0.662264	0.779722	0.363453	0.399257	1.06052	0.982916	0.848364	0.774884	0.651087	0.720524	0.963127	0.972024	0.181251	-0.00195971	0.486104	0.613827	0.129044	0.105409	-0.0846709	-0.0179232	0.409092	0.267118	0.911374
b0497	0.109646	-0.109646	1.20911	1.07431	-0.39258	-0.5479	1.13081	0.846903	-0.117182	-0.296571	0.47474	0.436346	0.412723	0.4097	0.48883	0.382241	0.581611	0.529923	0.800449	0.833318	0.82569	0.613452	0.563752	0.484664	0.997253	0.982823	0.84047	1.00286	0.383817	0.0954692	0.562475	0.416715	1.75656	1.86722	0.696439	0.582264	0.539833	0.700126	0.0388409	-0.101854	0.638902	0.387713	0.239872	0.33217	0.0737937	0.207444	0.502672	0.417742	0.856052
b0498	0.0809681	-0.0809681	-1.09583	-0.427221	-1.11066	-1.17482	0.199041	0.0970049	-1.83564	-0.41698	0.171119	0.440419	0.234252	-0.650083	-0.231159	-0.299149	-0.0424462	-0.236322	-0.547455	-1.60385	-1.22601	-1.37131	-0.407052	-1.1095	-0.512077	-0.883075	-0.726426	-0.22028	-1.3654	-0.545188	-0.265602	-0.478371	-1.57571	-1.68581	-0.134242	-0.585625	-0.90653	-0.372377	-1.52186	-0.989994	0.413065	0.635068	-0.963823	-0.145179	-0.327887	-1.94098	-0.508228	0.00781626	-1.53257
b0499	0.116415	-0.116415	-0.297648	-0.12152	-0.30904	-0.358027	0.291948	-0.106435	-0.290838	-0.421208	-1.06109	-0.628599	-1.3492	-0.481286	-0.0182365	-0.0831048	0.0919901	-0.221088	-0.207256	-1.3492	-1.3492	-1.00984	-1.3492	-0.913494	-0.650814	-1.3492	0.678025	0.72293	-0.863264	-0.666974	-0.240401	0.377401	1.30228	-0.728589	0.492204	-0.0276268	0.208829	-1.3492	-0.613652	-0.215545	-1.3492	-0.382587	0.778522	0.258714	-0.281037	-0.0486872	-0.0826608	0.454004	-1.3492
b0501	0.101023	-0.101023	-1.08131	0.303548	-0.697833	-0.033348	0.0702363	0.00633769	0.72442	0.479944	0.293127	0.272592	0.338296	0.0488972	0.0874116	-1.08131	0.431697	-0.329865	-0.178643	-0.563356	-0.546042	-1.08131	-1.08131	-1.08131	-1.08131	-1.08131	-0.0052682	-0.423821	0.876853	0.124659	-1.08131	0.605176	0.614324	-1.08131	-0.278399	0.404416	-0.129684	-0.0712081	-0.111676	0.759145	0.1425	1.06854	0.600189	-1.08131	-1.08131	-0.470492	-0.336894	-1.08131	-0.522705
b0502_1	0.213448	-0.213448	0.645857	0.52846	0.527414	0.268804	0.628699	0.711857	0.429539	0.430285	0.372837	0.218852	-0.879333	-0.0360847	0.123698	0.131613	0.144092	0.314892	-0.298502	-0.372287	0.228487	0.43554	-0.0213484	0.302701	0.315296	0.28212	0.517234	0.5271	0.207793	0.474626	0.520926	0.563978	0.98614	0.91147	0.0172341	0.0975454	-0.738577	0.394701	-0.233614	-0.671667	0.261137	-0.326828	-0.637745	-0.396063	-0.175159	-0.5805	-0.457128	-0.617167	-0.320016
b0503	0.0676561	-0.0676561	0.598787	0.44579	-0.212595	-0.34307	0.22656	0.208552	-0.0971399	-0.236948	0.22991	0.513904	0.0672245	0.25337	0.343116	0.27175	0.25175	0.269795	0.491395	0.471675	0.789282	0.572613	0.484699	0.172557	0.378362	0.741593	-0.180873	0.166871	-0.578117	-0.637626	-0.145312	0.0211431	0.634949	0.685025	0.167397	0.0755565	0.131901	0.185079	0.224519	0.355263	-0.223203	-0.22903	0.502187	0.460718	0.22244	0.464868	-0.0480213	0.179566	0.474599
b0504	0.267718	-0.267718	1.02608	0.915447	0.157882	0.00405589	0.764431	0.430157	0.43394	0.35813	0.335963	0.311133	0.56992	0.362033	0.490507	0.727921	0.47973	-0.324259	0.612247	0.455706	0.417528	0.776918	0.53489	0.86336	1.2282	0.620546	0.360676	0.866472	0.291646	0.465139	1.1369	0.562449	1.36249	0.899996	0.506156	-0.174003	0.180731	-0.231079	-0.605093	-0.118636	-0.209491	-0.550744	-0.663388	-0.496642	-0.35575	-1.26117	-0.564249	0.443527	0.473787
b0505	-0.410765	0.410765	-0.687615	-0.318295	-0.251512	-0.616972	-1.11042	-0.285762	-0.221356	-0.170026	-0.332631	-0.291157	-1.59962	-0.393219	-0.508561	-0.366975	0.210967	-0.0435386	0.264414	-0.110757	-0.815895	-0.437114	-1.26826	-0.827655	-0.241429	-0.566073	0.289644	0.343045	-0.524799	0.449453	0.0743773	0.648578	0.648067	0.0500437	0.352943	-0.508295	-0.771665	0.465205	-0.067048	-1.17654	-0.97474	-0.0360239	-0.169458	-0.904721	-0.632369	-0.248699	-2.28009	-1.01989	0.306839
b0506	-0.157769	0.157769	-0.119553	-0.173229	-0.42936	-0.433738	-0.244712	-0.0399001	-0.328626	-0.266662	-0.194853	-0.169743	-0.188997	-0.283977	-0.226871	-0.344331	-0.0930956	-0.095022	-0.415932	-0.564952	0.155989	-0.1017	-0.525757	-0.313147	-0.353725	-0.338075	-0.556752	-0.777093	-1.17024	-1.03573	-1.11405	-1.08524	-0.0755028	0.0824641	-0.031762	-0.0758751	0.00780495	-0.0870231	-0.236878	-0.211065	-0.0397926	-0.0709931	-0.0653065	-0.128319	-0.248728	-0.295908	-0.101598	-0.0893956	-1.14297
b0507	-0.171546	0.171546	1.1551	1.21116	-0.707535	-0.418055	1.08083	1.15112	-0.0350778	0.0344025	0.0630732	0.364462	0.444942	0.184353	-0.016516	0.347329	0.0944082	0.0583731	1.06418	0.588651	0.322406	0.686365	1.10086	0.801765	1.30956	1.41252	0.916844	0.808626	-0.0241388	0.197641	0.894566	0.811967	1.70864	1.58618	0.552364	0.464357	0.993225	0.729614	-0.388299	-0.193864	0.661284	0.419644	-0.412995	-0.16895	-0.276668	-0.276007	-0.478767	-0.0506306	0.565621
b0508	0.243429	-0.243429	2.26565	2.15714	1.30526	1.12133	2.14851	2.20219	1.42124	1.26793	2.02779	1.58782	1.99158	1.56647	1.94303	1.09945	1.80153	1.41701	1.00431	1.42794	1.897	1.72007	1.45266	1.3064	1.33484	1.69011	1.811	1.58671	1.05517	1.16418	1.39263	2.40311	3.41325	1.54286	1.93662	1.65683	2.5446	2.64659	0.901985	1.42399	1.45806	1.42289	0.396664	1.15336	0.978544	0.493564	1.89945	0.850507	0.432879
b0509	0.587086	-0.587086	1.49374	1.29347	0.0262472	0.160221	1.55291	1.6525	0.494607	0.818676	1.1357	0.833109	-0.260194	0.657697	0.7739	0.765744	0.996716	0.873129	0.842873	0.55814	0.961398	0.619786	-1.21368	-0.564643	1.24973	0.0640654	1.02439	1.7458	1.3323	0.927059	1.78438	0.708916	1.87573	1.56169	0.829776	0.864042	2.01214	0.924377	0.665636	1.2003	1.53585	1.27507	0.580636	0.401101	0.870389	0.533788	0.493541	0.204105	-0.172821
b0512	0.293296	-0.293296	0.332566	0.345918	-0.02282	0.00703085	0.214303	0.351765	0.125496	0.171026	0.297486	-0.0428485	-0.28898	-0.412979	0.125578	0.460517	0.331924	0.144058	-0.0538811	-0.123714	0.408533	0.352868	0.28001	0.113041	0.0402434	0.297394	0.958823	0.381393	0.319063	0.278065	0.275936	0.274055	1.2543	0.664032	0.402231	0.0196929	0.0835472	-0.252451	0.617891	0.108836	0.302678	0.869533	-0.101008	0.229012	0.0169811	-0.0554669	0.0439097	0.48188	-0.0293023
b0513	0.331652	-0.331652	1.49817	1.31116	-0.289349	-0.182478	1.09452	0.740352	0.206346	0.393767	0.585758	0.586064	0.58779	0.558451	0.722967	-0.0461143	0.711036	0.194171	0.777095	1.13059	1.04045	0.975105	1.39256	1.03984	1.12479	1.49216	0.675514	1.06088	0.725255	0.635489	1.08479	0.893935	1.53111	1.23365	0.447508	0.333078	1.17619	0.568031	-0.521335	0.181815	0.771641	0.7351	0.158698	-0.201115	-0.33881	-0.530593	0.258915	0.263083	0.915596
b0514	0.0368073	-0.0368073	0.576328	0.420339	0.00856738	-0.420341	0.104444	0.590748	-0.279726	-0.114004	0.405029	0.551963	0.177117	0.135313	0.469527	0.398443	0.729959	0.741506	0.928281	0.0299318	0.459247	-0.190459	0.0390169	0.427204	0.323215	0.423704	0.540996	0.295834	0.53332	0.393303	0.816521	0.763845	1.18494	0.909124	0.190199	0.676342	0.430814	0.694457	-0.62378	-0.189659	0.788641	0.916189	0.628403	0.0443854	-0.149195	-0.0594834	0.341664	0.548411	1.25906
b0515	0.0492513	-0.0492513	-0.366304	-0.824439	-0.27018	-0.237608	-0.431403	-0.709704	0.163423	-0.143821	-0.251222	-0.12294	-0.489647	-0.459362	-0.176408	0.0209324	0.054582	0.0243775	0.387484	0.297479	0.939093	0.658728	0.235236	-0.0365408	0.26558	0.400669	-0.326003	-0.268703	-0.158491	0.114169	0.746808	0.574404	-0.41031	-1.56886	0.406242	0.298184	0.666168	0.438381	-0.19443	-0.151935	0.52709	0.286951	-0.562504	-0.471551	-0.498247	-0.832499	-0.151855	-0.219485	-0.23917
b0516	-0.170366	0.170366	-0.232165	-0.397323	-0.135256	-0.348489	-0.221727	-0.20407	0.017707	-0.137776	-0.2622	0.156886	-0.354134	-0.407123	0.118069	0.0304768	0.0161512	0.241717	0.141401	0.0722856	0.24378	0.304752	0.224215	-0.180304	0.227848	0.419902	0.246848	0.231031	-0.0534127	0.201996	0.535141	0.503856	0.181667	-0.20238	0.14856	-0.112777	-0.0201645	0.320961	-0.135088	0.156302	0.314321	0.113754	-0.205728	0.245057	-0.244098	-0.390775	0.0654098	0.203304	-0.297652
b0517	0.116955	-0.116955	-0.700606	-0.820907	-0.467977	-0.485391	-0.259495	-0.629719	-0.989827	-0.313011	-0.684692	-0.453367	0.20624	0.154021	-0.568501	-0.263676	-0.156747	-0.388812	-0.208268	-0.0873242	-1.08421	-0.739736	-0.488383	-0.229148	-0.183121	-0.226781	0.261112	-0.126088	-0.302506	-0.206662	-1.35956	-0.158997	0.957523	-0.428613	-0.208996	-0.12774	-0.453053	-0.799138	-1.35956	0.232068	0.359642	-0.64259	0.3513	-0.931517	-0.200505	-0.200061	-0.180374	-0.479974	0.110742
b0518	0.0760066	-0.0760066	0.719754	0.548003	-0.0266814	-0.224543	0.755604	0.634887	0.342886	0.0911538	0.153646	0.402599	0.0696243	0.462187	0.463885	0.479817	0.133747	0.477608	0.0928593	0.0887624	0.64238	0.108768	0.301539	-0.0527919	0.485694	-0.270023	1.05664	0.401762	0.284869	0.461647	0.0665746	-0.0040476	2.19611	1.68639	0.482223	0.863063	0.138667	0.752065	0.155542	-0.40393	0.395057	0.126527	0.472556	-0.103584	0.531619	0.532087	0.529061	0.736133	0.442756
b0520	-0.624336	0.624336	0.992888	0.377706	0.108282	0.420498	0.499449	0.956383	0.63353	0.320821	0.657626	0.402294	0.453281	0.468839	-0.200849	0.636951	0.394413	0.685447	0.574323	0.316642	0.68722	0.817756	0.936491	0.975629	0.757223	0.657531	0.937832	1.06233	0.0529649	0.23176	0.277615	0.012627	1.5411	1.14092	0.398902	0.689653	1.00145	0.0570789	-0.276831	0.483627	0.438784	0.635466	0.667018	0.0575867	-0.0390196	0.221005	0.362145	0.358022	0.747594
b0521	0.0378183	-0.0378183	1.22943	0.873351	0.859139	0.483805	1.32705	1.19083	0.418267	0.717567	1.22581	0.933373	0.808788	0.036899	0.936449	0.967967	1.34156	1.18346	1.05136	0.913633	1.37337	0.900706	0.965085	1.62769	0.887563	1.14256	1.40747	1.79095	1.02528	0.780419	0.803146	0.703607	2.368	2.45171	1.37519	1.00217	0.416077	1.2981	0.638136	0.689218	0.948766	0.719291	0.636176	0.919274	0.743222	0.743846	1.21283	0.787939	1.7184
b0522	-0.110657	0.110657	-0.458371	-0.774045	0.271713	0.150034	-0.615417	-0.262592	0.000154083	-0.0744711	0.519172	0.492653	0.2862	0.516371	0.461113	0.492598	0.491608	0.470267	-2.05621	-2.06556	-1.69231	-1.50586	-1.55385	-1.53302	-3.01776	-2.98228	-1.05676	-1.05055	-1.03327	-1.20197	-0.517279	-0.624514	-0.459008	-0.0241999	-0.259898	-0.393261	0.0187375	0.0550184	0.352488	0.343102	-0.286888	0.206127	0.625188	0.640766	0.672747	0.611244	0.474091	0.422172	0.366649
b0523	0.127536	-0.127536	0.0305932	-0.378795	0.370039	0.369926	0.000635611	0.0476707	0.313239	0.36984	0.766195	0.753987	0.779175	0.836941	0.724668	0.653399	0.723569	0.718386	-1.65994	-1.50582	-0.950063	-1.00405	-0.957421	-1.22565	-2.80569	-2.80409	-0.910602	-1.00266	-1.07097	-1.16241	-0.653089	-0.879644	0.197928	0.651271	0.0849984	0.165878	0.521188	0.252713	0.753059	0.695477	0.198377	0.571385	0.695865	0.65832	0.774329	0.733983	0.553417	0.616087	0.825389
b0524	-0.170778	0.170778	-1.04142	-0.992208	-0.391479	-0.340407	-0.801482	-0.628504	-0.500933	-0.489938	-0.52992	-0.531847	-0.659411	-0.471368	-0.638763	-0.795732	-0.709409	-0.554367	-2.87079	-2.83192	-2.20347	-2.36614	-2.04532	-2.21792	-2.26981	-2.11767	-0.594842	-0.510958	-0.191478	-0.370242	-0.782174	-0.619212	-1.20999	-0.908309	-0.826892	-0.834466	-0.721997	-0.949236	-0.594183	-0.621055	-0.831875	-0.708015	-0.524604	-0.552642	-0.373018	-0.711465	-0.40518	-0.479703	-0.210737
b0525	0.0920368	-0.0920368	-0.0840551	-0.546299	0.351731	0.402503	-0.107007	-0.688053	0.275422	0.34187	0.0992216	0.080917	0.35018	-0.341095	-0.0190632	0.283235	0.25099	0.144229	-1.13703	-0.93957	-0.761557	-0.86371	-0.952413	-0.884604	-1.01468	-1.30855	-0.655163	-0.778857	-0.336651	-0.267213	-0.408593	-0.584547	-0.463492	-0.990602	-0.0287586	-0.0737808	-0.147461	0.0233142	-0.00309241	0.0762941	0.0803971	-0.0187464	-0.331303	-0.289041	-0.380823	-0.274707	-0.261379	-0.141485	-0.41937
b0526	-0.110311	0.110311	-0.428538	-0.495305	-0.20153	-0.211785	-0.29017	-0.263136	-0.20605	-0.337986	-0.027317	-0.0306995	-0.115684	0.0556782	-0.112296	0.0806758	0.00337296	-0.0539485	-1.30279	-1.08534	-0.554367	-0.555046	-0.771671	-0.914452	-0.989536	-0.926431	-0.211642	-0.0373066	-0.150646	-0.0499689	0.0697279	0.17153	-0.262888	-0.0795647	0.113711	0.0311795	0.196783	0.111321	0.346062	0.16683	-0.13855	0.0249253	0.235119	0.245212	0.238426	0.306973	0.230997	0.137569	0.356661
b0528	0.514712	-0.514712	-2.17406	-1.65066	0.541844	0.29963	-1.62423	-1.92996	0.277081	1.03242	-0.407637	-0.398524	-0.255873	-1.27913	-1.26275	-0.699895	-0.329072	-0.268593	-2.47668	-1.61084	-1.69723	-1.64633	-2.71848	-1.86311	-1.85131	-2.62984	-0.642671	-0.209393	-0.349018	-0.152017	-0.596644	-1.03403	-0.933973	-0.761032	-1.10212	-0.926984	-0.103909	-0.76456	-1.47415	-0.988547	-0.85941	-2.18866	-2.04217	-2.45485	-2.84894	-1.81571	-2.21105	-1.04996	-2.37504
b0529	-0.00771679	0.00771679	-0.292114	-0.140008	-0.23265	-0.24394	-0.18404	-0.00852754	-0.237328	-0.257721	-0.209793	-0.221733	0.045729	-0.0172856	-0.236472	-0.214358	-0.194809	-0.14655	-0.633195	-0.848401	-0.159874	-0.143128	-0.413499	-0.289531	-0.509292	-0.534171	-0.550137	-0.489494	-0.399056	-0.466012	-0.515311	-0.451485	-0.127039	0.395427	-0.403688	-0.417942	-0.282826	-0.221124	-0.0558027	-0.101824	-0.182984	0.0518637	-0.0183053	0.0348476	-0.0134395	0.000268716	-0.00950898	-0.0613564	-0.00385361
b0530	0.0443206	-0.0443206	0.872666	0.593662	-0.228665	0.168639	0.00335963	0.868391	0.399495	0.0704633	-0.459983	-0.337537	0.563092	-0.252511	0.399582	-0.0746884	0.388381	-0.394892	-0.159976	-0.789133	0.0344755	-0.460183	0.872994	-0.403202	-0.127929	-0.183667	0.416493	0.845429	0.602281	-0.337639	0.741793	0.0954869	2.09065	0.960798	0.841276	1.06267	-0.0866736	1.43832	-0.0600159	-1.07771	0.532635	-0.389303	-0.324777	-0.684887	-0.627487	-0.627014	0.313618	-0.246603	0.491473
b0531	-0.110368	0.110368	-0.360472	-0.349514	-0.646393	-0.0570368	-0.127366	0.0301522	-0.646393	-0.0993704	-0.352647	-0.646393	-0.646393	-0.289178	-0.117903	0.249902	-0.360617	-0.333414	-0.646393	0.293673	-0.646393	-0.300516	-0.646393	-0.202582	-0.646393	-0.646393	-0.168368	-0.151422	-0.646393	-0.258104	-0.646393	-0.167959	1.04175	-0.29638	-0.308462	-0.646393	0.0866839	1.01202	-0.646393	-0.646393	-0.646393	-0.646393	-0.646393	-0.311199	-0.646393	-0.188329	0.322606	-0.646393	-0.646393
b0532	-0.0723745	0.0723745	-0.203581	-0.19049	-0.191742	-0.244059	-0.136706	-0.37568	-0.0896433	0.188455	-0.043353	0.0971844	0.0464401	-0.0419355	0.143751	-0.15068	-0.04978	0.307439	-0.480653	-0.533308	-0.405604	-0.386781	-0.834285	0.0455225	-0.119689	-0.120572	0.351625	0.398049	0.101999	-0.112745	0.269302	-0.112332	1.03963	0.0531922	0.338131	-0.200677	0.0976816	0.186155	-0.0155665	-0.198774	0.111323	0.335032	-0.421227	-0.456908	-0.356074	-0.118866	-0.35889	-0.132462	-0.18458
b0533	-0.120458	0.120458	-0.8321	-0.940466	-0.159343	-0.882762	-0.970429	-1.01416	-0.136491	-0.799925	-0.690719	-1.44917	-0.484443	-0.403236	-0.826316	-1.1675	-0.832453	-0.767378	-1.13725	-0.937574	-0.427247	-1.40558	-0.988759	-1.0654	-1.12334	-1.25906	-0.24582	-1.29206	-1.29218	-0.932705	-0.243414	-0.403449	0.308814	-0.422388	-0.342788	-0.60155	-0.706696	-0.0601794	-0.688697	-0.762672	-0.579078	-1.65761	-1.13047	-0.860925	-0.818102	-1.0473	-1.23829	-0.981873	-0.532683
b0534	0	0	1.30518	1.34115	1.73035	1.42938	1.60136	1.22563	2.09293	1.1621	0.381982	0.671124	0.84564	0.810875	1.47594	1.88662	1.46696	1.71216	0.869851	1.4028	1.64959	1.06422	0.643267	0.569013	1.64839	0	2.64922	2.57162	2.5712	1.80217	0	2.23113	2.39556	1.68322	1.64424	1.02013	1.87446	1.55092	1.9015	0	0.885466	0.726233	0.506066	1.26565	1.00196	1.81072	0.716019	1.09641	2.05306
b0535	0.328079	-0.328079	-1.09026	-0.485455	-0.382078	-0.58214	-0.244906	-0.0877933	-0.225502	-0.0617451	0.140003	0.0103639	-1.65572	-0.312203	-1.08595	-0.293217	0.00336812	-0.282109	-0.911761	-0.651724	-0.199969	0.0980981	-1.11156	0.0951758	-0.397083	0.331977	0.49487	0.540952	-0.174692	-0.645513	-0.458179	-0.211172	0.389652	-0.0216424	-0.547576	-0.235238	-0.363121	0.093079	-0.853572	-0.917864	-0.403566	-1.03883	-0.902748	-1.65572	-0.793633	-0.793272	-0.621441	-1.10573	-1.65572
b0537	0.0559291	-0.0559291	0.0344638	-0.00116444	-0.281713	-0.445223	-0.0708066	0.0444259	-0.308694	-0.452705	-0.0178815	-0.0486552	0.0516726	-0.15523	-0.0860264	-0.0952915	0.0111075	-0.0715234	-0.0903818	-0.341969	-0.0610725	0.145279	0.040528	0.0827965	0.265167	0.0790764	0.348838	0.210737	-0.000428184	0.0310272	0.326616	0.100896	1.01843	0.184717	0.216531	0.17847	0.127068	0.199239	-0.154313	-0.347632	-0.00928612	-0.092627	-0.26283	-0.084717	-0.160553	-0.306684	0.0165269	-0.0380191	-0.177187
b0539	-0.719001	0.719001	0.946893	0.988196	0.662315	0.451326	0.332853	-0.719001	1.85005	-0.0669553	0.364668	0.953347	-0.719001	-0.719001	0.684185	-0.719001	0.341697	1.04736	-0.719001	-0.719001	-0.719001	0.872924	0.307755	0.75895	0.119643	0.364606	0.261882	0.291394	0.29114	-0.719001	-0.719001	0.841374	1.02978	0.0299299	0.00713375	-0.0116738	0.682227	-0.719001	-0.719001	0.609758	-0.719001	-0.719001	-0.719001	0.00194544	0.226397	0.226783	-0.719001	-0.719001	-0.719001
b0542_1	0	0	0	0	0	0	0	0	0	0	0	0	0	0	0	0	0	0	0	0	0	0	0	0	0	0	0	0	0	0	0	0	0	0	0	0	0	0	0	0	0	0	0	0	0	0	0	0	0
b0543	-0.0693948	0.0693948	-1.02428	-1.96315	-0.163972	-0.117011	-1.19041	-1.55042	0.0165975	-0.0745869	-0.503162	-0.815947	-1.38384	-0.939214	-0.530642	-0.405537	-0.0320553	-0.894859	-3.51152	-1.47579	-1.91226	-1.92091	-1.40022	-1.98006	-1.57316	-1.71671	-0.498347	-0.275347	-0.275818	-0.575859	-0.963523	-0.791979	-1.43123	-1.9055	-1.4115	-2.35676	-1.86727	-0.707522	-0.448935	-1.96187	-0.546988	-1.03932	-1.44875	-0.591866	-1.93863	-1.22769	-1.64695	-1.0672	-0.708581
b0544	0.123087	-0.123087	-0.164696	-0.315843	-0.570206	-0.166824	-0.568215	-0.421335	-0.553589	-0.779442	-0.618403	-0.15905	-0.0942193	0.0602858	0.154112	0.0808555	-0.165182	-0.137632	-0.717266	-0.979681	-0.373635	-0.68507	-0.831693	-0.906677	-0.82478	-0.618455	0.764221	0.697406	0.573531	0.689352	0.39832	1.05882	0.674548	-1.1615	-0.0614239	0.0308716	0.00500814	-0.277321	-0.136284	-0.846684	-0.380548	-0.567764	-0.294039	-0.353193	-0.469962	-0.596282	-0.421186	-0.37483	-1.09925
b0545	0.0428339	-0.0428339	0.921656	0.919406	-0.205715	0.230395	0.373573	0.421487	0.53579	0.0748619	-0.700792	-0.669444	-1.19745	-0.0921784	-0.174103	-1.12675	-0.865487	-0.677426	0.823477	0.926417	0.428722	0.325386	1.1219	1.44353	1.17969	1.01941	-0.0641111	0.552548	-0.155739	-0.669575	0.4773	0.498495	0.34333	-0.0254887	-0.22375	-0.429288	0.399536	-0.249037	-0.47067	-0.0895168	-0.414816	-0.878848	-0.425332	-0.518754	-0.611568	-1.05376	-1.05796	-0.553495	-0.841519
b0546	-0.0767196	0.0767196	0.580183	0.533333	-0.0432709	0.00959619	0.647154	0.56552	0.391195	0.380803	0.195135	0.345335	0.355356	0.58618	0.349041	0.319875	0.143095	0.149591	0.0294682	-0.120455	-0.133633	-0.0212449	-0.000868013	0.415832	0.102718	0.298385	1.27478	1.25049	0.454151	0.488744	1.69376	1.37685	1.25516	-0.354869	0.373298	0.178656	0.413017	0.755508	-0.228683	-0.338049	0.475042	0.576355	-0.140318	0.034591	-0.559214	-0.242416	0.00908031	0.0776755	0.00477509
b0547	-0.516885	0.516885	-0.516885	0.51234	-0.516885	-0.516885	-0.516885	0.166342	0.224523	-0.0838308	0.236598	0.223031	0.410412	0.672121	-0.0990419	-0.516885	-0.102562	-0.516885	0.436279	0.743147	0.0522326	-0.516885	-0.516885	0.112578	0.775355	0.236551	0.158083	0.648612	1.00115	0.750361	0.407013	0.158625	0.457112	0.358054	-0.516885	-0.516885	-0.516885	-0.516885	-0.516885	-0.516885	-0.516885	-0.516885	0.0441598	-0.516885	-0.516885	0.131577	-0.516885	0.200172	-0.516885
b0548	0.746718	-0.746718	-0.746718	-0.746718	-0.746718	-0.746718	-0.746718	-0.746718	-0.746718	-0.746718	-0.746718	-0.746718	-0.746718	-0.746718	-0.746718	-0.746718	-0.746718	-0.746718	-0.746718	-0.746718	-0.746718	-0.746718	-0.746718	-0.746718	-0.746718	-0.746718	-0.746718	-0.746718	0.659749	-0.746718	-0.746718	-0.746718	-0.746718	-0.746718	-0.746718	-0.746718	-0.746718	-0.746718	-0.746718	-0.746718	-0.746718	-0.746718	-0.746718	-0.746718	-0.746718	-0.746718	-0.746718	-0.746718	-0.746718
b0549	0.524626	-0.524626	0.505285	-0.524626	-0.524626	-0.524626	0.496206	0.751577	0.0848566	-0.524626	0.0952171	0.0835775	0.745148	-0.524626	0.0848941	-0.524626	0.504871	-0.524626	-0.524626	-0.524626	0.805235	0.669346	-0.524626	0.367629	-0.524626	-0.524626	-0.524626	-0.524626	0.455349	-0.524626	-0.524626	-0.524626	-0.524626	0.200094	-0.524626	-0.524626	-0.524626	0.912928	0.862045	-0.524626	-0.524626	-0.524626	-0.524626	-0.524626	-0.524626	-0.524626	-0.524626	-0.524626	-0.524626
b0551	-1.28922	1.28922	-0.161372	0.323991	0.0649028	0.924338	0.067489	0.524926	0.0864491	0.515392	0.655423	-0.156258	1.11169	0.308079	0.292735	0.553784	0.463236	0.731196	-0.211173	-0.655126	0.431596	0.854357	-0.478162	-0.567383	-0.635375	0.494096	-1.28922	0.693054	0.939646	-1.28922	1.37188	-0.0156017	1.03447	0.507672	0.248387	0.217077	0.470909	-1.28922	-1.28922	0.814649	0.422612	-1.28922	0.139828	-0.33099	0.595572	-0.0582501	-0.391612	-0.470184	-0.607315
b0553_1	0.0208309	-0.0208309	-5.4418	-6.17542	-0.587268	-0.474077	-4.86302	-4.95754	-1.90258	-1.96185	-2.32354	-2.33333	-2.44653	-2.54476	-1.98557	-1.91888	-2.19376	-2.18638	-4.60976	-4.56336	-4.45024	-4.48163	-4.12088	-4.11835	-4.71241	-4.70507	-3.04531	-2.99454	-2.31103	-2.30434	-3.60191	-3.53727	-6.02406	-5.63224	-2.77482	-2.61713	-4.04474	-4.26002	-0.0655823	-0.0680236	-1.90027	-1.16184	-0.671091	-0.590503	-0.512653	-0.506764	-1.13602	-0.940928	-2.95916
b0554	1.37812	-1.37812	-1.37812	-1.37812	-0.6208	0.953665	-1.37812	-0.666337	0.803633	0.305284	-0.0886331	-1.37812	-1.37812	0.507679	-0.606266	0.530504	-1.37812	-0.550448	-1.37812	-1.37812	-1.37812	-1.37812	-1.37812	-1.37812	-1.37812	-1.37812	-1.37812	-0.170863	-1.37812	-1.37812	-1.37812	-1.37812	-1.37812	-1.37812	-1.37812	-1.37812	-1.37812	-1.37812	-1.37812	-1.37812	-1.37812	-1.37812	-1.37812	-1.37812	-1.37812	-0.243806	-0.0383623	-1.37812	-1.37812
b0555	0.376007	-0.376007	-1.1292	-0.465141	0.45441	0.477617	-0.614109	-0.543547	0.0464411	-0.0849235	0.0724958	-0.34806	0.164851	0.0949219	-0.344882	-0.591219	-0.214172	0.325204	-0.103466	-0.638225	-0.154518	-0.547977	-1.45354	-0.101378	0.102907	-0.177136	0.00657934	0.719412	0.25347	0.215156	0.911391	0.202718	0.510378	-0.245192	-0.687389	-1.26474	-0.204949	-1.32628	-0.971965	-0.521044	-0.263174	-0.388668	-0.894119	-0.697718	-0.406465	-1.28865	-0.249651	-0.0068857	-0.189807
b0556	-0.0104619	0.0104619	1.18284	1.16358	0.582104	0.102187	0.777019	0.590991	0.262203	0.656713	0.145847	0.70613	0.839645	0.887095	0.124987	0.800247	0.598743	0.487018	0.99788	-0.102831	0.511531	0.844113	-0.433654	-0.217241	0.660634	0.283867	1.1775	0.956022	0.797437	1.00032	0.833787	-0.13766	1.0337	1.3165	0.14772	0.114088	-0.612023	0.474938	0.736333	0.297516	0.651803	1.16841	1.01651	1.17588	0.0890485	0.0896039	0.049983	0.839183	0.205776
b0558	0.406953	-0.406953	-0.406953	-0.406953	-0.406953	0.480526	-0.406953	0.010906	-0.406953	-0.406953	-0.406953	-0.406953	1.1782	-0.406953	0.675654	0.569189	-0.406953	-0.406953	0.19634	0.19312	-0.406953	0.135417	-0.406953	-0.406953	-0.406953	-0.406953	0.325724	-0.406953	-0.406953	-0.406953	-0.406953	0.326302	0.211096	-0.406953	0.12372	-0.406953	0.673992	-0.406953	0.693642	-0.406953	-0.406953	0.457833	0.203988	-0.406953	0.297149	-0.406953	-0.406953	0.87299	-0.406953
b0559	-0.200138	0.200138	-1.52285	-1.52285	-0.235707	0.294901	-0.738475	-1.52285	-0.725403	0.50457	-0.196936	-1.52285	-1.52285	-0.568721	-1.52285	-1.52285	-0.731306	-0.135103	-1.52285	-1.52285	-1.52285	-0.593852	-1.52285	-1.52285	-0.479316	-1.52285	0.333712	0.37681	0.376441	-1.52285	0.0482616	-1.52285	-1.52285	-1.52285	-1.52285	-1.52285	-1.52285	-1.52285	-1.52285	-1.52285	-1.52285	-1.52285	-1.52285	-1.52285	-1.52285	-1.52285	-1.52285	-1.52285	-1.52285
b0561	0.824012	-0.824012	0.204221	-0.039587	0.612263	-0.824012	-0.39936	-0.42864	-0.0590267	0.473339	-0.824012	-0.824012	-0.824012	-0.824012	-0.824012	-0.824012	-0.394997	-0.0035309	-0.824012	-0.824012	0.503868	0.368109	1.04261	-0.824012	0.180068	-0.04671	0.693548	0.3739	0.373616	0.158915	0.696057	-0.126553	1.35018	0.628187	0.34705	-0.334887	-0.824012	0.886584	-0.824012	0.149994	-0.240051	-0.824012	0.168506	0.339752	-0.824012	0.647069	-0.824012	-0.824012	-0.210545
b0562_1	0	0	0	0	0	0	0	0	0	0	0	0	0	0	0	0	0	0	0	0	0	0	0	0	0	0	0	0	0	0	0	0	0	0	0	0	0	0	0	0	0	0	0	0	0	0	0	0	0
b0563	0	0	0	0	0	0.96463	0.861208	0	1.41606	0	0	0.873526	0	0	0	0	0	1.49956	0	0	0	0	0	0	0	0	1.31131	0	0	0	0	0	0	0	0	0	0	0	0	0	0	0	0	0	0	0	0	0	0
b0564	0.145204	-0.145204	0.0160329	-0.276785	-0.498472	-0.33986	-0.248758	-0.144259	-0.46415	-0.104569	0.425182	0.346249	0.289991	0.132576	0.366848	0.540663	0.465596	0.230277	-1.13323	-0.971516	-0.499647	-0.620989	-1.37268	-1.71582	-0.557328	-0.855671	0.646504	0.480234	-0.72234	-0.633291	0.120131	0.0312728	0.426276	-2.75404	0.105146	0.021602	0.0676227	0.372001	-0.727506	-0.933798	0.555175	0.155812	-0.828227	-0.328542	-1.35569	-1.40231	-0.34554	-0.272233	-0.203938
b0565	-0.0791337	0.0791337	-0.971565	-1.59181	0.0653755	0.0214212	-1.21338	-1.19136	0.0969468	0.150634	-0.166305	0.0198244	-0.359699	-0.561159	0.109246	0.030946	0.0766765	0.15512	-0.800254	-1.01274	-1.03059	-1.18414	-1.18827	-1.16868	-1.7035	-1.69014	-0.470363	-0.498542	-0.0470046	0.0480029	-0.173441	-0.128343	-0.358787	-1.56439	0.521795	0.592586	0.2832	0.29751	0.304459	0.25168	-0.0662253	0.0613421	0.0626917	0.167563	0.202503	0.161699	0.274991	0.333361	-0.986579
b0566	0.249219	-0.249219	0.873007	0.617885	-0.521324	-0.781213	0.405178	0.30314	-0.115945	-0.449899	0.419442	0.134958	0.401852	0.480424	0.432156	0.360015	-0.368027	0.340625	0.775221	0.541514	0.59138	0.837434	1.04211	0.749304	0.637992	1.04458	1.36433	0.756005	0.296552	0.502731	0.840016	0.526031	1.78268	1.35522	0.306363	-0.128474	0.181355	0.643756	-1.3405	-1.42439	0.123305	-0.0594749	-0.358486	-0.309677	-0.364808	-0.744639	-0.484116	0.0867283	0.500922
b0568	-0.0182379	0.0182379	0.83183	0.759627	-0.287233	-0.186914	0.470995	0.333407	-0.028362	-0.0924266	0.232506	0.121938	0.253784	-0.0474994	0.146309	0.356288	0.304187	0.206245	0.0631261	0.0840928	-0.200114	-0.217331	-0.00867293	-0.125816	0.297436	0.174791	0.553428	0.570994	0.00258762	0.214076	0.685029	0.649935	0.937591	1.01048	0.388924	0.342512	0.291047	0.51305	0.193499	0.200551	0.167897	0.0651085	0.1314	-0.0917006	-0.0304293	-0.177023	0.249917	0.0814243	0.491056
b0569	-0.0977586	0.0977586	0.342862	0.527497	-0.700548	-0.588647	0.495561	0.125454	-0.344578	-0.380343	0.0270763	0.0345348	-0.0170627	-0.0630127	0.154491	0.0515964	-0.195984	-0.228784	-0.19398	0.0744924	-0.0628074	-0.188118	0.0730681	0.275903	0.42045	0.679787	0.255506	0.338319	-0.542644	-0.515427	-0.159841	-0.060803	0.619401	0.36984	-0.289819	-0.27745	0.0990249	-0.0913445	-0.302567	-0.00832801	-0.10349	-0.432854	-0.406002	-0.387708	-0.760566	-0.679922	-0.399624	-0.282059	0.315242
b0570	-0.101805	0.101805	-2.20913	-2.18145	-1.78928	-1.65477	-2.11434	-2.2958	-1.04298	-0.981281	-1.62808	-1.75354	-1.64272	-1.62964	-1.637	-1.61827	-1.66547	-1.77526	-1.35736	-1.14642	-0.887242	-0.861529	-1.11457	-1.31313	-1.39474	-1.41025	-0.74625	-0.745943	-1.63706	-1.77952	-1.53472	-1.63	-1.19092	-0.635707	-1.88834	-1.83318	-1.94065	-1.73796	-0.639647	-0.542696	-1.82746	-1.03605	-0.386555	-0.311155	-0.306415	-0.305622	-0.770456	-0.515678	-0.689194
b0571	-0.102578	0.102578	-2.1063	-1.9954	-2.01097	-1.97833	-2.3017	-2.05408	-1.07255	-1.17213	-1.69645	-1.57829	-1.86547	-1.58963	-1.40902	-1.27495	-1.55163	-1.60268	0.222834	0.163588	0.186464	0.158158	0.0335633	0.218495	0.289192	0.354023	-0.693569	-0.634881	-2.13657	-1.87212	-1.78779	-1.57641	-0.661675	-0.290472	-1.44005	-1.58283	-1.53058	-2.04294	-0.429608	-0.255531	-1.63754	-0.588455	-0.1108	-0.25566	-0.0249973	-0.245753	-0.468161	-0.410792	-0.532202
b0572	-0.0708601	0.0708601	-7.27652	-8.08962	-5.48236	-4.55128	-7.8402	-7.89422	-1.61034	-1.80598	-3.98013	-3.95333	-3.71225	-3.70618	-3.10217	-2.86121	-3.86792	-3.95687	-0.773159	-0.655282	-1.09687	-1.00745	-0.827302	-0.792932	-0.743183	-0.668607	-1.95923	-1.86472	-6.71166	-6.32297	-5.77214	-6.21953	-2.17563	-1.42242	-3.6687	-4.1422	-4.24028	-4.1056	-0.280823	-0.28587	-3.32901	-1.3516	0.0708495	0.207086	0.265332	0.220641	-0.600629	-0.665184	-1.42111
b0573	0.0741644	-0.0741644	-6.47359	-6.27743	-4.68632	-3.59127	-5.76421	-5.96148	-1.14897	-1.21766	-4.04265	-4.23279	-3.03475	-3.44079	-2.83889	-2.70511	-3.64862	-3.59968	-1.7106	-1.88323	0.737093	1.01247	-2.85497	-2.62997	-2.44369	-2.82262	-2.71957	-2.48493	-6.71188	-6.08253	-5.97657	-5.21971	-3.48135	-2.68061	-4.60827	-4.41517	-4.79753	-5.02181	-0.905887	-0.896118	-3.54786	-1.90698	0.314287	0.0537318	0.380416	0.419979	-0.616705	-0.694138	-2.62807
b0574	-0.0556233	0.0556233	-5.61243	-5.73697	-5.15411	-4.72686	-5.7255	-6.01247	-1.99217	-2.00675	-3.97147	-4.10873	-4.01979	-4.09581	-3.23207	-3.32124	-3.8724	-3.81287	-1.92665	-1.84592	0.385525	0.404933	-2.32937	-2.41885	-2.57031	-2.24931	-2.50057	-2.653	-5.54323	-5.53512	-5.52964	-5.55192	-3.00113	-1.82189	-3.98462	-3.78591	-4.07492	-4.81042	-0.439435	-0.505805	-3.45163	-1.73095	0.232675	0.233916	0.411656	0.382449	-0.562966	-0.629532	-1.80669
b0575	-0.108962	0.108962	-4.22267	-4.19975	-4.24173	-4.26503	-4.36712	-4.52991	-1.92204	-2.03351	-3.54758	-3.54796	-3.2798	-3.4431	-2.79789	-2.68248	-3.1478	-3.37058	-1.82421	-1.75684	0.462806	0.384005	-2.05921	-2.16752	-2.2928	-2.24953	-2.12377	-2.05451	-4.17343	-4.27692	-3.97797	-3.90287	-2.33577	-1.7577	-2.96502	-3.15606	-3.35135	-3.25718	-0.312498	-0.29844	-2.87885	-1.40069	-0.0727564	-0.101262	0.111261	0.109646	-0.693938	-0.543219	-1.61018
b0576	-0.0574244	0.0574244	-2.25899	-2.15934	-0.448612	-0.494636	-2.07903	-2.24877	-0.969776	-0.944231	-0.372374	-0.521049	-0.583633	-0.583713	-0.582352	-0.346091	-0.558087	-0.482226	-2.89682	-2.50535	-1.26543	-1.2259	-1.861	-1.97277	-2.0136	-2.27573	-0.45126	-0.511601	-0.782734	-0.768122	-0.792249	-0.703759	-1.1309	-1.23431	-0.35745	-0.57505	-1.04312	-1.03293	0.0977587	-0.159738	-1.26179	-0.770771	-1.14341	-0.974046	-0.918296	-0.816643	-0.963655	-0.84094	-0.625117
b0577	0.0269557	-0.0269557	-0.356244	-0.224852	-0.0318077	-0.202914	-0.221823	-0.311312	-0.119475	-0.259072	-0.270089	-0.0915646	-0.296005	-0.505461	-0.306492	-0.272617	-0.149205	-0.311208	-0.417937	-0.27674	0.336102	0.221757	-0.135476	-0.192249	-0.31454	-0.310539	-0.142331	-0.21686	-0.0789317	-0.230543	-0.303036	-0.476463	-0.177096	-0.862975	-0.222386	-0.125695	-0.161268	-0.0155735	0.102191	-0.0933698	-0.102098	-0.279035	-0.515859	-0.418106	-0.710065	-0.71742	-0.368692	-0.198981	-0.449317
b0578	0.0199457	-0.0199457	-0.912172	-1.12716	-0.241654	-0.301686	-0.794178	-1.13198	-0.343001	-0.303827	-0.200662	-0.291363	-0.324212	-0.485067	-0.551837	-0.332882	-0.295903	-0.281003	0.369712	0.579699	0.8153	0.752247	-0.749115	-0.771745	-0.861095	-0.800546	-0.0927558	-0.163862	0.0321788	0.0326986	-0.217715	-0.330055	-0.28108	-0.169622	0.147793	0.0658372	-0.24052	-0.172404	0.139628	0.0758272	-0.501184	-0.224637	-0.548435	-0.325501	-0.336089	-0.346653	-0.304533	-0.253266	-0.369645
b0579	0.285371	-0.285371	0.00249315	-0.157223	0.264755	0.306566	-0.0834292	-0.397337	0.488279	0.513703	-0.460847	-0.625671	-0.254931	-0.653698	-0.00734003	-0.337771	-0.50234	-0.271796	-0.621616	-0.212333	-0.158149	-0.310293	-0.596678	0.0124311	0.37987	-0.0974068	-0.105542	-0.0060152	0.42627	0.0940959	0.17301	0.0973564	0.132543	-0.778124	-0.0947388	-0.324884	0.220397	0.148778	-0.30605	0.217495	-0.24511	-0.758784	-1.26797	-0.621459	-1.60287	-1.1143	-0.701145	-0.71508	-0.774279
b0580	1.10533	-1.10533	-0.431139	-0.82606	0.8351	1.38768	-0.110604	-0.363089	0.306383	1.32583	0.213085	0.413055	0.276105	0.354852	0.0577318	-0.117096	0.854491	-0.523395	0.323127	-0.0397745	0.00771422	1.05552	-0.483259	-0.326814	-0.468509	-0.397374	0.786289	0.513811	1.52427	1.14425	1.32969	1.05267	-0.47058	-1.31267	-0.4272	-0.709456	-0.423215	0.156047	-1.11954	-0.515526	-0.00314317	0.0322626	-0.797922	-0.437525	-0.284827	-0.608729	-2.64862	-0.902813	-0.725785
b0581	-0.104842	0.104842	1.88745	1.87487	-0.706893	-0.519467	1.86704	1.63167	-0.121761	-0.182505	0.625593	0.727247	0.684531	0.586438	0.430388	0.543094	0.676956	0.427093	1.66586	1.63025	1.65084	1.52629	1.41614	1.44462	2.11846	2.09554	-0.440181	-0.0890959	-0.642732	-0.709242	-0.12418	0.0475596	1.03875	0.989501	0.242715	0.24103	0.991505	0.930024	-1.12782	-0.511228	0.969337	0.568542	-0.848979	-0.682878	-1.62387	-1.58929	-0.593437	-0.439605	-0.070117
b0583	-0.115096	0.115096	2.38444	2.18516	-0.843583	-0.540423	2.93491	3.16607	4.69518	4.67002	-0.625349	-0.603601	0.0937097	-0.780377	-1.065	-1.60943	-0.223519	-0.298459	2.3567	1.99609	1.67682	1.49422	2.44946	2.80083	2.39237	1.99479	-0.154568	0.435394	0.755143	0.972507	-0.953191	-1.41689	-0.248985	-0.0504552	-0.0605453	-0.187538	0.468159	0.42908	-0.106569	-0.0461831	3.6363	3.91658	1.60772	1.65642	-0.354729	-0.502896	3.25194	3.45559	-0.423309
b0584	-0.186338	0.186338	2.50199	1.79276	-1.46069	-2.02262	2.87401	2.97627	4.98086	4.9542	-0.856786	-0.854114	-1.81414	-1.66609	-3.06408	-3.2466	-0.40925	-0.397105	2.57066	2.262	1.75406	1.48409	2.68193	2.78565	2.06766	2.12816	-0.282281	-0.3106	0.764558	0.806136	-2.62459	-2.43294	-0.29123	0.00142297	-0.48501	-0.369711	0.262903	0.0652073	0.352901	0.386936	4.28062	4.82771	2.61024	2.58937	0.0929413	0.0699692	4.02119	4.1509	-0.107245
b0585	0.00411568	-0.00411568	3.70846	3.6951	-1.52584	-1.97923	3.54668	3.41999	3.80775	3.77111	-0.568147	-0.756651	-1.1311	-1.31301	-3.75879	-4.0682	-0.436102	-0.707453	3.49057	3.46781	2.92541	3.0258	3.77706	3.81719	3.70483	3.73978	0.75851	0.487939	1.64429	1.59552	-1.42367	-1.52721	0.387233	0.25133	-0.343614	-0.376369	0.843539	0.584729	-0.43211	-0.423848	3.78159	3.69553	1.6278	1.76363	-0.619203	-0.737549	2.83424	2.8489	0.353224
b0586	-0.0550418	0.0550418	3.90034	3.75159	-1.48739	-1.92936	3.81343	3.76064	3.82957	3.80319	-0.571171	-0.651025	-1.73293	-1.64271	-3.19669	-2.96952	-0.341239	-0.371857	3.64486	3.71585	2.75619	2.70616	3.94265	3.90576	3.62943	3.69968	0.263076	0.236423	1.4563	1.39763	-1.87198	-1.82663	0.583311	0.837605	0.541532	0.520921	1.46797	1.4334	0.159637	0.14306	4.39418	4.366	1.8749	1.85515	-0.306644	-0.335724	3.27765	3.29965	0.77828
b0587	0.535384	-0.535384	0.515773	0.547087	0.408658	0.15798	0.83674	1.0843	2.77589	2.6401	-0.183579	0.520652	-0.088527	-0.109304	0.0885183	0.231998	-0.0480562	0.382104	-0.28629	-0.0765176	-0.0608705	0.198083	0.481631	0.196429	-0.0613633	0.0989937	0.436062	0.635386	0.787154	1.33005	0.249146	0.753067	1.2817	0.792875	0.660663	-0.143389	-0.0449235	0.374693	-0.0341498	0.547941	2.09938	3.0529	0.567844	0.653265	-0.238637	0.00761436	1.97143	1.30953	-0.266388
b0588	-0.0594723	0.0594723	1.34559	1.12096	-0.750807	-1.52689	1.29396	1.35007	1.6499	1.66573	-0.422181	-0.404318	-0.889284	-1.07671	-2.5346	-2.19704	-0.228183	-0.230623	0.905447	0.992748	1.37545	1.18815	1.27729	1.24346	0.918035	1.09383	-0.47156	-0.170652	0.795578	0.738817	-1.15927	-0.952964	-0.0256557	0.414921	0.211516	0.0846524	0.749877	0.747332	0.00568257	0.0806388	1.81903	1.84114	1.19334	1.11742	0.0463261	-0.110613	1.73722	1.67371	-0.0049171
b0589	-0.146309	0.146309	0.617685	0.500657	-1.09441	-1.56007	0.859318	0.650009	1.28357	1.3522	-0.53142	-0.324938	-1.00915	-0.979166	-2.71592	-2.26242	-0.375191	-0.638032	0.75503	1.17122	1.38509	1.23234	1.26593	1.04645	0.931889	0.839027	0.0556497	-0.0460052	0.605582	0.521836	-0.671814	-1.28602	0.00845255	0.379707	0.262094	0.0649332	0.982645	0.526203	0.254406	0.103815	1.48663	1.64349	0.410624	0.476855	-0.963285	-0.533314	1.02719	0.937439	0.235808
b0590	0.0525817	-0.0525817	1.21493	1.26067	-0.579087	-1.33794	1.18385	1.24939	1.65988	1.60756	-0.139793	-0.208006	-0.576412	-0.579266	-2.21404	-2.65895	-0.106658	-0.485072	1.47815	1.73459	2.07213	2.08299	1.5688	1.66907	1.76795	1.59498	0.0677494	0.295844	0.668302	0.668249	-0.71464	-1.40953	0.295222	0.790024	0.147914	0.121246	0.520714	0.542167	0.133819	0.163386	1.64969	1.71682	0.976125	0.998649	-0.113364	-0.0454082	1.38278	1.57908	0.272995
b0591	-0.0194919	0.0194919	1.43802	1.13959	-0.721054	-1.30237	1.88059	1.5474	1.8105	1.87689	0.240862	0.0403582	-0.801606	-0.40196	-2.78798	-2.72808	0.0384218	-0.040916	1.1865	1.39886	1.88489	1.79082	1.55333	1.35718	1.2865	1.23355	-0.556945	-0.435812	-0.0223298	0.361831	-1.80745	-1.88969	-0.23075	0.31662	-0.0376845	-0.0642992	0.455879	0.468723	0.255669	0.427539	1.87692	2.1582	0.976665	1.18233	-0.222621	-0.213657	1.84686	1.89077	0.500458
b0592	0.00886515	-0.00886515	2.06144	2.08015	-0.764175	-1.19605	2.14007	2.09728	1.74791	1.7768	-0.322427	-0.252808	-0.594116	-0.51241	-1.77714	-2.01772	-0.147134	-0.279537	1.28849	1.26458	1.17146	1.01213	1.62244	1.60796	1.56768	1.5261	0.0700758	-0.125608	0.359586	0.304697	-1.12619	-1.05981	0.412019	0.668096	0.0729767	0.0256651	0.637781	0.888306	0.228976	0.397079	1.93858	2.14344	1.10922	1.01141	-0.136303	-0.038082	1.73989	1.68682	0.371461
b0593	0.0195831	-0.0195831	2.81207	2.47193	-1.88344	-2.11676	2.56429	2.65092	4.11495	4.06517	-0.999933	-1.08784	-1.66271	-1.61897	-4.75438	-4.81906	-0.83225	-0.894848	2.50438	2.61878	1.91834	1.90804	2.8064	2.80092	2.29243	2.22393	-0.132459	-0.00984531	0.922173	0.970022	-2.34455	-2.53133	-0.446632	-0.0701506	-0.387444	-0.517688	0.227605	0.237539	-0.0872377	-0.169362	3.64339	3.93625	1.83771	1.8305	-0.529909	-0.600883	3.13292	3.10815	0.485779
b0594	-0.120326	0.120326	3.26741	2.85777	-1.69055	-2.19688	2.99002	2.99553	4.13353	4.06921	-0.768527	-0.741752	-1.78046	-1.6903	-3.84496	-4.10129	-0.579098	-0.499099	2.79771	2.82641	2.08361	1.98713	3.09242	3.05622	2.39355	2.39705	-0.124502	-0.0636233	1.02861	0.962901	-2.35715	-2.35429	-0.286832	0.0496711	-0.0524189	0.00154376	0.553501	0.538131	0.0558768	0.0174452	3.96035	4.2507	2.06873	2.08069	-0.18358	-0.156914	3.40554	3.39773	0.320427
b0595	-0.0876786	0.0876786	3.59953	3.16815	-1.53801	-1.81234	3.59291	3.18851	4.09344	4.10366	-0.682528	-0.710697	-1.65882	-1.97784	-3.25424	-3.23419	-0.27219	-0.193423	3.38648	3.41823	2.28955	2.09101	3.60459	3.62816	3.05773	3.13658	0.256444	0.0737129	1.13122	1.14538	-2.31293	-2.3023	0.128231	0.722624	0.177716	0.228705	1.00415	1.08214	0.0137018	0.00397091	4.0499	4.21825	1.90495	1.92188	-0.261086	-0.157328	3.31545	3.4276	0.624043
b0596	0.010506	-0.010506	3.77531	3.45517	-1.2526	-1.40067	3.7178	3.69573	4.11913	4.08943	-0.455722	-0.306956	-1.09971	-1.42588	-3.00468	-2.3851	-0.110151	0.0194635	3.22085	3.27216	2.14123	2.13842	3.56455	3.51927	3.04448	3.06281	0.0220277	0.220172	0.962927	0.92974	-1.76809	-1.6721	0.50145	0.893332	0.181667	0.391956	0.900844	1.12233	0.41703	0.142761	4.0255	4.24511	2.29867	2.24975	0.129154	0.0224759	3.59575	3.54977	0.898265
b0597	-0.255954	0.255954	4.31157	4.16619	-0.683166	-0.698372	4.39576	4.64531	4.90131	4.90413	0.274039	0.699315	-0.676209	-0.168275	-1.58001	-1.71915	0.62597	0.559402	3.34986	3.28661	2.18405	2.40151	3.58016	3.66964	3.23748	3.09963	0.324751	-0.127369	1.26446	0.988276	-1.41941	-1.54699	0.635483	1.1664	0.193873	0.312537	1.03893	0.731123	0.234844	0.361397	4.3303	4.45849	3.01696	3.03109	1.05498	0.897071	4.11956	4.12345	1.04422
b0598	-0.13658	0.13658	-0.907181	-1.07149	-0.722633	-0.623317	-0.795979	-0.85321	0.0936619	0.144	-1.27278	-1.17962	-1.84586	-1.91637	-1.22296	-1.18038	-1.01094	-1.05995	-0.0421004	0.0713468	0.126632	-0.0161151	-0.0983688	-0.199354	0.135471	0.0800122	-1.20001	-1.01033	-1.20956	-1.21699	-1.50868	-1.42111	-1.88096	-1.531	-0.92473	-1.0505	-1.45738	-1.37148	0.135658	0.0952429	0.0596739	0.287948	0.30431	0.34765	0.371565	0.401699	0.159414	0.238293	-1.06301
b0599	0.104601	-0.104601	2.41723	1.66588	0.117375	0.0473193	3.50343	3.2462	0.252625	0.277534	0.526123	0.499941	0.355339	0.255296	0.576305	0.6443	0.605531	0.549866	0.00353068	0.0590753	-0.715217	-0.87965	0.596272	0.387776	0.704993	0.729973	0.0294973	0.105391	-1.08989	-1.07592	-1.01115	-0.796253	0.253643	0.315665	-0.162492	-0.27503	-0.696337	-0.707605	0.432587	0.243886	-0.299496	-0.0642433	0.449254	0.418411	0.461319	0.574697	0.178669	0.223177	-0.0316029
b0600	0.0527197	-0.0527197	2.19921	1.45526	-0.239605	-0.228327	3.2316	3.14676	0.230852	0.394118	0.105716	-0.0366785	-0.173463	-0.0775195	0.220806	0.262571	0.215347	0.00061055	-0.87931	-0.929725	-2.11054	-2.23796	-0.0819548	-0.211546	-0.0543156	0.144498	0.363844	0.548092	-1.07496	-1.23768	-1.15189	-1.0341	-0.239381	-0.466357	-0.922514	-0.904015	-1.59654	-1.42866	-0.119672	-0.129104	-0.786049	-0.701558	-0.116141	-0.0797788	0.0928759	-0.010239	-0.510268	-0.416704	-0.165288
b0601	0.107236	-0.107236	-0.112824	-0.27076	-0.105213	-0.0754523	0.104405	-0.237531	0.00795269	0.0632599	-0.319291	0.310011	-0.304563	-0.292302	0.133344	0.189884	0.144046	0.129875	0.788735	0.714579	0.700331	0.407602	-0.385481	0.156914	0.60221	0.611465	0.0664294	-0.351089	-0.176261	0.258123	-0.226379	0.275345	-0.0904494	-1.52789	0.016061	0.0617233	0.223339	0.639233	0.0394446	0.519553	-0.314768	-0.0595524	-0.235174	0.0345978	-0.4097	-0.815516	-0.145138	0.12323	0.205884
b0602	-0.124984	0.124984	0.11643	0.0645648	-0.473263	-0.955761	0.265098	-0.0500732	-0.175872	-0.255508	-1.01023	-0.0330506	-0.40107	-0.783292	0.0511679	-0.302827	-0.532263	-0.33987	-0.406984	-0.956242	-0.473929	-1.22727	-0.790582	-0.641145	-0.226271	-0.620633	0.248402	-0.299033	-0.238827	-0.261218	0.146325	-0.474401	0.301404	-0.153848	-0.128393	-0.57297	0.149798	0.0963313	-0.455885	-0.960317	-0.484142	-0.155554	-0.933693	-0.499604	-0.82663	-0.998902	-0.555434	-0.690216	-0.210468
b0603	-0.0118168	0.0118168	-0.166067	-0.336778	-0.31942	-0.235906	0.116194	-0.0283626	0.386372	0.0148504	-0.599792	-0.159196	-0.149473	0.0318587	-0.156402	0.44213	-0.627419	-0.201054	-0.775771	-0.524237	-0.611575	-0.882005	-1.33457	-1.41551	-1.7354	-2.0506	0.0595542	-0.114039	-0.237967	0.280141	-0.557816	-0.559364	0.503915	-0.742869	0.10148	-0.223635	-0.226128	0.231327	-0.42472	-0.52799	0.0843612	-0.0529002	-0.762665	-0.368621	-0.948341	-0.947911	-0.213586	-0.337646	-0.857319
b0604	-0.0715804	0.0715804	0.429199	0.428406	0.0188824	-0.00652132	0.481049	0.594943	0.0124961	-0.0190737	0.4499	0.456976	0.210666	0.492647	0.420456	0.611947	0.305655	0.373089	-0.0633991	-0.103658	0.671731	0.78081	-0.174358	-0.110863	0.143504	0.173337	-0.0714276	0.0332967	0.218166	0.144711	0.412207	0.214158	0.11323	-0.684082	0.0382986	0.0991691	0.296056	0.43369	0.0871565	-0.0540716	0.258291	0.219835	0.0476446	0.0447488	0.101589	0.192224	0.301528	0.468554	-0.0721792
b0605	-0.00125115	0.00125115	0.275153	0.0607599	0.0551438	0.237991	0.177551	-0.017408	0.77635	0.727361	0.354529	0.297403	0.340483	0.147943	0.357511	0.442317	0.34927	0.24689	3.02489	3.08784	-0.120246	-0.136926	2.71531	2.7494	2.69531	2.71628	0.340474	0.294793	0.578137	0.583158	0.90282	0.851821	0.634581	0.607793	0.731444	0.633958	0.563595	0.554549	0.480653	0.46277	0.735138	0.522447	0.159334	0.191057	0.19527	0.161305	0.25543	0.339381	0.382008
b0607	0.340036	-0.340036	-0.547733	-0.305025	0.267171	0.36617	-0.418079	-1.19474	0.74673	0.785735	0.266249	0.251973	0.0391703	0.240281	0.329338	0.531038	0.554467	0.347543	1.54126	1.70686	1.83096	1.87917	0.971804	1.02334	1.90253	1.57342	0.062187	-0.261045	0.13933	0.0277044	1.19832	1.10343	-0.549234	-0.140042	0.221913	0.290506	0.374704	0.731586	-0.233876	-0.197222	0.0431994	-0.516217	-0.654658	-0.415899	-0.911272	-0.790417	-0.652388	-0.455412	0.36617
b0608	0.028141	-0.028141	3.07673	3.24985	-0.294714	-0.298345	3.53138	3.47647	0.456995	0.337794	0.62349	0.625723	0.268358	0.468228	0.261344	0.477335	0.605904	0.686396	0.836441	0.850796	0.374574	0.43134	1.88676	1.85177	1.75142	1.67805	1.78068	1.93808	0.196403	0.297603	1.08069	0.933465	2.06053	1.23996	0.545663	0.679989	0.793513	1.20598	-0.602372	-0.782988	0.978653	0.440339	-0.340954	-0.682616	-0.814921	-0.643704	-0.527474	-0.265861	1.08018
b0610	0.121257	-0.121257	-0.940244	-1.33182	-0.379293	-0.319493	-0.652036	-1.06486	0.0178405	-0.219359	-1.09507	-1.16001	-0.840245	-0.990014	-1.10329	-1.00909	-0.959572	-0.964131	-1.2024	-0.982484	-0.534738	-0.584918	-1.2454	-1.11218	-0.838678	-0.954449	-1.17104	-1.0012	-0.531464	-1.02432	-1.21651	-1.04008	-1.53034	-0.974519	-1.30237	-1.4526	-1.94245	-1.57251	-0.373701	-0.28031	-0.66306	-0.446617	-0.318152	-0.19416	-0.661234	-0.597205	-0.546844	-0.574448	-1.26575
b0611	0.0364552	-0.0364552	0.7133	0.708164	-0.128727	-0.136697	0.693224	0.345799	0.0308688	-0.0695407	0.0991953	0.165822	0.136611	0.0598509	0.176386	0.240744	0.0808842	0.108087	0.750389	0.811842	1.10863	1.08321	0.84961	0.847278	1.0812	1.12683	-0.207989	0.030704	-0.11497	-0.212735	0.0232689	0.105206	0.283131	0.29143	-0.0342739	-0.0429123	0.0988341	0.269005	-0.232708	-0.176234	0.299205	0.195771	-0.0248928	0.0646531	-0.178402	-0.295173	-0.126133	0.0672784	0.100508
b0612	0.251872	-0.251872	-0.297074	0.305163	-0.0726527	-0.606834	0.135306	0.190735	0.158345	0.123259	-0.26892	0.0355077	-0.247658	0.106446	0.0382745	0.274593	0.185792	0.217554	-0.435743	0.146257	0.241759	0.0170183	0.173044	-0.209971	0.341222	0.0171611	1.09182	0.681481	0.729712	0.100671	0.707963	0.584131	1.39526	0.586271	-0.0624578	0.392823	0.117149	0.429118	-0.115891	-0.366752	-0.055375	0.00611572	-0.267896	-0.366299	0.18518	-0.174081	-0.724106	-0.135405	0.298325
b0613	-0.313297	0.313297	0.289426	0.130714	0.109438	-0.313297	0.110518	0.081288	-0.0813236	0.134139	0.12625	0.117506	-0.313297	0.21591	-0.313297	-0.313297	-0.313297	-0.0610473	0.00061056	-0.00123087	-0.313297	0.401261	0.0982305	0.335741	0.273288	-0.313297	0.0760544	-0.313297	-0.313297	0.00118205	1.42212	-0.313297	1.38867	0.88785	0.188839	-0.0486555	-0.313297	0.33466	-0.313297	0.253321	-0.313297	-0.313297	0.00499187	0.184985	0.600227	0.0593328	0.49826	0.10284	0.0251136
b0614	-0.449799	0.449799	0.418278	0.204162	0.174809	0.513559	1.08718	0.135715	-0.0963728	-0.449799	-0.0898311	-0.0971793	-0.449799	0.320118	-0.449799	-0.00587999	0.182323	-0.449799	-0.449799	0.0193366	0.397654	-0.449799	-0.449799	0.0882747	0.396873	0.643421	1.12163	-0.449799	-0.449799	0.022779	-0.449799	0.128893	1.31176	0.574338	0.28354	-0.449799	0.962732	-0.449799	-0.449799	0.370279	0.0316028	0.238801	0.386641	0.278312	-0.449799	0.105016	-0.449799	1.19555	-0.449799
b0615	-0.0468643	0.0468643	0.0876834	0.189355	0.00362539	0.19227	0.278504	0.382758	0.0942357	-0.403243	0.0344373	-0.141848	0.478768	-0.31323	0.295997	-0.18431	-0.146046	0.0839249	0.655504	0.261587	0.463801	0.598877	-0.0927865	0.396253	-0.00833215	0.699272	0.369803	0.292967	-0.661257	-0.141911	0.142798	-0.130917	1.50219	1.04123	0.227364	0.0378389	0.230126	0.295959	-0.519604	0.775258	0.286004	0.309799	0.0874156	0.36869	0.219907	0.327936	0.152351	0.0638633	0.335508
b0616	0.212819	-0.212819	0.373571	0.691185	0.00704218	0.256867	0.198838	0.17034	0.20659	0.398298	0.214183	0.66789	-0.212819	-0.212819	-0.212819	0.311141	0.0100694	0.585487	0.343109	0.553201	0.100857	0.0581487	0.186857	0.418884	0.35779	0.214153	0.165239	-0.212819	0.178985	0.0923152	-0.212819	0.165574	1.45582	0.0614714	-0.212819	0.450845	0.376948	-0.212819	0.389484	-0.212819	0.0983431	0.243185	0.350268	0.0495728	0.678219	0.67859	-0.212819	-0.212819	0.382967
b0617	0	0	0	1.04559	0.58756	0	0	0	0	0	0	0	0	0	0	0	0	0.645438	0.780555	0	0	0	0	0	0	0	0	0	0	0	0	0	1.30962	0	0	0	0	0	0	0	0	0	0	0.686259	0	0	1.0806	0	0
b0619	-0.191621	0.191621	0.262085	0.145377	-0.182163	-0.170028	-0.0306916	0.135845	-0.26317	-0.285988	0.244355	0.0526545	-0.0314419	0.022458	0.326997	0.0153014	0.251618	0.118839	0.367967	0.456358	0.499356	0.291585	0.26377	0.51426	0.360457	0.591526	0.238591	0.330441	0.056302	-0.00946863	0.352309	0.139876	0.652698	0.389826	0.22579	0.137298	0.342462	0.296342	0.263363	-0.0939558	0.0926264	0.109298	-0.374479	-0.166315	-0.432326	-0.405195	-0.014293	-0.143799	0.259752
b0620	-0.0847158	0.0847158	0.445678	0.520464	-0.0594566	-0.4161	0.308382	0.313076	0.197811	-0.0754633	-0.0918221	-0.225914	0.0327505	0.261495	0.0958749	-0.0288624	-0.0161298	0.135566	0.473078	0.551864	0.956417	0.965988	0.656404	0.86421	0.626649	0.942371	0.658809	0.597438	0.0886864	0.345417	0.139782	0.380571	0.384181	0.276416	-0.00373206	-0.0773279	-0.111264	-0.192951	-0.271137	-0.189138	0.14753	0.188271	-0.263977	0.100342	-0.248959	-0.366258	0.00148934	-0.216844	0.460533
b0621	0.412388	-0.412388	-0.0879332	0.131128	-0.354979	-0.457783	0.0317952	-0.228682	0.0544833	0.371061	-0.0113818	-0.334504	-0.729013	0.315645	-0.22523	0.197793	-0.517158	-0.188959	-0.271603	0.10866	-0.48402	-0.257962	-0.134789	0.16395	-0.0987718	-0.0574878	0.606	0.802088	0.546871	0.376451	0.125249	0.500599	0.988195	0.679264	-0.22056	0.0710128	-1.1254	0.224273	-0.102033	-0.707798	0.0226659	0.11443	-0.903056	-0.00396074	-0.773964	-0.773539	-0.438386	0.0509646	0.517733
b0622	0.084066	-0.084066	0.864045	1.1589	-0.0626186	0.231405	1.82469	1.58741	-0.485257	-0.652171	0.851362	0.708313	1.109	0.461967	0.682507	0.69503	0.221485	0.310951	-0.303905	-0.0171561	-0.263663	-0.238142	0.385676	0.320226	0.159174	0.485497	1.49314	1.98743	1.09346	1.03895	1.51176	1.40154	1.67701	0.879819	0.544737	0.576343	1.13361	1.37074	-0.102959	-0.585506	0.14923	0.0915644	-1.01714	-0.584921	-0.341943	-0.684555	-0.260958	-0.293239	0.823816
b0623	0.0267398	-0.0267398	-1.94898	-1.84424	0.743961	0.880522	-1.29001	-1.09685	0.5793	0.586154	-1.32219	-1.30438	-0.536932	-0.5701	-1.04632	-1.11057	-1.12085	-1.284	-3.63349	-3.69536	-3.06735	-2.23853	-2.9509	-2.59079	-2.59135	-3.19147	-0.735668	-0.968516	-0.776163	-1.05415	-1.11283	-1.17677	-1.71157	-1.4691	-2.3422	-2.39693	-2.15528	-2.0074	-1.7712	-1.82842	-2.02071	-2.16616	-1.13543	-1.24701	-1.47571	-1.1435	-1.35088	-1.24147	-2.73499
b0624	0.162602	-0.162602	0.0481301	0.416776	0.0658808	0.273029	-0.0941493	0.136121	-0.216758	-0.677407	0.655202	0.450547	-0.149515	0.803927	0.392246	0.332757	0.257272	0.376522	-0.138854	-0.40339	0.328811	0.33399	0.226753	-0.22799	-0.251974	0.400044	0.202858	0.126245	-0.278698	0.236943	0.0364606	0.246458	0.119854	-0.198593	-0.421157	-0.535605	-0.808604	-0.694858	-0.507848	-0.287282	-0.76969	-1.09233	0.0998196	-0.4119	0.0205047	-0.374753	-0.295498	-0.228873	-0.276788
b0627	-0.0147771	0.0147771	-1.20992	-0.921748	1.15529	0.920639	-0.533247	-1.3293	0.801455	1.40909	-0.0678835	-0.0415468	0.767678	0.504438	0.0716918	0.320626	0.755757	0.142757	-2.65767	-2.66404	-1.18842	-1.2242	-3.01059	-1.72859	-0.600693	-1.45286	0.502685	1.08016	0.754364	0.301273	0.574303	0.870492	-2.62862	-2.04559	-2.09029	-1.46619	-1.82872	-0.564765	-4.2838	-1.43681	-1.19982	-1.7108	-0.506028	-2.81346	-1.41157	-2.02218	-1.73237	-0.484989	-4.2838
b0628	0.0349658	-0.0349658	0.922225	0.824199	-0.219902	-0.248338	0.944855	1.02938	-0.485787	-0.536213	0.568797	0.510865	0.54198	0.557991	0.250753	0.351775	0.533638	0.562683	1.09868	1.10679	1.47225	1.41088	0.298862	0.214151	-0.0342773	-0.0375888	1.23354	1.23966	0.472749	0.552789	-0.127638	0.0405982	1.9895	1.54905	1.04221	1.0828	0.407828	0.547465	0.223506	0.190383	-0.611901	-0.598316	0.17542	0.285391	0.29484	0.313691	0.228008	0.203539	0.502165
b0629	-0.251345	0.251345	-0.442528	-0.953039	0.0604387	0.248447	-0.513971	-0.336524	0.276102	0.0566131	-0.147957	-0.127733	0.449563	-0.0494323	0.0492488	0.488368	-0.387173	-0.115928	-0.255511	-0.49123	-0.0198376	-0.702459	-0.43706	-0.950065	-0.828952	-0.468849	0.805627	-0.461309	0.462781	0.540289	0.872283	0.232677	0.355063	-0.317131	-0.068038	-0.397542	-0.683929	-0.824559	-0.465671	0.102801	-0.159479	0.684307	-0.238073	-0.188589	-0.273023	-0.558404	-0.532411	-0.0424168	0.16048
b0630	0.0587053	-0.0587053	0.00793151	0.0260511	0.408446	0.405118	0.0531745	0.00547689	0.243233	0.389703	0.542108	0.617704	0.757653	0.43569	0.576145	0.693092	0.575946	0.545728	-0.235745	-0.45715	0.110191	0.0187031	-0.156105	-0.187124	-0.320533	-0.257971	-0.328456	-0.247168	-0.240144	-0.113918	-0.192975	-0.209401	-0.379762	-0.339819	-0.4343	-0.275694	-0.0198047	0.208027	-0.0580308	-0.386553	-0.343935	-0.140708	0.130607	0.0333283	0.104636	-0.00668759	-0.061819	-0.181951	-0.0991386
b0631	0.03807	-0.03807	0.507204	0.492296	0.303384	0.467737	0.480882	0.328354	1.05933	1.01203	-0.0506803	-0.31535	-0.0178151	0.0975413	0.0259082	0.00717958	0.144123	-0.158845	-1.48818	-1.59654	-1.19984	-1.17054	-1.23377	-0.946004	-0.532651	-0.808683	1.29335	1.02482	0.115707	-0.215627	0.274685	0.434212	0.822871	1.31322	-0.724301	-0.678258	-0.637124	-0.838004	-0.750721	-1.2212	-0.469183	-0.594198	-0.342696	-0.423749	-0.680368	-0.168429	-0.72554	-0.269801	-1.54796
b0632	-0.0100953	0.0100953	-0.83506	-0.936602	-0.0554889	-0.0867719	-0.707911	-0.609768	-0.217147	-0.234728	-0.163018	-0.21311	0.0176656	-0.000326893	-0.185061	-0.0954525	-0.178963	-0.207685	-1.51392	-1.47111	-0.771048	-0.933645	-1.20325	-1.19653	-1.38293	-1.40431	-0.854707	-0.74663	-0.389472	-0.366487	-0.435363	-0.561468	-1.03534	-1.21431	-0.39597	-0.421282	-0.291767	-0.279381	-0.0857455	0.0899174	-0.387267	-0.0150493	-0.144787	-0.167551	-0.197124	-0.172824	-0.203347	-0.130328	-0.453968
b0633	-0.0246374	0.0246374	-0.0390717	-0.0355704	-0.150675	-0.142287	-0.129685	-0.0630672	-0.0884921	-0.143518	-0.0986197	-0.061718	-0.171198	-0.129328	-0.104445	-0.0527269	-0.109255	-0.132636	-0.596742	-0.615219	-0.25428	-0.237062	-0.394941	-0.400154	-0.302849	-0.239707	0.0319102	-0.00538787	-0.0422166	-0.111183	0.17639	0.0164832	0.0760952	0.19203	-0.136607	-0.0773953	-0.0224711	0.037515	-0.273471	-0.207376	-0.142772	-0.00480204	0.199452	0.244937	0.0849897	0.0608081	0.179734	0.128528	0.092341
b0634	0.0457401	-0.0457401	-1.07785	-0.99117	-0.600598	-0.462735	-1.0336	-0.952645	-0.47679	-0.458047	-0.504406	-0.499251	-0.653911	-0.468045	-0.469699	-0.576302	-0.582071	-0.638469	-1.36809	-1.81008	-1.53625	-1.34292	-1.35432	-1.64916	-1.35414	-1.4012	-0.202259	-0.210253	-0.326552	-0.411812	-0.338664	-0.479647	-1.18276	-1.28801	-0.923767	-1.15703	-0.98281	-1.01239	-0.878525	-0.666059	-0.964088	-0.984749	-1.02816	-0.880878	-0.9802	-0.887451	-1.01028	-0.651437	-0.568664
b0635	-0.0232066	0.0232066	-1.27979	-1.25298	-0.157154	-0.158058	-1.12833	-1.00877	-0.434258	-0.369833	-0.254934	-0.320406	-0.0867116	-0.188697	-0.417916	-0.290566	-0.445318	-0.491752	-2.88814	-2.97155	-2.30341	-2.51878	-2.54713	-2.45374	-2.60638	-2.57138	-0.755217	-0.705947	-0.410708	-0.473895	-0.609248	-0.732812	-1.40239	-1.36545	-0.862554	-0.997596	-1.00705	-0.640454	-0.2435	-0.336471	-0.887766	-0.424012	-0.443109	-0.318835	-0.342286	-0.320096	-0.43487	-0.420692	-0.479337
b0636	-0.0782521	0.0782521	-0.892664	-0.579945	-0.199931	-0.222512	-0.936673	-0.388375	-0.0312305	-0.00124412	-0.217186	-0.127827	-0.153314	0.132643	-0.240007	-0.339163	-0.333248	-0.374211	-2.23946	-2.19364	-1.39527	-1.22428	-1.80881	-1.91214	-2.10469	-2.11334	-0.840466	-0.914291	-0.526373	-0.540065	-0.896596	-0.777148	-1.55866	-1.24648	-1.34504	-0.963687	-0.79156	-1.38256	-0.380906	-0.55802	-1.09933	-0.63537	0.227204	0.164915	0.184317	0.0198311	0.220379	-0.0691923	0.0122403
b0637	-0.0239262	0.0239262	-0.158764	-0.0813674	0.590418	0.866636	0.194088	0.514361	0.619972	0.889962	0.85098	0.789158	0.911534	1.20599	0.641526	0.667074	0.705279	0.813758	-0.907414	-0.695805	0.0783814	0.215105	-0.389702	-0.163638	-0.517148	-0.504079	-0.500447	-0.667668	-0.421997	-0.225037	-0.32944	-0.700126	-0.760931	0.0473972	-0.0909185	0.0585215	-0.224222	-0.166582	0.475679	0.49403	-0.0645991	0.14076	0.506582	0.513197	0.435949	0.44707	0.661026	0.38115	0.753868
b0638	-0.107925	0.107925	0.488363	0.115196	0.199516	0.524632	0.561241	0.368297	0.429511	0.437379	0.421193	0.50906	0.120808	0.44876	0.233461	0.316798	0.416043	0.196262	-0.552657	-1.34667	-0.849411	-1.10474	-0.826365	-0.601779	-0.894383	-1.72777	0.214738	0.271664	0.525103	0.821103	0.78444	0.359931	0.292969	0.220194	0.613682	0.446758	0.566294	0.809022	0.0871628	0.158028	0.099835	0.382075	0.366568	0.135267	0.0936124	-0.130777	-0.825302	0.295076	0.226433
b0639	0.000922114	-0.000922114	0.541847	0.612184	-0.259116	-0.032716	0.354265	0.548596	-0.0041116	0.00302828	0.0756539	0.202609	0.127673	0.442848	0.225577	0.0360536	0.0414516	-0.0253162	-0.854353	-1.01562	-0.466761	-0.385512	-0.363939	-0.329794	-0.424854	-0.318993	0.165409	0.268796	0.57523	0.514646	0.508833	0.40758	0.31459	0.504839	0.114812	0.098394	0.432273	0.462719	-0.235954	-0.322323	-0.295542	-0.06366	0.175699	0.143235	0.108192	0.0322259	0.189524	0.191537	0.289662
b0640	-0.0769489	0.0769489	0.126695	0.162908	-0.256483	-0.174658	0.0274126	0.0833498	-0.0727699	-0.143588	-0.00818615	-0.0609969	0.155766	0.0255527	0.0711587	0.019185	0.0571929	-0.0418042	-0.707395	-0.659788	-0.426843	-0.59195	-0.546036	-0.579621	-0.539373	-0.636265	0.154479	0.263937	0.215	0.244425	0.384137	0.294831	-0.0198891	0.108564	-0.0622936	-0.198016	0.421401	0.322571	-0.0908003	-0.147576	0.0459906	0.0405746	0.0525221	0.096479	-0.0597622	-0.10706	-0.0261125	-0.00408896	0.0870643
b0641	-0.079492	0.079492	0.0838197	0.215296	-0.17925	-0.205133	0.065244	0.0490693	-0.178905	-0.29561	-0.108901	-0.0643432	0.0194554	0.000525038	-0.162212	-0.203798	-0.159832	-0.179806	-0.296589	-0.325755	-0.170473	-0.128633	0.0512639	-0.0878131	-0.0723067	-0.0550614	0.0483616	0.00701227	-0.251994	-0.209326	-0.114535	-0.178186	-0.101187	0.130436	-0.155287	-0.229554	-0.252199	-0.281345	-0.163642	-0.210318	-0.176738	-0.0645691	-0.0720794	-0.121323	-0.0570451	-0.07506	-0.0169249	-0.0133692	0.120873
b0642	-0.0832075	0.0832075	0.273948	0.28827	-0.25161	-0.306771	0.163612	0.177952	-0.437519	-0.406033	0.0894908	0.087717	0.0341955	0.0449718	0.036336	-0.0153924	0.0439009	0.0785754	0.327139	0.269496	0.414679	0.356729	0.551814	0.439601	0.512897	0.602156	-0.0736148	-0.0467814	-0.156894	-0.186132	-0.158398	-0.0719092	0.258755	0.214934	0.0157723	0.00803966	0.131554	0.0300106	0.0558688	0.0196403	-0.0655665	0.0227477	0.0717663	0.0604635	0.0388784	0.0269495	0.0421052	0.0820608	0.18801
b0643	-0.0365882	0.0365882	1.15304	1.13773	-0.388635	-0.0730449	1.31955	0.8642	0.324215	0.430006	0.717843	0.61758	0.732754	0.255196	0.725903	0.688656	0.793313	0.807767	2.66631	2.78914	2.57714	2.5	1.86631	1.94616	2.73902	2.79247	0.837179	0.875655	0.808987	0.844395	1.63766	1.64404	1.20955	0.460689	0.713048	0.70749	1.39199	1.26182	-0.439468	-0.480846	1.05722	0.529628	-0.63334	-0.619193	-1.10488	-1.0673	-0.374442	-0.404799	0.968241
b0644	0.412677	-0.412677	0.0445713	-0.562128	0.162382	-0.060145	0.249421	-0.260579	0.274764	0.102284	-0.182101	-0.454581	-0.379164	0.382918	0.315068	0.201855	0.342548	0.00669816	-0.430027	-0.262732	0.206079	-0.170955	-0.575479	0.075034	-0.0653546	0.0784879	2.52226	2.50079	2.31099	2.41333	3.50614	3.41612	1.05886	-0.0259448	-0.772643	0.171066	-0.672113	0.146956	-1.62983	-0.99712	-0.0739562	-0.57725	-0.510439	0.147531	-0.0458244	-0.555792	-0.441852	-0.090674	1.321
b0645	-0.372124	0.372124	0.521787	-0.080933	-0.372124	0.20696	0.13765	0.10341	0.146941	0.165235	-0.0840115	-0.372124	-0.372124	0.495789	-0.0893529	-0.372124	0.344465	0.187896	-0.372124	0.553254	0.0193402	-0.372124	-0.372124	-0.372124	0.0189224	0.541748	0.450851	0.766625	0.476664	0.771417	1.35615	1.1761	1.14622	0.480905	-0.372124	-0.0503144	-0.372124	-0.372124	-0.372124	-0.372124	-0.372124	0.190666	0.0134593	0.22436	-0.372124	0.0776126	-0.372124	-0.372124	0.837326
b0646	0.17591	-0.17591	-0.796118	-0.688538	-0.590498	-0.534245	-0.342087	-0.589762	-0.015654	-0.607485	0.00539567	-0.269075	-0.658866	-0.443091	-0.0155776	-0.347002	-0.170313	-0.298311	-0.206816	-0.540021	-0.507343	-0.554054	-0.907072	-0.858918	-0.25271	-0.697476	0.319651	-0.00625335	0.153565	0.482314	1.10486	0.503344	1.16617	-0.0576134	-0.218198	-0.0732142	-0.382618	-0.731739	-1.03443	-1.09427	-0.610906	-0.23257	-0.617501	-0.358848	-0.834282	-1.13843	-0.505501	-0.361078	-0.125662
b0647	0.0951679	-0.0951679	-0.361505	-0.340028	-0.136513	-0.286444	-0.646061	-0.186427	-0.120663	-0.626294	-0.107056	0.0802922	-0.191106	-0.55746	0.082298	-0.549294	0.0749413	-0.991149	-0.991149	-0.991149	-0.147159	-0.991149	0.0408818	-0.0657676	-0.508797	-0.991149	-0.415509	0.349493	0.0242074	0.354804	0.31625	-0.415032	0.764906	0.029025	-0.580316	-0.279806	-0.991149	-0.991149	-0.991149	-0.991149	-0.152864	-0.305507	0.366571	-0.00609371	-0.0407711	-0.991149	-0.991149	-0.378384	-0.991149
b0648	1.00274	-1.00274	-0.553335	0.516665	-0.437206	-0.173805	-0.105839	-0.0928335	-0.846997	-0.147236	-0.52898	-0.189402	-1.08595	-0.499037	-0.688568	-1.10356	-0.0942432	-1.43997	-0.256328	-0.610198	-0.225762	-1.40763	-0.590511	-0.47778	-0.795374	-1.21887	0.410292	0.325143	-0.608512	0.261309	-0.29545	0.530736	1.16493	0.2372	-0.257181	0.0599458	-0.188957	-0.109578	-0.164388	-1.07156	-0.399473	-0.780374	-0.592823	-0.139073	-0.955235	-0.446474	-0.223701	-0.875158	-1.01907
b0649	-0.298239	0.298239	-0.182463	-0.231524	-0.351789	-0.373267	-0.33234	-0.263713	-0.320253	-0.434426	-0.101341	-0.038354	-0.18097	0.0863133	-0.170464	-0.244043	0.201125	-0.0946635	-0.0752024	-0.512278	0.222949	-0.0393483	0.17224	-0.278628	0.189808	0.316105	0.321077	0.394326	-0.0625772	-0.271079	0.183242	0.130618	0.575885	0.00980773	0.160068	-0.0862529	0.36598	-0.232256	0.212558	-0.444427	0.271946	-0.19421	-0.484281	-0.28977	-0.6332	-0.446498	-0.316382	-0.0156469	0.0907323
b0650	0.161091	-0.161091	-0.0999591	-0.438617	-0.62485	0.0929363	-0.183845	-0.533354	-0.445903	-0.260088	-0.257976	-0.311093	-0.335955	-0.139475	-0.256398	0.15727	0.128195	-0.0740422	-0.122037	-0.00662463	-0.115719	-0.405431	0.0334066	-0.491331	-0.117172	0.277064	-0.0827744	0.082381	-0.297802	-0.327064	0.288608	-0.442695	0.576118	0.578821	0.12545	-0.406071	-0.364077	-0.0391099	-0.605116	-0.721149	-0.0304508	-0.306188	-0.0404768	-0.0843479	-0.66125	-0.31006	0.27646	0.162423	0.190855
b0651	-0.18414	0.18414	-1.65621	-2.38333	-0.408789	-0.30239	-1.80627	-1.63588	-0.726031	-0.778617	-1.05867	-0.701873	-0.659821	-0.640336	-0.576788	-0.557048	-0.631588	-0.727032	-3.06851	-2.63633	-1.71074	-1.63251	-2.80196	-2.54501	-2.67696	-2.94816	-2.2761	-2.10838	-1.59131	-1.47759	-1.879	-2.03344	-2.16094	-2.53974	-1.44263	-1.51091	-1.36794	-2.17985	-0.0365967	-0.0379254	-1.44748	-0.724807	0.0693091	0.0913375	0.00431888	0.0221431	-0.253549	-0.245297	-1.884
b0652	-0.0919737	0.0919737	-0.690535	-0.745596	-0.0941186	-0.286187	-0.693877	-0.53654	-0.432749	-0.495526	-0.0866974	-0.00215132	-0.0374134	0.0755646	-0.135649	-0.118521	-0.0949521	0.104554	-0.994644	-0.862209	-0.392082	-0.314666	-1.05099	-1.31027	-0.975145	-1.13063	0.403618	0.409418	1.25218	1.19028	1.38596	1.39771	0.394008	0.601356	1.12976	1.22562	1.32268	1.31412	-0.411311	-0.319427	-0.328107	-0.33544	-0.232029	-0.197961	-0.153631	-0.10333	-0.211724	-0.67283	0.921347
b0653	0.00263844	-0.00263844	-0.985354	-1.10996	-0.218228	-0.426202	-1.0847	-0.895634	-0.508292	-0.475153	-0.108924	-0.073116	0.0941454	-0.0590709	-0.210286	-0.271	-0.307123	-0.143639	-1.88617	-1.459	-1.23778	-0.939593	-1.46984	-1.76877	-1.45181	-1.59725	0.244554	0.565372	1.20599	1.10876	1.11139	1.0726	0.0751532	0.199952	0.895377	1.00991	0.879733	0.858133	-0.49179	-0.289562	-0.280936	-0.664957	-0.581929	-0.649696	-0.848178	-0.795316	-0.909081	-0.743604	0.726854
b0654	0.000692417	-0.000692417	-0.637375	-0.829655	-0.109108	-0.519554	-0.535447	-0.564927	-0.262807	-0.204591	0.200344	-0.0460014	-0.0139495	0.263616	-0.0680414	0.0517505	0.0307491	0.327354	-1.03467	-0.553188	-0.701113	-0.482005	-1.09449	-0.682797	-0.855846	-0.823474	0.534882	0.930905	1.40354	1.56687	1.50321	1.34241	0.87116	0.969618	1.69047	1.48287	1.57602	1.45729	0.0897177	0.198193	-0.0231627	0.234871	-0.227016	-0.209581	-0.313091	-0.223974	-0.553114	-0.609579	1.08344
b0655	0.0265497	-0.0265497	-0.192857	-0.284971	-0.22795	-0.164182	-0.530808	-0.214668	-0.165064	-0.167066	0.0925586	0.197506	0.291643	0.402636	0.258257	0.25245	0.205333	0.251578	-0.544205	-0.637622	-0.149428	-0.194922	-0.455253	-0.56816	-0.619348	-0.538232	0.495286	0.549137	1.48863	1.56104	2.07868	2.0539	0.833983	0.426067	1.70457	1.71586	2.07205	2.12094	-0.201862	-0.140161	0.11493	0.0109117	-0.105166	-0.0407739	-0.199528	-0.298153	-0.201021	-0.16504	1.22486
b0657	-0.08778	0.08778	-0.174104	-0.00731432	-0.217124	-0.291995	-0.160654	-0.156265	-0.101992	-0.145912	0.256118	0.171751	0.170684	0.254141	0.145109	0.128222	0.0186993	-0.0335522	-1.76231	-1.70646	-0.758561	-0.842067	-1.3092	-1.35072	-1.43669	-1.59144	0.0371917	0.0754848	0.153158	-0.0546309	0.226503	-0.0130365	-0.372362	-0.14184	-0.157119	-0.209402	0.0768889	-0.0205757	0.0901495	0.128686	-0.086132	0.138876	0.0375255	-0.0149529	-0.0679151	-0.117823	-0.0118656	-0.0537908	0.0609316
b0658	-0.0120892	0.0120892	0.616053	0.782667	0.0127513	-0.0767388	0.276589	0.612925	0.027086	0.0204615	0.641121	0.666284	0.572545	0.759272	0.755337	0.666205	0.610898	0.593618	-0.665385	-0.689696	-0.132952	-0.142112	-0.35961	-0.248463	-0.327078	-0.313935	0.188274	0.322398	0.0668004	0.09425	0.280185	0.200143	0.531175	0.890015	0.179723	0.238292	0.418627	0.472712	0.382743	0.227529	0.237558	0.2773	0.622037	0.600651	0.512094	0.455428	0.518914	0.41842	0.770933
b0659	0.0290133	-0.0290133	0.760325	1.18355	-0.34664	-0.222532	0.499125	1.15217	-0.0183011	0.143554	0.353067	0.344892	0.253611	0.617068	0.389292	0.255827	0.189861	0.24047	0.13595	0.109104	0.394905	0.54772	0.347402	0.236138	0.640242	0.558067	0.273089	0.481502	0.0836245	-0.0426064	0.077912	0.355932	0.122534	0.604651	-0.130688	-0.181448	0.0374673	-0.196778	-0.109789	-0.493015	0.0651805	-0.402115	0.416736	0.452474	0.256362	0.317111	0.401794	-0.0250245	-0.0516623
b0660	0.0562244	-0.0562244	1.42328	1.54088	-0.173689	0.0185308	1.12497	1.47029	0.380917	0.385806	0.642781	0.690196	0.626857	0.887637	0.783421	0.717401	0.646606	0.733698	0.661603	0.570317	0.88498	0.903661	0.743991	0.726759	1.02829	1.12794	0.377481	0.347774	0.16167	0.0683152	0.479874	0.337158	0.930907	0.981327	0.549133	0.544092	0.673844	0.656223	0.471021	0.306756	0.743828	0.62883	0.932438	0.943666	0.787015	0.743612	0.887871	0.728006	0.538705
b0661	-0.093805	0.093805	-0.81236	-0.751985	-0.229281	-0.375626	-0.912691	-0.921671	-0.935891	-0.903491	0.116271	-0.0195999	-0.0718364	0.00958661	-0.084566	0.0613772	0.0383007	-0.00907719	-1.09858	-0.953657	-0.413997	-0.374997	-0.884665	-0.912087	-0.900216	-0.80095	-0.225343	-0.226424	-0.344235	-0.394584	-0.407359	-0.317345	-0.314296	-0.295865	-0.0659153	-0.201507	-0.337939	-0.39313	0.0697	0.0103931	-0.927299	-0.53857	-0.1315	-0.170668	-0.0753863	-0.0859212	-0.254825	-0.231827	-0.0094791
b0662	0.0965141	-0.0965141	1.19579	1.17648	-0.193085	-0.47586	1.13281	0.951516	0.0234299	0.0982896	0.667746	0.699051	0.515998	0.541077	0.645952	0.57205	0.678941	0.651002	1.69519	1.5145	1.48945	1.38665	1.16813	1.29147	1.72123	1.77775	0.510091	0.618345	0.20049	0.109645	0.450907	0.366032	1.29864	1.47598	0.770979	0.806834	1.01775	0.954685	0.363636	0.298141	0.899036	0.70389	0.446325	0.315562	0.272746	0.265056	0.558642	0.562812	0.862998
b0674	-0.0533345	0.0533345	0.11315	-0.10836	-0.403487	-0.328611	-0.138563	-0.215694	0.0293052	-0.0862397	0.0161953	0.0836346	0.127151	-0.0060369	0.00517434	0.0634309	0.0734524	0.094066	-0.433057	-0.340345	0.226476	0.189356	-0.233701	-0.225353	-0.162232	-0.155612	1.3915	1.48146	1.97301	2.00389	2.56579	2.65414	1.83952	1.73395	2.05203	2.02829	2.55196	2.54744	0.142437	0.125554	0.138045	0.146164	-0.0311147	0.00413859	-0.0521153	-0.0938314	0.0394532	0.0874057	1.67395
b0675	-0.0221158	0.0221158	-0.266171	-0.385754	-0.286615	-0.303802	-0.0615347	-0.395558	-0.175584	-0.201421	0.0807079	-0.0824502	0.237004	-0.0683822	-0.0570886	0.0279392	0.079864	0.0287124	-0.646823	-0.487069	-0.353104	-0.399084	-0.541424	-0.48653	-0.527909	-0.520082	-0.243872	-0.204016	-0.204518	-0.227847	0.00542915	-0.096049	-0.122472	-0.00376263	0.0503125	-0.124363	-0.00899613	0.0335356	-0.0476242	0.0374889	0.160789	0.170317	-0.375513	-0.309302	-0.357459	-0.291431	-0.122983	-0.055502	-0.15721
b0676	-0.103218	0.103218	0.3937	0.440397	-0.139126	-0.103687	0.267182	0.248662	0.134422	0.0872157	0.378664	0.337181	0.328976	0.405277	0.299958	0.390849	0.324307	0.342787	0.605523	0.736109	0.234523	0.286063	0.780373	0.815864	0.803955	0.805649	0.147768	0.201158	0.449171	0.249194	0.393037	0.190589	0.314019	0.329082	0.391115	0.372024	0.453537	0.446825	0.098088	0.118568	0.563646	0.451973	0.122165	0.144666	0.0880461	0.122804	0.044132	0.0598608	0.327488
b0677	0.0299283	-0.0299283	0.754759	0.69723	-0.182977	-0.377719	0.551387	0.435058	0.0498277	0.135912	0.186026	0.11865	0.155207	0.116467	0.0822162	0.100435	0.0788969	0.135727	2.13378	2.11779	1.7722	1.78227	1.81602	1.78878	1.69658	1.68903	0.66947	0.608127	1.15171	1.20216	1.23842	1.22035	0.461473	0.282579	0.486474	0.403171	0.871034	0.708203	-0.29846	-0.107203	0.774476	0.369094	-0.469178	-0.591443	-0.638133	-0.744851	-0.255376	-0.200546	-0.00325771
b0678	-0.0290223	0.0290223	1.10765	0.995112	-0.163944	-0.022928	1.19422	1.09003	0.298057	0.249452	0.469127	0.563097	0.321267	0.412528	0.37528	0.522679	0.530839	0.493199	2.17898	2.24911	1.93361	1.86609	2.13088	2.07218	1.84681	1.91411	-0.169682	-0.0320624	0.544927	0.526884	1.08818	1.08068	0.1394	-0.0792173	0.235167	0.432698	0.980778	0.949853	-0.242333	-0.42619	1.43105	1.00009	-0.166535	0.021617	-0.455504	-0.551866	0.0597353	0.153861	0.348651
b0679	-0.0369674	0.0369674	-0.675361	-0.708974	-0.328966	-0.378237	-0.745857	-0.694146	0.0457783	-0.0248232	-0.325688	-0.344427	-0.276407	-0.42091	-0.309432	-0.382435	-0.344518	-0.371901	1.2341	1.12828	0.734466	0.587367	0.707001	0.709304	0.977367	0.962016	0.562579	0.676202	1.46807	1.47579	1.85153	1.85583	0.467402	0.405718	1.6448	1.73607	2.03309	1.97999	0.255902	0.423912	0.965442	0.684339	0.161978	0.157936	0.191766	0.115165	0.241872	0.23422	0.910193
b0680	0.00155553	-0.00155553	-0.50614	-0.656394	-0.155524	-0.156837	-0.444974	-0.457152	-0.239187	-0.316597	-0.0944192	-0.11878	-0.103429	-0.165715	-0.184862	-0.0633456	-0.105869	-0.139357	-1.08717	-1.08741	-0.533128	-0.514144	-0.610665	-0.661643	-0.799994	-0.727107	-0.469249	-0.421678	-0.336785	-0.324428	-0.39931	-0.369252	-0.415728	-0.260781	-0.19317	-0.209685	-0.142091	-0.159681	0.0950638	0.0950572	-0.259415	-0.0615489	-0.0734315	-0.0210949	-0.0391533	-0.00562557	-0.0874702	-0.0783582	0.0249504
b0681	0.134253	-0.134253	-0.538769	-0.251766	0.00197853	-0.283511	-0.419754	-0.374823	0.241369	0.286143	0.0478884	0.156593	-0.620026	-0.116557	-0.0688442	0.443782	0.0169219	0.0723518	-0.240933	-0.500397	-0.0612019	-0.0889724	0.0591287	0.390522	0.196152	0.0478053	0.488003	0.593755	0.341357	0.22245	0.333383	0.489144	1.32446	0.203702	-0.0548638	-0.208334	-0.342051	0.0610768	-0.148769	0.264184	-0.675369	-0.0772003	-0.306766	-0.00678202	0.0244681	-0.231298	-0.613946	-0.32039	-0.161545
b0682	0.7243	-0.7243	1.68433	0.743262	0.568172	0.866085	1.61574	0.473602	0.597606	1.11569	1.08929	1.13704	0.231156	0.773332	1.21393	0.800082	1.20137	0.592425	0.274016	0.605786	1.04991	0.459244	0.82532	1.20755	1.26271	0.728739	0.912818	0.391599	-0.572899	0.456232	0.835549	0.560525	1.61204	0.142801	1.36894	0.528746	1.58729	-0.688498	1.62133	1.63459	1.34893	1.33952	0.632414	0.802704	-0.269474	-0.268909	1.16389	1.4194	1.11528
b0683	-0.0237666	0.0237666	-0.378612	-0.291852	0.0184031	0.149515	-9.75983	-8.59905	-9.75983	-9.75983	-0.516218	-0.526618	-0.346905	-0.355177	-0.477634	-0.436704	-0.418136	-0.475293	0.103685	0.186618	0.526302	0.476599	-0.715036	-0.675568	-0.67895	-0.802726	0.32583	0.132186	0.360855	0.328879	-0.176616	-0.339698	-0.162457	0.122782	-0.560809	-0.62187	-0.792437	-0.656471	-0.885319	-0.887212	-0.588716	-0.711175	-0.560867	-0.54611	-0.821801	-0.74638	-0.5484	-0.582543	-0.636557
b0684	0.0554342	-0.0554342	0.607821	0.52503	-0.0581329	-0.112593	0.344659	0.223242	0.264298	0.286679	0.11196	0.105694	0.108384	0.154833	0.119503	0.0434034	0.0830936	0.0995956	1.99017	2.02725	2.45328	2.48132	0.0427457	-0.000857411	-0.0867249	-0.189521	0.722541	0.709131	0.749482	0.795574	-0.227823	-0.28594	1.34725	1.30899	0.713041	0.726134	-0.171792	0.00157727	-0.00349624	-0.174137	-0.182904	-0.0912753	-0.116194	0.038426	-0.107606	-0.087258	-0.1588	0.0550673	-0.203927
b0685	-0.014993	0.014993	0.609357	0.363454	0.984605	1.02819	0.74767	0.979483	0.842149	0.931679	0.790671	1.02934	1.22715	1.33035	1.10025	0.971793	0.991539	1.162	0.169284	-0.149723	0.315997	0.871086	-0.00432768	0.421771	-0.0544622	0.101308	-0.597417	-0.146277	0.016498	0.0635183	-0.383094	-1.51655	-0.0996546	0.478393	0.0213379	-0.163509	-0.986912	-0.215094	0.560868	0.409514	0.236896	0.311324	0.936711	0.530252	0.634398	0.962381	0.822217	0.580461	0.100228
b0686	0.136197	-0.136197	0.262345	0.255228	0.0207303	-0.235357	0.184781	-0.0252123	0.221835	0.218594	0.026245	0.0337377	0.0697582	-0.0280763	0.00806917	-0.0872166	0.0631661	0.0133332	0.582235	0.572874	1.02789	0.958232	0.139677	-0.100126	0.18703	0.235133	0.285521	-0.012713	0.107252	-0.0628291	-0.056903	0.0248011	0.361928	0.353034	-0.0142459	-0.0889263	0.176535	0.091964	0.131644	-0.323571	0.0681778	-0.0235253	-0.280268	-0.194217	-0.312941	-0.312151	-0.117736	-0.221973	-0.0834796
b0687	-0.124712	0.124712	0.172214	0.376207	-0.298099	-0.261221	0.126483	0.516149	0.102883	-0.0812776	-0.0872818	0.0456826	0.200264	0.317167	0.145776	-0.0416184	0.0635059	-0.0659281	-0.163176	-0.439496	0.0827396	0.132965	0.0777206	0.0961474	0.0207688	0.0332729	0.245582	0.307903	0.0391447	0.123059	0.00672005	0.110826	0.250471	0.257323	-0.196271	-0.259062	-0.158232	-0.275695	-0.234314	-0.219519	-0.0483858	-0.0964303	0.500126	0.440796	0.159835	0.0357183	0.365186	0.105849	-0.102869
b0688	-0.107554	0.107554	-0.055423	-0.11042	-0.511108	-0.521331	-0.124591	-0.12749	-0.414206	-0.419471	-0.111519	-0.222967	-0.145585	-0.245595	-0.304215	-0.255006	-0.149926	-0.135917	-0.260668	-0.289968	0.0436957	-0.0194986	-0.0779738	-0.148122	-0.160009	-0.0549963	0.104685	0.139269	0.176783	0.193524	0.293658	0.409201	-0.0297647	0.263317	0.111535	0.119009	0.283679	0.276881	-0.126687	-0.0672455	0.17444	0.111198	-0.200277	-0.140522	-0.244917	-0.310831	-0.0193716	0.00413305	0.0778911
b0689	0.352832	-0.352832	-1.68912	-1.93212	-0.860241	-0.233511	-1.36211	-1.02701	-0.114744	-0.197832	-0.323514	-1.15149	-0.393577	-0.775968	-0.570323	-1.27076	-0.772909	-1.13582	-1.32336	-2.28478	-2.00087	-2.38144	-2.8121	-2.47145	-2.94606	-2.77064	-0.185212	-0.399108	-0.727687	-0.207762	-0.265098	-0.355683	-1.03297	-1.45093	-0.767974	-0.980521	0.00718051	-0.469779	-0.952843	-0.86345	-0.465342	-0.389344	-1.04967	-1.25699	-2.11667	-1.42851	-1.88763	-0.565443	-0.237998
b0691	-0.0808496	0.0808496	-1.40236	-1.56293	-0.848444	-0.827415	-0.96762	-1.30974	-0.250317	-0.286423	-0.691944	-0.950731	-0.534478	-1.03419	-0.948352	-0.33336	-0.0418646	-0.6218	-0.255523	-1.62928	-1.93224	-1.4541	-1.12898	-1.24891	-1.3421	-1.06526	-0.101418	-0.68512	0.0675315	0.567818	0.631726	0.739871	-0.464475	-1.05395	-1.26674	-1.11537	-0.175714	-0.331598	-1.06275	-0.50655	-1.34771	-0.507711	-1.35372	-0.793261	-0.594092	-1.22026	-0.750097	-1.11837	-2.35337
b0692	-0.17121	0.17121	1.06923	1.34977	-0.581332	-0.427714	0.575732	0.529654	0.0371246	-0.317242	0.160764	-0.100054	-0.336916	0.0511434	0.272531	0.183303	0.210457	0.0539941	1.18142	1.30885	1.16268	1.0468	0.97058	0.845702	1.33716	1.28531	0.854916	1.07383	0.029824	0.28085	0.699941	0.68966	1.32628	1.21303	0.104371	0.0440577	0.37426	0.704429	0.33981	-0.0320218	0.326647	0.235532	-0.482608	-0.173087	-0.700163	-0.255681	-0.159062	-0.501667	0.535038
b0693	-0.243988	0.243988	0.591997	0.17481	-0.320949	0.136131	0.18341	0.188352	-0.216908	-0.223268	0.063691	0.00695205	-0.431986	-0.0943318	0.174205	0.265937	-0.185068	0.13205	0.259832	0.370657	0.163956	0.00750245	-0.148815	0.0330236	0.717819	0.800043	0.516264	0.727518	0.097257	0.261902	0.333055	0.117681	1.40924	0.553349	-0.0600279	0.183978	0.202817	0.189644	0.0316796	-0.287896	-0.0896703	-0.175186	-0.0449747	-0.254073	-0.319546	-0.24688	0.188549	-0.565459	0.467144
b0694	-0.180107	0.180107	0.786401	0.999899	-0.499734	-0.350505	0.82742	0.736851	0.0456647	-0.461928	0.214424	0.285971	0.140967	0.427408	0.193714	0.0823097	0.228803	0.182606	0.856424	0.503562	0.699846	0.730519	0.41331	0.637644	0.747566	0.82312	0.760565	0.447365	0.45965	0.317961	0.650927	0.605008	1.06999	1.4014	0.189005	0.219257	-0.0716754	0.21214	-0.0658428	-0.37648	0.191979	0.153989	-0.135375	0.105173	-0.111309	-0.395757	0.288098	0.013251	0.931297
b0695	-0.0537984	0.0537984	1.1188	1.10488	-0.267826	-0.296651	0.882603	0.554073	-0.0271839	0.0474924	0.60395	0.660743	0.388175	0.318406	0.47305	0.562057	0.630042	0.66788	1.05466	1.09616	0.970188	0.923018	1.12858	1.03396	1.41515	1.44461	0.882583	1.07184	0.177174	0.329202	0.622109	0.599644	1.50575	1.44237	0.654619	0.628714	0.715448	0.787141	0.283733	0.272586	0.62325	0.407945	0.203513	0.301473	0.190514	0.151718	0.50516	0.434434	1.13435
b0696	0.287078	-0.287078	1.28045	1.0436	-0.0533935	-0.247452	1.01484	0.855618	0.156743	0.536418	0.845025	0.583939	0.610253	0.936697	0.706629	0.564447	0.969653	0.250621	0.715227	0.879977	0.402056	0.590367	0.55266	0.929802	0.331032	1.39614	1.04988	0.875599	0.209931	0.180767	0.603455	0.582849	1.04252	1.43382	0.366183	0.321194	0.153921	0.566657	0.901032	0.409586	0.579951	-0.0251987	-0.35508	0.202369	-0.1245	0.137232	0.262744	-0.141613	0.856909
b0697	-0.1228	0.1228	0.460641	0.69495	-0.52482	-0.376252	0.567651	0.354033	-0.400614	-0.35372	-0.377197	0.24737	-0.00941611	-0.099539	-0.0662074	0.043006	-0.0230187	0.333749	0.196029	0.272039	0.236511	-0.00485189	0.00861449	0.32262	0.399382	0.349419	0.500576	0.661177	-0.196143	-0.286338	0.165175	0.258863	1.6021	1.45404	0.426038	0.319544	0.507531	1.06423	0.249546	0.116624	0.112394	0.0504054	0.472937	0.633972	-0.417677	0.0579549	0.271529	0.352931	0.649161
b0698	-0.245242	0.245242	0.770262	1.00533	0.138187	0.222705	0.419515	0.42079	-0.00451091	-0.376514	0.622645	0.560131	0.694469	0.3218	-0.125194	0.509428	-0.0123292	0.573921	0.216026	0.277625	-0.0661712	0.815589	0.506958	0.285235	0.558201	0.502895	0.947928	1.04661	0.0409755	0.285546	0.244726	0.00830078	1.35718	1.05372	0.662354	0.538794	0.81099	0.429805	0.375218	0.273947	0.550364	0.398877	0.597003	0.467792	0.601935	0.15408	0.643933	0.734521	0.774157
b0699	0.88156	-0.88156	1.74682	2.00411	0.880744	0.919201	2.492	2.0335	2.15656	2.42973	1.09816	1.20649	2.1109	1.96765	1.1181	0.661534	1.55064	0.800341	-0.161737	-0.533696	-0.975215	-0.326428	-0.370712	0.57928	1.03594	-0.0398063	2.82399	2.62831	1.92607	1.71879	2.76161	2.37336	1.66712	2.18102	1.58391	1.69284	1.62931	1.93172	0.500409	0.356093	0.79021	-0.176708	1.44765	1.14441	0.837658	0.737503	2.91173	2.79687	-2.28458
b0700	-0.0374354	0.0374354	0.430727	0.181995	-0.226179	-0.230273	0.414549	-0.0271645	-0.122191	0.0806059	0.415099	0.538026	0.288186	0.301223	0.216549	0.356367	0.349986	0.497077	0.133235	0.198564	0.0240142	0.0579827	0.0758489	-0.12499	0.0503058	0.148681	0.472889	0.60137	-0.00120944	0.294894	0.16048	0.491045	0.851227	0.896685	0.416667	0.591655	0.622521	0.168724	0.29179	0.323076	0.0945621	0.158108	0.274069	0.228987	0.520172	0.228236	1.36026	1.37115	1.22383
b0702	-0.985165	0.985165	-0.0384019	-0.00925778	0.730122	0.0627976	-0.441105	0.19494	-0.431302	0.315443	0.29781	-0.033864	0.188823	-0.312105	0.536985	0.511728	-0.0387923	0.0329122	-0.260829	-0.985165	-0.985165	-0.33143	-0.070128	-0.167857	-0.985165	-0.985165	-0.112389	0.464796	-0.0854472	0.86837	1.26286	0.428451	0.24351	-0.985165	-0.34504	0.40469	-0.985165	-0.985165	0.300247	-0.985165	-0.247207	0.0372686	-0.251998	0.0898814	-0.985165	-0.144651	0.0241433	0.497206	-0.985165
b0703	0.0236249	-0.0236249	0.579744	0.803822	-0.368387	-0.0782009	0.75702	0.0509462	0.038873	0.0849778	-0.461708	0.0692292	-0.293902	-0.731656	0.00494053	0.106007	0.125438	-0.0812002	0.712211	0.789596	0.0427064	-0.180503	-0.737608	0.230082	0.179318	0.0951899	0.676089	0.764763	0.562846	0.188771	0.660041	0.177654	1.34452	1.11692	0.372114	0.200525	0.133972	-0.0930136	-0.91198	-0.658748	-0.876288	-0.852412	0.20411	0.0425085	-0.24528	0.0651653	1.10726	1.36589	0.845844
b0704	-0.0135364	0.0135364	0.397776	0.489715	-0.0652468	-0.297225	0.626823	0.313017	0.0163276	-0.0362963	0.139732	0.406257	-0.0265043	-0.318442	-0.142746	0.449	0.235482	-0.418634	-0.0511179	-0.693168	-0.0102534	-0.284331	-0.326669	-0.287823	0.766235	0.357685	1.21411	0.382854	0.0606685	0.156252	0.93977	0.96092	1.49055	-0.516071	0.0778849	0.0358958	-0.037435	0.0657428	-0.358475	-1.62053	0.523547	-1.17982	-0.456019	-0.665032	-1.2233	-0.869176	0.260702	-0.575673	0.38417
b0706	-1.02422	1.02422	-0.540103	0.00371396	0.543016	-0.268552	-0.0353907	0.269266	-0.172418	0.0102943	0.378052	0.115922	0.0324701	0.163366	-0.536316	-0.418008	0.457743	0.441954	0.239841	-0.669756	-0.121968	-0.0345808	0.0748236	0.183967	0.57279	-0.527749	0.0267527	0.0576867	-0.567787	-0.142377	-1.02422	0.0275034	1.67327	0.29681	-0.713799	0.368357	0.46475	0.54218	0.771481	-0.387484	0.817238	0.661392	-0.662789	0.513398	-0.6023	-0.0100776	0.181382	1.13624	0.476276
b0707	0.0584022	-0.0584022	0.891398	1.0693	-0.445273	-0.482792	1.28379	1.46502	0.116728	0.135126	0.0847898	0.286832	0.142191	0.194753	0.279907	0.31469	-0.0404756	0.0989067	-2.32732	-2.60294	-2.44362	-2.2289	-2.6574	-2.91172	-2.05878	-2.72031	0.155758	0.468423	0.365389	0.171896	0.788133	0.695437	-0.022459	-0.00157681	-0.279634	-0.5665	0.0310955	0.372708	-1.54075	-1.31781	0.0672568	0.0849836	-1.2226	-1.35173	-1.71047	-2.15741	-1.11816	-0.591625	0.23408
b0708	-0.0909525	0.0909525	1.0346	1.1937	-0.416739	-0.51208	1.39685	1.6971	-0.328582	-0.10961	0.640698	0.812604	0.644086	0.737914	0.59946	0.593709	0.687062	0.766318	-1.44375	-1.63451	-1.12918	-1.12611	-1.37375	-1.32476	-1.50721	-1.34535	0.0926366	-0.0247781	0.265775	0.297837	0.605686	0.824598	0.277803	0.360435	0.324535	0.200837	0.969999	0.937399	-0.861533	-0.46218	0.814138	0.467519	-0.315743	-0.304023	-1.06928	-0.926627	-0.168958	-0.149263	0.603034
b0710	-0.130193	0.130193	0.681182	0.67315	-0.434218	-0.497911	0.758816	0.739863	-0.261649	-0.260984	0.777586	0.76389	0.556236	0.604511	0.69577	0.589192	0.502916	0.588861	1.02911	1.01739	1.16848	1.11684	1.08196	0.984402	1.12685	1.09863	0.393492	0.422018	0.25844	0.150852	0.599154	0.637518	0.956782	1.00482	0.623288	0.662617	1.07703	0.859729	0.0234193	0.0929403	0.885013	0.639104	0.259955	0.227089	-0.015923	0.018786	0.358119	0.278161	0.871709
b0711	-0.0201966	0.0201966	1.11026	1.00463	0.0223855	0.103952	1.09999	0.993556	0.363687	0.259065	1.16736	1.23271	0.740448	0.916439	1.09118	1.04402	0.978508	1.02634	1.58576	1.53497	1.79122	1.7485	1.59709	1.62358	1.7454	1.75159	0.51534	0.619111	0.202334	0.268535	0.56506	0.665735	0.923956	0.902973	0.811759	0.887773	1.17473	1.13407	0.132856	0.330947	1.09491	0.643908	0.76713	0.771012	0.671463	0.557196	0.900727	0.903344	1.08552
b0712	-0.197195	0.197195	0.628216	0.646964	-0.0893562	-0.155774	0.699986	0.761927	0.240764	0.183822	0.472567	0.53867	0.184742	0.382046	0.473505	0.458289	0.336922	0.283402	0.882834	0.914426	1.03421	1.08941	1.00366	1.03584	1.18332	1.22394	0.522095	0.679238	0.36755	0.256763	0.751259	0.823158	0.557892	0.543141	0.381144	0.352393	0.741653	0.868861	-0.0193983	-0.0633471	0.70996	0.41618	0.166723	0.262466	0.174887	0.0571631	0.448607	0.395535	0.776399
b0713	-0.153787	0.153787	0.734675	0.678133	-0.00512483	-0.162798	0.744173	0.8926	0.0373225	0.131121	0.762083	0.802457	0.672805	0.841191	0.770595	0.594096	0.546419	0.425874	0.537426	0.597788	0.769151	0.798083	0.678952	0.565896	0.835172	0.706847	0.42093	0.395619	0.10849	-0.0477986	0.585692	0.352611	0.805377	1.1196	0.569515	0.640539	1.17048	1.0395	0.39463	0.371817	0.703301	0.613297	0.511961	0.390389	0.388824	0.318378	0.56887	0.431572	1.02201
b0714	-0.131913	0.131913	-1.01907	-1.3945	-0.160555	-0.223875	-0.572617	-0.90853	-0.535784	-0.438486	0.214297	0.193126	0.0893673	0.044954	0.25132	0.259211	-0.0438317	-0.0943903	-1.31406	-1.26154	-0.724201	-0.750256	-1.42044	-1.28316	-1.89055	-1.22598	-0.484069	-0.645208	-0.207178	-0.217606	-0.0621696	-0.107369	-0.87619	-0.953623	-0.18435	-0.0964884	0.743765	0.471919	-0.288719	-0.235376	0.215931	0.162243	-0.63433	-0.467245	-0.911188	-0.696399	-0.491927	-0.299484	0.634232
b0715	-0.178571	0.178571	-1.13152	-1.32173	-0.476457	-0.356183	-0.770073	-0.747261	-0.413608	-0.396582	-0.640289	-0.66769	-0.683244	-0.597534	-0.625922	-0.571805	-0.563223	-0.77104	-1.49153	-1.49786	-1.91638	-1.92242	-1.84157	-1.14664	-1.11467	-1.33377	-0.188531	-0.18826	0.0942506	-0.48423	-0.316036	-0.588369	-0.403146	-0.883063	0.287737	-0.664313	0.430483	-0.0709036	-0.142157	0.149181	-0.558249	-0.631691	-0.675788	-0.937765	-0.585326	-0.201933	-0.652918	-0.370351	-0.712686
b0716	-0.211065	0.211065	0.217775	0.316889	-0.175265	-0.185609	0.361861	-0.742453	0.334601	-0.188546	0.00611548	0.27923	0.0566544	-0.083679	0.0500381	-0.15388	0.271646	-0.601788	0.651866	0.0879745	0.365079	-0.207863	-0.134673	0.343324	0.12691	0.19218	0.74512	-0.0273973	-0.453316	0.76541	1.08545	0.0499613	0.99853	0.40241	0.530381	0.0599133	-0.016464	0.0656391	-1.14748	-0.831951	0.355311	-0.492561	-0.071359	-0.786643	-0.240484	-0.115516	0.253813	0.00740244	0.561822
b0717	-0.0495329	0.0495329	-0.422832	-0.713821	-0.437723	-0.184272	-1.77753	-0.715945	-0.319344	-0.0231095	-0.99553	-1.01282	-0.113033	-0.526653	-0.413873	-0.506249	-0.42338	-0.795403	-0.438203	-0.933559	-0.902823	-1.2216	-1.56426	-1.29491	-0.718738	-0.209197	0.407047	-0.310003	-0.007776	-0.744167	-0.961172	-0.526893	0.16097	0.0878022	-0.874647	-0.751081	0.0047466	-0.146903	-1.32866	-0.593532	-0.047327	-2.04754	-0.290263	-0.730298	-1.60917	-0.574354	-1.11377	-0.662268	-0.505476
b0718	0.0104422	-0.0104422	-0.0497979	-0.373127	-0.460047	-0.739218	-0.267515	-0.716013	-0.667824	-0.647618	-0.432136	-0.730478	-0.511695	-0.543192	-0.252033	-0.395354	-0.672465	-0.333881	-0.731413	-0.824337	-0.470127	-0.201181	-0.582381	-0.392964	-0.39722	-0.925405	-0.17474	-0.143248	-0.492328	-0.564763	0.0717026	-0.334674	1.20485	0.185059	-0.646725	-0.734058	-0.79444	-0.394305	-0.146377	-0.227647	-0.33243	-0.619573	-0.638574	-0.393983	-0.744885	-0.288428	-0.395013	-0.471061	-0.6935
b0719	0.240682	-0.240682	-0.439878	-1.0258	-0.452484	-0.320259	-1.32722	-0.229783	-1.04239	-0.782169	-0.795745	-0.434481	-1.66581	-0.644451	-0.608444	-0.204331	-0.283987	-0.538797	-0.855835	-0.345884	-0.549894	-0.670814	-0.649434	-1.13964	-0.108439	-1.03188	-0.694983	-0.0806766	-0.34403	-0.573562	-0.881809	-0.694272	0.227718	-0.661166	-0.94773	-0.712879	-0.810555	-0.756324	-1.66581	-1.66581	-1.66581	-0.187252	-0.846227	-0.952874	-0.730209	-1.66581	-1.66581	-0.640058	-0.802538
b0720	-0.045013	0.045013	-1.03369	-1.14949	-0.510793	-0.483213	-1.17319	-1.20682	-0.574052	-0.672829	-0.649417	-0.669885	-0.753048	-0.682353	-0.592372	-0.530138	-0.480021	-0.467611	-0.332723	-0.473926	-0.406711	-0.543835	-0.443403	-0.39275	-0.251592	-0.236019	-0.293436	-0.367522	0.110819	0.0691048	-0.110397	-0.158468	-0.770827	-0.703629	-0.600005	-0.541197	-0.727461	-0.737411	-1.12011	-1.0387	-0.648617	-0.497602	-0.483859	-0.421808	-0.517641	-0.531722	-0.644999	-0.55935	-0.810918
b0721	0.128084	-0.128084	-4.63777	-4.54346	0.0890356	0.251659	-3.73622	-3.62016	-1.29202	-1.23254	-1.318	-1.35147	-1.0083	-0.80404	-1.07097	-1.14781	-1.01627	-1.03214	-3.84456	-3.7812	-2.98731	-2.7206	-3.82357	-3.92129	-3.79999	-3.88524	-1.74128	-1.72267	-0.842473	-0.919704	-1.709	-1.96412	-4.52204	-4.45787	-2.61505	-2.40439	-2.88165	-2.60855	-1.6662	-1.66971	-3.09672	-2.52179	-1.55608	-1.41633	-1.16055	-1.06199	-1.9726	-1.89803	-2.35106
b0722	0.134763	-0.134763	-4.39128	-4.41762	0.324763	0.508245	-3.49653	-3.77927	-1.49467	-1.40268	-0.795955	-0.695119	-0.505323	-0.690116	-0.747027	-0.606622	-0.499924	-0.57107	-4.32684	-3.82105	-3.57524	-3.43163	-3.93836	-4.48477	-4.14437	-4.37758	-1.70589	-1.74057	-0.899272	-1.00815	-1.81579	-1.85538	-4.39952	-3.53855	-2.26739	-2.31494	-2.89524	-2.64012	-1.47561	-1.57567	-3.18173	-2.68816	-1.37185	-1.5239	-1.32296	-1.11267	-1.97719	-1.83392	-2.35945
b0723	-0.00461567	0.00461567	-3.67137	-3.77545	-0.352437	-0.344835	-3.27649	-3.19329	-2.19115	-2.239	-0.595475	-0.637631	-0.305956	-0.409296	-0.475672	-0.415611	-0.441554	-0.491424	-3.373	-3.13324	-2.55715	-2.51617	-3.12548	-3.2531	-3.26609	-3.14837	-1.60764	-1.65384	-0.828568	-0.818068	-1.44238	-1.45249	-2.8262	-2.75883	-1.18357	-1.16029	-1.61462	-1.59428	-0.516909	-0.507727	-2.5788	-1.7976	-0.358929	-0.371796	0.0321939	-0.027994	-0.816018	-0.801551	-1.37813
b0724	0.0367819	-0.0367819	-3.73095	-3.7011	0.245392	0.329068	-3.36943	-3.39997	-1.65156	-1.6674	-0.441652	-0.493042	-0.299805	-0.320005	-0.191649	-0.11245	-0.270625	-0.191661	-3.19885	-2.96813	-2.20206	-2.23114	-3.22493	-3.05655	-2.83577	-3.04392	-1.72538	-1.72381	-0.81789	-0.907393	-1.44261	-1.43433	-3.05608	-2.93268	-1.38798	-1.40626	-1.73975	-1.76086	-0.486788	-0.668838	-2.69822	-1.96826	-0.30942	-0.214694	0.0403694	0.0224714	-0.811267	-0.754678	-1.49693
b0726	-0.157825	0.157825	-2.41124	-2.62675	-0.209753	-0.281846	-2.36713	-2.28601	-1.04344	-1.11826	-0.753447	-0.702788	-0.64874	-0.59747	-0.53395	-0.671214	-0.542514	-0.441339	-1.61439	-2.11869	-1.365	-1.59236	-2.19008	-2.15389	-2.20903	-2.1987	-1.23655	-1.19091	-0.5415	-0.539037	-1.27362	-1.11789	-2.27177	-2.31162	-1.28257	-1.07268	-1.49822	-1.6934	-0.887654	-0.744214	-1.52439	-0.991853	-0.117041	-0.291014	-0.206055	-0.165423	-0.561819	-0.309923	-1.20929
b0727	-0.042147	0.042147	-1.80173	-1.97957	0.182666	0.0893215	-1.76053	-1.8216	-0.773845	-0.827392	-0.269613	-0.284187	-0.10904	-0.119234	-0.131527	-0.165206	-0.0858571	0.0378037	-1.25823	-1.31952	-0.796137	-0.913821	-1.33306	-1.43873	-1.42335	-1.38363	-1.4701	-1.46793	-0.61645	-0.70699	-1.26198	-1.23585	-1.8808	-2.00522	-0.572225	-0.539672	-0.923544	-0.957321	-0.16241	-0.159003	-0.911399	-0.381478	0.251236	0.186534	0.38302	0.362013	0.070279	0.146947	-0.832654
b0728	-0.0520859	0.0520859	-1.69996	-1.975	0.181782	0.14098	-1.72811	-1.76084	-0.620733	-0.731849	-0.244204	-0.16324	-0.0206279	-0.0751217	0.0516834	-0.0815986	-0.0250867	0.0360096	-0.756872	-0.889247	-0.219273	-0.310619	-1.11594	-1.13351	-1.14492	-1.11155	-1.50539	-1.5029	-0.581721	-0.663418	-1.16105	-1.1432	-1.99979	-1.87917	-0.67581	-0.567179	-0.960557	-0.968331	-0.1793	-0.175132	-0.787691	-0.340044	0.372881	0.321208	0.456563	0.454212	0.0803496	0.102702	-1.13424
b0729	0.0747631	-0.0747631	-1.6746	-1.9113	0.28667	0.283933	-1.8193	-1.7459	-0.443261	-0.448295	-0.193543	-0.178051	-0.124961	-0.072174	0.0452567	0.0341795	0.0335865	0.030987	-0.806833	-0.806203	-0.121588	-0.221236	-1.13669	-1.11995	-1.12661	-1.04697	-1.57523	-1.60236	-0.567382	-0.590999	-1.1689	-1.20639	-2.09368	-2.26157	-0.583972	-0.581341	-0.932988	-0.864955	-0.121373	-0.108937	-0.693596	-0.272342	0.302218	0.274476	0.340305	0.385849	0.0320728	0.0389408	-1.31844
b0730	0.125554	-0.125554	-0.251614	-0.484136	-0.184808	-0.250394	-0.320275	-0.323903	-0.208908	-0.073921	-0.251073	-0.192838	-0.119389	-0.500732	-0.269465	-0.217082	-0.252399	-0.11176	-0.239433	-0.00302415	0.132994	-0.105028	-0.60561	-0.109059	0.0855776	-0.112378	-0.0334975	-0.409037	-0.452241	-0.154443	0.082547	-0.047744	-0.330943	-0.372559	-0.210831	-0.281118	-0.211852	-0.815194	0.189639	0.127353	0.086278	0.0684353	-0.32012	-0.177012	-0.304004	0.152343	-0.011848	0.0577764	-0.224585
b0731	-0.287957	0.287957	0.44381	0.530654	-0.117665	-0.0621363	0.115707	0.141915	0.390956	0.0713251	0.0616529	0.327632	0.00305928	0.170899	0.450179	0.182574	-0.200096	0.174136	0.891288	0.395461	0.421908	0.598627	0.167251	-0.174335	0.240059	0.464548	-0.00017634	-0.135193	0.0172443	0.125175	0.198242	0.134574	2.00608	0.672006	0.300357	0.202791	-0.499439	-0.174937	-0.499439	0.216055	0.328524	0.519287	0.230819	0.216335	-0.0211125	-0.0208857	-0.0815819	0.0328794	0.27091
b0732	0.0255909	-0.0255909	0.456925	0.553792	-0.331991	-0.317105	0.300646	0.0978357	0.0356893	-0.113225	0.00810453	0.0750898	-0.174373	-0.081223	0.0248682	-0.0748839	0.142587	0.169758	0.0658603	0.064421	0.464502	0.231805	0.405493	0.152267	0.456997	0.564724	0.612297	0.595759	-0.00589169	-0.0233787	0.384533	0.287953	1.09864	0.921903	0.318733	0.207919	-0.0980368	0.289516	0.00629365	-0.172677	0.120112	0.155951	-0.146694	-0.154784	-0.42431	-0.325863	0.120483	-0.0996628	0.481523
b0733	-0.0609266	0.0609266	-0.131347	-0.183819	-0.266493	-0.318391	0.132738	-0.0712934	-0.237942	-0.22374	0.336343	0.347494	0.200862	0.22927	0.265546	0.376309	0.354957	0.344215	-0.596466	-0.555628	-0.116146	-0.132905	-0.549585	-0.663285	-0.300989	-0.254535	0.532051	0.575917	-0.183436	-0.13321	0.67705	0.695981	1.05346	1.11847	0.916977	0.898867	0.835929	0.871933	1.17464	1.23694	-0.0777977	-0.100826	-0.00371381	-0.0770167	-0.215304	-0.328872	0.0349648	0.00320329	0.922491
b0734	-0.0221377	0.0221377	-0.105288	-0.0338666	-0.2364	-0.200761	0.0990765	0.0396801	-0.0876413	-0.178928	0.28302	0.189745	0.0768086	0.169811	0.184966	0.154558	0.308042	0.245725	-0.424088	-0.34148	0.018869	0.072597	-0.341235	-0.479865	-0.00303562	0.0081373	0.684424	0.758997	-0.0706057	-0.064938	0.67638	0.739011	0.866062	0.995638	0.624466	0.682039	0.56879	0.570012	0.787792	0.883816	-0.213469	-0.287007	-0.0155647	-0.0496938	-0.222068	-0.298038	0.02463	-0.0976822	0.625028
b0735	-0.0788702	0.0788702	-1.23558	-1.05982	0.20005	0.278246	-0.403762	-1.28404	0.0757228	0.651128	0.365488	0.0887834	0.822665	-0.262397	0.0245562	-0.434456	0.518744	0.0253467	-1.38651	-1.15821	-0.808399	-0.71434	-1.84226	-1.46147	-0.766146	-1.0018	0.15414	0.346949	-0.29042	-0.496936	0.305447	0.237895	0.0871851	-1.05787	-0.647705	0.295031	-0.331551	0.0288335	0.649136	-0.381363	-0.398474	-0.971141	-1.12815	-1.88828	-1.41251	-0.884615	-1.24543	-0.825484	-0.347947
b0736	-0.0101085	0.0101085	-0.338881	-0.279436	0.0237025	0.0958688	-0.317845	-0.0599565	0.189618	-0.0371283	0.105007	0.158187	0.443766	0.454416	0.00778739	0.208845	-0.00617308	-0.0384934	-0.959931	-0.671897	-0.382342	-0.335465	-0.863192	-0.447538	-0.633027	-0.946948	-0.0883657	-0.145891	-0.411666	-0.452589	-0.255297	-0.434571	0.281083	0.833948	-0.085973	-0.321742	-0.0809354	-0.0778726	0.00995639	-0.0322808	-0.276083	-0.102227	0.17166	0.19148	0.0862737	0.141404	0.168628	-0.00563125	0.0275936
b0737	-0.134897	0.134897	-0.591495	-0.820112	-0.0583832	-0.110622	-0.670673	-0.558572	0.0999446	0.0674101	-0.0978053	-0.148964	-0.00713549	-0.181045	-0.137538	-0.11882	-0.152799	-0.110522	-1.61726	-1.4335	-0.670277	-0.912632	-1.47454	-1.53432	-1.7783	-1.73687	-0.284457	-0.198375	-0.46365	-0.472148	-0.367844	-0.380853	-0.22135	-0.616627	-0.498189	-0.561577	-0.473875	-0.544848	-0.0675202	0.0683394	-0.461163	-0.0938195	-0.175885	-0.0363192	-0.108412	-0.0420865	-0.0153028	0.10283	-0.200254
b0738	0.0653448	-0.0653448	0.703623	0.790726	0.348388	0.2279	0.40128	1.01025	0.295569	0.406134	0.95017	1.02493	1.19247	1.21297	0.973369	0.864145	0.826559	1.04092	-0.1944	-0.408913	0.376911	0.177482	0.353071	0.206341	-0.0780706	-0.22755	-0.0916032	-0.260235	-0.366835	-0.577402	-0.0618508	-0.337314	0.855196	1.10217	0.66987	0.551447	0.702321	0.732018	1.27255	1.20914	0.424313	0.542302	1.28436	1.47102	1.3727	1.15277	1.34406	1.17006	0.460093
b0739	-0.0646598	0.0646598	-0.0118457	-0.0525249	-0.196523	-0.239242	-0.0590168	0.117231	-0.140832	-0.0932192	0.130004	0.193459	0.178233	0.280907	0.220486	0.188443	0.000117313	0.147916	-0.998925	-0.947783	-0.735434	-0.664588	-0.575612	-0.751061	-0.850615	-0.919861	0.0420132	-0.0231399	-0.282529	-0.376731	-0.174494	-0.297909	0.311378	-0.675258	-0.0169261	-0.191171	-0.0041595	0.120633	0.00432737	0.00226313	-0.247501	0.00195094	0.271974	0.445749	0.221935	0.275812	0.257559	0.505005	0.0853564
b0740	0.00902562	-0.00902562	-0.000192128	-0.0983597	-0.204744	-0.216418	-0.0477969	-0.109742	-0.1629	-0.206567	-0.135387	-0.22063	-0.195615	-0.173275	-0.276532	-0.16591	-0.126729	-0.157777	-0.640948	-0.595261	-0.274512	-0.32814	-0.41087	-0.460479	-0.626272	-0.61747	0.102796	0.145183	-0.0474977	-0.0684036	-0.0672713	-0.0641322	0.382488	0.57681	0.0995911	0.0920621	0.162102	0.128292	0.045515	0.230664	-0.087898	-0.0401995	-0.0912291	-0.111512	-0.16581	-0.118527	0.0441176	0.0107133	0.0301027
b0741	0.0815744	-0.0815744	-0.593307	-0.609008	-0.159741	0.0349169	-0.599342	-0.511505	-0.229651	-0.26785	-0.620582	-0.642637	-0.715481	-0.632922	-0.652991	-0.597839	-0.601331	-0.601473	-0.686347	-0.700235	-0.430624	-0.443815	-0.396532	-0.389205	-0.607695	-0.627826	-0.585355	-0.697384	-0.614549	-0.659194	-0.776688	-0.833655	-0.597691	-0.290193	-0.530875	-0.547749	-0.722646	-0.730502	-0.0303996	-0.022328	-0.482508	-0.544313	-0.0326377	-0.0215574	0.0983395	0.0695954	-0.132279	-0.109846	-0.596384
b0742	-0.00421123	0.00421123	-0.056152	-0.185552	-0.0965178	-0.0449413	-0.0649082	-0.0622204	-0.158165	-0.1645	-0.107966	-0.0735232	-0.0301936	0.00788156	-0.065849	-0.0770171	-0.126836	-0.158447	-0.928783	-1.08169	-0.760147	-0.741666	-0.554154	-0.738049	-0.90016	-0.869519	-0.606178	-0.656546	-0.586904	-0.62096	-0.729047	-0.854914	-0.122328	-0.285721	-0.195621	-0.227095	-0.10328	-0.012348	0.374631	0.318589	-0.146411	0.0196248	0.110572	0.149858	0.216461	0.178255	0.0955505	0.153174	-0.481791
b0750	0.00346191	-0.00346191	0.67389	0.601101	-0.14819	-0.16208	0.300654	0.235387	0.138035	0.115871	-0.306137	-0.325971	-0.139693	-0.177902	-0.257289	-0.279582	-0.118047	-0.0647997	-0.345114	-0.379381	0.182691	0.132075	-0.264075	-0.355316	-0.395299	-0.386984	0.706622	0.702865	-0.487805	-0.564867	-0.489333	-0.57798	1.20351	0.600902	0.61046	0.628273	0.153459	0.0329487	-0.316358	-0.356425	-0.230821	0.123897	-0.0771438	0.0293855	-0.0594346	-0.0732482	0.0165593	-0.127086	-0.13905
b0751	0.159381	-0.159381	0.151814	-0.0516126	-0.200713	-0.399056	-0.028527	-0.342196	-0.141006	-0.0653875	-0.249372	-0.303859	-0.453624	-0.398917	-0.431703	-0.455005	-0.25901	-0.217263	-0.0287327	-0.0575156	0.327433	0.197194	-0.0158567	-0.252926	0.0165031	0.139694	0.497739	0.411908	-0.456886	-0.461802	-0.385801	-0.567946	0.801874	0.644626	0.543144	0.466733	0.0758919	0.255647	-0.329866	-0.348655	-0.201249	-0.00713005	-0.82535	-0.716807	-0.681263	-0.552929	-0.369187	-0.45354	-0.432093
b0753	0.285975	-0.285975	4.51504	4.73623	0.159564	0.0858038	4.75707	4.37412	0.83589	0.998133	2.05182	2.01454	2.38405	2.18973	2.05334	2.16645	1.98855	2.19138	3.03665	3.23142	2.41757	2.39693	3.67415	3.7267	4.07142	3.92742	1.82429	1.53151	0.698	0.622872	1.82411	1.66517	1.77511	1.95206	0.985163	0.663495	1.72394	1.81234	-0.809172	-1.04478	2.1363	1.01779	0.0406132	0.0297016	-1.0727	-0.962894	-0.291654	0.400347	1.94363
b0754	-0.121674	0.121674	-0.431344	-0.440414	-0.358076	-0.401847	-0.527694	-0.370136	-0.653486	-0.71764	-0.0378615	-0.0709635	-0.0293586	0.0995893	-0.174544	-0.037991	-0.0493372	-0.0720677	-0.96146	-0.913095	-0.240035	-0.317242	-0.431668	-0.521158	-0.70222	-0.603701	-0.83424	-0.848527	-0.399278	-0.381736	-0.591059	-0.629233	-0.959523	-0.661627	-0.366991	-0.392372	-0.252184	-0.207157	0.0168	-0.033589	-0.0611542	0.0913239	0.0946578	0.289518	0.0817922	0.0787373	0.103239	0.114076	-0.332503
b0755	-0.00516348	0.00516348	2.0154	1.78811	-0.188261	-0.238046	1.67887	1.47026	1.69962	1.67745	0.533222	0.553411	0.429207	0.352074	0.391023	0.444612	0.530326	0.596469	1.90196	1.86587	0.881237	0.816253	2.11563	2.15267	2.32075	2.37968	0.168982	0.270256	0.279888	0.35723	0.324554	0.456263	1.06369	1.24194	0.589561	0.582056	0.720858	0.665109	0.183596	0.184087	1.99167	1.48105	0.175052	0.27962	0.0722623	0.0775414	0.416748	0.453177	0.44154
b0756	-0.0774795	0.0774795	-0.269691	-0.46995	-0.535374	-0.586514	-0.141556	-0.377486	-0.22979	-0.234667	-0.480805	-0.591215	-0.741642	-0.771064	-0.690162	-0.465769	-0.533273	-0.516603	-0.00268596	0.152273	0.340308	0.251805	-0.10938	-0.0654608	-0.0332472	0.0132813	0.0330686	0.0908394	0.05797	0.177466	0.525277	0.591269	-0.148006	-0.0752932	0.215778	0.146364	0.519663	0.518663	0.0387195	0.0704632	0.469047	0.323053	-0.562532	-0.466606	-0.62262	-0.680878	-0.0669658	-0.155007	-0.102492
b0757	0.041559	-0.041559	-0.229343	0.0809125	0.0830776	0.448402	-0.123624	0.169399	0.747942	0.679114	-0.443575	-0.580549	-0.441783	-0.202228	-0.304796	-0.28645	-0.453027	-0.343344	-0.726996	-0.542844	-0.236536	-0.256671	-0.703639	-0.734102	-0.362936	-0.182833	-0.0879383	-0.0869369	-0.111857	-0.0491452	-0.0287157	0.165853	-1.13941	-1.05391	-0.779058	-0.762904	-0.700292	-0.815411	-0.716121	-0.662982	-0.377217	-0.570842	-0.476474	-0.47032	0.0809666	0.0985247	-0.362963	-0.335462	-1.11938
b0758	-0.0528907	0.0528907	0.237957	0.25503	-0.366682	-0.141727	0.226851	0.220769	0.210986	0.0463487	-0.19515	-0.148302	-0.191989	0.0851283	0.00838728	0.0456214	-0.0158896	0.0771315	-0.294766	-0.304064	-0.0644409	-0.0567644	-0.112607	0.198702	0.175285	0.217724	-0.550529	-0.533655	-0.102959	-0.309818	0.00892365	-0.283633	-0.722546	-0.964876	-0.200669	-0.144655	0.00268196	-0.0451231	-0.262884	-0.270195	-0.00451777	0.0163435	0.105174	0.218473	-0.00370655	-0.0206673	0.181812	0.211948	-0.216082
b0759	-0.0701157	0.0701157	0.329291	0.284392	-0.236408	-0.274051	0.356623	0.415497	0.094963	0.0893084	-0.018094	0.0730543	0.228193	0.10421	0.0731735	0.116751	-0.0201193	0.112178	-0.203829	-0.263712	-0.230374	-0.240634	-0.223904	-0.242881	-0.113026	-0.0526099	-0.407055	-0.197252	-0.0203612	-0.0732746	0.0519665	-0.0448037	-0.325761	-0.302133	-0.0481497	0.0276536	0.0459466	0.0159077	-0.102649	0.0571406	0.156575	0.237381	0.101958	0.153481	0.000621465	-0.103509	0.0390012	0.0377249	-0.0653502
b0760	-0.0628306	0.0628306	0.424206	0.827589	-0.30787	-0.360456	-1.80457	-1.99611	0.395243	0.402603	-0.0297622	-0.0868002	-0.205235	-0.203449	-0.158037	-0.0451678	-0.0171908	0.0121951	0.335624	0.377351	0.616199	0.525974	-0.0766818	-0.127605	-0.0341935	-0.0375031	0.126882	0.081794	0.267027	0.218397	-0.141214	-0.18441	-0.746147	-0.611081	-0.0884489	-0.103213	-0.476289	-0.613447	-0.448818	-0.453965	0.341625	0.338935	-0.290877	-0.25149	-0.367872	-0.527295	-0.181233	-0.153171	0.0371143
b0761	-0.139272	0.139272	0.0413118	0.156831	-0.514713	-0.494791	-0.139021	-0.0783951	-0.288028	-0.232985	-0.187638	-0.0853233	-0.194371	-0.393199	-0.163393	-0.104624	-0.344477	-0.241183	0.805789	0.654832	0.605323	0.610989	0.185412	0.245164	0.413716	0.139961	0.0417576	-0.0238305	0.178753	0.0967892	0.147305	-0.0517578	0.00344746	-0.108252	0.0528958	0.0268385	-0.223768	-0.0112446	-0.0315617	-0.55237	-0.156156	-0.269679	-0.27123	-0.614559	-0.521028	-0.321954	-0.246211	-0.142287	-0.308256
b0762	0.132734	-0.132734	-3.69851	-3.87099	0.344019	0.410897	-4.52039	-3.81462	0.315922	0.644666	-3.46795	-3.03732	-1.1249	-1.99448	-3.17156	-2.13701	-2.11331	-2.67082	-3.7781	-3.50839	-3.73791	-3.06063	-4.96718	-5.10603	-4.54275	-4.89413	0.304428	-0.493548	0.615886	0.700515	-0.353053	-0.151665	-4.08804	-4.69782	-5.36893	-4.00569	-3.68985	-4.40928	-6.51499	-6.51499	-2.70192	-2.45478	-3.24721	-3.97687	-4.36666	-2.6333	-4.08186	-4.95499	-5.16978
b0765	-0.294061	0.294061	0.0317326	0.0981807	-0.205584	-0.498186	0.111744	-0.282248	-0.573457	-0.104873	0.621509	0.538057	0.386556	0.20985	0.39901	0.280684	0.392568	0.511516	0.751044	0.210433	0.596275	0.343546	0.226027	0.330416	0.251861	0.462962	0.375907	0.614834	-0.109528	0.210995	0.215938	0.0931892	1.13197	1.1437	0.502395	0.439967	0.971564	1.08751	0.722245	0.720577	0.432581	0.258637	0.51728	0.110767	1.00564	1.17098	0.41282	0.469237	0.788706
b0766	-0.0778562	0.0778562	-0.452626	-0.735606	-0.0875659	-0.119337	-0.994225	-0.742414	0.106216	0.0126567	-0.406079	-0.216961	-0.220804	-0.186906	-0.272181	-0.298076	-0.267341	-0.232101	-0.799967	-0.863126	-0.687196	-0.683459	-1.04197	-1.19386	-1.52704	-1.3719	-0.26455	-0.375336	-0.338912	-0.362965	-0.426111	-0.263119	-0.357693	-0.119555	-0.631323	-0.546558	-0.973018	-0.820807	-0.624949	-0.485198	-0.729053	-0.344843	0.0798187	-0.0223576	-0.0482752	-0.0584042	-0.159875	-0.13619	-0.224186
b0767	-0.0569915	0.0569915	1.75084	1.71201	-0.120115	-0.10829	1.72468	1.64178	0.337232	0.329227	0.927418	0.914668	0.809649	0.819493	0.766739	0.893069	0.88007	0.970538	1.5758	1.7081	1.5873	1.54272	1.20257	1.20282	1.50133	1.5139	0.473214	0.51586	0.680392	0.696804	1.28159	1.40252	0.682891	0.531509	0.935658	0.951269	1.3298	1.36076	-0.121991	0.0166736	1.51355	0.938733	0.112384	0.174472	-0.446383	-0.352749	0.269096	0.265862	1.20293
b0768	-0.206018	0.206018	0.0147597	-0.104825	0.0725033	0.303107	0.144608	-0.150073	0.577708	0.0642553	-0.295257	-0.223481	0.403562	-0.588856	0.577793	-0.187484	0.156594	0.0343572	-0.374907	-0.380313	-1.05502	0.145755	-0.455409	-0.767677	-0.0932745	0.379364	0.797307	0.7647	0.764293	0.663844	1.29156	0.798483	1.29539	1.20065	0.832239	0.000634523	-0.314788	0.443918	0.382543	-0.383599	0.115875	0.788685	0.204417	-0.640089	0.179746	-0.744079	-0.572622	0.530088	0.368229
b0769	0	0	0.365857	0.679672	0.51237	0.413848	0.192256	0.609064	0.368809	0.541397	0.801942	0.195686	0.833447	0.454156	0.906063	0.249791	0.783425	0.846078	0.266568	0.682445	0.704046	0.618393	0.633385	0.560063	0.274332	0	0.601526	0.854785	0.344149	0.687117	1.11576	0.602021	1.62783	0.928997	0.231176	0.74192	1.20666	0.559104	0	0.850613	0.272406	0.715365	0.270349	0	0.797233	0.577361	1.53174	0.35519	0.733061
b0770	-0.00619286	0.00619286	0.383919	0.18265	-0.338084	-0.157728	0.374339	-0.0724028	-0.113034	-0.314879	0.333812	0.239917	-0.366954	-0.104947	0.0752764	-0.228784	-0.221423	0.222928	-0.197905	0.0683023	0.698691	0.63191	0.124606	-0.12462	-0.0393381	0.333751	0.896378	0.523205	1.02352	0.896959	1.21648	0.897359	1.58851	0.643736	0.45566	0.259984	-0.330344	0.0304337	0.479426	0.393172	-0.18723	-0.425781	0.0818778	-0.267036	0.328045	0.0537009	-0.430698	0.877834	0.362969
b0771	-0.205985	0.205985	-0.537365	-0.416903	-0.0579123	-0.496955	-0.499868	-0.611124	-0.607532	-0.740647	-0.357442	-0.337095	-0.619011	-0.2124	-0.427657	-0.135646	-0.0777201	-0.186778	-0.339456	-0.284838	-0.368326	-0.362387	-1.03042	-0.413429	-0.585118	-0.00512543	-0.131694	-0.741978	-0.0158374	0.187852	-0.128614	0.574034	0.501702	0.284984	0.199918	0.214264	0.4204	-0.199261	-0.0772072	0.2785	0.00035648	-0.248819	-0.17165	-0.241974	-0.334983	-0.539489	-0.0929893	0.409594	-0.182425
b0772	-0.13265	0.13265	-1.02759	-1.26501	-0.152396	-0.23826	-1.4896	-1.52254	-0.479307	-0.454261	0.000923973	-0.0983837	-0.250835	-0.302003	-0.040839	-0.23536	-0.195353	-0.127268	-1.40204	-1.96873	-0.974484	-1.34205	-1.76854	-1.64439	-2.13776	-2.10376	0.100221	0.128396	0.0607007	-0.022123	-0.0934619	0.0752894	0.0434295	0.271185	0.323109	0.41094	0.154119	0.165861	0.447948	0.487744	-0.445028	-0.235788	0.502959	0.457659	0.293387	0.408205	0.341478	0.54988	0.212036
b0773	-0.119294	0.119294	1.77914	1.66539	-0.0202745	-0.321196	1.67837	1.60502	0.634285	0.754144	1.27837	1.15958	1.36384	1.28442	1.03431	1.11025	1.08876	1.09327	0.60751	0.535989	0.288229	0.382779	0.54958	0.602622	0.936655	0.890214	0.666143	0.651872	0.510004	0.610419	0.830369	0.928264	1.35544	1.47919	0.850126	0.805759	1.3719	1.16363	-0.294561	0.053195	1.11788	0.665178	-0.0740928	-0.071543	-0.470814	-0.488807	0.207468	0.400483	1.01416
b0774	-0.0764023	0.0764023	2.44293	2.35814	-0.41986	-0.694954	2.5433	2.46553	1.5256	1.5634	0.217126	0.215205	0.100751	-0.0306634	-0.117258	-0.0245378	0.0475534	0.0603304	0.739214	0.83232	0.527333	0.52098	1.64173	1.54863	1.41601	1.52689	0.143343	0.0898938	-0.920968	-0.886498	-0.962769	-1.1563	1.90029	2.00445	-0.204756	-0.414703	-0.114789	-0.119658	0.0700975	-0.00560097	1.53337	1.41446	0.233347	0.299334	0.286435	0.296723	0.259111	0.244057	0.639794
b0776	0.0902349	-0.0902349	1.41752	1.51961	-0.353531	-0.592385	1.69312	1.62788	0.592849	0.749262	0.526382	0.511468	0.573982	0.397298	0.332779	0.223151	0.439833	0.470423	0.704824	0.978992	1.32801	1.2853	1.28432	1.14905	1.24463	1.28174	0.251869	0.33	-0.755337	-0.77274	-1.06737	-1.08023	1.70082	1.9855	0.137813	-0.032465	0.182845	0.405113	0.248872	0.507647	1.10915	0.952364	0.449243	0.516624	0.41807	0.538981	0.344205	0.306976	0.791289
b0778	-0.0325004	0.0325004	0.0702583	0.0440561	-0.597329	-0.705673	0.343743	0.420498	0.185463	0.0420594	-0.0119796	-0.0895579	-0.0233455	-0.0924855	-0.279678	-0.337808	-0.15744	-0.243924	-0.792414	-0.775387	0.116885	0.0956037	-0.612037	-0.487581	-0.64054	-0.557547	0.0182153	0.121552	-0.541983	-0.695073	-0.973176	-0.988463	0.853763	0.857601	-0.630877	-0.685298	-0.351364	-0.626903	-0.45459	-0.511681	-0.134265	-0.200056	-0.114862	-0.230359	-0.147421	-0.224316	-0.273152	-0.322993	-0.193228
b0779	-0.0180635	0.0180635	1.55286	1.53861	-0.567587	-0.579483	1.53748	1.30035	0.152695	0.104543	0.315828	0.283607	0.111278	0.0525827	0.0606072	0.154097	0.26516	0.200654	1.323	1.37938	1.50537	1.42061	1.17572	1.1586	1.50434	1.50643	0.43212	0.546785	-0.127899	0.0496008	0.32118	0.334597	1.14013	1.27804	0.245353	0.229098	0.423537	0.487528	-0.344199	-0.299684	0.530021	0.356396	-0.30843	-0.27957	-0.512005	-0.574962	-0.250016	-0.109321	0.685938
b0780	-0.0849998	0.0849998	0.0625504	-0.0531313	0.0364232	0.174828	-0.0418581	0.123471	0.0886987	0.224463	0.502143	0.492431	0.558736	0.458744	0.316262	0.409482	0.294896	0.445531	-0.412651	-0.354059	0.00625905	-0.156797	-0.025273	-0.116828	-0.0225442	0.135412	0.444793	0.675679	-0.0395394	0.133348	0.321023	0.13393	0.712826	0.958553	0.574978	0.394232	0.688251	0.6782	0.51965	0.463095	0.273124	0.286606	0.244653	0.0176958	-0.0738936	-0.0402247	0.0326466	0.307385	0.407592
b0781	-0.0735291	0.0735291	1.56475	1.726	-0.420881	-0.371597	1.64564	1.72339	1.33138	1.2326	-0.147845	-0.227824	-0.0939661	-0.0277937	-0.126728	-0.122552	-0.242035	-0.226166	0.134058	0.126836	0.364733	0.347443	0.337968	0.270141	0.453528	0.447254	0.827985	0.800921	0.140076	0.0524853	0.0376421	0.156334	1.13926	1.46867	-0.423254	-0.570911	-0.378769	-0.301614	-0.442619	-0.396274	0.0767359	-0.218716	-0.132271	-0.0942767	-0.267454	-0.325634	-0.0332567	-0.252389	0.00445892
b0782	0.110225	-0.110225	2.86078	2.91698	0.463271	0.421566	2.6913	2.65975	2.22899	2.18802	0.897667	1.0455	0.87027	1.11621	0.94379	1.07375	1.14901	1.16111	1.82323	1.93753	1.63637	1.84288	2.11487	1.96945	2.08899	1.98395	1.03295	1.15845	0.563632	0.380572	0.691506	0.928609	2.04861	2.33481	0.478084	0.620555	0.57948	0.949123	0.262324	0.317193	1.2736	0.611475	0.678383	0.679012	0.389064	0.380362	0.726781	0.68939	0.827982
b0783	0.116886	-0.116886	2.82197	2.79084	0.178898	0.13259	2.70903	2.61218	1.83945	1.98071	1.04515	1.18327	1.29004	1.37299	1.47458	1.29956	1.35163	1.32732	1.71608	1.81689	1.65507	1.71008	1.77934	1.74708	1.95825	1.92714	0.712807	0.846321	0.189159	0.187126	0.553059	0.49948	2.29957	2.51841	0.939854	0.884331	1.12758	0.857116	0.649394	0.54766	1.64918	1.14112	0.766973	0.69979	0.596366	0.391178	1.03969	0.812356	1.11993
b0784	0.564771	-0.564771	3.01869	3.15214	1.01789	0.83776	2.68631	3.36874	2.63325	3.42006	0.441854	1.09016	1.96592	1.42438	0.962998	0.622858	0.805875	1.30054	1.71306	1.21336	1.64057	2.44941	2.06468	2.43866	2.26275	2.04548	0.971623	0.944809	0.310217	0.0653565	-0.752979	0.118872	0.832658	2.05529	-0.393111	-0.580737	-0.614729	0.380457	-0.583254	0.366933	1.66856	0.0710358	1.772	2.03901	1.12547	1.59281	1.66403	1.22956	0.0479194
b0785	-0.0209505	0.0209505	2.09068	1.96245	0.115127	0.128352	2.05035	1.83929	1.73837	1.8595	0.678984	0.707718	0.721678	0.713057	0.893003	0.85039	0.959128	0.8997	1.153	1.09369	1.00198	1.02655	0.972787	1.03377	1.03809	1.00808	0.836334	0.905883	0.401707	0.365378	0.804341	0.676966	1.63769	1.63331	0.475495	0.686894	0.554927	0.621237	0.33015	0.276234	1.12799	0.672818	0.380755	0.241798	0.0332883	-0.133822	0.310669	0.278151	0.455701
b0786	-0.0190277	0.0190277	0.3233	0.434147	-0.354381	-0.575511	0.569327	0.187549	-0.217155	-0.160965	-0.0250514	-0.00680645	0.0331623	-0.0371421	-0.136584	-0.121179	-0.0446885	-0.0801236	1.23101	1.27581	1.29667	1.16007	1.06902	1.06801	1.538	1.63686	0.105892	0.26312	-0.0733705	0.125345	0.380806	0.426285	0.0501647	0.182852	-0.0453346	-0.0208379	0.218292	0.502659	-0.48295	-0.32694	0.524297	0.0730955	-0.917604	-0.715196	-0.969552	-1.10141	-0.772085	-0.654119	-0.00699026
b0787	0.29501	-0.29501	-0.414841	-0.0127292	-0.0809741	-0.00291364	0.116754	-0.520466	0.143131	0.520967	-0.253082	-0.2204	0.00752363	-0.27392	-0.339337	-0.930508	-0.116369	0.0582763	-0.992184	-0.254083	-0.484159	-0.566667	-0.840316	-0.244499	-0.590571	-0.597274	-0.47387	0.257265	0.332706	0.563156	0.55279	0.723156	-0.487571	-0.974612	0.266729	-0.239719	-0.546651	0.242223	0.0280259	-0.258719	0.440482	0.21633	-1.47424	-1.14817	-0.954915	-0.657595	-0.248182	-1.7554	-0.327635
b0788	0.0114995	-0.0114995	1.42353	1.41962	-0.564666	-0.918904	1.46148	1.43755	-0.0640332	0.0702774	0.716421	0.635687	0.226724	0.452594	0.203008	0.540587	0.697655	0.573134	1.34635	1.5808	1.17401	1.18535	1.00847	1.05957	1.40472	1.52101	0.883178	0.851935	0.655761	0.510795	0.811303	0.991053	0.657503	0.444264	0.446584	0.839312	1.00932	1.14364	-0.394178	-1.09092	1.06035	0.707203	-0.665587	-0.87224	-1.4998	-1.56133	-0.319885	-0.290873	0.866366
b0790	0.0294965	-0.0294965	1.91942	2.09486	-0.504894	-0.566364	2.2314	1.99683	0.0713915	-0.0204479	0.822234	0.760739	0.744132	0.548223	0.373963	0.532023	0.704261	0.669507	2.19909	2.18379	1.96813	2.18008	2.02273	1.86663	2.63923	2.58346	0.885319	1.03429	0.842196	0.792731	1.27502	1.07836	0.90454	1.22526	0.540912	0.501354	0.945837	1.12966	-0.701847	-0.549452	1.22362	0.704451	-0.635304	-0.360519	-1.02072	-1.55643	-0.3726	0.0201946	1.23703
b0791	0.187226	-0.187226	-0.418744	-0.527188	-0.170551	-0.0883088	-0.287041	-0.775682	0.401184	0.161536	-0.107219	-0.169141	-0.306575	-0.319676	-0.165422	-0.0762109	-0.0385104	0.129871	0.241073	0.292621	-0.102778	0.177947	-0.0119981	0.188068	0.20572	0.305425	0.384164	0.291175	0.250295	0.196587	0.165574	0.554497	0.118597	0.383826	0.0680462	0.190532	0.124535	0.276313	0.0479101	-0.72878	-0.156643	0.227722	-0.956477	-0.745392	-1.08485	-1.03768	-0.331076	-0.573908	-0.250481
b0792	-0.0238064	0.0238064	0.17116	0.295937	-0.173154	-0.365988	-0.0328036	0.177899	-0.258917	-0.212699	0.134127	-0.143171	0.0374661	-0.144138	0.0647352	0.057453	0.123909	-0.165697	0.270247	0.474629	0.403211	0.269076	0.251714	0.527258	0.199432	0.197069	0.230706	0.483854	0.572242	0.369813	1.01119	0.717305	0.207678	0.206161	0.132651	0.421116	0.851577	0.893569	-0.136179	-0.373878	0.133442	0.23998	-0.248391	-0.23021	-0.784531	-0.734267	-0.304209	-0.123796	0.346503
b0793	-0.0884519	0.0884519	-0.0150026	-0.0111942	-0.178576	-0.279457	0.0974212	-0.230718	-0.213021	-0.0629049	0.255997	0.40453	0.329744	0.161584	0.14792	0.174514	0.270342	0.347817	0.413967	0.561249	0.229688	0.396558	0.0910058	0.160046	0.360322	0.0707949	0.407358	0.47493	0.444065	0.293628	0.475163	0.779912	0.314969	0.244454	0.394579	0.453226	0.746926	0.889518	-0.252127	0.0441836	0.516446	0.220402	-0.406274	-0.38388	-0.590933	-0.840343	-0.351642	-0.437485	0.390989
b0795	0.00618491	-0.00618491	0.620139	0.332743	-0.201218	-0.141759	0.582097	0.485354	-0.0940972	-0.0205809	0.711355	0.675926	0.555314	0.508081	0.617413	0.59096	0.790864	0.660572	1.55904	1.74524	1.66891	1.65066	1.2404	1.20356	1.73804	1.83178	0.329541	0.237398	0.32709	0.485159	0.676164	0.847521	0.50705	0.672919	0.862977	0.858184	0.956754	0.933116	0.127618	0.0783251	1.06759	0.732904	0.186361	0.227314	-0.0124722	-0.148677	0.285985	0.500971	0.750871
b0796	0.155412	-0.155412	0.237143	0.439164	-0.332499	-0.290127	0.290346	0.168898	0.102882	0.0788058	0.464121	0.0819116	0.17775	0.0474276	0.197395	0.130163	0.0425345	0.1912	0.817936	0.779067	1.06877	0.955355	0.559576	0.701064	1.23833	1.19311	0.336861	0.13973	0.411949	0.262746	0.553782	0.540151	0.0939247	0.308488	0.336352	0.0557345	0.178079	0.374175	0.059659	-0.28662	0.189487	0.0103649	-0.189078	-0.115709	-0.36562	-0.433486	0.0507577	0.0933092	0.357494
b0797	-0.00923683	0.00923683	-0.575252	-0.461468	0.0598456	-0.0169052	-0.206998	-0.0705382	-0.597953	-0.636404	0.237505	0.244937	0.198131	0.355011	0.0924567	0.0466181	0.0355986	0.127356	-1.31202	-1.12891	-0.296407	-0.333104	-0.996658	-1.12825	-0.812968	-0.954534	-0.695252	-0.538258	-0.203862	-0.246318	-0.790539	-0.785576	-0.629837	-0.424703	-0.106086	0.0298339	-0.124181	-0.243179	-0.119105	-0.100527	-0.63814	-0.482808	-0.275361	-0.197455	-0.134947	-0.134156	-0.335966	-0.178982	-0.00186732
b0798	-0.0922034	0.0922034	-1.24696	-1.29142	-0.572155	-0.83044	-1.66977	-1.54183	0.112797	0.0199826	-0.514928	-0.600721	-1.19918	-1.2633	-0.917116	-0.835721	-0.447286	-1.04169	-0.839548	-0.30341	-0.62082	-0.280927	-0.785725	-1.75251	-0.708808	-1.51014	-0.353236	-0.137028	0.0771224	-0.745478	-0.800519	-0.189425	-0.392685	-2.02369	-1.02783	-0.536609	-0.658644	-0.748464	-1.62164	-0.950084	-0.550596	-0.474375	-1.39476	-1.13391	-1.71463	-1.19106	-1.44538	-0.541204	-1.05574
b0799	0.000523415	-0.000523415	-0.147341	-0.102315	-0.344489	-0.473368	0.0648273	0.0787573	-0.0192708	-0.09413	0.0949891	0.12607	0.125045	-0.0231152	-0.172438	-0.158243	-0.0597194	-0.103045	-0.317368	-0.456607	-0.0876825	-0.232908	-0.170521	-0.0502375	-0.1726	0.073057	-0.0704099	0.140271	0.195738	0.0177467	-0.415513	-0.444954	0.775787	0.806366	-0.0156502	-0.0618783	0.088251	-0.429152	-0.236825	-0.206425	-0.271587	-0.0253996	-0.342781	-0.192075	-0.288264	-0.219073	-0.403374	-0.193595	-0.143505
b0800	-0.0800768	0.0800768	1.35253	1.3489	-0.0224397	0.0393899	1.32461	1.15875	-0.0440504	-0.143953	1.05497	0.951344	0.978856	0.994008	1.01384	1.0604	1.14823	1.06181	1.61068	1.63331	1.99132	1.87025	1.24018	1.28551	1.73545	1.79915	0.173349	0.0803405	0.212248	0.0997776	0.737897	0.627244	1.08	1.28776	1.00997	1.10014	1.35462	1.48407	0.391644	0.523014	1.22785	0.848429	0.585019	0.680442	0.399076	0.313366	0.642957	0.661166	1.08784
b0801	-0.0764647	0.0764647	0.840248	0.334085	-0.248902	-0.309542	1.5298	1.4537	-0.168036	-0.184725	0.27146	0.316783	0.186311	0.276694	0.230533	0.142861	0.367131	0.33487	-0.113578	0.0576015	0.536013	0.548031	-0.178857	-0.154442	0.218255	0.298679	-0.531248	-0.442829	-0.0952218	-0.161355	-0.168427	-0.140967	-0.752124	-0.638485	0.0492062	0.0591443	0.131696	0.134962	0.405453	0.334796	0.320004	0.337699	0.277975	0.412867	0.351881	0.264817	0.212664	0.305111	0.0454176
b0802	0.210162	-0.210162	1.51866	1.67894	0.199622	0.370998	1.64564	1.69855	1.72701	1.53241	0.115241	-0.267284	0.146467	-0.184849	-0.137272	-0.1156	0.33268	0.133662	0.198929	-0.189762	-0.0103448	0.61016	0.488412	0.606093	0.596812	0.519293	0.921475	0.695456	0.492964	0.389303	0.641237	0.730109	1.2205	1.57995	-0.0859626	0.0625936	-0.479651	0.480447	-0.838179	-0.284832	0.390249	0.114282	-0.295825	-0.59186	-0.708989	-1.49616	-0.221839	-0.390101	-0.0638116
b0803	0.312015	-0.312015	3.03923	2.91513	0.546241	0.79546	2.99755	3.07728	3.81458	3.77988	1.26128	1.56405	1.39406	1.29095	0.955515	1.15896	1.52038	1.74561	2.2836	2.32963	1.65957	2.114	2.17679	2.37271	3.06423	2.42278	1.04433	0.96836	0.334162	0.576326	1.11039	0.350123	1.48872	1.51566	0.214907	-0.0486994	0.364311	0.961792	-1.06038	-0.913664	2.64439	2.6403	0.104549	0.673653	-0.788455	-0.303679	1.96555	2.13176	0.322823
b0804	0.0202594	-0.0202594	2.03836	1.80136	-1.38645	-1.36744	2.25231	2.05589	3.85124	3.85666	-0.971291	-0.9641	-0.932574	-1.2832	-2.22369	-1.71666	-0.811179	-0.542061	2.46641	2.28343	1.8482	1.75544	2.41028	2.50513	2.07161	2.19488	-0.271083	-0.518145	-0.0361157	0.341122	-1.15624	-2.08295	-0.608295	-0.589875	-0.949243	-0.928183	-0.550498	-0.951031	-0.698867	-0.70712	3.21185	3.672	1.18678	1.17217	-0.962172	-1.20762	2.65802	2.69327	-0.091249
b0805	-0.0815361	0.0815361	1.237	0.779444	-1.53643	-1.69071	1.35424	1.42594	4.01195	3.90385	-1.32442	-1.25832	-2.15387	-2.30584	-3.93273	-4.24028	-0.828408	-0.826986	1.49209	1.41012	1.2207	1.15502	1.40872	1.45593	0.766069	0.803631	-2.23106	-2.26157	-0.204568	-0.242908	-3.76097	-3.89186	-2.55547	-2.65124	-1.8227	-1.8581	-1.15131	-1.20243	-0.272068	-0.139165	3.53565	4.41799	1.7188	1.78362	-0.484478	-0.39186	3.28394	3.35135	-0.579099
b0806	0.110361	-0.110361	2.56308	3.07016	0.508413	0.547624	2.52479	2.56432	0.866022	1.16983	0.849787	1.26787	1.01009	1.28993	1.25469	1.51761	0.896356	0.994022	1.82427	1.43276	0.87378	1.28013	1.74535	1.82133	2.38755	2.28653	2.05316	1.88618	0.734013	0.862256	1.5396	0.848575	2.41804	2.73476	0.578571	0.32305	0.64701	0.197414	-1.0569	-1.47882	0.892779	0.499433	-0.820478	-0.296683	-0.585593	-2.38957	-0.900253	-0.415175	-0.94998
b0807	-0.18379	0.18379	-1.70364	-2.00633	-0.0410187	-0.173887	-1.6135	-1.6916	-0.0261339	0.108834	-0.254635	-0.387319	-0.288764	-0.319604	-0.476646	-0.172319	-0.244793	-0.336967	-1.83799	-1.16456	-0.915813	-1.13081	-1.96368	-1.76369	-1.53571	-1.68631	-0.851539	-0.849915	-1.09176	-1.25567	-0.937498	-1.21744	-0.974795	-0.841068	-0.80661	-0.900859	-1.02398	-0.907816	-0.268702	-0.0328855	-1.03269	-0.284763	-0.309693	-0.375316	-0.292876	-0.344063	-0.317039	-0.350735	-0.177788
b0808	0.0460289	-0.0460289	1.90585	1.95142	-0.672402	-0.605849	2.05657	1.84842	-0.0510016	0.0398794	0.450484	0.65054	0.481948	0.34506	0.426166	0.549696	0.529266	0.487615	1.86951	1.89204	1.6478	1.44973	1.80858	1.74255	2.12737	2.22489	1.16244	1.07947	0.665325	0.44149	0.793892	0.667958	1.72878	1.40939	0.749076	0.533538	1.07021	0.959905	-0.806749	-0.30506	1.03479	0.323279	-1.12201	-1.17156	-1.73587	-1.27797	-0.518523	-0.562761	0.483596
b0809	-0.0516798	0.0516798	-1.24678	-1.24217	-0.228714	-0.397928	-1.24843	-1.3397	-0.640825	-0.613921	-0.814208	-0.758541	-0.896539	-0.883333	-0.868737	-0.848697	-0.833337	-0.815539	-1.39713	-1.34878	-1.00511	-0.930157	-1.05998	-1.01687	-1.10509	-0.993778	0.447648	0.516666	1.48188	1.53329	1.82831	1.87192	0.20335	0.343646	0.962547	0.91223	1.39952	1.42391	-0.156197	-0.280217	-0.615841	-0.367218	-0.689241	-0.717394	-0.514221	-0.583276	-0.649123	-0.510343	0.22819
b0810	-0.123855	0.123855	-0.554675	-0.733332	0.297647	0.334668	-0.684584	-0.772391	0.0659265	0.0932748	-0.17489	-0.164792	-0.488711	-0.304595	-0.181136	-0.269534	-0.339843	-0.31034	-1.26034	-0.902495	-0.836378	-0.804587	-0.805308	-0.720318	-0.733558	-0.574793	0.536105	0.648949	1.52543	1.4394	1.88509	1.83476	0.542289	0.722838	1.36652	1.41798	1.76635	1.74304	0.127626	0.195297	-0.129452	-0.0203246	0.0524831	0.144062	0.0719785	0.0707241	0.291089	0.13209	0.651642
b0811	-0.0516642	0.0516642	-0.661061	-0.794384	0.225912	0.202291	-0.842244	-0.956851	-0.0681905	-0.155605	-0.267837	-0.230059	-0.133187	-0.254387	-0.154738	-0.239657	-0.279552	-0.226658	-0.690443	-0.700762	-0.629966	-0.537719	-0.447738	-0.452665	-0.333171	-0.412304	0.503669	0.334134	1.57634	1.59104	2.14846	2.15278	0.460521	-0.100572	1.39326	1.48856	1.97827	1.99014	0.109425	-0.00445173	-0.149802	-0.0787353	0.229296	0.304773	0.249466	0.232012	0.220742	0.213378	0.817725
b0812	0.0423053	-0.0423053	2.72794	3.26835	-0.138892	0.00127681	2.49227	2.32882	-0.387374	-0.338257	1.25316	1.2084	1.22527	1.18475	1.18771	1.22029	1.2469	1.23076	3.23908	3.31675	2.14716	2.24721	3.10912	3.10166	3.76675	3.78882	0.969498	0.951368	0.746452	0.718185	1.40635	1.36223	1.18812	0.96187	0.373811	0.352995	1.22531	1.23036	-0.978618	-0.83463	1.74921	1.07426	-0.373071	-0.280533	-1.42895	-1.45779	-0.333236	-0.357081	1.57344
b0813	-0.079347	0.079347	-1.09276	-0.550441	-0.869581	-0.76892	-0.657659	-0.953774	-0.560014	-0.487526	-0.498853	-0.530237	-0.381939	-0.287977	-0.415988	-0.36888	-0.624328	-0.371073	-0.392349	-0.281234	-0.390385	0.0743939	-0.417034	-0.648308	-0.34962	-0.229561	-0.314672	-0.209131	-0.536848	-0.106362	-0.470755	-0.146904	-0.50637	-1.18981	-0.643505	-0.731112	-1.08366	-1.05102	-0.239255	-0.15826	-0.514312	-0.395682	-0.572755	-0.743315	-0.753556	-1.20705	-0.487696	-0.458541	-0.299319
b0814	-0.0301622	0.0301622	0.735508	0.582242	-0.218109	-0.354249	0.955318	0.409309	-0.113635	-0.0307943	0.426201	0.289136	0.476088	0.131041	0.146597	0.398353	0.431493	0.354878	0.643286	0.913873	0.564909	0.451205	0.703382	0.747106	0.784467	0.741813	1.31535	1.34138	1.59858	1.67917	1.65726	1.62762	0.791559	0.518582	1.00618	0.869984	1.1184	1.25145	-0.231851	-0.198783	0.517596	0.163228	-0.856556	-0.783823	-0.935939	-0.913036	-0.780008	-0.559302	0.326724
b0815	-0.174466	0.174466	-1.23505	-1.35977	-0.106648	-0.232242	-1.32248	-1.37085	-0.20468	-0.255388	-0.543555	-0.399527	-0.225761	-0.567814	-0.616574	-0.398975	-0.42499	-0.54049	-2.33089	-1.70474	-1.89112	-1.70451	-1.42561	-1.67661	-1.92489	-1.88196	-0.629284	-0.78652	-0.786987	-1.03364	-0.828227	-1.06611	-0.790096	-1.34845	-0.909119	-1.18469	-1.45221	-1.11885	0.0859915	-0.286048	-1.03968	-0.370332	-0.589418	-0.653125	-0.415505	-0.541366	-0.464584	-0.593908	-0.496706
b0817	-0.0740455	0.0740455	-0.438677	-0.752831	-0.38241	-0.344634	-0.314402	-0.774405	-0.524628	-0.409183	-0.24364	0.045595	-0.157612	-0.198795	-0.0298212	-0.180323	0.013237	0.0290276	-0.0869837	-0.152239	-0.135993	-0.0678416	-0.325281	-0.12663	0.128952	0.0141078	0.28612	0.159285	-0.241148	-0.184465	-0.0818728	-0.0789015	0.0650912	-0.131459	-0.60235	-0.660296	-0.544129	-0.699744	-0.765489	-0.649148	-0.431691	-0.73182	-0.707547	-0.641418	-0.7382	-0.370932	-0.562811	-0.260413	-0.0898065
b0819	-0.0546071	0.0546071	0.507189	0.412828	-0.157094	-0.0750688	0.332987	0.514045	0.0256785	-0.0482085	0.209728	0.230665	0.107495	0.219141	0.176498	0.162879	0.155381	0.187804	-0.142607	-0.14676	0.463639	0.428928	-0.018508	0.012325	0.0126713	0.108268	0.0893521	-0.0150421	-0.0208976	-0.107533	0.103179	0.106926	0.351496	0.363061	0.107882	0.144724	0.250158	0.371365	0.0432276	0.0444808	0.258291	0.285863	0.0940306	0.225914	-0.00351255	-0.0639621	0.141607	0.0942643	0.217489
b0820	-0.110529	0.110529	-0.328262	-0.36024	-0.235915	-0.281705	-0.296907	-0.18831	-0.361287	-0.362916	-0.267175	-0.282537	-0.302158	-0.383126	-0.328295	-0.271222	-0.316632	-0.192388	-0.920112	-0.961891	-0.50181	-0.524644	-0.691351	-0.638022	-0.991047	-0.956506	-0.374469	-0.283063	-0.162663	-0.198157	-0.470098	-0.418757	-0.742083	-0.655453	-0.343929	-0.321456	-0.435266	-0.42846	-0.0826499	-0.239227	-0.185693	-0.10783	-0.0815228	-0.0607319	-0.211795	-0.174266	-0.12618	-0.107208	-0.320301
b0821	-0.13551	0.13551	-0.0146938	0.0401448	-0.424726	-0.467815	-0.222042	-0.257044	-0.486934	-0.443545	-0.132673	-0.215096	-0.102657	-0.287966	-0.198841	-0.0714744	-0.0911704	-0.0422934	-0.197212	-0.168953	-0.150694	-0.0107875	-0.223997	-0.442075	-0.166343	-0.220238	0.321494	0.440439	0.102019	-0.126734	0.526152	0.34735	-0.437076	-0.443181	-0.226974	-0.197759	-0.169983	-0.143424	-0.730552	-0.860838	0.290215	0.164477	-0.367492	-0.289162	-0.804262	-0.822765	-0.227652	-0.177331	0.607122
b0822	0.000146965	-0.000146965	0.213712	0.39608	-0.358391	-0.375346	-0.194703	-0.0593552	-0.347434	-0.24075	-0.0516663	0.0251628	-0.0211516	-0.0493846	-0.018325	0.0378783	-0.101187	-0.035773	0.144421	0.113338	0.549774	0.607482	0.829741	0.772587	0.592152	0.618828	0.372557	0.353863	-0.0904765	0.0711551	0.290552	0.299176	0.133267	0.0669089	-0.0658599	-0.101737	0.249464	0.156583	-0.437245	-0.537032	0.0972365	0.118603	-0.246288	-0.0765494	-0.349892	-0.545744	-0.163726	-0.00994134	0.00299986
b0824	0	0	1.12553	1.63779	0.221897	0.662641	0.737274	0.546808	0.749748	0.774232	1.03113	1.13064	0.937133	0.899652	0.749793	1.21835	1.23259	1.42196	0.963193	1.5295	0.795676	1.41654	0.403159	0.873673	0.79493	1.03108	1.64066	1.3653	0.395227	0.307879	0.933709	0.381714	2.29653	1.82289	1.15044	1.12424	1.01442	0.63574	1.36174	0.555655	1.43391	0.459904	0.567736	1.00525	0.897663	0.898035	0.452862	1.39659	1.19598
b0825	-0.0373666	0.0373666	0.363482	0.519683	-0.400904	-0.753569	0.145151	0.333239	-0.551896	-0.230283	0.121373	0.53407	-0.0983708	-0.0503477	0.114117	0.0912002	0.256281	0.317816	0.648559	0.12318	0.713392	0.369318	-0.0889918	0.225503	0.0872986	-0.0796299	0.312411	0.430783	0.0879531	-0.288762	-0.17027	0.0343551	1.03881	0.52803	0.652918	0.810595	0.786656	0.341346	-0.200717	-0.127661	0.299103	-0.562807	0.124435	-0.23614	0.110984	-0.196713	0.0919126	-0.0277621	0.274213
b0826	0.18708	-0.18708	1.27158	1.40539	0.155028	0.414051	1.31965	1.20249	0.349999	0.39677	0.801906	0.89402	1.092	1.32036	1.14347	0.810628	0.895875	1.08995	0.960442	0.967033	1.07984	1.12527	0.919226	0.833676	1.22737	1.27371	0.49537	-0.00056544	-0.00105716	-0.0772197	0.138587	-0.186436	1.33901	2.09772	0.91504	0.967744	1.15044	0.929358	0.75719	1.06316	0.718832	0.892843	1.08535	1.04975	0.938709	0.984712	1.02606	0.959655	0.99769
b0827	-0.0174089	0.0174089	0.297359	0.254281	-0.255395	-0.488803	0.235043	0.143431	-0.195888	-0.405908	0.0409834	0.0957838	0.143651	0.113658	0.267462	-0.101576	0.0728892	0.233134	0.555623	0.388459	0.665656	0.516466	0.375918	0.120961	0.574635	0.596631	0.35713	0.346717	-0.261072	-0.0414936	-0.0554136	0.105504	0.537763	0.447997	-0.00316928	-0.0275915	-0.310088	-0.329496	-0.409869	-0.282802	0.0631333	0.0927281	0.0244303	-0.0780047	-0.175096	-0.10193	-0.236197	-0.118455	0.0810514
b0828	-0.147212	0.147212	1.28738	1.22529	0.178415	0.138742	1.05239	0.797156	0.574527	0.530413	1.05032	1.07409	0.782562	0.680571	1.01309	1.05608	1.14983	1.19673	-0.201128	-0.15816	-0.11257	-0.193387	-0.491272	-0.483134	-0.0980467	-0.106904	1.17184	1.02753	0.852481	0.67952	1.14779	1.19023	1.49716	1.67317	0.901373	0.807134	0.81097	0.874493	0.470658	0.323189	0.42627	0.518234	0.423573	0.48575	0.546372	0.569295	0.515499	0.584067	0.910214
b0829	-0.0892546	0.0892546	0.789294	0.842566	-0.166762	-0.129411	0.659828	0.65312	0.195355	0.267667	0.690778	0.740032	0.53785	0.540061	0.628875	0.66396	0.646735	0.680011	-1.37563	-1.23634	-1.34416	-1.4341	-1.13221	-1.28149	-1.14959	-1.11262	0.863425	0.944878	0.731604	0.718038	1.22082	1.14309	1.12942	1.43486	0.899338	0.812593	1.06084	1.08777	0.384734	0.257472	0.288134	0.394068	0.177968	0.166181	0.297268	0.310242	0.215163	0.246311	0.827334
b0830	-0.0437353	0.0437353	0.893737	0.863211	0.0491788	0.00243391	0.771623	0.698791	0.314074	0.375996	0.820404	0.79381	0.80684	0.652015	0.711977	0.722627	0.761116	0.780009	-1.02669	-1.20467	-1.19805	-1.27216	-1.02119	-0.988014	-0.997356	-1.04329	1.07486	1.10075	0.941031	0.948706	1.45897	1.48048	1.24374	1.02378	0.965719	0.907951	1.283	1.14323	-0.0309524	0.0105394	0.342946	0.500144	0.0388395	-0.0649639	0.0912346	0.163729	0.0696782	0.301683	0.778999
b0831	-0.0378929	0.0378929	0.476466	0.665216	-0.0296076	-0.175899	0.641947	0.390372	0.166878	0.292612	0.711355	0.742714	0.971425	0.764362	0.465931	0.618037	0.756354	0.66052	-1.09789	-1.10702	-1.16572	-1.41401	-1.07228	-0.981985	-0.969145	-0.724911	0.786956	0.975176	0.723463	0.746914	1.32938	1.24846	0.845998	0.655777	0.780447	0.602733	0.968877	0.994133	0.102716	-0.0400747	0.103931	0.248452	-0.23317	-0.134236	-0.206359	-0.0568148	0.124628	0.222012	0.409955
b0832	-0.0972229	0.0972229	-0.0409761	-0.119934	-0.120496	-0.163957	-0.0339767	-0.00390404	0.21153	-0.0896649	0.11805	0.39541	0.359025	0.505489	0.504343	0.216873	0.252178	0.508861	-2.74867	-2.61374	-2.20778	-2.03875	-2.56249	-2.49537	-2.10668	-2.77496	0.593829	0.828775	0.641827	0.542671	0.990499	0.650621	0.761613	0.501451	0.395963	0.204493	0.276015	0.223603	-0.323871	-0.60051	-0.252359	0.115285	-0.305222	-0.595064	-0.463166	-0.337675	-0.320875	-0.0794411	-0.267426
b0833	0.0234279	-0.0234279	-1.62677	-2.18654	0.10026	0.141395	-1.87053	-1.88986	-0.346145	-0.341071	-0.347511	-0.285664	-0.123142	-0.398721	-0.33245	-0.10589	-0.426736	-0.542471	-4.74392	-4.11182	-3.79377	-4.37096	-4.76085	-4.33735	-4.89962	-4.718	-1.2263	-1.21563	-0.491288	-0.710328	-0.460365	-0.750023	-1.16494	-2.10988	-0.429693	-0.632741	-0.504644	-0.58541	0.558426	0.209315	-1.02843	-0.229402	-0.677042	-0.715212	-0.640893	-0.697819	-0.221763	-0.095264	-1.60077
b0834	0.00621754	-0.00621754	-1.71956	-2.25461	0.127961	0.0397236	-1.98129	-1.57137	-0.456764	-0.491024	-0.51966	-0.248562	-0.131896	-0.428222	-0.370562	-0.414056	-0.331372	-0.520238	-3.78938	-4.45956	-3.11683	-4.40115	-4.64961	-4.71211	-4.17549	-4.40107	-2.03672	-1.36226	-0.649543	-0.726961	-1.19079	-1.39409	-1.53661	-2.33238	-0.726446	-1.09758	-0.777375	-0.50669	0.211887	-0.267319	-1.21893	-0.171121	-0.890318	-0.882592	-0.761846	-0.787766	-0.418657	-0.204037	-1.8877
b0835	-3.74881e-05	3.74881e-05	-1.69287	-1.71	-0.330592	-0.381537	-1.54708	-1.45681	-0.680734	-0.815854	-0.563514	-0.641777	-0.545755	-0.615767	-0.635581	-0.587792	-0.549973	-0.611003	-2.28589	-2.20373	-1.58483	-1.66623	-1.65611	-1.68036	-1.91433	-1.89525	-0.818993	-0.782187	-0.706194	-0.811424	-1.05383	-1.22547	-1.23108	-1.17122	-0.957101	-0.978148	-1.17903	-0.985214	-0.273172	-0.299178	-1.44892	-0.951152	-0.492829	-0.365833	-0.289564	-0.473671	-0.555285	-0.467736	-0.569171
b0836	0.202193	-0.202193	3.61117	4.19248	0.144138	0.113705	3.7572	3.57355	0.934692	0.983697	0.361895	0.643706	0.805795	0.49815	0.194664	0.333471	0.668588	0.504273	1.84603	1.73295	1.10361	1.09117	2.34723	2.65982	2.89554	2.89634	3.82559	3.86372	0.92627	1.07232	2.30735	1.95356	4.65906	4.50633	1.7211	1.66013	1.93405	1.79949	-1.23526	-1.25191	1.16318	0.281412	-0.151209	-0.459025	-1.17711	-2.14263	-0.772261	-0.807978	1.38352
b0837	0.156222	-0.156222	1.60115	1.66011	-0.435492	-0.319031	1.47382	1.2869	-0.0179475	0.413517	-0.0401448	0.224419	0.171458	-0.0647039	0.211235	-0.035101	0.39535	0.319962	0.894376	0.956885	0.359228	0.348808	0.95646	0.764659	0.996302	0.82422	1.50513	1.40786	1.02598	0.829478	2.13405	2.09337	1.8947	1.24499	1.06609	1.03586	1.68902	1.58987	-0.319773	-0.224977	1.21376	0.861762	-0.652204	-0.513348	-1.57155	-0.880059	-0.012802	-0.136901	1.28671
b0838	-0.109788	0.109788	0.339571	0.291113	-0.849347	-1.06939	0.321772	0.211198	-0.460743	-0.463754	-0.132387	0.0447906	-0.172868	-0.0974742	-0.0584832	-0.340168	0.106967	0.175912	0.944904	0.793277	0.832438	0.810356	1.1381	1.09543	1.11889	1.10685	0.710378	0.71237	0.388316	0.383512	0.752122	0.96325	0.68653	0.560587	0.315352	0.3436	0.497675	0.339261	-0.572681	-0.467518	0.478801	0.109297	-0.135491	-0.0636396	-0.185628	-0.14172	0.0735803	0.079399	-0.00378792
b0839	0.00927791	-0.00927791	0.821875	0.869855	-0.13827	-0.112115	0.881007	0.805313	-0.0392278	-0.134606	0.643096	0.674713	0.491647	0.517748	0.550246	0.673967	0.759087	0.712978	1.46944	1.50462	1.3359	1.28465	1.2224	1.21647	1.61936	1.64604	1.11103	1.09647	1.48475	1.4116	1.89373	1.86361	0.942064	0.791686	1.30179	1.19455	1.7806	1.82334	0.0710462	-0.00861678	0.92473	0.543937	-0.154008	-0.204113	-0.510231	-0.489882	0.0982597	0.254126	0.541113
b0840	-0.0363536	0.0363536	-0.551567	-0.789454	-0.19429	-0.141928	-0.632549	-0.734302	0.0572179	-0.0401213	-0.285285	-0.305998	-0.228316	-0.35595	-0.322387	-0.198617	-0.247656	-0.189734	-0.452177	-0.39346	0.0379424	0.0684942	-0.305872	-0.221601	-0.079414	-0.182979	0.341744	0.448242	0.683578	0.695146	0.755423	0.792137	-0.217876	-1.46683	-0.294912	-0.275728	0.00857905	0.0771333	-0.472807	-0.734455	-0.461484	-0.47892	-0.465405	-0.478182	-0.666876	-0.550994	-0.555418	-0.432394	-0.290126
b0841	0.0803498	-0.0803498	-1.64509	-1.63401	0.0948895	-0.273482	-1.00312	-1.52588	-0.337229	-0.19426	-0.0119624	-0.149714	0.388263	-0.0937578	-0.167814	0.23615	0.381231	0.162039	-1.18615	-0.814929	-0.328832	-0.172254	-0.740561	-1.13287	-1.00841	-1.39208	1.84749	1.83453	2.44496	2.54967	2.6397	2.73153	0.458717	0.627357	1.67486	1.56142	1.73121	1.94348	0.304113	-0.0450568	-0.306497	-0.0410729	-0.636438	-0.879044	-0.699406	-0.658839	-0.881282	-0.342895	0.110308
b0842	0.0263717	-0.0263717	-0.103373	-0.299289	-0.0460942	-0.22901	-0.0758877	-0.313308	-0.245411	-0.0947158	-0.0565288	-0.135293	-0.106842	-0.463247	-0.163169	-0.181559	-0.104162	0.0573092	0.27066	0.694457	0.502176	0.541062	0.200016	0.245324	0.524409	0.518404	0.393735	0.502321	0.643643	0.404638	0.953232	0.82534	0.198208	0.273148	0.167834	0.0590993	0.321396	0.526029	-0.157152	0.171022	-0.0771351	-0.167343	-0.453041	-0.587713	-0.597953	-0.573088	-0.134914	-0.373975	0.10439
b0843	0.378919	-0.378919	0.217996	0.947532	0.439744	0.0253596	0.788771	0.587479	0.4724	0.959752	0.607748	0.226604	0.481291	0.166081	-0.0614155	0.508793	0.51416	0.350581	0.374002	0.188548	0.966118	0.955835	-2.31146	-1.15403	0.141135	-0.0348393	0.0740499	0.989829	1.2523	1.03378	0.317617	0.935036	0.903741	1.39527	1.01458	1.05746	0.770527	1.13234	0.805426	-0.0180804	1.00978	0.905481	-1.30902	-0.0174385	-0.278258	0.247942	-0.825286	-0.48022	0.210162
b0844	-0.128751	0.128751	-0.107868	-0.387143	-0.0908313	-0.124864	-0.17879	-0.177836	0.0424252	-0.0716124	-0.00985459	0.0779345	-0.167914	-0.0398345	-0.0100348	-0.0360695	0.0984404	0.0387075	0.0261749	0.033562	0.684075	0.475004	-0.0362331	-0.0990884	-0.101304	0.110925	-0.224694	-0.0444352	-0.0140506	0.0457428	0.486082	0.470648	-0.0301426	-0.672738	0.348593	0.206136	0.509648	0.61837	0.141928	0.209533	0.492044	0.506412	-0.0503173	0.0388328	0.0754372	-0.253666	-0.154386	-0.0912912	0.0106221
b0845	-0.0257408	0.0257408	0.0756093	-0.124868	-0.012768	0.0741994	0.147396	0.173672	0.389201	0.295503	0.260698	0.110691	0.3163	-0.116511	0.290106	0.328276	0.157669	0.316716	-0.0371934	0.122891	0.706783	0.55117	-0.326497	-0.0249138	0.0936558	-0.125577	0.163525	0.0442536	0.175272	0.212524	0.465923	0.331857	0.15543	0.0900143	0.405613	0.241319	0.542559	0.614384	0.0878489	0.455637	0.510746	0.562129	-0.0157902	-0.035523	-0.172774	-0.172005	-0.0604456	0.118053	0.400929
b0846	0.0170775	-0.0170775	-0.104165	-0.261037	-0.31271	-0.610952	0.193914	-0.106986	-0.0698826	0.0504948	0.0631145	-0.095257	-0.966693	-0.296138	-0.136373	0.126242	0.0214442	-0.207362	0.148181	0.239514	0.293771	-0.0549646	-0.0411425	0.197383	0.026315	0.624666	-0.168459	0.0806631	-0.154955	-0.810309	0.00982519	-0.0483523	0.265057	-0.0105894	-0.0139321	0.0366601	-0.13935	-0.170922	-0.585913	-0.0606681	0.0157123	-0.365336	-0.149386	-0.103088	0.0592936	-0.236354	-0.717126	0.33153	-0.192323
b0847	0.0814791	-0.0814791	0.0726042	0.0515824	0.00216824	-0.0686374	0.136472	0.0198797	0.0512057	0.0430055	0.156269	0.105623	0.22223	0.231128	0.150032	0.186633	0.219593	0.256301	0.140179	0.17568	0.628494	0.485714	0.455647	0.500009	0.339717	0.543398	0.0169368	-0.0328594	-0.0413942	-0.0887953	0.0225861	0.0183643	0.260514	0.212133	0.250336	0.155478	0.396858	0.589137	0.428629	0.554912	0.208349	0.203291	-0.338632	-0.128068	-0.434908	-0.287205	0.119823	0.0409759	0.355537
b0848	0.406711	-0.406711	0.507929	0.852125	0.926682	0.814342	1.14944	0.868524	0.959018	1.06069	0.888367	0.857675	1.02965	1.50173	0.959118	0.568032	1.28233	1.30079	0.95278	0.944109	2.19117	2.29997	1.82295	1.16057	1.62921	0.669404	1.13563	0.947411	0.541731	0.294583	0.433475	0.894461	1.62669	0.247459	0.681725	0.56856	0.908087	0.487181	0.185714	0.278808	0.518123	0.644792	-0.0437901	-0.257557	0.172625	-1.91422	0.336	0.183761	0.398158
b0849	0.432065	-0.432065	-0.496423	-0.753441	0.404346	-0.00104215	-0.824895	-2.53594	1.4722	1.66889	0.343401	0.374237	0.624047	0.147273	0.314757	0.505532	0.644289	0.53526	3.92699	3.97172	-0.170663	-0.209076	3.80226	3.98356	3.98691	3.59614	0.466262	0.0362442	0.415743	0.607511	0.545411	-0.341665	0.118494	-0.190819	-0.135379	-0.289993	-1.1092	-0.375951	-0.836833	-0.597375	0.398111	0.202791	-1.1818	-0.504022	-0.50456	-1.24086	-0.494985	-0.43355	-0.388374
b0850	-0.390144	0.390144	1.55259	1.77289	0.918954	1.13834	1.17968	1.81708	2.03248	1.82041	1.13465	1.50834	0.777183	1.87864	1.35385	0.730237	1.14505	1.33853	2.82923	2.57101	3.80056	4.12684	0.70558	0.583208	1.12503	0.856403	1.00867	1.34642	1.4014	1.03139	0.428448	0.319454	1.09658	0.918155	0.672211	0.866148	-0.523237	0.777406	-0.488862	-0.809273	0.48124	0.501757	0.851271	0.900072	0.405121	1.06938	0.938304	0.723493	1.17316
b0851	0.0968906	-0.0968906	0.731524	0.717332	0.0164803	0.0215949	0.495747	0.603709	0.837952	0.771357	0.474674	0.538129	0.570074	0.337038	0.477371	0.484288	0.632906	0.491465	2.05376	1.92579	2.92497	2.8517	-0.14547	-0.0776809	-0.0571188	0.0341682	0.543758	0.456352	0.594306	0.638045	0.353642	-0.101586	0.854079	0.921903	0.969363	0.9672	0.516862	0.412705	0.377514	0.412472	0.575182	0.702397	0.423133	0.517214	0.359097	0.308939	0.361283	0.34402	0.59626
b0852	-0.0534737	0.0534737	0.512048	0.471279	-0.0159135	0.170061	0.448988	0.289187	0.650268	0.724899	0.720239	0.926948	0.571837	0.571672	0.486708	0.623481	0.728246	0.630199	1.50565	1.56975	2.41598	2.34771	-0.298215	-0.409256	-0.106055	0.0816161	0.0804516	0.404103	0.431063	0.319702	0.165163	-0.192337	0.795819	0.787316	0.961076	0.841956	0.595839	0.703015	0.699543	0.688552	0.580737	0.810418	0.486208	0.461392	0.492098	0.713168	0.627012	0.535027	0.628119
b0853	-0.295735	0.295735	-0.997815	-1.32644	-0.390045	-0.239435	-0.71026	-0.506816	-0.178537	-0.295869	-0.522641	-0.480735	-0.294527	-0.24286	-0.344396	-0.254139	-0.522058	-0.594581	-1.46643	-1.11018	0.188501	-0.217906	-1.68394	-2.07466	-2.34722	-2.17382	-0.032095	-0.0401942	0.156106	-0.0580833	-0.674249	-0.566766	-0.753657	-0.851364	-0.621702	-0.629172	-0.949967	-0.967089	-0.498365	-0.246886	-0.702955	-0.296414	-0.279351	-0.272316	-0.24712	-0.181189	0.0404838	-0.394892	-1.01474
b0854	-0.041116	0.041116	0.852682	0.673638	-0.240132	-0.238541	0.966741	0.982395	-0.113047	-0.115331	0.141577	0.197495	0.371738	0.161014	0.169584	0.182305	0.188055	0.323044	0.373881	0.30316	-0.017085	-0.142021	0.341509	0.337464	0.664054	0.694516	1.91016	1.81842	1.71861	1.68674	2.63505	2.60932	1.98377	1.06579	2.04935	2.11327	2.47947	2.47331	-0.102615	-0.00363127	0.28066	0.00376227	0.120076	0.127678	-0.194659	-0.122625	0.136812	0.0665106	1.78191
b0855	-0.11058	0.11058	1.02436	0.837595	-0.00705377	-0.197786	1.22237	1.11775	-0.196232	-0.116657	0.495563	0.414269	0.502927	0.540369	0.400362	0.384069	0.616325	0.607387	0.558919	0.465697	0.223307	0.251161	0.547619	0.373018	0.795606	0.91273	1.67566	1.67537	1.27287	1.19828	2.13491	2.13568	2.05238	2.15575	1.94487	1.94552	2.47369	2.40761	0.482546	0.395795	0.291898	0.393109	0.365665	0.363294	0.315689	0.32355	0.472942	0.464433	1.8458
b0856	0.0766141	-0.0766141	0.291831	0.142879	0.1918	0.199337	0.667152	0.55999	0.194705	-0.00925917	0.342635	0.602985	0.59227	0.775139	0.675132	0.254373	0.631521	0.477927	0.464574	0.249942	-0.127926	-0.34708	-0.191644	-0.0974877	0.329881	0.233472	1.63343	1.72526	1.14431	1.09772	1.96119	1.92868	1.28371	1.50953	1.65128	1.80935	2.24094	1.97278	0.152698	0.324972	-0.0852246	0.419378	0.424828	0.20107	0.216119	0.0719201	0.488896	0.507882	1.95451
b0857	0.263104	-0.263104	0.301801	0.306252	0.0189292	-0.120507	0.744191	0.319008	0.25052	0.158532	0.6002	0.652353	0.580582	0.468454	0.375686	0.634699	0.775787	0.698445	0.0707437	0.269377	-0.0481145	0.0855924	0.422862	0.12095	0.322023	-0.105787	1.60734	1.55577	1.32605	1.09102	2.12623	2.15521	1.19635	1.42791	1.70629	1.74177	2.38115	2.49116	0.457412	0.59468	0.466489	0.55963	-0.394152	-0.17118	0.00647599	-0.280981	-0.274515	0.306597	1.93285
b0858	0.0959981	-0.0959981	-0.0998282	0.131258	-0.0612075	-0.371729	0.0827192	0.0951767	-0.451064	-0.433984	0.257112	0.0409091	0.144129	0.380001	-0.0870401	-0.0308358	0.00277411	0.0399096	-0.051449	0.443723	0.392369	0.180941	0.609723	0.467503	0.35867	0.397715	-0.0139312	0.23694	-0.0645453	0.163959	0.0280735	0.310458	0.0709619	-0.672546	0.144351	0.245417	0.524195	0.547083	-0.0239478	-0.417955	-0.149079	-0.0307075	-0.464133	-0.629457	-0.764157	-0.499601	-0.302888	-0.193025	0.526576
b0859	0.0840632	-0.0840632	-0.625639	-0.394604	-0.191951	-0.192813	-0.544644	-0.550089	-0.439472	-0.2418	-0.0762019	-0.230458	0.010484	-0.149183	0.0718786	0.151538	0.103431	0.140688	-0.834034	-0.888609	-0.789403	-0.788986	-0.574203	-0.490756	-0.868142	-0.974764	-0.117347	-0.370488	-0.207437	-0.114029	-0.148917	-0.561769	-0.27059	-0.206872	-0.0457592	0.226154	-0.378388	-0.241025	0.322923	0.325406	-0.149028	0.0368954	0.207887	0.148728	0.0765623	0.143423	0.238912	0.292668	0.347974
b0860	-0.0620377	0.0620377	-2.37837	-3.39268	0.335209	0.371012	-2.02626	-1.82926	0.00362041	-0.0724379	-0.791925	-0.796254	-0.95991	-0.912032	-0.532937	-0.587112	-0.790493	-0.788521	-4.98088	-5.09587	-5.1911	-5.35783	-4.78214	-5.04282	-4.6929	-4.69914	-0.842081	-0.967757	-0.964071	-1.00655	-3.11031	-3.43937	-1.43788	-2.31449	0.0284336	-0.0323727	-2.9151	-2.82362	-0.27232	-0.322415	-3.44903	-1.25752	-0.218208	-0.0901873	0.103557	0.0696995	-0.51349	-0.395389	-1.29702
b0861	0.0306975	-0.0306975	0.447049	0.51309	-0.354566	-0.389184	0.689287	0.668104	-0.48159	-0.373353	-0.101439	-0.121645	-0.363527	-0.157311	-0.261099	-0.254898	-0.218744	-0.243151	-0.613905	-0.662008	-0.729314	-0.578976	-0.967661	-0.936955	-0.842344	-0.827042	-0.139748	-0.08112	-0.105236	-0.266468	-0.115588	-0.393808	-1.08801	-0.784599	-0.412343	-0.615082	-0.337768	-0.388534	-0.213296	-0.0442772	-0.411646	-0.122746	-0.789992	-0.618194	-0.583515	-0.567661	-0.59001	-0.529702	-0.431871
b0862	0.103829	-0.103829	1.00143	1.12659	0.159019	-0.000328352	1.12498	0.942063	0.106748	-0.00914049	0.485801	0.350197	0.117232	0.365379	0.103858	0.116405	0.246226	0.269447	0.293157	0.323584	0.368993	0.245028	0.0366373	0.178469	0.207736	0.214909	-0.00137105	0.280007	0.224403	0.161608	-0.0235919	0.105082	-0.158319	-0.265592	0.160276	0.38485	0.32026	0.0992819	0.39516	0.335608	0.323459	0.295444	-0.132816	-0.296831	-0.0734505	-0.125172	-0.182163	0.018781	0.438778
b0863	0.0869731	-0.0869731	1.28012	1.22722	-0.16379	-0.100326	1.1606	1.25399	-0.0871117	-0.0545842	0.252487	0.216109	-0.00490044	0.246263	0.188627	0.192322	0.205187	0.211047	0.675704	0.616422	0.453362	0.452211	0.36562	0.411061	0.50356	0.486044	0.160336	0.00422421	0.106699	0.0930791	0.26081	0.245896	-0.190669	-0.636157	0.0110517	0.0526449	0.103748	0.00563406	0.0663951	0.163348	0.223999	0.0172318	0.190357	0.161108	0.123192	-0.000848634	0.145309	0.0975632	0.0848964
b0864	-0.0930764	0.0930764	1.44146	1.39888	0.0760475	0.0445911	1.46174	1.38286	-0.00188598	-0.0906557	0.182095	0.325417	0.132962	0.245583	0.176626	0.240277	0.301813	0.270346	0.505729	0.622328	0.601326	0.505319	0.392163	0.359349	0.572382	0.60204	0.180768	0.29917	0.00487348	-0.028131	0.0971028	0.0817641	0.357763	0.390484	0.179126	0.269871	0.079142	0.171413	0.248697	0.233472	0.0869347	0.287088	0.207382	0.312025	0.202077	0.160602	0.403115	0.228398	0.30591
b0865	0.207171	-0.207171	1.45342	1.47933	0.147664	0.218375	1.27144	1.14428	0.652437	0.619359	0.653754	0.756071	0.52175	0.56329	0.694206	0.596122	0.726723	0.740466	1.96546	2.04245	1.68675	1.70899	1.35811	1.41574	2.0449	1.99041	-0.268832	-0.271576	0.475961	0.394019	0.368129	0.327741	0.396882	0.810865	0.519467	0.517763	0.804685	0.933256	-0.178887	-0.361791	1.13164	0.607706	-0.0671064	0.00430699	-0.674011	-0.65168	0.174096	0.125165	0.688828
b0866	0.408541	-0.408541	2.30456	2.52279	0.934253	0.911684	2.41509	2.44658	1.47669	1.32584	1.58657	1.51738	1.9849	1.58164	1.4617	1.43329	1.56437	1.68702	2.23689	2.60098	2.17469	2.54857	2.07889	2.31746	2.97513	2.62129	-0.0636033	0.17594	0.306263	0.114314	0.693464	0.0497201	1.49413	1.70023	0.910963	1.24579	1.29823	1.69255	0.62623	0.73861	1.59835	1.096	0.310525	0.45076	-0.0223341	0.584127	0.527668	0.447259	0.499557
b0867	0.0456379	-0.0456379	1.30473	1.1492	-0.129295	-0.228135	1.34839	1.06559	0.0580043	0.0775541	0.753428	0.576311	0.470375	0.342919	0.496325	0.736311	0.708154	0.761832	1.42689	1.55896	1.0791	1.11139	1.11464	1.01105	1.74495	1.80559	0.0783557	-0.001062	0.141331	-0.0737768	-0.211356	-0.0797856	1.04479	0.872264	0.629315	0.586081	0.745088	0.738634	0.398869	0.217478	1.00372	0.800006	-0.046159	-0.0976813	-0.29606	-0.344134	0.168012	0.0862747	0.983168
b0869	-0.154383	0.154383	0.302929	0.280824	-0.270047	-0.290206	0.195187	0.328534	-0.199601	-0.0209857	0.125035	0.13723	0.119012	0.0630366	0.00244913	0.0274661	0.119667	0.119636	0.508101	0.432948	0.127341	0.0699163	-0.229604	-0.300086	-0.273756	-0.402493	0.684316	0.850114	0.463104	0.25665	0.314994	0.330131	0.996587	1.04211	0.592901	0.596305	0.468969	0.416996	-0.0770022	-0.026328	0.196065	0.229938	0.0699207	0.0528699	-0.063476	-0.0626837	0.145263	0.360037	0.361567
b0870	-0.0701899	0.0701899	1.22186	1.11913	-0.103296	-0.0484253	0.989364	0.919437	0.156356	0.114021	0.353875	0.357271	0.220658	0.444808	0.402489	0.320833	0.348233	0.349692	2.44974	2.40758	1.89272	1.84135	1.06983	0.926907	1.044	1.04845	1.19542	1.22821	0.682802	0.688249	0.587286	0.548132	1.63693	1.47294	1.00552	0.921665	0.894193	0.675073	0.23525	0.269313	0.743279	0.665319	0.274515	0.346153	0.0696469	0.0251613	0.481145	0.446592	0.75323
b0871	-0.0774189	0.0774189	2.63588	2.65375	-0.474546	-0.529014	2.29764	2.13193	0.435579	0.484899	0.592955	0.593457	0.478316	0.46731	0.491704	0.50448	0.623673	0.585942	4.64894	4.70541	3.8938	3.8802	1.99841	1.98293	2.11066	2.10864	2.66798	2.73311	1.9769	2.04018	1.1308	1.2222	2.94234	2.68469	1.65126	1.72095	1.21206	1.234	-0.770838	-0.678753	1.34105	0.83071	-0.455474	-0.459016	-1.34536	-1.29948	-0.222418	-0.201644	1.2243
b0872	0.775853	-0.775853	1.88679	1.20326	0.656478	-0.15151	1.20343	0.807979	0.501715	0.331547	0.201899	0.499533	0.409682	0.994817	1.04475	0.0893688	0.899633	1.00097	1.17526	0.795441	1.36745	1.62042	0.854676	1.58121	1.697	1.30516	1.68278	1.30179	0.342459	0.692842	1.48852	0.924916	1.96373	2.27178	1.08958	1.19592	0.499928	-0.177159	-0.204333	0.894114	0.71294	0.8529	0.705229	-0.133029	0.073469	0.273407	0.243896	1.00094	0.988981
b0873	0.165236	-0.165236	1.93237	2.06103	0.209961	0.134167	0.668455	0.248389	0.0102267	0.232986	0.296014	0.00785681	0.347602	-0.0500162	0.192157	0.0327737	0.488437	0.408916	0.868323	-0.110382	-0.00356551	-0.360783	0.179537	0.183418	-0.607606	0.335949	0.531811	0.900391	-0.209259	-0.0314955	0.12067	-0.348546	1.83541	0.939583	0.370464	0.244018	0.659527	-0.314411	-0.80532	-0.859872	-0.324037	-0.0577635	-0.16656	-0.0523276	0.219136	0.147094	0.313767	0.0182954	0.0438173
b0874	0.0459492	-0.0459492	-2.10742	-2.66556	-0.23085	-0.324779	-1.83767	-1.89803	-0.342604	-0.519102	-0.75432	-0.85488	-0.58318	-0.755184	-0.730294	-0.850641	-0.782005	-0.818805	-2.98048	-2.96468	-2.56626	-2.69365	-2.33395	-2.84796	-3.2109	-3.49173	-0.736825	-0.925384	-1.22391	-1.27702	-1.40992	-1.4777	-0.718348	-1.02335	-0.954131	-1.21411	-1.23328	-1.02487	-0.119114	0.0122294	-1.47754	-0.600031	-0.798278	-0.727618	-0.552722	-0.603059	-0.530979	-0.512998	-1.20789
b0875	-0.112848	0.112848	0.150298	0.290507	-0.615795	-0.585908	0.294265	0.205975	-0.0186045	-0.0795881	-0.107805	0.101314	-1.01742	0.0233371	-0.263792	-0.281411	0.0465189	-0.121072	0.811723	0.751149	0.451583	0.457786	1.05223	0.978973	1.37992	1.37497	0.63946	1.04944	0.481329	0.0283755	0.188622	0.148559	1.3507	0.585672	-0.345956	-1.01324	0.419292	0.169965	0.0921733	-0.303755	0.242145	-0.151358	-1.40472	-0.537751	-0.80766	-0.806927	-0.175869	-0.420039	0.620213
b0876	-0.0545379	0.0545379	0.0743329	0.0892831	-0.74668	-0.713267	0.068028	-0.253331	-0.456891	-0.495329	-0.424884	-0.411789	-0.378486	-0.627063	-0.547726	-0.461345	-0.265532	-0.395958	1.13574	1.32015	0.86813	0.824913	1.04268	0.994435	1.41744	1.47112	-0.156999	0.0944534	0.155234	-0.0146114	0.15669	0.419978	0.00467403	-0.145292	-0.123582	-0.189187	-0.003323	0.155112	-0.237693	-0.245514	0.341821	0.133548	-0.572555	-0.489329	-0.352911	-0.512129	-0.53668	-0.208472	-0.282184
b0877	0.0454721	-0.0454721	-1.01021	-1.14579	0.403639	0.292183	-0.917589	-1.06489	-0.466811	-0.549648	0.913924	0.842684	1.08234	1.03944	0.780593	0.915274	0.936531	0.87033	0.434342	0.460419	0.690736	0.67596	0.508169	0.530599	0.337887	0.275397	2.25225	2.23943	2.6986	2.73103	2.72022	2.68578	0.836189	0.66677	2.33049	2.25316	2.50565	2.5925	0.293075	0.211728	-0.310817	-0.239291	0.0878741	0.0778936	0.179983	0.0159083	-0.00576816	0.0305465	0.677961
b0878	-0.21606	0.21606	0.215555	-0.0683582	-0.544017	-0.654718	0.193765	0.296686	-0.292575	-0.325506	-0.00611589	-0.0897033	0.0965071	-0.229675	-0.0504471	-0.016483	0.0557055	0.0410824	0.577639	0.503658	0.583218	0.614329	0.502599	0.555011	0.688877	0.699035	-0.092896	0.0926385	-0.592827	-0.444022	-0.511649	-0.430557	0.322787	0.484875	-0.23121	-0.19314	-0.396738	-0.723174	-0.341346	-0.123726	0.581978	0.431682	0.0047316	0.134736	-0.169369	-0.318384	0.207293	0.212493	0.0783644
b0880	-0.0191446	0.0191446	0.988929	1.06993	0.743042	1.09498	1.3902	1.2828	2.09969	2.39888	0.0996691	0.0866428	0.671753	0.109894	0.325775	0.0893968	0.473783	0.28657	0.208516	0.583486	-0.105881	0.472437	0.329522	0.823306	1.36968	0.865049	1.36329	1.27131	0.450201	0.405084	1.22707	1.05122	0.334899	0.352349	-0.856613	-0.757078	-0.663282	-0.416134	-1.3641	-0.999708	0.0877115	-1.13354	0.0853814	-0.106532	-0.792709	-0.227144	-0.317719	-0.570663	-1.14832
b0881	0.140271	-0.140271	1.01063	1.29576	0.590351	0.998028	0.913931	1.44313	1.10711	1.11428	0.504229	0.784801	0.586279	1.12043	0.85617	0.505075	0.569118	0.604756	1.58322	1.27049	0.548657	0.866994	1.21923	1.26283	1.70341	1.51711	1.14311	1.0377	0.79413	0.237251	0.248109	0.31961	0.319566	0.381307	-0.488393	-0.389395	-0.725819	-0.656101	-0.783657	-0.193804	-0.0882103	-0.374177	0.82498	0.707632	0.464309	0.220495	0.613775	0.503597	-0.0450086
b0882	-0.0996394	0.0996394	0.917633	0.918205	-0.294896	-0.37236	1.00567	0.807289	0.0515022	0.0259502	0.287877	0.297487	0.131382	0.21527	0.177615	0.169211	0.390017	0.434406	2.4479	2.3468	2.05166	1.95093	1.99315	1.97988	2.24977	2.30714	0.573593	0.650355	0.419817	0.465397	0.555848	0.655797	1.07157	0.88022	0.494658	0.473766	0.771188	0.677936	-0.390441	-0.351934	0.939347	0.542497	-0.25098	-0.324134	-0.611076	-0.608345	-0.293987	-0.217868	0.223462
b0884	-0.115889	0.115889	-2.62539	-3.03192	0.377087	0.36074	-1.71556	-2.52791	0.366394	0.544372	-1.10587	-1.09868	-0.578069	-1.22116	-1.26799	-0.79941	-0.959135	-1.16457	-5.23034	-4.79249	-4.18518	-3.4997	-4.50827	-4.04457	-4.5589	-4.70077	-0.887117	-0.934714	-0.861832	-1.06657	-1.24079	-1.21192	-2.84154	-2.6572	-2.98224	-2.70373	-2.93075	-2.96387	-2.00493	-1.83007	-2.38121	-1.87403	-1.73266	-2.04457	-1.87653	-1.55667	-2.04889	-1.49188	-2.97138
b0885	0.0305938	-0.0305938	0.532944	0.320481	-0.376999	-0.432271	0.531143	0.186178	0.0294078	-0.10732	-0.00339795	0.121557	-0.29399	-0.00215463	-0.118852	0.183364	-0.346233	-0.145479	0.33283	0.466714	0.522835	0.446606	0.409774	0.448301	0.582135	0.473354	0.446243	0.405199	-0.066697	-0.150922	0.419319	0.315029	0.881715	0.963383	0.450625	0.351189	0.251727	0.349395	-0.00329909	-0.0754256	0.118475	-0.0368944	-0.439889	-0.328208	-0.363838	-0.414663	-0.0713452	-0.101444	0.298452
b0886	-0.0270476	0.0270476	-0.264835	-0.354126	-0.55309	-0.548912	-0.301431	-0.317371	-0.239795	-0.182062	-0.274307	-0.325757	-0.332028	-0.360155	-0.350482	-0.222866	-0.316248	-0.364502	-0.457118	-0.364336	-0.245335	-0.390073	-0.0202092	-0.0464613	-0.250934	-0.252291	0.0983584	0.0134016	-0.126037	-0.132321	0.0642277	-0.0232987	0.103923	0.558396	0.000631769	-0.0782765	-0.312445	-0.166018	0.0396854	0.112734	-0.172109	-0.0682916	-0.231962	-0.176204	-0.229214	-0.235138	-0.0302482	-0.0843688	-0.077008
b0887	-0.0983373	0.0983373	0.345092	0.519123	-0.0953628	-0.26838	0.204892	0.382231	0.312367	0.284521	0.0862891	0.150211	0.219628	0.242137	0.103819	0.194089	0.0301668	-0.0180892	0.217872	0.0636379	0.610221	0.473013	0.591529	0.641239	0.432736	0.535543	0.360604	0.360753	-0.0743649	0.0757423	0.0523532	-0.0473579	0.903799	0.945083	0.495169	0.457137	0.393	0.503392	0.60577	0.594538	0.110071	0.286191	0.593405	0.468229	0.579679	0.4097	0.441953	0.468799	0.407441
b0888	-0.0202349	0.0202349	-0.0272265	-0.179732	-0.0740259	-0.0689024	-0.101328	-0.0593601	-0.0221917	-0.0434908	0.192626	0.147177	0.26008	0.219212	0.13518	0.15402	0.170092	0.154453	-0.424919	-0.344854	-0.209765	-0.204242	-0.342105	-0.376364	-0.574745	-0.526668	-0.215792	-0.295502	-0.264454	-0.272384	-0.295351	-0.249214	-0.311572	-0.453268	-0.00113585	-0.0378046	0.0824487	-0.0165712	0.233916	0.24245	0.0081644	0.105878	0.137191	0.089361	0.0713208	-0.136937	0.100789	0.133713	-0.0874486
b0889	0.0136084	-0.0136084	-0.24918	-0.419999	0.0497276	0.0923432	0.0316605	0.323199	0.044221	0.0198378	0.286712	0.339752	0.433871	0.421747	0.30053	0.266525	0.371705	0.31889	0.0585363	0.103059	0.344028	0.391452	-0.0327091	0.0923673	0.1995	0.203607	0.17955	0.227147	0.0587223	0.0816012	0.0475685	-0.0642245	-0.0672623	-0.512509	0.406293	0.419937	0.253016	0.140038	0.351371	0.16625	0.115492	0.166806	0.32799	0.401492	0.312965	0.263021	0.224793	0.247418	0.280051
b0890	-0.0837745	0.0837745	0.123663	-0.0675945	-0.434777	-0.481026	0.271362	0.28447	-0.129735	-0.134309	-0.243413	-0.274321	-0.261835	-0.250786	-0.298606	-0.196228	-0.240659	-0.312694	-0.216267	-0.184449	-0.447205	-0.446454	-0.149436	-0.160225	-0.0736231	-0.0412831	0.479288	0.473417	0.218096	0.199377	0.245582	0.193324	0.305664	0.355698	0.330345	0.276986	0.166069	0.243636	-0.120574	-0.14026	-0.0505885	0.00754511	-0.259402	-0.202478	-0.341345	-0.305456	-0.144487	-0.0745564	-0.0464867
b0891	-0.00475929	0.00475929	0.646123	0.555165	0.349441	0.230224	0.665504	1.03843	0.626848	0.49297	0.414117	0.398836	0.238739	0.487605	0.366226	0.159953	0.259468	0.333219	0.124098	-0.28034	-0.219288	-0.225053	-0.0373258	-0.120009	0.217737	-0.0302249	0.332044	0.390871	0.600639	0.452066	0.397405	0.378863	0.633087	0.643536	0.684946	0.6763	0.804394	0.400321	0.173241	0.00265756	0.63286	0.409853	0.486378	0.478702	0.17335	0.243612	0.61567	0.58111	0.248164
b0892	-0.171632	0.171632	0.140373	0.104005	-0.401336	-0.38675	0.298216	0.351557	-0.0874237	-0.193417	0.00861019	0.0629261	-0.0125397	0.0262458	-0.0889757	-0.183937	-0.21148	-0.118816	-0.787219	-0.723318	-0.587703	-0.613424	-0.657358	-0.720575	-0.897002	-0.87793	0.273486	0.352742	0.401171	0.290144	0.436767	0.112416	0.335019	0.345766	0.390771	0.340242	0.423252	0.409662	-0.250785	-0.0612309	0.045009	0.111298	-0.367455	-0.178826	-0.451601	-0.408183	-0.241912	-0.314958	0.124622
b0893	-0.0675379	0.0675379	-0.192866	-0.172531	-0.201856	-0.246911	-0.139077	0.0528198	-0.398582	-0.413296	-0.192979	-0.166553	-0.238076	-0.17992	-0.273264	-0.18196	-0.206871	-0.20516	-1.19014	-1.14151	-0.750253	-0.662454	-0.62788	-0.661697	-0.737352	-0.739074	-0.206788	-0.160572	-0.207012	-0.193599	-0.0842505	-0.0746787	-0.306052	-0.323238	-0.226789	-0.223912	0.134978	0.0929644	0.0470056	0.0341376	-0.0868968	0.00660039	0.00476155	0.0623781	-0.024201	-0.0738848	0.0890692	0.0468587	0.117412
b0895	0.0500728	-0.0500728	0.561724	0.912539	0.66043	0.937558	0.625864	0.441961	-0.233019	-0.0467918	1.14359	1.16809	0.821731	1.69882	0.801509	0.867989	1.23798	1.17934	0.161203	0.550734	0.600847	0.395923	0.282289	0.570856	-0.0509905	0.557811	0.462787	0.43314	0.0503191	0.238104	1.28707	0.296777	1.7139	1.01193	0.882685	1.12513	0.867314	0.185967	0.42805	0.424981	0.264939	-0.274984	0.635691	0.702862	0.399183	0.476286	0.349836	0.559565	1.19877
b0896	-0.265409	0.265409	0.428375	0.429296	0.408555	-0.00044835	0.248109	0.227573	-0.162601	-0.152129	0.872171	0.760576	1.02567	0.460935	0.611246	0.700519	0.665904	0.842767	1.00461	1.04385	1.39523	0.679011	0.953946	1.0028	1.18687	1.02108	0.935962	1.08606	0.0560407	0.768697	1.234	0.524117	1.50218	1.48613	1.28471	0.868883	1.07628	0.645327	0.774361	0.196833	-0.0401216	0.0717766	-0.398594	-0.485724	0.272672	0.00379665	0.254667	-0.518026	0.848426
b0897	0.0846888	-0.0846888	2.78962	2.98083	-0.330294	-0.188745	2.55041	2.78157	0.911194	0.982809	1.37919	1.35049	1.42543	1.72654	1.53192	1.41353	1.24292	1.22865	2.22247	2.07957	1.08745	1.15169	2.49155	2.41364	2.65723	2.76941	1.64643	1.52187	1.15611	1.26264	2.45508	2.40275	1.41071	0.753743	1.14194	1.05257	1.9151	1.96496	-0.208565	-0.249333	1.62342	1.1183	0.0457065	0.231887	-0.629025	-0.66541	0.490287	0.519686	2.03783
b0898	0.0443005	-0.0443005	-0.647026	-0.695505	-0.0308619	-0.00808058	-0.771045	-0.858484	-0.179254	-0.178176	0.719825	0.851379	0.623131	0.710548	0.525197	0.634661	0.800377	0.704746	-0.917815	-0.8178	0.178464	0.15994	-0.173787	-0.392999	-0.57518	-0.530088	0.416671	0.407395	-0.477431	-0.430474	0.249837	0.109575	0.935791	1.15136	0.00958811	-0.0494416	0.632858	0.551373	0.387702	0.423373	-0.571921	-0.163451	-0.48187	-0.511194	-0.286218	-0.192934	-0.317076	-0.312459	0.830743
b0899	0.289422	-0.289422	0.188823	-0.0504974	-0.200369	0.345788	0.100358	-0.188605	0.338569	0.244569	-0.108235	0.195995	0.453165	0.26178	0.00273898	0.494274	0.626667	0.0994568	0.319878	0.569745	0.492336	0.348368	0.517999	0.592501	0.490918	0.71605	0.648933	0.878371	-0.300317	0.120629	0.175985	0.697057	1.29307	0.403621	0.0543373	0.199157	0.813521	-0.249223	0.224836	-0.259113	0.393224	0.148348	-0.305569	-0.219462	-0.696214	-0.130975	-0.36297	-0.266013	0.552283
b0900	-0.129979	0.129979	-0.881039	-0.804915	-0.0852834	-0.171	-0.504231	-0.787	0.0428401	0.0649067	-0.219962	-0.00726421	-0.144136	-0.508218	-0.234072	-0.298744	0.150323	-0.420113	0.118734	0.139684	0.193858	-0.217456	-0.152198	0.190069	-0.0498547	0.243918	0.876151	0.367057	0.464747	0.396511	1.48629	1.17569	0.113382	-0.378074	0.309625	0.0694498	0.320169	0.376383	0.004748	0.0264711	0.225369	-0.0742486	-0.384188	-0.232199	-0.734553	-0.701031	-0.402196	-0.0858706	-0.0687004
b0901	0.212677	-0.212677	-0.731607	-0.686133	-0.499642	-0.888842	-0.219854	-0.747264	0.142141	0.142817	0.264985	0.709378	-0.597765	0.0981362	0.191384	-0.635222	0.272586	0.44593	0.146219	-0.454376	-0.908071	-0.593513	0.0227212	-0.160405	-0.308664	-0.894664	-0.0551435	0.3558	-0.350837	-0.16	0.65771	-0.159505	0.438383	-0.479681	0.145071	0.468192	-0.075702	-0.162897	0.638805	0.498756	-0.419396	-0.439487	0.685839	0.499396	0.763189	0.317115	0.474085	0.478783	-1.63779
b0902	-0.0482539	0.0482539	-0.439355	-0.131626	-0.234098	-0.241	-0.138393	-0.216531	-1.80394	-1.68926	0.397422	0.400233	0.198682	0.479571	0.448439	0.368934	0.301905	0.395905	-0.290516	-0.346192	0.374334	0.322498	-0.570444	-0.796316	-0.118005	-0.123156	-0.0987824	-0.408051	-0.120986	-0.29465	0.205912	0.288328	0.0141233	0.0252391	0.163182	0.227175	0.383696	0.260637	0.051315	-0.270942	-0.79936	-0.911356	-0.220159	-0.059521	-0.0801509	-0.147017	-0.443622	-0.308049	0.0474303
b0904	0.130133	-0.130133	1.04055	1.21355	0.0181535	-0.0383824	0.808753	0.665674	0.361553	0.444931	0.280724	0.208779	0.0957169	0.303138	0.224592	0.04354	0.198674	0.229111	0.353746	0.301803	0.169029	-0.0836868	0.451905	0.762571	0.853367	0.7761	1.48161	1.36309	0.865555	0.794385	1.21041	1.02597	1.31983	0.854725	0.415376	0.358412	0.432869	0.190424	-0.547467	-0.190007	0.69891	0.0640276	-0.44513	-0.370045	-0.768397	-0.850482	-0.246057	0.051808	0.427077
b0905	0.00932412	-0.00932412	-1.52574	-1.67242	-0.155942	-0.143152	-1.42363	-1.27199	-0.462596	-0.599021	-0.435055	-0.374698	-0.226316	-0.360837	-0.440831	-0.293436	-0.392666	-0.461685	-2.12295	-2.06509	-1.40461	-1.47906	-1.75743	-1.8145	-2.0787	-2.28251	-1.12939	-1.14924	-0.522296	-0.462904	-1.32812	-1.1192	-1.65598	-1.821	-0.350485	-0.373137	-0.958748	-0.92746	-0.133843	-0.0982299	-0.765021	-0.306221	-0.116605	-0.0744928	-0.159146	-0.219329	-0.0817875	-0.296169	-0.725475
b0906	-0.242858	0.242858	1.68572	1.68353	-0.480501	-0.617567	1.61704	1.70898	-0.0044949	0.178407	0.884756	0.961485	0.840649	0.901906	0.92007	1.05962	1.13882	1.09426	1.96417	1.89143	1.72929	1.56305	1.64292	1.67002	2.17042	2.18567	1.03657	1.01757	0.671252	0.742027	1.03094	1.0933	1.35038	1.13776	0.768599	0.667355	1.05889	1.20649	0.221799	0.0129259	1.11774	0.655975	-0.302046	-0.0469612	-0.952652	-0.849239	0.250948	0.247902	0.792982
b0907	-0.0931048	0.0931048	-1.37897	-1.4925	-0.417391	-0.536193	-1.30634	-1.3789	-0.493865	-0.501041	-0.384004	-0.416391	-0.32667	-0.44586	-0.496443	-0.424247	-0.457022	-0.452823	-1.07473	-1.01072	-0.697322	-0.728163	-0.553218	-0.61165	-1.07543	-0.983811	-0.365392	-0.32629	-0.113385	-0.0063756	0.0979629	0.168082	-0.545939	-0.459206	-0.107885	-0.149441	0.238751	0.223988	-0.356654	-0.342999	-0.180238	-0.102062	-0.736917	-0.650684	-0.760102	-0.874578	-0.529046	-0.524193	-0.365284
b0908	-0.131138	0.131138	-0.628058	-0.786839	-0.0367342	-0.0484443	-0.930022	-0.574646	-0.0488882	-0.133946	0.177178	0.232856	0.204415	0.29524	0.241632	0.102008	0.157428	0.178612	-1.59121	-1.86518	-1.5916	-1.51679	-1.3799	-1.34823	-1.92036	-1.93999	-0.161576	-0.130278	0.322026	0.273415	0.247303	0.222794	0.0612062	0.0407583	0.580823	0.574247	0.729899	0.623216	-0.00637502	-0.0483919	0.463534	0.530323	0.12587	0.178056	0.0222126	-0.0217003	0.211628	0.261507	-0.180822
b0909	0.132264	-0.132264	-0.538508	-1.04537	-0.841761	-0.773198	-0.869626	-0.493563	-0.333876	-0.665528	-0.42389	-0.314934	-0.273345	0.179859	-0.475819	-0.31807	-0.415945	-0.380731	-0.920445	-0.710462	-0.743216	-0.646209	-0.524183	-0.720204	-0.928413	-0.752751	0.244767	0.300941	0.676713	0.814293	1.03491	0.952686	-0.273822	-1.32023	-0.216234	-0.866616	-0.692821	0.251201	-0.348394	0.251203	-0.250983	0.0641886	-0.232052	-0.132576	-0.625777	-0.772123	-0.2982	-0.241082	0.0810102
b0910	-0.065893	0.065893	0.593463	0.623787	0.255813	0.411684	0.343767	0.218519	0.370771	0.456426	0.288045	0.372758	0.250693	0.252304	0.23782	0.272805	0.372009	0.209974	0.924699	1.03944	1.07421	1.13789	0.675415	0.598215	0.964526	0.877416	0.0317268	0.205188	0.0379149	-0.225766	-0.293312	0.0668653	0.466372	0.801209	-0.0180351	-0.212159	0.0365272	-0.138651	0.18356	0.266961	-0.391855	0.0381093	0.202273	0.183333	0.128094	0.0943701	0.18573	0.0163128	0.471137
b0911	-0.0463454	0.0463454	-0.790272	-0.848657	-0.144941	-0.214751	-0.772665	-0.681328	-0.513589	-0.540025	-0.0300871	-0.0409451	-0.0568177	-0.0950637	-0.0788159	-0.140778	-0.092863	-0.0348868	-1.65226	-1.79913	-1.75361	-1.87133	-1.4994	-1.52675	-1.78201	-1.71148	-0.522261	-0.527012	-0.453315	-0.440659	-0.75444	-0.665402	-0.643196	-0.514298	-0.260582	-0.169345	-0.352154	-0.436378	0.182915	0.207461	-0.425687	-0.0299848	0.212872	0.155153	0.218719	0.249476	0.138166	0.169104	-0.158013
b0912	0.225918	-0.225918	0.284431	0.335968	0.332452	0.416325	0.57393	0.341106	0.774565	0.795979	0.112303	0.195736	0.302501	0.118303	0.101698	0.187363	0.318191	0.188824	0.230407	0.526319	0.212925	0.572208	0.283474	0.58105	0.718994	0.357328	0.0459296	0.132056	0.436951	0.600416	0.893619	1.00084	-0.264708	-0.223697	-0.113472	-0.0957547	0.311895	0.19998	-0.751088	-0.674381	0.274007	-0.17102	-0.971868	-0.948745	-1.38991	-1.2553	-0.784913	-0.701636	-0.474995
b0913	-0.0520178	0.0520178	0.190274	-0.00169919	-0.117943	0.182145	0.0518064	0.136622	-0.137615	-0.139047	0.0300776	0.171894	0.387145	0.238006	0.0925434	0.181128	0.20264	0.247887	0.371172	0.313202	0.396348	0.109194	0.269561	0.413471	0.256077	0.480617	0.505858	0.632754	0.519796	0.10605	0.499806	0.167642	0.936711	0.47529	-0.029436	0.0360975	-0.140139	0.10308	-0.060109	-0.507132	0.0930452	0.108618	0.0208944	-0.135475	-0.36988	-0.336624	0.176004	-0.255946	0.648757
b0914	-0.00663335	0.00663335	-0.3683	-0.390028	-0.234621	-0.389949	-0.133213	-0.0559561	-0.279265	-0.254377	-0.109423	-0.263919	-0.188192	-0.153391	-0.258403	-0.178207	-0.320364	-0.300294	-0.956892	-0.861428	-0.527054	-0.546979	-0.469832	-0.611422	-0.805318	-0.761992	-0.312506	-0.185671	-0.0535051	-0.0809161	-0.472799	-0.562933	-0.861223	-0.482326	-0.100204	-0.0693576	-0.350046	-0.218672	0.232161	0.177078	-0.226591	-0.158694	-0.153589	-0.17709	-0.315338	-0.248231	-0.0938447	-0.17347	-0.0229032
b0915	-0.101453	0.101453	-0.142105	-0.164492	-0.12136	-0.122298	0.0128259	-0.103784	-0.288622	-0.0105752	0.0535353	0.0898308	0.117246	0.181758	0.0874296	0.160087	0.125213	0.0108705	-0.371093	-0.328025	-0.435604	-0.484195	-0.654469	-0.482647	-0.0669247	0.027325	-0.244829	-0.0418974	-0.0612961	-0.227288	-0.206872	-0.328871	-0.299806	-0.0948395	-0.0378914	0.0157945	-0.00498782	0.150897	0.441372	0.352937	0.224579	0.321236	-0.257449	-0.172563	-0.365586	-0.121931	-0.0134097	-0.0756605	0.240466
b0916	0.0435575	-0.0435575	-0.10821	-0.17868	-0.279418	-0.0938816	-0.0499636	0.138024	0.0102089	-0.119211	0.291361	0.105519	0.339153	-0.0936243	0.219436	0.314647	0.206081	0.243219	-0.195461	-0.271546	-0.184664	-0.452361	-0.558602	-0.0698382	-0.104399	0.0484823	0.261529	0.287042	-0.30352	-0.144238	-0.0681691	-0.201174	0.709981	0.46269	0.230951	0.195719	0.399035	0.311492	0.179003	-0.114316	0.119682	0.0247002	0.0390683	-0.1765	-0.149767	-0.0556135	-0.380214	0.0221168	0.42778
b0917	0.283795	-0.283795	-1.96207	-1.90912	0.838477	1.22973	-1.97779	-2.08149	0.51167	1.26905	-1.5513	-1.81886	-1.18766	-1.3776	-1.19647	-1.93844	-1.20954	-0.992011	-1.84759	-3.93176	-3.27289	-1.31015	-2.98371	-3.8015	-2.83806	-3.60466	-0.328539	-0.870981	-1.00096	-0.743833	-0.804618	-1.19657	-2.23464	-2.18866	-4.04263	-2.27864	-3.23305	-5.0394	-3.2065	-2.05718	-3.90817	-3.53428	-2.02441	-3.0541	-1.59832	-1.59759	-2.35749	-0.491768	-5.0394
b0918	-0.0500112	0.0500112	-0.187238	-0.295332	-0.387782	-0.559712	-0.364983	-0.422509	-0.481416	-0.430624	-0.260519	-0.304415	-0.426062	-0.218842	-0.148137	-0.345867	-0.326662	-0.279335	0.0631922	-0.283881	0.237834	-0.0756642	-0.500763	-0.55269	-0.504974	-0.408207	-0.393682	-0.303802	-0.634873	-0.616055	-0.86621	-0.767275	-0.177443	0.234938	-0.149846	-0.117554	0.0206213	-0.121077	0.0210435	0.203713	-0.392071	-0.215101	0.13339	-0.0843533	-0.132242	-0.205575	-0.0843441	0.0521024	0.0473893
b0919	-0.291097	0.291097	0.118407	0.137778	0.145944	0.419447	0.339705	-0.193753	0.600946	0.340138	1.05874	0.781241	0.900025	0.832494	0.808298	0.928768	0.802387	0.912167	1.27406	1.3554	1.74871	1.95931	1.10258	1.08065	1.5285	1.64864	0.952725	0.907338	0.810313	0.676979	1.41045	1.37141	0.829077	0.819536	1.25823	1.09192	1.58529	1.38589	0.304415	0.34412	0.134573	0.200715	-0.279499	0.13272	-0.162654	0.0515159	-0.349421	-0.182827	0.9901
b0920	0.144789	-0.144789	-0.172795	-0.403804	-0.0748149	-0.0291584	-0.333326	-0.278213	0.00402611	0.188902	-0.0471293	-0.240349	0.102833	-0.0303639	-0.210727	0.0281919	0.0235129	0.356555	-0.24328	-0.146251	-0.109212	-0.331775	-0.175821	-0.00979977	-0.199938	-0.614808	0.181994	0.221653	-0.280229	-0.0197908	-0.145572	0.200702	0.341849	-0.0912732	0.0843998	-0.092592	0.387869	0.369498	0.143651	0.0835038	-0.156525	0.235558	-0.167995	-0.203104	0.14606	0.180383	0.271561	0.160662	0.313244
b0921	0.0137429	-0.0137429	0.313259	0.252623	0.0955243	0.180157	0.309875	0.269671	0.286657	0.25418	0.457256	0.474784	0.203726	0.329006	0.463693	0.475268	0.42521	0.489262	0.176928	0.321249	0.647834	0.625157	0.533387	0.459323	0.532694	0.515418	0.488917	0.310454	0.0944555	0.17345	0.160067	0.174038	0.875094	0.418573	0.544049	0.366066	0.57213	0.291449	0.461364	0.26018	0.466728	0.308789	0.329673	0.400704	0.163939	0.284086	0.341474	0.189354	0.353302
b0922	0.118859	-0.118859	0.379091	0.294123	-0.00863	-0.108929	0.290196	0.21794	-0.108373	-0.0549594	0.289815	0.264857	0.199444	0.166265	0.250089	0.0409078	0.34406	0.294205	0.696247	0.26635	0.82346	0.639639	0.209988	0.385637	0.348674	0.500141	0.587305	0.622418	0.278835	0.371994	0.0908576	0.104889	1.08244	1.35804	0.770488	0.760326	0.836327	0.5617	0.402959	0.533953	0.455258	0.463083	0.626348	0.453219	0.415663	0.515972	0.364637	0.612172	0.642876
b0923	0.0377936	-0.0377936	-0.0978397	-0.0218112	-0.164002	-0.20007	-0.225404	0.012139	-0.116248	-0.167082	-0.173979	-0.0926418	-0.0323692	-0.0356547	-0.233102	-0.278655	-0.0965733	-0.0398054	-0.233527	-0.249321	0.376538	0.259039	-0.265005	-0.198377	-0.260718	-0.418997	0.195287	0.350983	0.219908	0.328153	0.238026	0.22675	0.174906	0.483164	0.0808364	0.215218	0.0913841	0.214766	-0.204061	-0.0653394	-0.0105652	-0.221657	0.19377	0.111224	0.101446	0.226051	0.0873752	0.0641994	0.0502555
b0924	-0.0470317	0.0470317	0.172072	0.0867481	-0.347927	-0.371489	0.0426089	-0.00989487	-0.357152	-0.375856	0.0188185	0.0160728	-0.00853809	-0.0302754	-0.0883227	-0.0018629	0.045522	0.0616419	0.388472	0.42855	0.51402	0.449119	0.620187	0.554542	0.501963	0.566516	0.246137	0.232131	0.196625	0.13933	0.198052	0.184904	0.466308	0.567788	0.581094	0.514676	0.479795	0.498932	0.282492	0.298684	0.33112	0.357786	0.3225	0.304966	0.203405	0.180786	0.276783	0.294804	0.391531
b0925	-0.0123147	0.0123147	0.694103	0.734312	-0.265035	-0.420123	0.769603	0.608664	-0.168422	-0.202372	0.399448	0.256817	0.497126	0.353906	0.326031	0.318858	0.424177	0.294542	1.81326	1.93527	1.79657	1.73463	1.55158	1.54714	1.92002	2.02034	0.209757	0.259155	0.442543	0.503645	1.00947	1.07159	0.303494	0.39087	0.403664	0.371412	1.00338	0.881196	-0.319462	-0.257177	1.04684	0.681183	-0.545152	-0.486482	-0.834582	-0.861558	-0.112559	-0.203217	0.501374
b0926	0.0915773	-0.0915773	0.11485	0.139676	-0.105937	-0.0821956	0.382121	0.559558	0.103566	0.150763	0.190203	0.241939	0.36869	0.433783	0.0325644	0.101539	0.242044	0.135528	-0.522927	-0.388593	-0.310079	-0.0448983	0.0798675	0.128378	0.0445514	-0.10186	0.786703	0.846802	0.130814	0.161429	0.0903618	-0.0863049	1.41158	1.18227	0.274791	0.260879	0.247379	0.322221	-0.174042	-0.15677	-0.0147385	-0.160696	0.020137	0.0178636	-0.248544	-0.192042	-0.0640995	-0.0661604	0.397036
b0927	0.00744395	-0.00744395	0.132424	0.0074015	-0.0455162	-0.0607851	0.396535	0.548111	-0.0347639	-0.00803122	0.517547	0.550123	0.680966	0.553289	0.247377	0.418649	0.541404	0.541331	-0.542967	-0.479034	-0.159956	-0.188394	-0.15511	-0.222764	-0.286134	-0.188197	0.390991	0.499394	-0.018976	0.078416	-0.137321	-0.25175	0.838317	1.45786	0.427102	0.375305	0.344429	0.532933	-0.0462403	0.136153	0.0583171	0.0124791	0.292872	0.308667	0.20793	0.145217	0.221196	0.294784	-0.130758
b0928	-0.137051	0.137051	-0.754122	-1.0243	-0.181815	-0.340499	-0.99689	-0.872438	-0.273634	-0.340162	-0.153038	-0.119432	-0.307999	-0.153589	-0.0262123	-0.228835	-0.100363	0.00436605	-0.110127	-0.828714	-0.237126	-0.639056	-0.63246	-0.542812	-0.775808	-0.766657	-0.646333	-0.700059	-0.386562	-0.374353	-0.397038	-0.217851	0.0906338	-0.0205622	0.0620969	0.193084	0.46594	0.267324	-0.167028	-0.0609242	-0.0633295	0.0611117	0.336564	0.202148	0.123215	0.131331	0.0415951	0.204554	-0.0780351
b0929	-0.0500635	0.0500635	-5.9776	-6.655	-0.528289	-0.473749	-5.4969	-5.39175	-1.36024	-1.44118	-1.86597	-1.878	-2.20823	-2.31348	-1.85248	-1.79021	-1.45588	-1.48252	-3.86129	-3.74239	-3.31226	-3.393	-2.1777	-2.15411	-2.68184	-2.6249	-1.00791	-0.979885	-0.661134	-0.565186	-0.620602	-0.5199	-3.98709	-3.85087	-2.28608	-2.31932	-3.39364	-3.49229	0.262893	0.231359	-1.65461	-1.30664	-0.309216	-0.224121	0.175666	0.1753	-0.758822	-0.718867	-0.373547
b0931	-0.0509213	0.0509213	0.0263263	0.146044	-0.356712	-0.357508	0.000344534	0.136044	-0.186294	-0.228914	-0.317636	-0.312182	-0.416266	-0.292912	-0.400274	-0.394438	-0.36137	-0.335089	0.801578	0.829096	1.21893	1.22754	0.138072	0.0572036	-0.141916	-0.0721313	0.53269	0.54747	0.118788	0.112912	-0.200298	-0.166738	0.569093	0.308019	0.0322189	-0.0303255	-0.20876	-0.189586	-0.306836	-0.255319	-0.38887	-0.176195	-0.276488	-0.200591	-0.302285	-0.331638	-0.228534	-0.307512	-0.111728
b0932	-0.104023	0.104023	1.53589	1.45059	-0.221023	-0.301629	1.73651	1.81738	-0.111158	-0.0342791	0.211069	0.401161	0.259613	0.3418	0.509642	0.186717	0.407457	0.612993	2.6269	2.03026	1.74217	1.55716	1.60774	1.61074	1.84431	1.85651	0.932539	0.889974	0.6556	0.742449	0.641549	0.693397	1.04024	1.02969	0.8729	0.978494	0.864596	0.791241	0.108745	0.180132	0.794354	0.462131	0.815596	0.582838	0.318279	0.375691	0.470002	0.653484	0.871333
b0933	0.229755	-0.229755	1.43826	1.5325	0.0536198	-0.0319608	1.57429	1.30822	0.207711	0.261397	1.40272	1.56654	1.53669	1.06586	1.52367	1.27015	1.26609	1.45974	1.58856	1.70026	1.37554	1.31308	1.52738	1.34225	1.63222	1.85999	0.874884	1.25421	0.63823	0.186471	0.758376	0.414559	1.91489	2.07488	0.759288	1.2969	0.911969	0.850327	0.834084	0.3648	1.02474	0.60414	1.08322	0.541475	0.346985	0.740406	0.928328	1.16401	1.50186
b0934	-0.323183	0.323183	-0.106674	0.0368077	-0.232835	-0.231356	-0.230416	-0.187621	-0.0987105	-0.442121	0.538676	0.00454641	-0.0928825	-0.460379	0.00697496	0.141339	0.187966	-0.0175045	0.0817208	-1.1059	-0.189297	-0.673336	-0.655479	-0.48816	0.361099	-0.0805619	0.8091	0.747532	0.361598	-0.39106	-0.424013	0.586226	1.20215	-0.476713	0.061483	-0.0900431	0.00497389	-0.744314	-0.775251	-0.0691044	-0.374692	-0.259556	-0.583067	-0.694242	-0.051007	0.118268	-0.0284101	-0.135692	0.0163409
b0936	0.120998	-0.120998	0.315029	0.821969	0.299519	0.831262	0.710839	0.716365	0.514716	0.832176	1.40781	1.47353	1.36844	1.38555	1.31552	0.864707	1.30355	1.4622	0.346348	0.0298058	0.556719	0.536698	-0.50842	0.0565363	0.177392	0.651714	1.10212	1.40984	0.835768	0.679941	1.17398	0.604375	1.84027	1.22802	0.435623	0.608042	0.322135	0.406734	0.127262	0.239619	-0.504705	0.025108	0.452823	0.87264	0.97063	0.549039	1.0184	1.12081	0.915257
b0937	-0.253701	0.253701	-1.1449	-0.716957	-1.48576	-0.869829	-1.01617	-1.09151	-0.119115	0.00116306	-0.333472	0.203181	0.849098	0.00548136	0.146944	-0.89417	-0.20518	0.0605195	-1.71301	-2.0609	-1.40954	-2.51328	-1.92501	-2.51328	-2.04592	-2.51328	0.118391	-0.209265	-0.722266	-0.166712	-0.326404	-0.405329	-0.636293	-0.523327	-0.825212	-0.85817	-0.447769	-1.06472	-0.726052	-1.21033	-0.97816	-1.04922	-0.8089	-0.983461	-0.627571	-0.626985	-0.182513	-0.321242	-0.739647
b0938	0.787823	-0.787823	-1.05847	-0.23825	0.583704	1.06874	0.413058	-0.221477	0.691835	0.659642	0.26011	0.524083	0.0137493	0.11455	0.767776	0.830803	0.828212	1.08544	-0.333965	0.709462	0.859088	1.15694	0.179348	0.529386	-0.0980539	0.79211	1.11486	0.351013	0.676012	1.09332	2.24272	2.26394	0.85542	0.866116	0.818918	0.278747	0.434593	1.51502	1.81616	1.30542	0.513166	0.883323	0.503762	0.968703	0.420086	-0.157444	0.525796	0.562951	1.10933
b0939	0.265141	-0.265141	0.45658	0.480463	0.781331	1.05352	0.449581	0.723572	0.0198004	0.831061	0.959868	0.638821	-0.265141	0.989919	0.0198199	0.828197	0.45626	0.869635	0.118102	0.115904	0.129246	0.353014	0.603868	-0.265141	0.437962	0.266747	1.08605	1.32953	0.589112	0.421716	1.19418	1.08693	1.54526	0.593374	0.568106	0.911278	-0.265141	1.6755	0.475316	0.875199	0.126168	-0.265141	0.429076	0.562349	0.531801	0.80987	0.694795	0.612261	1.31285
b0940	-0.135948	0.135948	-0.283952	-0.65779	-0.869198	-0.773266	-0.196333	-0.92989	-0.433728	-0.510886	-0.174293	-0.453776	0.115727	-0.381541	-0.0614754	-0.315105	-0.0345714	-0.0459713	-0.552052	-0.238769	-0.255265	-0.230672	-0.368851	-0.246198	-0.345814	-0.311019	0.206371	0.296523	-0.117926	-0.0913123	0.466238	0.148367	0.619398	0.179103	-0.191522	-0.301149	-0.104038	-0.045223	-0.549841	-0.670279	-0.354868	0.0442639	-0.915838	-0.615578	-0.875558	-1.22609	-0.735949	-0.100334	-0.651987
b0941	-0.157265	0.157265	-0.277259	-0.351518	-0.279986	-0.321659	-0.224962	-0.847192	-0.319035	-0.359237	-0.273602	-0.102644	-0.215977	-0.335029	-0.163253	-0.129841	0.158628	-0.528282	-0.166327	-0.064908	-0.169501	-0.031609	-0.253127	-0.13014	0.00706213	-0.530106	0.270738	0.410465	0.0663679	0.0489008	0.539476	0.160085	0.466695	0.238202	-0.141617	-0.129295	0.0609203	-0.00800817	-0.0366767	0.10893	0.0977759	0.0462477	-0.802029	-1.02651	-1.3347	-1.10394	-0.369981	-0.488405	-0.149701
b0943	0.110904	-0.110904	0.289222	-0.11844	-0.328768	-0.141223	-0.325274	0.217118	-0.227103	-0.586674	0.225307	-0.161084	-0.105513	0.0662574	0.395986	0.421169	0.23858	-0.190411	0.255008	0.174294	0.223945	0.0922728	-0.521002	0.303519	-0.0207517	-0.00337404	-0.593491	-1.14645	-0.392172	-0.147778	0.201191	0.245196	1.04816	0.529051	0.127331	0.149961	-0.949012	-0.281195	0.0609305	0.376282	0.354431	0.0916892	0.472778	-0.34731	-1.01333	-0.497777	0.188926	-0.209482	0.73718
b0944	-0.351879	0.351879	-0.0532993	0.295924	-0.331838	0.0383058	0.604143	0.65051	0.0167097	0.012662	-0.138447	0.122994	0.464429	0.180212	-0.0712994	-0.243601	-0.27799	0.299258	-0.197397	-0.205833	0.839713	0.448991	0.154944	0.221853	0.612657	0.205594	0.210492	0.43247	0.508947	0.0962105	-0.44807	0.211827	0.858523	1.07135	0.306776	0.492614	0.0698199	0.542208	0.10363	-0.21097	-0.0344895	0.0245815	0.356188	-0.197248	-0.382085	0.310611	-0.518668	-0.220113	0.570832
b0945	-0.0240676	0.0240676	-2.87181	-3.45257	-0.0384512	-0.0840371	-2.23582	-1.91412	-0.428115	-0.452396	-0.326706	-0.353346	-0.312847	-0.242357	-0.223582	-0.260319	-0.562076	-0.541497	-4.75332	-4.86633	-3.73544	-3.73424	-4.12791	-4.18446	-5.42669	-5.11015	-2.58652	-2.40767	-2.71109	-2.63082	-2.25475	-2.17965	-2.78979	-3.50483	-2.48148	-2.50062	-1.6139	-1.73006	-0.524514	-0.476915	-1.82933	-0.673514	-0.651625	-0.582425	-0.404827	-0.376769	-0.701261	-0.597647	0.0181598
b0946	0.101032	-0.101032	0.423293	0.335617	0.594411	0.612346	0.913075	0.996875	0.6486	0.740924	0.643993	0.605876	0.87251	0.725777	0.732896	0.432861	0.763731	0.816493	1.23396	0.379495	0.536218	0.468735	0.832949	1.07484	0.943012	0.981044	0.581476	0.752046	0.437717	0.446862	0.320436	0.528114	0.900297	0.0634735	0.99869	1.03855	1.23448	1.17872	0.50289	0.575908	0.28788	0.351198	0.76526	0.680534	0.212249	0.417879	0.46236	0.241396	1.15279
b0947	-0.0491167	0.0491167	-0.353644	-0.39605	-0.0740346	-0.144703	-0.174649	-0.196372	-0.0248697	-0.0620373	-0.0914768	-0.119545	-0.289356	-0.337385	-0.435645	-0.113328	-0.089584	-0.124782	-0.58207	-0.510575	-0.216745	-0.212395	-0.369812	-0.30328	-0.659846	-0.532265	0.14388	0.307792	0.463173	0.548897	0.480827	0.351981	-0.256819	-0.044962	0.425541	0.382085	0.0120876	0.086933	-0.0299342	-0.111916	0.350151	0.183313	-0.198832	-0.120216	-0.242339	-0.209155	-0.0577129	0.0850767	0.153021
b0948	-0.0577618	0.0577618	-0.373078	-0.545409	-0.172856	-0.190718	-0.550674	-0.63891	-0.216098	-0.246783	-0.0318032	-0.105985	-0.0537183	-0.235688	-0.153101	-0.0716574	-0.0928751	-0.117456	-0.606578	-0.666219	-0.288778	-0.460983	-0.626443	-0.509982	-0.607158	-0.535096	-0.115598	-0.0865627	-0.302693	-0.297244	-0.56864	-0.455576	-0.139053	-0.189117	-0.0997594	-0.114309	-0.166792	-0.329281	0.0770767	0.199382	-0.347111	-0.230729	0.0875014	0.105364	0.0762705	0.157577	0.0825311	0.152717	0.233468
b0950	0.102996	-0.102996	0.456232	0.556662	-0.0575672	-0.12918	0.503754	0.200499	-0.270567	0.0798134	0.244511	0.267451	0.289377	0.419735	0.232561	0.0746166	0.377508	0.285042	0.912559	1.16479	1.5811	1.53152	0.177334	0.103826	0.356696	0.305325	0.608082	0.451647	0.145611	0.300642	0.0649696	0.122842	0.843337	0.606731	0.248976	0.195865	0.0825848	0.120705	-0.0384958	0.00498159	0.131718	0.0977063	-0.386731	-0.163694	-0.167979	-0.257134	-0.260205	-0.0960873	0.282696
b0951	0.00588722	-0.00588722	0.253101	0.293777	-0.298573	-0.513922	0.0536995	0.060247	-0.52739	-0.403608	0.0143786	0.00670993	0.0726196	0.0958497	0.000973805	0.149245	0.0584793	0.165322	0.38919	0.379833	1.01444	0.898101	-0.169937	-0.257294	-0.361625	-0.181955	0.308846	0.304488	0.0288722	0.1269	-0.0485986	0.0939715	0.441701	0.105954	0.278312	0.176498	0.0463603	0.0230133	0.036061	-0.13193	-0.100046	-0.0769119	-0.236412	-0.124369	-0.288671	-0.365456	-0.194197	-0.0597702	0.215089
b0952	-0.0321647	0.0321647	0.8037	0.726507	-0.0705828	-0.130963	0.452668	0.354384	0.0488476	-0.0746613	0.375092	0.48428	0.171966	0.234697	0.366211	0.426046	0.478842	0.0999037	1.05699	1.03439	1.36788	1.36545	0.563923	0.415383	0.565783	0.484247	0.422272	0.644883	0.149587	0.155983	0.0512103	-0.0322447	0.696853	0.909088	0.597459	0.338881	0.489611	0.634526	0.56756	0.00937447	0.0758825	-0.108078	0.0817141	-0.00799461	-0.153679	-0.0926076	-0.197208	0.121468	0.336841
b0953	0.272863	-0.272863	1.38582	2.11529	-0.0995881	0.169539	1.70962	2.42968	1.22686	1.48566	-1.03946	-0.947429	-0.443823	-0.480006	-1.32801	-0.990134	-0.825213	-0.74953	-2.34513	-2.10512	-2.51861	-1.63415	-1.30291	-1.03688	-0.511936	-0.794372	3.11306	3.00286	0.767809	0.336209	1.89591	1.97402	0.742534	1.03777	-2.51651	-2.1044	-1.49047	-1.39287	-3.76681	-4.13397	-1.27565	-2.98118	-1.33828	-2.01134	-3.09352	-2.62374	-1.58414	-1.7741	-4.48198
b0954	-0.00314517	0.00314517	-0.512953	-0.631308	-0.313218	-0.390178	-0.363211	-0.753484	-0.277387	-0.135093	0.0565173	-0.0516341	0.0158236	-0.30751	-0.0632121	0.11419	0.0934193	0.0235758	-1.35938	-1.03882	-1.06753	-1.09955	-0.93096	-0.991515	-0.767147	-0.941275	-1.38487	-1.19923	-0.731952	-0.777679	-1.14449	-1.20642	0.793189	0.96918	1.23677	1.10674	0.58574	0.66087	1.42473	1.4656	-0.257556	0.0861223	0.526521	0.475568	0.717234	0.773862	-2.2045	-1.92691	-0.893032
b0955	-0.0832276	0.0832276	-0.145304	-0.0595769	-0.850731	-0.835743	-0.000182857	0.0408426	-0.698513	-0.763023	-0.504916	-0.575659	-0.644107	-0.629511	-0.783679	-0.680235	-0.66482	-0.704646	-0.709847	-0.703141	-0.765178	-0.863744	-0.531959	-0.758394	-0.156736	-0.236063	-0.274836	-0.0371934	-0.153934	-0.0801894	-0.383388	-0.451441	-0.494144	-0.38805	-0.467783	-0.417149	-0.479218	-0.349763	-0.655647	-0.602647	-0.408303	-0.223563	-0.870056	-0.785702	-0.880718	-0.884336	-0.752539	-0.686464	-0.386573
b0956	0.292638	-0.292638	-0.401171	-0.434342	-0.071148	0.0796347	-0.190515	-0.549177	0.421215	0.246764	0.0870361	0.151328	-0.200182	-0.192418	0.0166482	0.28682	0.141202	0.130849	0.0567995	0.102649	0.342822	0.306304	-0.120665	-0.400788	0.261437	0.0197813	-0.02881	-0.028501	0.208041	0.174562	-0.0832343	0.332733	-0.64933	-0.646839	0.080391	-0.00922117	0.0187118	-0.081395	0.160103	0.25696	0.125466	0.160215	-0.4814	-0.421613	-0.529415	-0.33718	-0.443407	-0.113239	-0.101929
b0957	-0.0391213	0.0391213	-0.218146	-0.297311	-0.466238	-0.473857	-0.0811576	0.0852882	-0.288506	-0.324673	-0.58694	-0.58814	-0.601191	-0.648911	-0.67661	-0.601823	-0.550226	-0.554783	0.262075	0.390057	0.135686	0.0841334	0.76887	0.724097	0.669062	0.739224	0.0718405	-0.0578057	0.287954	0.181107	0.28183	0.244894	-0.426139	-0.478936	-0.102965	-0.137097	-0.128891	-0.0962424	-0.119212	-0.129331	0.0710959	-0.20318	-0.0615711	-0.0127859	-0.109349	-0.141518	-0.0962012	-0.260934	-0.406956
b0958	0.154996	-0.154996	0.589788	0.668776	0.13695	0.195339	1.76398	1.59983	2.94707	2.92508	0.118275	0.187923	0.325459	0.53191	0.536784	0.356354	0.0609231	0.314349	1.02599	0.980026	1.34069	1.24409	1.22253	1.13616	1.73421	1.53647	1.41914	1.51264	-0.0504901	0.0865068	0.412252	0.272248	2.51876	2.82014	0.289304	0.278324	0.155163	0.271943	-0.176259	-0.354923	0.240942	0.0926771	-0.358793	-0.119634	-0.194075	-0.207939	0.0826446	0.202031	0.790493
b0959	-0.148964	0.148964	-0.141618	-0.350062	-0.162798	-0.437082	-0.262139	-0.272019	-0.279268	-0.130061	-0.07208	-0.0766205	0.112549	-0.117618	-0.0457528	-0.342918	0.0694634	0.0940837	0.918161	0.724441	1.11078	0.828904	0.344133	0.263809	0.733647	0.581021	0.420305	0.626045	-0.0134226	0.562418	0.905473	0.421715	-0.204263	-0.515509	-0.296545	-0.400802	0.359102	-0.0324107	-0.246784	-1.19686	0.745131	-0.161378	-0.590114	-0.60509	-0.559447	-0.495169	-0.320873	-0.118339	-0.195527
b0960	-0.0178271	0.0178271	-1.14037	-1.20815	-0.16768	-0.106049	-0.716594	-0.906413	-0.338695	-0.353704	-0.277031	-0.13318	-0.0436916	-0.124204	-0.234019	-0.167084	-0.201004	-0.264186	-1.86157	-1.65059	-1.52122	-1.63446	-1.706	-1.64047	-1.55672	-1.41405	-0.0862248	-0.0464224	-0.203536	-0.171352	-0.196672	-0.30877	-0.653948	-0.544951	-0.102877	-0.194279	-0.439012	-0.209086	0.0309411	0.175301	-0.597918	-0.195308	-0.296757	-0.199018	-0.0464256	-0.261314	-0.164766	-0.22383	-0.0525929
b0961	0.115194	-0.115194	-0.688935	-0.657669	0.434644	0.522404	-0.253217	-0.543217	0.491775	0.527359	0.0439027	0.0577096	0.312619	0.182851	-0.0823048	0.177222	0.178454	-0.317144	-1.02442	-0.863856	-0.488771	-0.559865	-0.96997	-0.453619	-0.458762	-0.753484	-0.741184	-0.507728	-0.207953	-0.977416	-0.560508	-0.562798	-0.736718	-0.379054	0.147568	-0.288558	-0.605271	-0.0573999	0.0635319	0.167863	-1.0381	-0.266237	-0.718694	-0.608239	-0.439446	-0.402812	-0.469816	-0.734646	-0.0513877
b0962	-0.017862	0.017862	0.399427	0.17854	-0.28424	-0.399824	0.24056	0.175905	-0.161425	-0.240475	0.165182	0.131867	0.0965099	-0.0576341	0.129645	0.155568	0.201776	0.162725	0.518672	0.456096	0.682572	0.544676	0.442783	0.479418	0.584742	0.613355	0.138963	0.162322	-0.0152784	-0.0255927	0.22904	0.28073	0.450754	0.240701	0.242343	0.210726	0.430526	0.414633	-0.00653917	-0.0678445	0.37757	0.201353	-0.0763731	-0.0189403	-0.203058	-0.171466	0.120387	0.0789556	0.289145
b0963	-0.100309	0.100309	-0.664655	-0.557358	-0.448337	-0.558943	-0.784435	-0.673175	-0.384224	-0.318993	-0.440212	-0.327485	-0.596673	-0.533699	-0.60054	-0.460741	-0.520913	-0.458137	-0.374436	-0.183815	-0.113568	-0.0710448	0.0337694	-0.186454	0.00776754	-0.0951075	-0.0534761	-0.187163	-0.0423098	-0.0425195	0.0967487	0.148277	-0.386471	-0.381024	-0.238849	-0.343612	-0.232243	-0.330639	-0.0623649	-0.193015	0.0169451	0.0503379	-0.698649	-0.790051	-0.554928	-0.755854	-0.656852	-0.671847	-0.680658
b0964	-0.196691	0.196691	1.30344	1.52511	-0.209743	-0.132006	1.2557	1.39838	0.160586	0.584912	-0.170083	-0.245023	-0.0593239	-0.62579	-0.094594	0.17832	-0.0491994	0.0880266	1.96309	2.09969	1.90577	1.98453	2.02653	2.05187	2.48659	2.44595	0.832418	0.793374	0.298163	0.638336	1.20418	1.07359	0.65989	0.802098	0.224581	0.501771	0.285545	0.398866	-0.103221	-0.75731	0.928713	0.293797	-0.813392	-0.230843	-0.897028	-0.838732	0.0906831	-0.673908	1.14697
b0966	0.269244	-0.269244	2.79743	3.2426	0.811347	1.24629	2.73771	2.86456	1.63754	1.57755	1.29001	1.43986	1.4218	1.2661	1.33298	1.40671	1.38529	1.20938	2.03365	2.09336	1.70758	1.97392	2.33338	2.44288	3.11462	3.06173	1.48576	1.49683	0.496932	0.327496	0.720609	0.75391	1.68006	2.10674	0.331531	0.411902	0.56123	0.378149	0.259688	0.502691	1.08406	0.40852	1.03155	1.14358	0.982726	0.836614	0.878865	1.04551	0.983845
b0967	-0.0541671	0.0541671	-1.055	-1.33268	-0.0256171	-0.055727	-1.09456	-1.08671	-0.337662	-0.404196	-0.0181502	0.0126818	-0.0748296	-0.00256659	-0.0176379	0.15447	-0.119965	-0.00508867	-1.52663	-1.41376	-0.913391	-0.969918	-0.995746	-0.903368	-1.29613	-1.32518	-0.751228	-0.840664	-0.88468	-0.771883	-0.948947	-1.17145	-0.892467	-1.03511	-0.375439	-0.590791	-1.0378	-0.789401	0.0948196	0.0477154	-0.769194	-0.347515	-0.131313	0.0759508	0.152616	0.139053	-0.0952521	-0.187458	-0.28772
b0968	0.422968	-0.422968	0.580273	0.179623	0.702367	0.97381	0.979182	-0.0907425	0.433585	0.490767	0.944853	0.863235	1.37706	0.799072	0.866939	0.795625	1.0834	1.36692	0.67413	0.815771	1.1616	1.24808	0.323212	0.530233	0.972537	1.28686	0.650607	0.758338	0.75785	0.595199	0.729544	0.931876	0.969956	0.767046	0.291793	-0.102918	0.96038	0.927937	-0.883961	-0.10899	0.397898	-0.0573646	-0.00760041	-1.49062	-2.20235	-0.896826	-0.30689	-0.145907	-0.0504389
b0969	0.444561	-0.444561	-0.536685	-1.17157	0.701937	0.478526	-0.146668	-0.747642	0.499843	0.492546	0.76596	0.521697	0.781942	0.351956	0.821476	0.536924	0.765877	0.654285	-0.600243	-0.906868	-1.29201	-0.632875	-0.796061	-1.00174	-0.410445	-0.953805	-0.263123	-0.24516	0.197382	-0.112503	-0.20238	-0.301018	0.411591	0.489989	0.29955	0.338115	0.547414	0.281572	0.725672	0.538727	0.280432	0.384313	-0.332115	-0.372222	-0.221877	-0.412331	-0.495351	-0.118235	-0.782657
b0970	-0.0402614	0.0402614	-1.11957	-0.943973	-0.724422	-0.840971	-0.993017	-1.00978	-0.466573	-0.507879	-2.04267	-2.18009	-2.16529	-2.29749	-2.30703	-2.25141	-2.15629	-2.12601	-1.70435	-1.72005	-1.80081	-1.71277	-1.32346	-1.41723	-1.33935	-1.48731	0.602643	0.540401	0.51192	0.591844	0.870981	0.838997	-0.492331	-0.813196	-0.400568	-0.485489	-0.320444	-0.220237	-0.848899	-0.748928	-0.513433	-0.566396	-1.28889	-1.388	-1.48576	-1.48169	-1.27651	-1.23318	-1.04265
b0972	-0.115438	0.115438	0.0689184	0.404073	-0.484205	-0.363536	-0.391553	-0.0210356	-0.288607	-0.253805	0.0978985	0.25722	0.304285	-0.0792164	0.369722	0.409618	-0.473165	0.232495	0.0070768	0.0923984	-0.167241	0.210413	-0.507107	-0.0559119	-0.283117	-0.112172	0.683762	1.06838	-0.0615374	-0.430717	0.440237	0.525361	0.879743	0.223977	-0.326968	-0.079616	0.564599	0.508157	-0.109505	-1.07132	0.122091	-0.391028	-0.420344	-0.553915	-0.773182	-0.772853	-0.861847	-0.695426	0.507279
b0973	0.160247	-0.160247	0.858861	0.650149	0.243332	-0.140407	0.944434	0.850417	0.306028	0.0938405	1.10985	1.25043	0.769116	0.94482	1.29279	1.17418	0.750922	1.30284	1.02065	0.876944	1.2139	1.07791	0.585639	1.02803	0.846767	1.17539	0.684181	1.10001	0.619413	0.0982304	0.520891	1.05276	2.14803	1.25006	1.01958	1.06147	1.60153	1.75203	0.367613	0.365143	0.545927	0.145751	0.490191	-0.236301	0.21272	0.213258	0.534418	-0.280009	1.08628
b0974	-0.0657325	0.0657325	1.03782	1.18921	0.528481	0.455392	0.29361	0.87322	0.130918	0.359246	0.71892	1.19436	0.201946	1.54336	0.69547	0.287983	0.305858	1.04881	1.01144	0.66926	0.891999	1.18433	0.258692	-0.0651836	1.12237	1.02017	0.957759	1.19306	0.395963	-0.0388072	1.10208	0.195253	1.54906	1.31295	1.41675	0.860491	0.937809	1.03567	-0.310981	0.463357	0.70357	0.418277	-0.026306	-0.342271	0.143802	0.570343	0.399078	0.433951	1.0347
b0975	0.304221	-0.304221	1.91237	2.14446	1.10625	0.77073	1.87216	1.80802	1.42836	1.06436	1.52011	1.63865	1.4371	1.3646	1.72491	1.67085	1.79004	1.33454	1.8709	1.79297	1.69643	1.82552	1.84991	1.39782	1.94685	1.856	1.51222	1.39028	1.50975	0.684509	1.51576	1.13766	2.24181	2.41732	1.09787	1.89058	2.158	1.69095	0.637499	0.506634	1.51792	1.68351	1.41589	1.13467	1.49941	0.841136	1.06759	0.819976	2.01807
b0976	1.14691	-1.14691	1.75323	1.16465	1.20914	-0.23968	0.378202	0.766957	-0.0416935	0.231551	1.26174	1.00529	1.20946	1.28259	1.1275	0.171739	1.11636	0.978318	1.39232	0.919215	1.29145	0.954195	0.147294	1.1009	1.13494	0.597507	0.993168	0.794383	0.79401	-1.14691	0.461987	0.0946349	1.5554	1.11945	0.571049	1.17112	0.574581	0.658208	0.600492	0.49307	0.526843	-0.262739	-0.0860682	1.19907	0.0522192	0.698465	-0.274579	0.832123	1.74015
b0977	0.243776	-0.243776	0.744239	0.76722	-0.253701	-0.203881	0.728476	0.790473	0.346698	0.273205	0.782309	0.972367	1.04267	0.684194	0.84237	0.62992	0.743522	0.498102	0.880259	0.578447	0.922525	1.04763	0.594102	0.962418	0.371549	1.02787	0.796819	0.900101	0.212358	0.335519	0.166862	0.515959	1.60283	1.56317	0.754596	0.747069	0.629268	0.917225	0.661705	-0.0573322	1.12285	-0.792568	-0.179742	0.239465	0.18043	0.181096	0.0310208	0.333518	1.13459
b0978	-0.108203	0.108203	2.91461	2.93558	-0.0722303	-0.332447	3.16856	2.76055	-0.58115	-0.342393	1.82618	1.94299	1.75394	1.54367	1.68993	1.79405	1.86403	1.88727	1.80119	1.77936	1.31783	1.16953	2.38109	2.44087	2.30105	2.38448	1.51406	1.58856	0.633401	0.422544	1.71346	1.71109	1.95324	1.55977	0.822101	0.856605	2.19361	2.2166	-0.346495	-0.237001	0.718732	0.381607	-0.119177	0.0368875	-1.23655	-1.09824	-0.153258	-0.225083	2.69887
b0979	-0.0349416	0.0349416	2.57032	2.76989	-0.230487	-0.361161	2.99174	2.55887	-0.441575	-0.540708	1.68046	1.56723	1.44917	1.37107	1.50001	1.52612	1.78826	1.52467	1.45319	1.60865	0.990237	1.12432	2.23354	2.17233	2.02998	2.14804	1.19783	1.29323	0.426923	0.316412	1.34243	1.49334	1.50015	1.19722	0.733923	0.762618	1.93051	1.99261	-0.142937	-0.0467648	0.313129	0.115136	-0.812599	-0.54625	-1.04055	-1.56825	-1.06899	-0.43381	2.2461
b0980	0.0626543	-0.0626543	3.14052	3.18479	0.104688	0.0736908	3.13206	2.85227	0.372117	0.308035	1.71601	1.80206	1.4906	1.6839	1.71452	1.79871	1.75259	1.92243	2.42923	2.43153	2.13389	2.15636	2.92701	2.8797	2.83669	2.81959	1.70401	1.68639	0.739447	0.815853	1.96346	1.81624	2.36427	2.09883	1.21934	1.28016	2.21642	2.27938	0.39325	0.225571	1.25103	0.797826	0.1979	0.425408	-0.0416617	-0.164028	0.440797	0.353068	2.13867
b0981	0.108587	-0.108587	0.452748	0.312243	-0.244158	-0.339921	0.360444	0.218901	-0.0411938	0.112874	0.226409	0.227394	0.184041	0.23836	0.10322	0.200041	0.31343	0.14407	0.116661	0.245389	0.106191	0.191828	0.25575	0.219372	0.473529	0.259776	0.691613	0.543113	0.0053759	-0.055331	0.167906	0.156327	0.881045	0.763941	0.338745	0.201588	0.36367	0.394983	0.315902	0.193771	0.319122	0.249103	-0.160208	-0.106211	-0.186564	-0.446723	-0.00133223	0.104041	0.407859
b0982	-0.145672	0.145672	1.59328	1.6498	0.359128	1.01082	1.45859	1.46527	1.06145	0.62749	1.57594	0.972976	1.455	1.15327	1.51815	1.23055	0.61908	1.18224	0.669255	1.05482	0.855527	1.20002	1.47287	1.21142	1.70864	1.0035	-0.124262	-0.076127	-0.255369	0.332635	0.17929	0.535555	1.74357	1.02094	0.968969	0.81646	1.21511	1.53306	0.86922	0.218302	1.20574	0.811439	1.02515	0.601429	1.19772	0.115335	1.08056	0.125522	0.989877
b0983	-0.218714	0.218714	0.322532	0.210473	-0.312137	0.372927	-0.173762	0.101396	0.225245	0.0656632	-0.175066	0.42074	-0.0249777	0.188538	0.508549	0.424544	0.154327	0.273924	-0.307031	-0.466298	-0.448567	-0.389837	-0.434594	-0.358392	-0.355315	-0.337258	0.0671414	0.230496	0.203565	-0.116525	0.255644	-0.143709	0.44295	0.281929	-0.179063	-0.0535421	0.16439	0.0834106	0.516821	0.440314	0.186654	0.266763	-0.124385	0.0559761	-0.420266	0.0561842	0.24266	0.196537	-0.060496
b0984	-0.0236388	0.0236388	0.502847	0.301041	0.0379878	0.0118974	-0.0672111	0.06613	0.186984	0.293166	0.32334	-0.0458576	1.03569	0.370513	0.368404	0.460361	0.390262	0.255326	-0.435421	-0.285537	-0.360151	-0.0106086	-0.296504	-0.186563	-0.321366	0.151944	0.104109	0.35659	-0.0028772	-0.0369475	-0.0871179	0.308393	0.870063	0.616494	0.273777	0.377821	0.571768	0.628777	0.195285	0.380177	0.166171	0.50373	-0.0536635	0.0781529	0.308134	0.116541	0.300193	0.366913	0.14988
b0985	0.395105	-0.395105	-0.599903	-0.197549	0.121287	-0.019754	-0.258818	-0.350729	0.101583	0.151357	-0.0894973	-0.116547	0.10955	0.0436183	-0.0566042	0.196275	0.0392352	0.309575	-0.627913	-1.02991	-0.280838	-0.289286	-0.296969	-0.140436	-1.15757	-1.96045	-0.367619	0.433011	-0.203457	0.222709	-0.561947	0.229029	0.121476	-0.121633	-0.31853	-0.00576494	-0.23689	-0.142824	0.522705	0.387736	-0.290901	0.113543	-0.396811	0.022839	-1.21067	-0.422517	-0.27837	-0.282576	0.03681
[truncated: 3,022 more rows]
[truncated: 229 more columns]

## Sheet: RNAseq-2 Expression
	kan1__kan__1	kan1__kan__2	kan1__kan__3	kan4__kan__1	kan4__kan__2	kan4__kan__3	amp7__amp__1	amp7__amp__2	amp7__amp__3	wt__ctrl1__1	wt__ctrl1__2	wt__ctrl1__3	amp9__amp__1	amp9__amp__2	amp9__amp__3	chl2__chl__1	chl2__chl__2	chl2__chl__3	chl9__chl__1	chl9__chl__2	chl9__chl__3	cpr4__cpr__1	cpr4__cpr__2	cpr4__cpr__3	cpr9__cpr__1	cpr9__cpr__2	cpr9__cpr__3	dox2__dox__1	dox2__dox__2	dox2__dox__3	dox5__dox__1	dox5__dox__2	dox5__dox__3	ery2__ery__1	ery2__ery__2	ery2__ery__3	ery6__ery__1	ery6__ery__2	ery6__ery__3	fox1__fox__1	fox1__fox__2	fox1__fox__3	fox8__fox__1	fox8__fox__2	fox8__fox__3	trm6__trm__1	trm6__trm__2	trm6__trm__3	trm7__trm__1
[truncated: 3,880 more rows]
[truncated: 35 more columns]
