# Supplementary material for: Independent component analysis recovers consistent regulatory signals from disparate datasets
Source: PLoS Comput Biol. 2021 Feb 2;17(2):e1008647. doi: 10.1371/journal.pcbi.1008647 (PMC7888660; doi:10.1371/journal.pcbi.1008647)
Supplement: S3 Dataset — (XLSX) [file pcbi.1008647.s014.xlsx]

## Sheet: MA-1 Expression
	dinI___U_N0025_r1	dinI___U_N0025_r2	dinI___U_N0025_r3	dinP___U_N0025_r1	dinP___U_N0025_r2	dinP___U_N0025_r3	lexA___U_N0025_r1	lexA___U_N0025_r2	lexA___U_N0025_r3	lon___U_N0025_r1	lon___U_N0025_r2	lon___U_N0025_r3	luc___U_N0025_r1	luc___U_N0025_r2	luc___U_N0025_r3	mazF___U_N0025_r1	mazF___U_N0025_r2	mazF___U_N0025_r3	recA___U_N0025_r1	recA___U_N0025_r2	recA___U_N0025_r3	relE___U_N0025_r1	relE___U_N0025_r2	relE___U_N0025_r3	ruvA___U_N0025_r1	ruvA___U_N0025_r2	ruvA___U_N0025_r3	sulA___U_N0025_r1	sulA___U_N0025_r2	sulA___U_N0025_r3	umuD___U_N0025_r1	umuD___U_N0025_r2	umuD___U_N0025_r3	uvrA___U_N0025_r1	uvrA___U_N0025_r2	uvrA___U_N0025_r3	yebF__U_N0075_r1	yebF__U_N0075_r2	yebF__U_N0075_r3	luc___U_N0075_r1	luc___U_N0075_r2	luc___U_N0075_r3	zipA__U_N0075_r1	zipA__U_N0075_r2	zipA__U_N0075_r3	luc___U_N0000_r1	luc___U_N0000_r2	luc___U_N0000_r3	b2618_U_N0075_r1
b0001	0.840324	0.817116	0.782395	0.456536	0.834057	0.837159	0.811552	0.692757	1.01241	0.740709	0.6563	0.840106	0.717661	1.33449	0.994904	0.423549	0.869972	0.579117	0.667295	0.640628	1.526	1.05233	0.872787	0.713311	1.06384	1.22857	1.09403	1.19296	1.14955	0.88764	0.955859	1.19219	1.01087	1.31703	1.02168	1.26337	1.06891	2.033	1.2999	1.13865	2.14698	1.83898	1.65264	2.29342	1.98982	2.13851	2.6002	2.21809	3.33949
b0002	0.360674	0.311461	0.403289	0.534562	0.646785	0.513079	0.764547	0.701451	0.652764	0.616756	0.697661	0.392055	0.51487	0.681034	0.918392	0.270306	0.310089	0.52401	0.856252	1.03496	0.701	0.292892	0.241009	0.143956	0.455178	0.485136	0.69804	0.606141	0.731234	0.677987	0.875223	0.665265	0.800703	0.90372	0.619355	0.458192	0.504936	0.375385	0.391055	0.541803	0.623916	0.652345	0.841768	0.288475	0.300774	0.299758	0.386143	0.494328	0.32787
b0003	0.817615	0.715567	0.836695	0.861881	0.991934	0.87779	1.10902	1.02504	1.06027	0.953603	1.00757	0.79258	0.967131	1.06407	1.0189	0.81468	0.820466	1.00557	1.11196	1.14735	1.01523	0.622959	0.621062	0.513569	0.798965	0.904712	0.950739	0.893819	0.89833	0.964194	1.20757	1.05725	1.09969	1.08638	0.885493	0.866049	0.572365	0.65613	0.378889	0.551514	0.788768	0.890945	0.686206	0.70429	0.621074	0.693929	0.68214	0.902184	0.677413
b0004	-0.0145588	0.0946645	0.0953422	0.132429	0.312803	0.077674	0.250835	0.206591	0.304692	0.328354	0.370837	-0.00238776	0.0344916	0.252034	0.0862504	-0.0848095	-0.00889941	0.0312611	0.236092	0.419413	0.274844	-0.0238049	-0.073324	-0.0762851	-0.0505434	0.0340316	0.270009	0.140869	0.137971	0.213252	0.334447	0.177583	0.385959	0.287114	0.213048	0.181928	0.13637	-0.108835	0.1111	0.0807749	0.265477	0.141093	0.676756	0.0579584	-0.00549983	0.249526	0.199842	0.426263	-0.136264
b0005	0.15126	0.206847	0.170558	0.091912	0.361436	0.124674	0.271553	0.419874	0.27249	0.240048	0.237374	0.123591	0.0567715	0.17925	0.0159988	0.175755	0.191412	0.095263	0.244635	0.258581	0.222852	0.238512	0.253177	0.033333	0.204867	0.183435	0.333275	0.167613	0.176238	0.25048	0.364366	0.342948	0.201669	0.199836	0.175197	0.0225187	0.030481	0.0220984	-0.0783709	0.0752387	0.245659	0.133913	0.238576	0.111465	0.110704	0.247598	0.207732	0.122417	0.323693
b0006	1.00666	0.935163	0.860495	0.881475	1.08768	0.625032	0.881986	0.806704	0.895722	1.06137	0.890873	0.814759	0.82024	0.677707	0.780471	0.664816	0.606116	0.570346	0.839032	0.91455	0.765439	0.319052	0.334537	0.0122039	0.927169	0.76979	0.831017	0.653004	0.917624	0.813727	0.918536	0.704612	0.75774	0.566642	0.796872	0.584464	0.372425	0.367184	0.35439	0.467602	0.609384	0.421059	0.56087	0.423475	0.442001	0.428731	0.53261	0.706901	0.211633
b0007	-0.343835	-0.494716	-0.501473	-0.434952	-0.328876	-0.515752	-0.44738	-0.372092	-0.386606	-0.379659	-0.381249	-0.493022	-0.489885	-0.596717	-0.750067	-0.716571	-0.51033	-0.741584	-0.444246	-0.523134	-0.450346	-0.643052	-0.533043	-0.709523	-0.365242	-0.567794	-0.549976	-0.646881	-0.557712	-0.664718	-0.495851	-0.579425	-0.661225	-0.570752	-0.590086	-0.631912	0.266655	-0.185761	0.111206	0.0285827	0.000297477	-0.55235	-0.221836	-0.184411	-0.261301	-0.681281	-0.499587	-0.642778	0.099515
b0008	-0.129962	-0.215716	-0.284674	-0.0348503	-0.0669537	-0.360941	-0.233761	-0.256602	-0.157869	-0.141302	-0.273567	-0.303889	-0.233997	-0.216505	-0.708005	-0.993855	-1.02297	-1.02436	-0.416326	-0.294376	-0.497164	-1.02068	-1.11369	-1.37222	-0.208551	-0.294376	-0.387663	-0.67672	-0.58617	-0.627607	-0.371773	-0.726496	-0.547719	-0.60259	-0.336245	-0.320527	-0.436428	-0.490886	-0.382472	-0.304459	-0.0751478	-0.221209	-0.354231	-0.31972	-0.341514	-0.20133	0.0416921	-0.0620905	-0.138509
b0009	0.779901	0.697923	0.637898	0.734404	0.600938	0.672148	0.72219	0.753527	0.785627	0.87375	0.681693	0.590254	0.73756	0.74138	0.434487	0.151104	0.592077	0.523712	0.648479	0.755239	0.664731	0.483557	0.504119	0.605148	0.717934	0.683836	0.623714	0.453683	0.886679	0.437644	0.701424	0.607982	0.58318	0.674316	0.645312	0.734302	0.691594	0.608072	0.616778	0.813639	1.04564	0.430592	0.613899	0.859356	0.644299	0.643379	0.752723	0.646704	1.04222
b0010	0.43567	0.434086	0.466978	0.537017	0.252825	0.323888	0.516215	0.592537	0.581517	0.409045	0.325226	0.370635	0.478052	0.391954	0.208846	-0.0334492	0.571063	0.372345	0.511317	0.536975	0.433569	0.873601	0.788041	0.984424	0.576485	0.30985	0.473684	0.353187	0.528102	0.133006	0.451798	0.455779	0.3332	0.400691	0.392775	0.420218	0.603574	0.299751	0.50022	0.479417	0.677467	0.356818	0.419751	0.584634	0.397233	0.440283	0.302229	0.289985	0.661181
b0011	0.6828	0.554864	0.560499	0.580518	0.591711	0.44489	0.614434	0.650302	0.87678	0.561639	0.458046	0.445004	0.651565	0.491276	0.267817	-0.208036	0.627171	0.307731	0.638422	0.748231	0.66391	0.67939	0.678119	0.477415	0.610665	0.444013	0.655549	0.537644	0.689178	0.31937	0.655278	0.706193	0.35755	0.468601	0.558948	0.442364	0.856269	0.173732	0.470636	0.503911	0.890506	0.361674	0.205915	0.592307	0.318506	0.417249	0.465203	0.493335	0.580375
b0013	0.189759	0.19962	0.140634	0.208871	0.0710975	-0.000492288	0.285851	0.226707	0.226134	0.0969424	0.053016	0.122832	0.166992	0.0828631	-0.2687	-0.310483	0.0403414	-0.316116	0.295652	0.435954	0.26632	0.142922	-0.0128437	-0.147888	0.162829	0.0847755	0.283803	-0.00519838	0.150161	-0.347535	0.347154	0.445968	-0.0545402	0.104917	0.119563	0.0309997	0.199502	-0.128871	0.147403	-0.224833	0.234368	-0.303033	-0.223259	0.0897541	-0.136322	0.0343327	0.00546399	-0.128092	0.240761
b0014	0.416807	0.620936	0.704619	1.15175	0.900274	1.05092	0.944055	0.997559	1.13851	0.802679	1.12192	0.589357	1.11147	1.40902	1.27547	1.20978	1.39598	1.12143	1.11585	1.33194	1.07074	1.26569	0.990106	0.325529	0.467618	0.593147	1.00178	0.722406	0.880187	0.533277	1.18795	1.21512	0.945628	1.09589	1.1033	1.04032	0.964695	0.763379	1.1061	1.63772	2.22328	1.35836	0.760414	1.36457	0.953146	0.301436	0.140967	0.938459	1.37754
b0015	1.08212	1.00732	1.2887	1.45212	1.36187	1.36168	1.50936	1.37692	1.66912	1.33978	1.45745	1.07823	1.40823	1.6588	1.46738	2.25022	2.13351	1.81959	1.68138	1.67431	1.62007	1.78283	1.27498	0.731479	0.907224	1.21616	1.32173	0.926997	1.50844	0.824643	1.48982	1.7065	1.44931	1.38221	1.51791	1.42618	1.2951	1.26353	1.33099	1.67808	2.40484	1.58801	1.15095	1.76296	1.16239	1.11766	0.941658	1.32317	1.58722
b0016	-0.112697	0.00730022	-0.10775	0.0224883	0.0901238	0.121219	0.0842171	0.0161742	0.0622497	0.0627728	0.176404	-0.0287651	0.192501	0.246293	0.210273	1.09492	0.843092	0.709647	0.0871133	0.0408899	0.25253	0.338471	0.231623	-0.224269	-0.0719559	-0.00379427	-0.00723029	0.0438847	0.0367267	0.237612	0.193132	0.260455	0.212239	0.166324	0.239663	0.118913	0.0555992	0.261228	-0.0229238	0.257998	0.478552	0.367624	0.103179	0.203148	0.130971	0.170824	0.225414	0.239222	0.188678
b0019	0.862275	0.748809	0.660092	0.772977	0.733302	0.517924	0.690129	0.787286	0.699085	0.642145	0.852583	0.441752	0.731449	0.316096	0.827711	1.01897	0.763968	0.952103	0.782278	0.554877	0.585029	0.733823	0.348254	0.790197	0.68327	0.583597	0.63012	0.385678	0.713558	0.0268723	0.590434	0.497016	0.605362	-0.0115235	0.431348	0.510008	0.779885	0.181095	0.908266	0.806841	1.42298	0.652691	0.165602	1.16048	1.16818	0.167621	0.368983	0.420405	1.05479
b0020	0.525732	0.24545	0.169555	0.400346	0.10293	0.0952597	0.218254	0.368884	0.200491	0.309412	0.445793	0.161682	0.231322	-0.279012	0.306525	0.948905	0.710547	0.81244	0.253565	-0.0288355	-5.86498e-05	0.356933	-0.07486	0.166818	0.307789	0.0332689	0.0553486	-0.205127	0.142724	-0.764855	-0.00653069	-0.0388304	0.0322007	-0.308527	-0.121693	-0.0149177	0.250303	-0.0808278	0.314119	0.283786	1.16154	0.437862	-0.20677	0.621821	0.680884	-0.178759	-0.24891	-0.151088	0.533632
b0022	-0.998536	-1.03562	-1.19485	-1.47651	-1.35764	-1.20108	-1.43238	-1.32527	-1.32224	-1.16019	-1.28712	-1.13961	-1.13946	-1.22254	-1.55984	-1.10928	-1.38017	-1.28497	-1.71031	-2.00416	-1.39498	-0.304047	-0.391888	0.0974918	-1.10493	-1.19939	-1.6813	-1.66546	-1.61642	-1.46181	-1.73353	-1.44612	-1.4923	-1.19558	-1.0797	-0.728152	-0.146816	-0.418627	-0.203182	-0.468124	-0.400564	-0.348245	-0.263349	-0.248716	-0.350578	-0.320985	-0.260436	-1.02182	0.018532
b0023	0.619462	0.449215	0.464188	0.73895	0.70226	0.677619	0.670871	0.84442	0.919309	0.760785	1.12357	0.535944	0.467878	0.849596	0.86978	0.901683	0.877199	1.16338	0.965009	0.724912	1.00699	1.43891	1.04909	1.20441	0.773159	0.78802	0.91079	0.886752	1.04387	0.384008	0.79581	1.03779	1.14596	0.463889	0.845805	1.08258	0.872377	0.601033	0.831051	0.561344	1.16563	0.687847	0.800022	1.08197	0.967636	1.70554	1.58118	0.620423	0.567668
b0024	1.05787	0.688624	0.86868	0.704135	0.606377	0.836992	0.762534	0.961529	0.715593	0.934245	0.77623	0.698315	0.750838	0.593806	0.900732	1.00844	0.657354	0.717711	0.846242	0.36876	0.651726	0.62752	0.105561	0.52572	0.49474	0.72409	0.648972	0.597183	0.673252	0.153985	0.831456	0.7316	0.668663	0.650978	0.234255	0.280221	-0.15065	-0.196535	0.322671	0.207478	0.827449	0.854696	-0.269702	0.648651	0.404636	0.46983	0.312048	0.411352	0.621359
b0025	0.73405	0.534059	0.503601	0.693343	0.61768	0.443928	0.580393	0.665869	0.668487	0.622141	0.779596	0.400801	0.503199	0.368575	0.756314	0.261268	0.261108	0.356019	0.649145	0.494581	0.507747	0.850328	0.594577	0.810438	0.47473	0.45626	0.536213	0.448583	0.604447	0.122652	0.45502	0.436797	0.487112	0.480758	0.288875	0.307461	0.436374	0.304529	0.711468	0.745806	1.36466	1.12666	0.806007	0.780203	0.7418	0.228112	0.224075	0.455072	0.978011
b0026	0.642126	0.631266	0.553203	0.730187	0.623581	0.53791	0.643948	0.617365	0.760659	0.592548	0.696124	0.510784	0.638662	0.58385	0.782846	0.56748	0.44804	0.630319	0.595346	0.507423	0.582232	0.698464	0.340623	0.502601	0.503343	0.478912	0.548895	0.483409	0.712139	0.295711	0.58824	0.632493	0.46735	0.685891	0.286131	0.471825	0.76657	0.527378	0.860996	0.770529	1.37401	1.17312	1.04066	0.89529	0.812991	0.712995	0.773338	0.626109	1.06569
b0027	1.04416	0.986881	1.02539	1.17545	1.10349	0.995201	1.17127	1.04907	1.18878	1.04089	1.24003	0.932753	1.05963	0.771095	1.09054	0.781887	0.731665	0.922336	1.11684	0.995513	0.96319	1.05837	0.963507	0.831089	0.962295	0.830366	0.85384	0.865124	0.983212	0.532385	0.918756	0.926268	0.898603	0.894907	0.54435	0.757991	0.670387	0.197858	0.793561	0.8832	1.37553	1.08111	0.560892	0.941493	0.796096	0.964099	0.523731	0.645362	0.91346
b0028	0.662191	0.565814	0.510913	0.801466	0.633189	0.602385	0.685389	0.608141	0.76626	0.696322	0.679426	0.492757	0.611022	0.570667	0.729627	0.672099	0.618644	0.701931	0.727435	0.650707	0.532239	0.584565	0.408799	0.328215	0.617921	0.43775	0.523267	0.533015	0.69959	0.141544	0.558687	0.539197	0.522804	0.66848	0.240587	0.516894	0.425272	0.0644272	0.385147	0.398346	0.990426	0.809832	0.609805	0.467056	0.511286	0.550256	0.182068	0.604909	0.419544
b0029	0.425359	0.427822	0.466928	0.361323	0.554996	0.491245	0.380205	0.466866	0.514613	0.584426	0.508423	0.320632	0.463931	0.398184	0.388953	0.559161	0.445446	0.467333	0.488479	0.348842	0.37461	0.354293	0.106053	0.110882	0.454622	0.294056	0.378669	0.51509	0.428135	0.254916	0.577785	0.446069	0.440574	0.630891	0.0913595	0.337578	0.395606	0.123973	0.349017	0.316008	0.784182	0.63892	0.63783	0.525791	0.396211	0.635598	0.342702	0.610663	0.290014
b0030	0.0513626	0.036028	0.121627	0.122231	0.242608	0.203501	0.281151	0.226441	0.409457	0.351319	0.10176	-0.167747	0.224716	0.158479	0.165504	0.00841139	-0.0143039	0.143808	0.186494	0.0973227	0.100198	-0.367048	-0.405518	-0.382001	0.250957	0.0719559	0.0732227	0.179924	0.127774	-0.107652	0.322325	0.132773	0.143812	0.379424	-0.0699363	0.0155479	-0.473039	-0.669566	-0.450327	-0.291473	-0.140758	-0.0654699	-0.365607	-0.376044	-0.440129	-0.571043	-0.197378	0.131836	-0.123873
b0031	0.875715	0.704345	0.690553	0.816158	0.785184	0.656536	0.873095	0.944999	0.914196	0.880347	0.943366	0.679402	0.678377	0.716431	0.760001	0.220461	0.112016	0.563307	0.832031	0.741329	0.707154	0.070163	-0.268233	-0.099498	0.70116	0.605461	0.468909	0.579855	0.748644	0.323771	0.828322	0.690518	0.66985	0.971509	0.684856	0.634527	0.227165	0.300829	0.286522	0.35678	0.917732	0.922329	0.794361	0.433568	0.417659	0.253945	0.380826	0.694765	0.240558
b0032	1.37411	1.21544	1.06451	0.947791	0.826824	0.591612	0.827145	0.636271	0.827814	0.729457	0.325016	0.887479	0.826252	0.877242	0.489112	0.457504	0.441716	0.309968	0.296217	0.195744	0.355858	0.388947	0.323796	0.20709	0.913614	0.820354	0.427091	0.439694	0.395478	0.473493	0.622847	0.376126	0.432695	0.926663	0.739922	0.957599	0.584246	0.811582	0.309102	0.494217	1.14241	0.772491	0.986365	0.888759	0.610645	0.45204	0.852647	0.561663	0.722989
b0033	1.1674	0.900054	0.93963	0.82839	0.75121	0.665871	0.734015	0.791892	0.761767	0.696565	0.376344	0.79684	0.86346	0.764045	0.597778	0.735697	0.261645	0.373549	0.535557	0.393241	0.396999	0.290573	0.218624	0.209686	0.761798	0.65295	0.514402	0.578588	0.516459	0.415307	0.715082	0.589351	0.500746	0.957465	0.588141	0.773425	0.518659	0.576419	0.291464	0.321936	0.647966	0.635636	0.898897	0.659253	0.471331	0.503272	0.832843	0.757673	0.404913
b0034	-0.424637	-0.608587	-0.497885	-0.705335	-0.600081	-0.86623	-0.478682	-0.345373	-0.48916	-0.477502	-0.745897	-0.758537	-0.559184	-0.430582	-0.453795	-0.734676	-0.84448	-0.786617	-0.742864	-0.601573	-0.796381	-0.860643	-0.922455	-0.798097	-0.696921	-0.663248	-0.698047	-0.611542	-0.689134	-0.597958	-0.619828	-0.757912	-0.788044	-0.48439	-0.783693	-0.842919	-0.763905	-0.713786	-0.871283	-0.966145	-0.376984	-0.546062	-0.432393	-0.797411	-0.806052	-1.14645	-1.26181	-0.369568	-0.941827
b0035	-0.360641	-0.386579	-0.29252	-0.283386	-0.208865	-0.36533	-0.240792	-0.232052	-0.363015	-0.335246	-0.240673	-0.309313	-0.340539	-0.395898	-0.312192	-0.283177	-0.308598	-0.270165	-0.240618	-0.0641233	-0.38273	-0.407838	-0.27379	-0.578506	-0.239642	-0.35666	-0.204491	-0.100419	-0.322	-0.25545	-0.0158941	-0.182065	-0.253454	-0.12872	-0.284176	-0.59081	-0.0730367	-0.336508	-0.182637	-0.360058	-0.345624	-0.20655	-0.0708914	-0.362676	-0.406385	-0.560765	-0.572078	-0.352233	-0.34676
b0036	0.254455	0.209522	0.28561	0.253197	0.360246	0.312212	0.401459	0.257521	0.334232	0.110119	0.344144	0.234976	0.270764	0.407388	0.288673	0.256755	0.21846	0.173427	0.387537	0.489368	0.28906	0.172191	0.306157	0.0381686	0.291118	0.229076	0.387806	0.496715	0.368486	0.315508	0.490797	0.407116	0.27548	0.422955	0.151952	0.140761	0.311279	0.202097	0.135618	0.09796	0.258396	0.412747	0.453219	0.203583	0.129426	0.259176	0.157809	0.350401	0.281941
b0037	0.105671	0.041292	-0.0170864	-0.00603701	0.0494544	-0.0872651	0.110371	-0.0808812	0.000481194	-0.025024	-0.0577388	-0.0136218	-0.040603	-0.0788179	-0.144944	-0.04991	-0.00937003	-0.0736109	-0.0328233	0.00353582	-0.0790571	-0.0658492	-0.159531	-0.389219	0.0736199	-0.10433	0.084513	0.0195839	0.000354915	-0.0426837	0.13919	0.0895136	-0.0918798	0.00990558	-0.195725	-0.245201	0.00880993	-0.257092	-0.228314	-0.244602	-0.073049	0.0425788	0.128108	-0.292993	-0.141789	-0.196074	-0.37085	-0.128134	-0.213162
b0038	-0.170451	-0.347109	-0.429278	-0.449625	-0.400054	-0.624525	-0.420252	-0.58631	-0.575192	-0.603669	-0.618637	-0.505684	-0.49074	-0.584624	-0.538778	-0.54955	-0.476035	-0.516517	-0.427638	-0.425341	-0.400177	-0.388377	-0.41947	-0.721779	-0.308279	-0.463379	-0.370855	-0.359808	-0.468462	-0.430201	-0.203203	-0.486294	-0.471585	-0.512483	-0.580578	-0.588104	-0.114076	-0.188876	-0.175805	-0.324305	-0.133699	-0.163713	-0.0987283	-0.292471	-0.230075	-0.0444544	-0.219019	-0.0697386	0.215185
b0039	0.903784	0.83285	0.7402	0.692213	0.844445	0.570038	0.713954	0.627732	0.646305	0.51905	0.684086	0.713544	0.737326	0.690272	0.53105	0.870243	0.67398	0.582779	0.720361	0.811643	0.768547	0.72909	0.878086	0.775439	0.659916	0.547012	0.829657	0.689462	0.631724	0.73936	0.777831	0.775715	0.551481	0.519703	0.567273	0.432134	0.573068	0.751257	0.482567	0.607208	1.03144	0.78059	0.463245	0.876913	0.733417	0.730428	0.682994	0.762354	0.961633
b0040	0.146498	0.0471229	0.0804326	-0.0196009	0.130854	-0.0324064	0.210684	0.0157818	0.164416	0.0379433	0.101422	-0.00282794	0.0743931	0.033824	0.00209053	0.13938	0.153519	0.00123113	0.18355	0.222514	0.0978351	0.245807	0.170069	0.0216727	0.20888	0.0950651	0.149669	0.128951	0.07285	0.0945037	0.270496	0.147494	-0.0280548	0.127305	-0.161806	-0.0202745	0.375584	0.322216	0.168125	0.15887	0.226165	0.0296856	-0.00820028	0.256435	0.193937	0.301306	0.24177	0.250431	0.620442
b0041	-0.197176	0.00317013	-0.322793	-0.207342	-0.0588768	-0.294559	-0.245333	-0.181461	-0.015943	-0.427065	-0.0716778	-0.21003	-0.260531	-0.291026	-0.282615	-0.360196	-0.237647	-0.547102	-0.085877	0.0433302	-0.162812	-0.325924	-0.306324	-0.521217	-0.351203	-0.227626	-0.257348	-0.196474	-0.228705	-0.18385	-0.119453	-0.0688288	-0.328831	0.0199629	-0.523795	-0.463017	0.181829	-0.275974	-0.0907815	-0.205777	-0.188675	-0.412788	-0.0992413	-0.241912	-0.272379	-0.226222	-0.348751	-0.253063	0.0113331
b0042	0.398421	0.348739	0.218816	0.228724	0.331469	0.174862	0.253544	0.322066	0.447744	0.140814	0.255213	0.246446	0.223151	0.139558	0.0211323	0.108701	0.0415734	-0.0958553	0.261409	0.393781	0.328843	0.051339	0.106918	-0.0395718	0.261921	0.0981572	0.522465	0.363544	0.34556	0.224275	0.508905	0.271441	0.150615	0.339356	0.275498	0.0783909	0.305313	0.118344	0.161912	0.327126	0.15388	0.0905331	0.0944068	0.220919	0.216477	0.245415	0.245434	0.304038	0.515889
b0043	-0.170229	-0.133212	-0.195066	-0.26067	-0.280946	-0.281049	-0.148726	-0.184213	-0.125423	-0.387984	-0.324435	-0.33656	-0.197033	-0.287113	-0.541601	-0.545751	-0.377901	-0.543084	-0.125313	-0.0490509	-0.0602051	-0.338758	-0.372283	-0.541143	-0.184511	-0.366063	-0.0779756	-0.311136	-0.142198	-0.275424	0.0149012	-0.165065	-0.309533	-0.0592304	-0.329166	-0.362538	0.427374	-0.36901	0.104012	0.0269453	-0.100307	-0.355771	0.0256585	-0.0475971	-0.270442	-0.263593	-0.323703	-0.309687	0.00748569
b0044	0.483945	0.574457	0.477431	0.609785	0.521749	0.513535	0.497907	0.588459	0.63452	0.27963	0.312642	0.38938	0.5939	0.504985	0.192723	-0.0409835	0.537901	0.178876	0.650285	0.76455	0.618675	0.486211	0.438175	0.239086	0.506863	0.354375	0.712402	0.507527	0.609232	0.519865	0.605571	0.690365	0.439211	0.532286	0.408142	0.450801	0.688909	0.184736	0.495779	0.528916	0.626749	0.488263	0.182803	0.616244	0.35839	0.61808	0.480593	0.537561	0.571554
b0045	-0.0345803	-0.172639	-0.0898178	0.0289314	-0.049793	-0.210795	0.00968861	0.0441602	-0.0715554	-0.131354	-0.073517	-0.143769	-0.154627	-0.111232	-0.482119	-0.964124	-0.22532	-0.48447	0.0949904	0.2362	-0.0481345	-0.210431	-0.383152	-0.37037	-0.228103	-0.2281	-0.0727164	-0.130203	-0.0268351	-0.364496	0.0161462	0.00838294	-0.254293	-0.182949	-0.307238	-0.316895	0.0187165	-0.604382	0.0971311	-0.0399714	-0.11011	-0.442446	-0.476825	-0.354004	-0.39888	-0.440684	-0.353294	-0.342421	-0.0561999
b0046	0.726372	0.75049	0.784719	0.840915	0.676477	0.818616	0.795695	0.809055	0.933182	0.706057	0.659769	0.670759	0.798091	0.712335	0.445715	0.27026	0.877664	0.521876	1.02109	0.918177	0.817043	0.757667	0.48374	0.356731	0.718318	0.749161	0.80653	0.646046	0.761501	0.513589	0.811858	0.817566	0.772594	0.771959	0.772352	0.69524	0.680499	0.479228	0.607862	0.584742	0.909248	0.411687	0.244008	0.838747	0.599604	0.856881	0.862074	0.81329	0.889859
b0047	-0.201244	-0.415595	-0.617086	-0.469622	-0.60982	-0.456124	-0.404891	-0.444377	-0.378241	-0.673685	-0.530547	-0.566027	-0.376202	-0.52621	-1.0274	-1.00352	-0.48619	-1.01704	-0.574848	-0.326893	-0.373145	-0.681012	-0.907909	-0.905813	-0.598673	-0.490761	-0.617126	-0.663847	-0.515626	-0.964985	-0.469721	-0.421418	-0.820319	-0.62992	-0.672243	-0.55177	-0.213121	-0.844929	0.0579017	-0.556139	-0.185607	-0.856634	-1.00408	-0.324412	-0.27999	-0.526488	-0.535749	-0.529505	-0.0953471
b0048	0.865631	0.855041	0.763773	0.910533	0.843956	0.973497	0.865206	0.960879	1.06066	0.934277	1.00511	0.820209	0.849718	0.707412	0.705347	0.582539	1.09195	1.02833	1.09062	0.896249	1.05566	1.36029	1.29358	1.51556	0.928871	0.933042	1.04191	0.973608	1.11356	0.501373	0.90722	1.15869	0.989989	0.706009	1.05511	1.06689	0.726403	0.244485	0.53741	0.475486	0.884177	0.117153	0.225495	0.8862	0.743114	1.38298	0.88683	0.762036	1.63517
b0049	0.81608	0.677806	0.652653	0.773456	0.717237	0.738803	0.720467	0.716022	0.685482	0.718858	0.584788	0.700553	0.773149	0.37465	0.555077	-0.009739	0.203931	0.256306	0.725649	0.641207	0.45384	0.361724	0.236674	0.163249	0.736403	0.597558	0.600266	0.354967	0.547613	-0.0380252	0.547144	0.582353	0.349304	0.320738	0.384614	0.658294	0.217942	0.065022	0.435352	0.254425	0.648829	0.141382	-0.387247	0.65273	0.425327	0.801867	0.730274	0.727972	0.640176
b0050	0.627918	0.473158	0.463887	0.325371	0.597645	0.625541	0.35596	0.458701	0.591608	0.457006	0.262281	0.526074	0.575359	-0.039678	0.454436	0.384365	0.373263	0.222457	0.433388	0.180214	0.252042	0.374248	0.0714734	-0.255013	0.677414	0.497048	0.638655	0.354156	0.436955	-0.291702	0.20746	0.381938	0.177203	0.0629011	0.317535	0.553905	0.294331	0.184808	0.271057	0.662481	0.97023	0.426956	-0.532667	1.01535	0.802979	0.992576	1.07013	0.775323	1.00207
b0051	0.923703	0.896195	0.75639	0.732161	0.764301	0.855699	0.846991	0.881482	0.611455	0.722818	0.643704	0.742898	0.835752	0.408236	0.798758	0.561974	0.611853	0.795549	0.76785	0.490233	0.594886	0.451941	0.119693	0.0212168	0.869318	0.7646	0.527359	0.553322	0.654527	0.144957	0.491571	0.591954	0.654174	0.0600207	0.584768	0.739661	0.73289	0.409964	0.564531	0.826586	1.17159	0.546082	-0.155948	1.11439	0.982039	0.904899	0.878457	0.850349	1.24904
b0052	0.896032	0.935511	0.774984	0.766346	0.765691	0.919338	0.747873	0.875787	0.95338	0.777656	0.816143	0.822492	0.922701	0.320274	0.767703	0.560683	0.517297	0.796428	0.80494	0.753777	0.610454	0.825853	0.354422	0.214922	0.864769	0.79603	0.780714	0.646082	0.77942	0.0916332	0.59638	0.817479	0.733186	0.285953	0.933551	0.908137	0.774901	0.721618	0.727611	1.15273	1.50408	1.06264	-0.0292427	1.39647	1.25451	1.28382	1.39115	1.10956	1.60669
b0053	0.473627	0.538016	0.331296	0.227773	0.218732	0.388187	0.349036	0.41824	0.543177	0.405008	0.351055	0.365724	0.36015	0.23159	0.379796	0.160431	0.0723024	0.330061	0.405095	0.102264	0.295038	0.347109	-0.134373	-0.223679	0.407988	0.329625	0.236659	0.169511	0.214157	-0.113759	0.157245	0.279206	0.255814	-0.0272574	0.282194	0.366174	0.756773	0.500398	0.746365	0.806721	0.903932	0.833714	0.227926	0.867496	0.765253	0.401172	0.645683	0.550266	0.959365
b0054	1.11339	1.17303	1.0304	0.892255	1.06352	1.11537	1.09568	1.23153	1.11336	1.17789	1.13422	1.06497	1.0362	0.640998	1.0486	0.330927	0.559022	0.775352	1.03515	0.506926	1.07193	1.08046	0.663657	0.42078	1.04772	1.16138	1.02464	0.867023	1.23686	0.701326	0.934918	1.18031	1.10654	1.07965	0.805165	1.24606	1.00352	0.997888	1.18733	1.34904	1.66646	1.41673	0.594381	1.76309	1.63635	1.23783	1.37134	1.10778	2.36837
b0055	0.428736	0.319985	0.318938	0.272968	0.227046	0.374571	0.380446	0.409072	0.370331	0.337092	0.451203	0.391045	0.270395	0.0660425	0.489675	0.481802	0.401703	0.348446	0.381335	-0.0565267	0.373887	0.61952	0.030818	0.223477	0.234561	0.274415	0.314105	0.315493	0.373232	-0.023932	0.21681	0.321032	0.254164	0.271638	-0.0614767	0.0881686	0.190711	-0.164046	0.293109	0.131202	0.592375	0.593241	0.0997656	0.372686	0.31934	0.128626	0.0592548	0.218657	0.264056
b0058	1.26274	1.24518	1.21097	1.39775	1.40547	1.37086	1.21191	1.1875	1.24124	1.17664	1.27665	1.17487	1.35581	0.971351	1.41133	1.5282	1.41969	1.34003	1.28967	1.10954	1.1273	1.32424	1.23137	1.06722	1.15427	1.15436	1.19624	1.31242	1.29047	0.929709	1.29319	1.13868	1.06205	1.21829	0.7518	0.993792	0.511692	0.346087	0.488443	0.520512	0.810257	0.857723	0.55189	0.66762	0.675396	1.53302	1.30899	0.590589	0.505117
b0059	1.1952	1.26954	1.14506	1.37296	1.47031	1.38484	1.25809	1.13052	1.04243	1.16822	1.14838	1.06193	1.31013	1.15298	1.34875	1.39419	1.28216	1.27032	1.28252	1.12092	1.06878	1.35861	1.11659	1.13664	1.26537	1.21691	1.05684	1.3004	1.1747	0.98969	1.34345	1.11805	1.03949	1.15284	0.804486	1.087	0.779922	0.519869	0.57954	0.629519	0.865715	0.79721	0.856177	0.774888	0.672494	1.63299	1.61631	0.789456	0.718695
b0060	1.20306	1.12468	1.00122	1.28861	1.24957	1.23813	1.10864	0.942502	1.04485	1.24871	1.1418	1.20154	1.2487	0.948772	1.09051	0.998608	0.936373	0.874629	0.962116	0.708408	0.987463	0.858873	0.57849	0.332808	1.24721	1.07373	0.827055	1.05261	0.98061	0.759699	1.00388	0.970322	0.957034	1.30197	1.02573	1.22196	1.0725	1.33919	1.21068	1.41312	1.7521	1.65288	1.22265	1.62439	1.39862	0.513382	0.929645	0.553953	1.79419
b0061	-0.497899	-0.459928	-0.510142	-0.58393	-0.277861	-0.479653	-0.265288	-0.303378	-0.161851	-0.246542	-0.490474	-0.354094	-0.374289	-0.441588	-0.510438	-1.32204	-1.38807	-1.23182	-0.395722	-0.542107	-0.544789	-1.62829	-1.89398	-2.15549	-0.591891	-0.475677	-0.52949	-0.628574	-0.602165	-0.648397	-0.275508	-0.585954	-0.696012	-0.156529	-0.37107	-0.59472	-0.813548	-0.930893	-0.737357	-0.734449	-0.810552	-0.583311	-0.663737	-0.881283	-0.774688	-0.827003	-0.369154	-0.118948	-0.419427
b0062	-0.5463	-0.420684	-0.440846	-0.427791	-0.34684	-0.381997	-0.29138	-0.34332	-0.317482	-0.287912	-0.491779	-0.379993	-0.367152	-0.449029	-0.484458	-1.08743	-1.15381	-1.01584	-0.436132	-0.492835	-0.506961	-1.38386	-1.52686	-1.68634	-0.472279	-0.4978	-0.614746	-0.686448	-0.479704	-0.566597	-0.327516	-0.475946	-0.749979	-0.275633	-0.453635	-0.485963	-0.654087	-0.927312	-0.693452	-0.699833	-0.808988	-0.434839	-0.692859	-0.900127	-0.681652	-0.96864	-0.616416	-0.170266	-0.483724
b0063	-0.380823	-0.314618	-0.384364	-0.392895	-0.291695	-0.350004	-0.230099	-0.322841	-0.2264	-0.266421	-0.466315	-0.387568	-0.247216	-0.303779	-0.340097	-0.949765	-0.93939	-0.908553	-0.358595	-0.406549	-0.526408	-0.996852	-1.00706	-1.21379	-0.353605	-0.4075	-0.50234	-0.593212	-0.460738	-0.433358	-0.215149	-0.437218	-0.559911	-0.182507	-0.308046	-0.463765	-0.645722	-0.746461	-0.68394	-0.59683	-0.689962	-0.452321	-0.549434	-0.805575	-0.681987	-0.835214	-0.0998883	-0.0274455	-0.286121
b0064	0.630629	0.724752	0.754508	0.701041	0.934666	0.817613	1.15894	1.18472	1.0936	1.22842	0.818786	0.481452	1.00349	1.16849	0.979937	0.85159	0.829401	1.23455	1.21198	1.2674	0.959084	1.23157	1.24795	2.04761	1.05904	0.983081	1.03361	1.06231	1.20667	1.03052	1.39174	1.11406	1.6529	1.36083	1.15571	0.813914	0.764183	1.12385	0.513396	1.03591	1.34483	1.00881	1.05557	1.02756	0.645654	0.00804061	1.22572	0.826795	1.08448
b0065	0.663676	0.550346	0.697299	0.698294	0.744807	0.63247	0.816418	0.844714	0.706805	0.751058	0.764242	0.600393	0.733816	0.710185	0.691725	1.11078	0.992491	1.07426	0.80598	1.00568	0.781842	1.19294	1.26613	1.65807	0.692101	0.594061	0.735593	0.789788	0.787138	0.708667	0.96953	0.901485	0.780745	0.888213	0.66109	0.473849	0.663677	0.788209	0.473024	0.656724	0.922658	0.852335	0.809234	0.772948	0.603431	0.287684	0.41934	0.505602	0.479528
b0066	0.617973	0.540272	0.549406	0.753482	0.649007	0.478338	0.648009	0.613196	0.65871	0.468442	0.691713	0.516777	0.547164	0.632237	0.461511	0.649304	0.557498	0.575887	0.637565	0.726446	0.619618	0.538321	0.452085	0.358625	0.536955	0.435979	0.688999	0.704727	0.703844	0.571561	0.814054	0.690013	0.661033	0.767398	0.476589	0.431448	0.215717	0.533165	0.191991	0.276787	0.516629	0.59654	0.68211	0.455239	0.366728	0.445343	0.379076	0.458169	0.201503
b0067	0.463073	0.550003	0.403418	0.460197	0.548331	0.474669	0.565679	0.538596	0.410208	0.585887	0.477357	0.364483	0.495524	0.322921	0.247132	0.486835	0.476288	0.389878	0.651431	0.424077	0.527678	0.371227	0.313026	0.216469	0.495125	0.357941	0.46931	0.43993	0.388628	0.44902	0.584757	0.45652	0.542569	0.360449	0.417919	0.452554	0.632123	0.546931	0.523422	0.454213	0.567154	0.503025	0.7895	0.637573	0.470455	0.452521	0.377193	0.0620268	0.523094
b0068	0.77316	0.882328	0.803124	0.785129	0.906323	0.648758	0.902151	0.759039	0.850695	0.784341	0.870903	0.82881	0.736952	0.796732	0.533125	0.959963	1.05192	0.798183	0.848214	0.843554	0.745094	1.01462	0.962956	0.711731	0.7581	0.586076	0.970171	0.948233	0.864789	0.982455	1.02433	0.926399	0.862785	0.910695	0.605517	0.673263	0.944966	0.75057	0.71142	0.701617	0.967951	0.873264	0.863775	0.886629	0.933415	0.938488	0.879465	0.759177	0.940102
b0069	0.349126	0.361894	0.334722	0.178654	0.268591	-0.0121476	0.254448	0.239506	0.293341	0.295441	0.256059	0.0519418	0.322491	0.398596	0.238959	-0.0415241	0.0163091	-0.0443085	0.429967	0.337826	0.328642	0.0102578	-0.09783	-0.292598	0.329719	0.178347	0.29574	0.203381	0.289924	0.246172	0.509874	0.297622	0.217131	0.299837	0.276824	0.153273	0.201666	0.362087	0.240767	0.301524	0.393011	0.389382	0.101928	0.438183	0.25083	0.141822	0.329883	0.317006	0.470741
b0070	0.310719	0.0887774	0.0636521	0.230803	0.293535	-0.0231681	0.181179	0.195942	0.130896	0.0913981	0.248062	0.217272	0.240668	0.0155431	-0.167568	0.294431	0.43275	0.217335	0.208606	0.248855	0.112981	0.516495	0.662941	0.953753	0.239928	0.0562061	0.325574	0.0298334	0.122024	0.0278265	0.155092	0.131194	0.0671385	0.0154631	0.0427493	0.134926	0.202343	0.152825	-0.0182107	0.175858	0.205709	-0.121043	-0.122383	0.24401	0.11284	-0.222392	-0.170657	-0.214607	-0.0159077
b0071	-0.0953782	-0.0620049	-0.434792	-0.174867	-0.296787	-0.350011	-0.133546	-0.144476	-0.125138	-0.243327	-0.0770312	-0.40145	-0.120213	-0.357255	-0.546635	-0.410051	-0.314244	-0.540521	-0.135996	0.0758878	-0.109282	-0.305637	-0.40974	-0.441256	-0.380971	-0.423409	-0.131419	-0.151248	-0.218611	-0.155608	-0.181591	-0.247245	-0.427289	-0.0868717	-0.494364	-0.460668	0.18131	0.0287924	0.0291612	0.0283094	0.039279	-0.285737	-0.317042	0.0926668	-0.0997619	-0.208217	-0.175658	-0.211158	0.195852
b0072	0.855548	0.843578	0.725265	0.695263	0.791025	0.55639	0.804575	0.773273	0.69146	0.664912	0.696603	0.764716	0.827553	0.485351	0.513141	0.382077	0.579676	0.323327	0.834896	0.89657	0.794241	0.554418	0.434177	0.408012	0.779798	0.664112	0.913485	0.757051	0.778879	0.842242	0.989519	0.689244	0.79055	0.570382	0.645068	0.620571	0.641995	0.599343	0.541623	0.756266	0.808828	0.674981	0.334042	0.818676	0.601741	0.742135	0.66064	0.809983	0.776143
b0073	0.493146	0.546977	0.484019	0.523298	0.381109	0.434292	0.613478	0.615699	0.624049	0.386258	0.427434	0.424239	0.433341	0.394841	0.196436	0.0765932	0.424097	0.194267	0.573089	0.639843	0.583843	0.450472	0.390069	0.230455	0.539538	0.36376	0.574986	0.478233	0.546185	0.392619	0.707751	0.49272	0.466412	0.563973	0.48403	0.344865	0.617342	0.424222	0.622828	0.629375	0.72033	0.254551	0.101856	0.792011	0.513013	0.430582	0.412363	0.439226	0.704654
b0074	0.102598	0.118442	0.019182	0.0898951	0.0418095	-0.127475	0.105056	0.103077	0.196383	-0.0453901	-0.170508	-0.134554	0.0328455	-0.0660893	-0.353303	-0.657856	0.0441111	-0.179938	0.284621	0.266354	0.185274	0.16068	-0.0143873	-0.0134154	0.105965	-0.0204404	0.0606858	0.042731	0.131535	-0.0767823	0.0470773	0.0087674	0.104151	0.0199424	0.0369196	-0.0547271	0.434743	0.389748	0.491749	0.534599	0.773651	0.409745	0.0142127	0.742133	0.326737	0.0560198	0.126104	-0.0981326	0.685863
b0075	0.295893	0.200791	0.29836	0.449006	0.496838	0.380114	0.388419	0.560003	0.280125	0.283674	0.494674	0.335975	0.387567	0.228458	-0.0256378	-1.21995	0.241277	-0.178029	0.464393	0.243431	0.631889	0.240845	0.305431	0.17009	0.591311	0.630067	0.551625	0.415374	0.409305	0.178866	0.569381	0.625161	0.473421	0.113624	0.48981	0.662028	0.57707	-0.270294	0.472202	0.357592	0.661642	0.179082	-0.567046	0.657638	0.507353	0.605272	1.34558	0.663896	0.64061
b0076	-0.267951	-0.435316	-0.238215	-0.499242	-0.350811	-0.301839	-0.445502	-0.31821	-0.134365	-0.286684	-0.444352	-0.243648	-0.172232	-0.296141	-0.815173	-1.04413	-0.375105	-0.948289	-0.277944	-0.161597	-0.0784481	-0.332324	-0.34606	-0.487426	-0.396107	-0.401854	0.0939371	-0.202119	-0.406352	-0.336635	-0.144077	-0.193788	-0.424667	-0.178222	-0.487337	-0.322343	-0.0440875	-0.505321	-0.250722	-0.314824	0.0193181	-0.668342	-0.614611	-0.183491	-0.377475	-0.411945	-0.301123	-0.202329	-0.0775159
b0077	0.548437	0.513868	0.554412	0.466657	0.395445	0.44703	0.495069	0.561396	0.554664	0.362561	0.534064	0.459805	0.545045	0.359222	0.180584	-0.193299	0.262273	-0.0703358	0.594188	0.703816	0.554033	0.388543	0.408969	0.21504	0.447158	0.485811	0.634907	0.372012	0.426304	0.247414	0.605946	0.540969	0.326265	0.560265	0.454885	0.380812	0.293858	-0.0100627	0.185295	0.30254	0.591225	0.120956	-0.280683	0.478711	0.228605	0.325561	0.249612	0.469967	0.50477
b0078	0.209057	-0.00905201	-0.030581	-0.0407233	-0.139206	0.121273	0.0392993	0.112207	0.0935673	-0.123536	-0.0200416	-0.0521644	-0.00483796	-0.0743316	-0.191666	-0.572805	-0.204255	-0.19076	0.17733	0.199652	0.025908	-0.0135438	-0.154998	-0.170466	-0.128258	-0.0121478	-5.65402e-05	-0.148668	0.0690369	-0.421664	-0.0529991	0.116631	-0.280461	-0.0803061	-0.13911	-0.0937987	0.144583	-0.481798	0.228311	0.00910106	0.232616	-0.382347	-0.579849	0.0878629	-0.0561833	-0.0690061	0.0222237	0.034602	0.169491
b0080	0.559517	0.459623	0.320869	0.310211	0.31371	0.392852	0.592044	0.563005	0.582068	0.533879	0.462199	0.380044	0.620798	0.263169	0.411267	0.142311	0.137909	0.215354	0.390682	0.489487	0.419306	0.164475	0.164624	0.287681	0.573807	0.377371	0.475412	0.259099	0.455605	0.0761265	0.35489	0.490869	0.34515	0.282396	0.394747	0.68709	0.178054	0.179473	0.303054	0.485986	0.681576	0.378874	-0.341326	0.554399	0.449707	0.13257	0.583052	0.626346	0.689391
b0081	0.570568	0.630845	0.512954	0.339324	0.462898	0.528201	0.578498	0.738547	0.566831	0.648509	0.569157	0.637367	0.547102	0.135155	0.532519	0.671647	0.627872	0.854935	0.686338	0.508415	0.473165	1.42614	1.41712	1.52229	0.618415	0.471664	0.479276	0.431693	0.595506	0.180012	0.436126	0.618962	0.584462	-0.0283274	0.628677	0.706215	0.774473	0.503014	0.787402	1.15008	1.39378	0.845464	0.290229	1.22872	1.19597	0.349493	0.44336	0.396439	1.2136
b0082	0.323319	0.577661	0.357087	0.262422	0.360284	0.426602	0.391177	0.569479	0.540342	0.532546	0.362463	0.423305	0.434651	0.0742335	0.514563	0.661895	0.59658	0.639826	0.521318	0.294793	0.34646	0.989192	0.814545	1.09346	0.422706	0.349811	0.43683	0.394414	0.453498	0.0640721	0.357584	0.47648	0.473372	0.438511	0.435027	0.560275	0.656087	0.70947	0.732165	0.896116	1.3052	0.875692	0.333316	1.11318	0.952153	0.287732	0.266135	0.350974	0.967326
b0083	0.53782	0.414794	0.350826	0.320447	0.337434	0.354814	0.51647	0.510788	0.514497	0.553479	0.479863	0.466579	0.367172	0.147901	0.475224	0.626042	0.610266	0.635294	0.503195	0.117094	0.470694	0.969925	0.671981	0.770358	0.412155	0.3345	0.348626	0.322365	0.412405	-0.130881	0.207618	0.365591	0.418762	0.254806	0.371601	0.415002	0.462574	0.640755	0.801547	0.923394	1.22254	0.952736	0.318217	1.02292	0.837326	0.0782709	0.0509666	0.199302	0.824199
b0084	0.562018	0.457864	0.422032	0.511681	0.319653	0.535473	0.560425	0.542129	0.630438	0.56389	0.647591	0.536568	0.355615	0.444401	0.514775	0.397112	0.373498	0.604692	0.557693	0.29427	0.429164	0.668837	0.323826	0.25677	0.431625	0.357576	0.497301	0.345438	0.534918	0.157439	0.298102	0.457381	0.423057	0.299186	0.264936	0.63273	0.529964	0.684837	0.75303	0.943153	1.30064	1.20074	0.180029	1.04701	0.961096	0.449826	0.496654	0.265573	0.982122
b0086	0.993382	1.1152	0.953029	1.0114	1.0463	1.24595	1.1803	1.10956	1.07367	1.07839	1.16711	1.15977	1.07794	0.841947	1.16289	0.929926	0.918948	0.991863	1.06468	0.710395	1.06515	0.880305	0.534637	0.281294	1.03119	1.0926	1.04976	1.04446	1.04384	0.744577	0.977087	1.12333	1.08683	1.10273	0.733722	1.01265	0.756586	0.788697	0.824042	0.96206	1.24599	1.34638	0.534175	1.15584	1.14961	1.10912	0.851676	0.902072	1.06672
b0087	0.863647	0.767651	0.65017	0.574519	0.586325	0.742793	0.588876	0.772295	0.656233	0.909056	0.614824	0.766696	0.816873	0.331228	0.728835	0.553601	0.444104	0.625542	0.892274	0.391739	0.685356	0.644482	0.378225	0.267132	0.889602	0.767415	0.510327	0.780477	0.705855	0.393529	0.617331	0.60666	0.589223	0.625899	0.339536	0.649383	0.378889	0.41912	0.559517	0.825622	1.07064	0.952136	0.473862	0.891407	0.758521	0.581057	0.560357	0.471346	0.940567
b0088	0.926558	0.84789	0.843908	0.82533	0.873784	0.864044	0.855148	0.975518	0.801899	0.931538	0.906885	0.897837	0.937068	0.433329	0.934508	0.721157	0.744933	0.747895	0.918907	0.717062	0.837905	0.88982	0.609362	0.58838	0.862804	0.72341	0.718214	0.880995	0.771683	0.534892	0.791194	0.850149	0.705593	0.74897	0.441683	0.83271	0.754784	0.833467	0.770711	0.846806	1.16511	1.06242	0.465774	1.0138	0.894138	0.556392	0.433576	0.529708	1.08305
b0089	0.675198	0.523738	0.505664	0.365063	0.518596	0.621717	0.583088	0.678258	0.47818	0.720782	0.499942	0.482458	0.700186	0.00725779	0.593203	0.499279	0.429184	0.703052	0.70742	0.359993	0.50421	0.997702	0.825102	1.01322	0.65416	0.580556	0.419024	0.573578	0.614428	0.127899	0.595149	0.644242	0.55693	0.695645	0.113204	0.535177	0.865123	0.618709	0.93601	1.01188	1.31486	1.16548	0.884517	1.06844	0.929296	0.275406	-0.0319655	0.0899622	0.813528
b0090	0.87858	0.726424	0.741097	0.559595	0.753336	0.640044	0.837248	0.815475	0.654031	0.889267	0.615375	0.699843	0.765251	0.488519	0.756931	0.722611	0.652827	0.72575	0.816653	0.633668	0.674928	0.952977	0.860721	0.886245	0.818137	0.69281	0.634581	0.728855	0.765394	0.575145	0.750744	0.67072	0.741922	0.824886	0.492962	0.641008	0.873498	0.783384	0.785768	0.882516	1.20031	1.2009	0.87678	1.08467	0.928182	0.458989	0.388452	0.501945	0.867244
b0091	1.19471	1.19944	1.22128	1.19574	1.30961	1.22015	1.33216	1.36029	1.28599	1.28088	1.27168	1.18553	1.30438	1.1851	1.29086	1.14514	0.99435	1.07996	1.19679	1.26429	1.12525	1.24479	1.00871	1.20312	1.17172	1.19666	1.05203	1.31293	1.19154	1.01548	1.37471	1.12691	1.17691	1.36055	1.0722	1.0739	0.884798	1.05149	0.951135	1.09838	1.44312	1.36814	0.976408	1.24635	1.14184	0.803704	0.873151	1.01574	1.10231
b0092	0.0678598	0.0509154	0.0785169	0.0644704	0.124089	0.06873	0.0788613	0.117596	0.0886935	0.0290318	0.0896351	0.0751247	0.00907966	-0.0142304	-0.0542766	-0.14047	-0.039272	-0.181636	-0.0562225	-0.0332393	-0.1189	0.286031	0.310263	0.395692	0.0241288	-0.0739166	-0.0642756	-0.0372031	0.026411	-0.067117	0.218435	0.0838105	-0.0572195	0.137046	0.0318236	0.0746502	0.625061	0.609298	0.607032	0.530829	0.919852	0.886038	0.778229	0.823845	0.691578	-0.0109266	0.160694	-0.0295947	0.694619
b0093	0.49455	0.34593	0.364194	0.448672	0.428162	0.395422	0.370748	0.3858	0.419746	0.460465	0.341372	0.453435	0.395859	0.358999	0.279756	0.264063	0.248653	0.276001	0.253954	0.271114	0.148155	0.679597	0.689502	0.876357	0.355618	0.214439	0.186745	0.171712	0.342031	0.197666	0.45629	0.314752	0.236433	0.470506	0.30259	0.363901	0.844331	1.01592	0.872124	0.775377	1.17776	1.15483	1.12341	1.06013	0.907084	0.198119	0.235015	0.0719006	1.01917
b0094	0.312502	0.193854	0.0646517	0.265044	0.183293	0.0478217	0.0783549	0.177435	0.0725448	0.18438	-0.00211599	0.175424	0.117422	0.0649768	0.033381	-0.0259884	-0.102438	0.0365051	0.127878	-0.0494581	-0.0137647	0.344156	0.210557	0.307761	0.179517	0.0465249	-0.137506	-0.120914	0.0749331	-0.0340961	0.23928	0.00517657	0.0561966	0.190981	0.0615874	0.177158	0.414683	0.479819	0.399073	0.242284	0.596405	0.701511	0.536033	0.342876	0.457758	-0.20084	-0.403396	0.0015179	0.498524
b0095	0.313218	0.334755	0.311946	0.342746	0.38253	0.208915	0.352273	0.265111	0.199073	0.302221	0.188695	0.211116	0.280876	0.357167	0.24589	-0.0643922	-0.142666	0.0984818	0.24985	0.133681	0.111424	0.290673	0.299857	0.524717	0.361462	0.334668	0.00576015	0.209711	0.216437	0.0925904	0.293377	0.16464	0.0898207	0.358689	0.236734	0.199822	0.285008	0.49345	0.365313	0.259566	0.547346	0.511579	0.486436	0.388203	0.313751	0.23846	0.335007	0.423462	0.514629
b0096	0.835043	0.842428	0.797226	0.729773	0.928419	0.823052	0.877273	0.901573	0.845805	0.853144	0.758378	0.782812	0.776441	0.848423	0.61226	0.922383	0.854284	0.885877	0.653831	0.66996	0.813035	1.43231	1.49356	1.62635	0.799494	0.795893	0.688241	0.740173	0.804073	0.673797	0.862533	0.798633	0.789969	0.93986	0.815487	0.951977	1.2178	1.51476	1.25165	1.2025	1.56998	1.40136	1.47631	1.62372	1.37101	1.09662	1.19898	1.07581	1.78314
b0097	1.07128	1.1119	1.09132	0.973337	1.15925	1.18687	1.17496	1.14813	1.32266	1.16581	1.23567	1.30412	1.01266	1.12041	0.884362	0.808906	0.857416	0.881839	1.04867	1.19985	1.18908	1.70604	1.46196	1.49041	1.13718	1.05986	1.19189	1.1056	1.19786	1.09382	1.19697	1.11575	1.18921	1.24931	1.12623	1.45306	1.33872	1.94324	1.33424	1.36973	1.77869	1.85207	1.58892	1.82277	1.53002	1.70725	1.66819	1.1961	2.29147
b0098	0.735316	0.758332	0.716746	0.905536	0.916745	0.999465	0.816516	0.995647	0.870488	1.0367	0.943621	0.886591	0.777666	0.768111	0.644755	0.821569	0.820945	0.696386	1.0234	0.843687	1.052	0.827046	0.749251	0.534776	0.79371	0.856657	0.79589	0.885832	0.93357	0.819475	1.0029	0.971559	0.995686	0.972607	0.876641	0.806552	0.902216	1.06955	0.80861	0.865708	1.06653	0.879485	0.867379	1.18899	0.946934	0.950354	0.91837	0.721267	0.92325
b0099	0.0863139	0.0863361	-0.0355212	0.0743627	0.209894	-0.0527735	0.103205	0.0724924	0.00272625	0.119509	0.0918582	-0.0495245	0.0999077	0.0285697	-0.0436395	0.127915	0.145079	0.00126633	0.235468	0.152414	0.129922	0.1092	0.00910262	-0.151696	0.188477	0.135871	0.177995	0.0891898	0.309709	0.221984	0.384963	0.16422	0.305167	0.140152	0.230795	0.0399821	0.183379	0.0779111	-0.00947905	-0.0491407	0.150964	-0.0655452	0.22175	0.267619	-0.0276443	0.211516	0.00326969	-0.0486997	0.00849858
b0101	0.576839	0.55383	0.424111	0.463858	0.588872	0.488032	0.344716	0.37472	0.35851	0.564159	0.495362	0.510651	0.336474	0.370225	0.169687	0.387053	0.554452	0.406328	0.384426	0.332852	0.365304	0.418578	0.308775	0.24495	0.501668	0.536461	0.376762	0.380481	0.251034	0.278249	0.415044	0.386116	0.292842	0.333053	0.376372	0.439798	0.537578	0.549663	0.337712	0.41329	0.51032	0.32361	0.15363	0.67434	0.616697	0.79581	0.730161	0.756819	0.611814
b0102	0.58789	0.698848	0.546779	0.500321	0.806371	0.794744	0.633167	0.711326	0.593157	0.636093	0.682487	0.583992	0.484198	0.5278	0.412318	0.420031	0.535207	0.496445	0.670351	0.685017	0.5532	0.742216	0.698206	0.478506	0.599452	0.618661	0.581977	0.488319	0.569268	0.509265	0.716964	0.636439	0.588541	0.519239	0.626104	0.7071	0.743992	1.00171	0.600158	0.686184	0.864393	0.51701	0.528881	1.04965	0.953672	1.25667	1.1587	1.09952	1.23455
b0103	0.779748	0.632889	0.553364	0.589768	0.538561	0.525862	0.490531	0.601652	0.511461	0.585753	0.494011	0.651975	0.566224	0.432061	0.214927	0.159496	0.299003	0.351209	0.510035	0.243668	0.480682	0.930993	0.817593	0.745927	0.762858	0.482496	0.46568	0.35676	0.615754	0.52672	0.487813	0.417755	0.447833	0.500801	0.53545	0.698904	0.85313	0.780087	0.762129	0.870162	1.01879	0.982065	0.711508	1.16824	1.04587	0.487791	0.578084	0.59293	1.04053
b0104	1.15225	1.06728	1.12549	1.22578	1.08227	1.13757	1.14193	1.14041	1.11357	0.949964	1.03041	0.958657	1.00867	1.12033	0.724203	0.591567	0.86852	0.599332	1.15258	1.15665	0.986473	0.880566	0.746363	0.76858	1.1929	0.975384	1.09467	0.974539	0.956998	0.820779	1.00854	0.953905	0.933318	1.0027	0.854449	1.04661	0.988949	0.643888	0.762273	0.74643	0.78972	0.589239	0.655576	0.967744	0.852502	1.1004	1.20119	1.28677	0.840492
b0106	0.0627568	0.0358493	0.0666122	0.165654	0.0623629	-0.054936	0.139071	0.0489678	0.170788	-0.203878	-0.115424	-0.0259284	0.0804751	-0.118616	-0.208742	-0.780772	-0.072031	-0.435428	0.192466	0.115239	0.0699219	0.196579	0.173416	0.214804	0.0727778	0.00581707	0.0604416	0.141309	0.0448828	-0.306866	0.299679	0.15613	-0.182902	-0.0253423	-0.150446	-0.0714609	0.28888	-0.421035	0.138916	0.0187897	0.118714	-0.103123	-0.40055	0.0401702	-0.114979	-0.188666	-0.107141	-0.200982	-0.00563688
b0107	0.260529	0.232627	0.251218	0.206069	0.172774	0.427359	0.30338	-0.00253345	0.343446	0.264566	0.140761	0.0680845	0.259782	0.125871	-0.109831	-0.528941	0.202699	-0.313717	0.361286	0.268595	0.3476	0.143337	0.0952963	0.159528	0.125038	-0.0549926	0.236271	0.260108	0.176237	0.0765234	0.280936	0.246667	0.0786983	0.414344	0.00836718	0.183962	0.302113	0.0897515	0.221317	0.13017	0.373541	-0.113857	-0.473343	0.35188	0.102811	0.335027	0.377601	0.213002	0.724307
b0108	0.169372	0.217687	0.159157	0.212572	0.0855901	0.136649	0.169584	0.216541	0.37842	-0.0276081	0.230593	0.0784229	0.215181	0.240207	-0.108202	-0.124446	0.185802	-0.176243	0.31264	0.490571	0.220183	0.151779	0.0228947	-0.180268	0.0883313	0.0797681	0.249346	0.163977	0.228777	0.00557757	0.198162	0.392087	0.040947	0.357902	0.0512406	-0.000417342	0.201047	-0.110403	0.138211	0.0713946	0.22007	-0.106278	-0.169286	0.228945	-0.0877496	0.0834187	0.145305	0.180074	0.218937
b0109	0.326513	0.336436	0.1891	0.218056	0.0247636	0.357286	0.13355	0.220989	0.225972	0.135867	0.103839	0.256381	0.28024	0.00946842	-0.219706	-0.849902	-0.292653	-0.535209	0.123934	0.0960763	0.12587	-0.175968	-0.311176	-0.483034	0.194848	0.176545	0.0400283	-0.0273292	0.0904101	-0.180038	0.107485	0.149706	-0.0506614	-0.0437517	0.161556	0.256697	0.0855031	-0.519446	0.128658	0.172783	0.405491	-0.27139	-0.850888	0.443137	0.192358	0.272259	0.526557	0.441861	0.470111
b0110	0.791453	0.635788	0.60881	0.846409	0.599527	0.705923	0.719804	0.747243	0.620191	0.664919	0.453664	0.589545	0.760704	0.34356	0.331969	-0.306662	0.161285	0.0941129	0.70961	0.575884	0.509645	0.223668	0.143886	-0.0233292	0.663883	0.625838	0.474893	0.332228	0.52315	0.14083	0.53751	0.569437	0.441411	0.344433	0.574487	0.642747	0.227588	-0.266394	0.398153	0.303787	0.774956	0.0137321	-0.548953	0.515632	0.352577	0.170705	0.541327	0.658632	0.528078
b0111	0.243186	0.151701	0.154902	0.196229	0.175612	0.175471	0.225578	0.338987	0.0261427	0.212441	0.176368	0.0838491	0.128044	-0.220954	0.137768	-0.0125276	0.0361002	0.0773735	0.0918419	0.200766	-0.0663762	0.0224668	-0.274233	-0.0557266	0.15965	0.0655249	-0.0877467	-0.0122382	0.136706	-0.466177	-0.118201	0.152563	-0.10434	-0.19365	-0.0100325	0.0206531	-0.381792	-0.249212	-0.240789	-0.0602925	0.136692	-0.188017	-0.901049	0.0042446	-0.0441391	-0.272669	-0.0783063	0.0315547	0.166079
b0112	-0.213454	-0.287438	-0.332857	-0.250431	-0.25946	-0.199544	-0.230604	-0.0807052	-0.176156	-0.163781	-0.11392	-0.223548	-0.122633	-0.796025	-0.0397806	-0.0533307	-0.082612	-0.134973	-0.0165019	-0.302209	-0.160195	-0.0600284	-0.302158	-0.127309	-0.184373	-0.349747	-0.259653	-0.103431	-0.102073	-0.474211	-0.269504	-0.0665055	-0.276149	-0.655943	-0.168137	-0.29677	-0.223824	-0.452774	-0.0788369	0.102609	0.421866	-0.41464	-0.788693	0.353679	0.142792	-0.510992	-0.295816	-0.295215	0.326178
b0113	1.41172	1.32559	1.32247	1.30088	1.39499	1.40689	1.37432	1.60464	1.2596	1.35533	1.66128	1.14044	1.42245	1.01438	1.51869	1.68921	1.73282	1.89003	1.75023	1.35325	1.36015	1.47402	0.909659	0.70766	1.4042	1.3599	1.21957	1.26446	1.44776	0.85033	1.21317	1.30899	1.33746	1.01954	1.29541	1.16525	0.630822	0.868309	0.585394	0.868992	1.34227	0.682091	0.0858397	1.3487	0.986556	0.592082	1.1899	1.15445	1.04551
b0114	-0.401017	-0.494667	-0.47847	-0.550185	-0.362695	-0.261536	-0.274696	-0.200942	-0.278486	-0.442498	-0.157512	-0.786923	-0.274917	-0.516326	-0.0814541	-0.399257	-0.345096	-0.184579	-0.0881368	-0.319678	-0.215293	-0.697157	-0.990172	-1.56432	-0.278076	-0.343927	-0.192375	-0.191097	-0.140621	-0.712924	-0.288622	-0.211085	-0.277677	-0.930966	-0.480716	-0.37458	-0.288872	-0.550181	-0.593337	-0.414564	-0.135754	-1.21002	-1.1627	-0.232949	-0.583088	-0.957024	-0.531718	-0.305388	-0.689789
b0116	-0.302108	-0.325436	-0.32153	-0.204443	-0.113347	-0.0191197	-0.108081	-0.022074	-0.0459793	-0.140273	0.0692376	-0.357688	-0.0843543	-0.226493	0.04516	-0.307027	-0.408086	-0.228695	0.0389717	-0.277303	-0.0269329	-0.548615	-0.788138	-0.901889	-0.0939099	-0.141296	-0.0146323	-0.061498	-0.143811	-0.390998	-0.0924008	-0.0294887	-0.116162	-0.181791	-0.325965	-0.185904	-0.62009	-0.799356	-0.607106	-0.549795	-0.404796	-0.659738	-0.770385	-0.347193	-0.466332	-0.452785	0.184724	-0.0860936	-0.521905
b0117	-0.1148	-0.152364	-0.370432	-0.141556	-0.159902	-0.2185	-0.167157	-0.0722865	-0.0240496	-0.317323	-0.253259	-0.233357	-0.318666	-0.531139	-0.0998015	-0.142219	-0.212237	-0.286204	-0.0837915	-0.559898	-0.0933582	-0.113851	-0.562939	-0.709117	-0.302793	-0.389896	-0.0711518	-0.0336525	-0.18688	-0.360759	-0.145582	-0.0859414	-0.204152	0.0196698	-0.843529	-0.362634	-0.149325	-0.648976	-0.0542766	-0.278039	0.0358449	-0.0078954	-0.0647697	-0.169928	-0.178694	-0.19162	-0.156474	-0.200014	0.0337105
b0118	0.761475	0.857387	0.862167	0.858183	1.06418	1.1582	1.0843	1.36738	1.23308	1.37781	1.33372	1.2039	1.05964	0.794843	1.12683	0.944076	0.95329	0.90923	1.25594	1.08646	1.31505	1.0949	0.846034	0.902652	0.782557	0.927343	0.927197	1.1339	1.18307	0.92118	1.13829	1.23995	1.02209	1.17538	0.771604	0.999293	0.0169264	-0.175867	0.377655	0.623512	0.529597	0.738519	0.278786	0.457795	0.614045	1.06975	1.31476	0.756877	0.827735
b0119	0.42847	0.316283	0.30942	0.505457	0.483714	0.375987	0.456344	0.48958	0.530308	0.468487	0.462305	0.280195	0.381627	-0.0919711	0.465581	0.326445	0.328837	0.32866	0.43506	-0.124459	0.323598	0.437365	0.197485	-0.0065716	0.392324	0.318404	0.338708	0.364341	0.395046	0.213642	0.333376	0.531519	0.299799	0.39873	-0.0984875	0.186127	0.283124	0.362347	0.274296	0.185025	0.660628	0.592751	0.0900071	0.497444	0.424611	0.0702204	0.374442	0.494199	0.680053
b0120	1.91832	1.95322	1.86652	1.93559	2.01112	2.00099	2.06523	2.04207	1.97707	2.16026	2.12933	1.92809	1.90402	1.26162	1.9974	1.76089	1.83738	2.00143	2.03319	1.88133	2.04001	1.10107	0.698226	-0.0379666	1.90483	1.85781	1.90456	1.98217	2.10236	1.7977	2.02011	2.01549	2.01409	2.11357	1.39574	1.9218	1.49008	1.00024	1.16487	1.33535	1.65909	1.38441	1.4776	1.57694	1.35142	2.22099	2.14765	1.42162	1.17805
b0121	2.00715	1.99922	1.81843	1.96055	2.05964	2.05222	2.09716	2.10901	1.96061	2.13609	2.1542	2.0543	1.9683	1.69729	1.92435	1.92826	1.96553	2.07552	2.22186	2.15135	1.92478	1.61504	1.3435	1.09125	1.96566	1.92113	1.81952	2.00328	2.06476	1.73739	2.11786	1.97602	2.12684	2.00433	1.87635	2.07039	1.79434	1.09168	1.19701	1.51607	1.75887	1.54048	1.70139	1.6337	1.4001	2.11186	2.19543	1.53557	1.23215
b0123	0.0221066	-0.202995	-0.192742	-0.075259	-0.147645	-0.260857	0.0139792	0.019255	-0.0761517	-0.106047	-0.264845	-0.246026	-0.123336	-0.109294	-0.102283	-0.12848	-0.331362	-0.398919	-0.20415	-0.170978	-0.237798	-0.300778	-0.340373	-0.27742	-0.222252	-0.208418	-0.157573	-0.078296	-0.195264	-0.237023	0.0891776	-0.159354	-0.225518	0.0484906	-0.207883	-0.374664	-0.281995	-0.350213	-0.248188	-0.380834	-0.0858164	-0.00170018	0.0321299	-0.231236	-0.289084	-0.301637	-0.0901073	-0.00358214	-0.215158
b0124	0.160422	0.0939551	0.132592	0.09675	0.03455	-0.132291	0.00358032	0.00399643	-0.0441115	-0.142701	-0.190702	0.0519871	0.160476	0.119751	0.141051	0.0354212	-0.106007	-0.217099	-0.0291578	-0.183902	-0.137739	0.123969	0.0430196	0.157687	0.0122557	-0.092717	-0.0717397	-0.0627573	-0.0418855	-0.0863247	0.184394	-0.111001	-0.160428	0.0305505	-0.1355	0.0410757	0.0819466	-0.174887	0.0820745	-0.00317638	0.068093	0.441582	0.316497	-0.0550145	0.0400059	0.784492	0.722894	-0.182954	-0.245284
b0125	1.00365	0.910584	0.896645	0.977928	0.95162	0.871	0.877648	0.842	0.851302	0.889499	0.876795	0.779371	0.885958	0.899149	0.852624	0.921357	0.848697	0.903654	0.800744	0.72726	0.728284	0.704106	0.550215	0.768231	0.884124	0.839503	0.641277	0.736435	0.772208	0.731795	0.893911	0.755662	0.792166	0.844599	0.780244	0.821844	0.767205	0.868932	0.576405	0.564589	0.991695	0.872106	0.932979	0.868991	0.71265	0.986491	0.832415	0.799405	0.717953
b0126	0.969921	1.01838	0.812529	1.08733	1.07346	1.04976	1.07365	1.03294	1.13004	1.12191	1.08287	1.09335	0.914197	0.923514	0.894671	0.91657	0.842446	0.853945	0.996231	0.980415	0.984159	1.03149	0.9058	0.864455	0.94295	0.968669	0.869953	0.983081	0.988305	0.968081	1.06189	1.01085	1.18578	1.24576	1.05453	1.40598	1.30365	1.0504	1.20071	1.17779	1.13901	1.64924	1.70851	1.17977	1.378	1.34965	1.53796	1.12762	1.05317
b0128	0.39253	0.478038	0.445261	0.485175	0.62603	0.502922	0.572323	0.618721	0.407455	0.613587	0.476308	0.481644	0.668445	0.443176	0.181849	0.681794	0.481127	0.483471	0.635345	0.6219	0.485127	0.434227	0.490971	0.602419	0.504956	0.477181	0.402114	0.489312	0.513644	0.464244	0.621865	0.498178	0.468975	0.613119	0.537954	0.604934	0.369738	0.568439	0.365444	0.315314	0.471358	0.496355	0.522559	0.350723	0.321046	0.483169	0.310046	0.520372	0.420655
b0129	0.641315	0.517548	0.661116	0.737915	0.976217	0.884243	0.874877	0.626891	0.664563	0.498297	0.699382	0.529801	0.936665	0.654033	0.579864	0.713037	0.730207	0.539033	0.764612	0.710514	0.674621	0.638114	0.742301	0.551957	0.842333	0.799154	0.729157	0.663008	0.846549	0.833459	1.02844	0.709032	0.719138	0.780685	0.534226	0.426999	0.437623	0.389061	0.251623	0.402316	0.45579	0.417443	0.362508	0.441155	0.344317	0.359503	0.288424	0.74433	0.299626
b0131	0.753453	0.750618	0.670133	0.625505	0.828319	0.720857	0.723839	0.739343	0.881095	0.941426	0.892684	0.813192	0.575564	0.75103	0.65513	0.947779	0.8914	0.847827	0.780241	0.626384	0.952271	0.653255	0.578069	0.637213	0.736731	0.695545	0.747613	0.752996	0.706469	0.812546	0.920552	0.909669	0.890611	0.809204	0.776692	1.04447	0.72606	0.654899	0.495651	0.79628	0.738743	0.836826	0.438662	0.80388	0.910698	0.931694	1.24303	0.921446	0.817863
b0132	-0.400996	-0.46381	-0.537342	-0.530889	-0.359713	-0.479934	-0.351228	-0.466327	-0.534287	-0.417875	-0.419533	-0.350045	-0.621519	-0.661522	-0.880492	-0.437842	-0.358403	-0.517391	-0.475905	-0.651331	-0.469166	-0.013089	-0.115156	0.032804	-0.36402	-0.434588	-0.364598	-0.538562	-0.465867	-0.480933	-0.310229	-0.491712	-0.465241	-0.517138	-0.599745	-0.53662	-0.00185089	-0.304241	-0.233931	-0.209521	-0.210291	-0.365265	-0.465086	-0.175908	-0.255358	-0.599775	-0.629504	-0.531214	-0.406966
b0133	0.496413	0.413662	0.358854	0.320322	0.435367	0.50302	0.444796	0.317874	0.343223	0.50958	0.376473	0.437523	0.390518	0.253336	0.0375303	-0.0345686	0.0437683	0.0252405	0.409403	0.216547	0.391047	-0.0579092	0.031424	0.119765	0.448736	0.351186	0.355904	0.314009	0.267877	0.28296	0.469301	0.322037	0.296801	0.345881	0.337049	0.385879	0.252721	0.368771	0.128585	0.32825	0.311029	0.145792	0.00787577	0.366242	0.24178	0.0555679	0.375162	0.257999	0.180612
b0134	0.885166	0.990241	0.908759	0.810235	0.836438	0.79573	0.858208	0.935853	0.918344	0.854183	0.796807	0.783679	0.915478	0.801967	0.699604	0.361919	0.55532	0.463767	0.948007	0.817049	1.04785	0.781463	0.565829	0.578917	0.891988	0.843209	0.817678	0.67439	0.805103	0.843039	0.941989	0.735477	0.888763	0.840968	0.920379	0.895058	0.810277	0.834744	0.766244	0.993032	1.1148	0.918371	0.48389	1.07341	0.909583	0.816265	1.09675	0.994263	1.20104
b0135	-0.354118	-0.231892	-0.600802	-0.174775	-0.384634	-0.541639	-0.63404	-0.105528	-0.171492	-0.373637	-0.326998	-0.199353	-0.543522	-0.737121	-0.632713	-0.601862	-0.0374471	-0.395554	-0.169659	0.0212117	-0.337611	0.1424	0.282735	0.0584708	-0.154039	-0.0667932	-0.203824	-0.292533	-0.397832	-0.0845714	-0.172166	-0.293709	-0.380876	-0.130666	-0.372999	-0.278699	0.168154	-0.124502	0.042762	-0.0135863	0.298912	-0.406169	-0.442256	0.466777	0.087444	-0.256957	-0.168203	-0.450943	0.402112
b0136	-0.574273	-0.947915	-0.875114	-0.772262	-0.754182	-0.912134	-0.867273	-0.700167	-0.413694	-0.85546	-0.859314	-0.838665	-0.980119	-0.917286	-0.947647	-1.33059	-0.941304	-0.858717	-0.69101	-0.560258	-0.695153	-0.79962	-0.783471	-0.787536	-0.782898	-0.955932	-0.491332	-0.739299	-0.714726	-0.87917	-0.615501	-0.732021	-0.747775	-0.623793	-0.839863	-0.672168	-0.352704	-0.95961	-0.543137	-0.493856	-0.37678	-0.648732	-0.708333	-0.388054	-0.731915	-0.922894	-0.827134	-0.934944	-0.23883
b0137	-0.352342	-0.470753	-0.450152	-0.295972	-0.302646	-0.261885	-0.373261	-0.106179	-0.0874936	-0.396803	-0.449165	-0.458741	-0.371728	-0.347421	-0.647163	-0.902137	-0.205981	-0.783092	-0.150115	-0.160776	-0.170977	-0.213815	-0.29836	-0.284362	-0.171601	-0.193729	-0.188215	-0.213311	-0.198658	-0.397249	-0.251602	-0.330548	-0.289574	-0.471164	-0.399658	-0.366551	-0.0669522	-0.727459	-0.199509	-0.137415	-0.0442513	-0.244051	-0.980543	-0.131579	-0.351129	-0.502265	-0.319618	-0.259648	0.21604
b0138	-0.361406	-0.736546	-0.534072	-0.464222	-0.619886	-0.712702	-0.443937	-0.535799	-0.168924	-0.845507	-0.551159	-0.51537	-0.639991	-0.635346	-0.902768	-0.887254	-0.428484	-1.09665	0.0270255	-0.358029	-0.312185	-0.500499	-0.442185	-0.218483	-0.506442	-0.697696	-0.0544179	-0.272981	-0.448604	-0.428214	-0.364641	-0.434981	-0.533796	-0.387158	-0.662354	-0.547295	-0.324549	-0.488523	-0.275393	-0.204308	-0.263391	-0.600837	-1.09143	-0.319275	-0.473451	-0.686531	-0.638229	-0.560697	-0.384071
b0139	-0.326351	-0.622915	-0.479302	-0.475151	-0.416831	-0.595596	-0.428596	-0.330461	-0.258736	-0.760707	-0.400858	-0.427392	-0.397723	-0.423438	-0.632621	-1.01069	-0.535959	-1.08907	-0.187138	-0.332478	-0.319962	-0.305061	-0.39688	-0.338426	-0.661408	-0.53642	-0.274353	-0.393891	-0.305237	-0.620579	-0.245691	-0.391559	-0.402084	-0.276813	-0.530547	-0.602628	-0.149902	-0.684333	-0.242583	-0.370107	-0.229053	-0.576016	-0.54762	-0.289989	-0.487828	-0.539896	-0.598343	-0.493092	-0.0698867
b0140	-1.44149	-1.55925	-1.7189	-1.4304	-1.60345	-1.69196	-1.65644	-1.63816	-1.54319	-1.86949	-1.57301	-1.74029	-1.57218	-1.69355	-1.8592	-2.03944	-1.58618	-1.93784	-1.60932	-1.34448	-1.62634	-1.65726	-1.57389	-1.84738	-1.61282	-1.73473	-1.50221	-1.76562	-1.51207	-1.82889	-1.32126	-1.60578	-1.66881	-1.72709	-1.70787	-1.76808	-0.832218	-2.05358	-0.780041	-1.3613	-1.35163	-1.81068	-1.90723	-1.36641	-1.41382	-1.71135	-1.93454	-1.70669	-1.05262
b0141	-0.549736	-0.541289	-0.482922	-0.50835	-0.585322	-0.546322	-0.634056	-0.568149	-0.404277	-0.89314	-0.578305	-0.627659	-0.517658	-0.710462	-0.836418	-1.00941	-0.613498	-1.01477	-0.345405	-0.311712	-0.464585	-0.361653	-0.46226	-0.473264	-0.595804	-0.680561	-0.415683	-0.526491	-0.490991	-0.979577	-0.41949	-0.380602	-0.705042	-0.62525	-0.655668	-0.595599	-0.132426	-0.942204	-0.14327	-0.446627	-0.422931	-1.00122	-1.01414	-0.355534	-0.324469	-0.471079	-0.709652	-0.518726	-0.17275
b0142	-0.0114771	-0.253102	-0.213537	-0.0648196	-0.0879955	-0.217867	-0.0505843	-0.0707306	0.0128065	-0.0597592	-0.00958044	-0.0384774	-0.0881705	-0.235802	-0.373183	-0.665629	-0.349132	-0.378648	-0.0770227	-0.0998437	-0.134453	-0.0470314	-0.0519845	-0.140938	-0.311686	-0.259284	-0.301842	-0.307514	-0.0700478	-0.689599	-0.263281	-0.23809	-0.327405	-0.1476	-0.232287	-0.112056	-0.115615	-0.41638	0.0216824	-0.02821	0.158724	-0.35347	-0.457439	0.0808922	-0.105656	-0.195182	-0.396338	-0.520603	-0.273875
b0143	0.606207	0.511496	0.607846	0.679394	0.738052	0.560682	0.697775	0.756198	0.742102	0.803287	0.885438	0.611484	0.725649	0.635628	0.73651	0.577363	0.681148	0.879107	0.808581	0.815454	0.699107	0.778119	0.681309	0.610784	0.434266	0.621794	0.744051	0.609195	0.722252	0.354276	0.526203	0.575461	0.707705	0.75637	0.807894	0.538314	0.696658	0.539237	0.60919	0.763342	1.06289	0.570332	0.65965	0.969094	0.64626	1.00424	0.83159	0.582512	0.460115
b0144	0.680395	0.666746	0.618607	0.773678	0.774522	0.827285	1.00724	1.01531	1.02631	1.0569	0.842674	0.529834	0.943228	0.79859	1.01583	0.820957	1.01525	1.05624	0.951659	1.07917	0.926739	0.867965	1.01112	1.07731	0.782997	0.718591	0.955583	0.742251	0.99598	0.548789	0.836338	1.0388	0.958428	0.904527	0.823398	0.500967	0.0569419	0.127814	0.539429	0.582889	0.93636	0.461878	0.0867392	0.854585	0.681651	0.786211	0.464483	0.466062	0.57311
b0145	1.11243	0.760524	1.05846	1.2108	1.2548	0.880755	1.31348	1.61215	1.46968	1.47918	0.988592	0.854206	1.07109	1.22029	1.40175	1.14027	1.29854	1.67606	1.44501	1.33147	1.49445	1.49604	1.32305	1.60456	1.06401	1.12543	1.36969	1.4467	1.59187	1.04411	1.13371	1.54089	1.59067	1.42665	1.34139	1.02715	0.654207	0.569115	1.04697	0.970598	1.29009	0.688386	0.651353	1.21577	1.00765	0.620203	1.01836	0.676651	1.48284
b0146	0.529909	0.205914	0.114715	0.383169	0.353855	0.123311	0.261621	0.368582	0.413926	0.432396	0.25302	0.23633	0.206387	0.00180377	0.282616	-0.233796	-0.028331	0.102363	0.217135	0.105894	0.103735	-0.0294773	-0.0738756	-0.203876	0.226143	0.248243	0.201197	-0.0196212	0.268077	-0.323501	-0.301649	0.0636678	0.119381	0.178693	0.16332	0.0685104	0.0528927	-0.00123584	0.448423	0.58251	1.0805	0.655326	0.0589244	0.888867	0.646338	-0.331534	0.0134556	0.263225	0.500681
b0147	0.868337	0.889577	0.810705	0.792818	1.00007	0.966868	0.950803	0.866931	1.05913	0.823792	0.802618	0.8854	0.893148	0.534213	0.944442	0.897039	0.762153	0.815797	0.953252	0.956398	0.840319	0.976328	0.864144	0.757595	1.03415	0.985171	1.02046	0.887444	0.901893	0.540203	0.611031	0.905783	0.85172	0.62878	0.935896	0.838054	0.472596	0.622958	0.441954	0.821746	1.00975	0.705211	0.103401	1.07384	0.974991	0.901039	1.01855	0.970288	0.817436
b0148	0.8029	0.690662	0.543625	0.783233	0.703913	0.72602	0.646467	0.81214	0.666934	0.716334	0.841245	0.78825	0.778413	0.342839	0.719313	0.762628	0.879041	0.698074	0.614892	0.650394	0.511085	0.94948	0.872569	1.24391	0.751395	0.649138	0.619663	0.574849	0.622387	0.328321	0.50281	0.549315	0.522075	0.176832	0.705782	0.560647	0.745611	0.675423	0.755926	0.868082	1.1742	0.728112	0.417348	1.10246	0.97359	0.455891	0.470975	0.317447	0.96367
b0149	0.621539	0.652917	0.492192	0.461993	0.653489	0.600768	0.556595	0.606286	0.681227	0.584837	0.640927	0.585926	0.627423	0.369846	0.594175	0.663084	0.438963	0.595214	0.538038	0.541133	0.691384	0.734504	0.452045	0.551372	0.530348	0.504217	0.540731	0.547566	0.711862	0.357412	0.594009	0.636288	0.466513	0.529049	0.431168	0.52994	0.291825	0.242761	0.305772	0.515693	0.673844	0.50413	-0.076759	0.67848	0.602446	0.64626	0.721152	0.607137	0.679396
b0150	0.798066	1.05402	0.996856	1.23634	1.25408	1.30188	1.33131	1.39518	1.43375	1.39299	1.59248	1.16444	0.914023	0.974075	1.33959	1.15296	1.35108	1.40205	1.6261	1.37902	1.67794	1.39653	1.04693	0.912949	0.896494	1.25361	1.43198	1.4423	1.37192	0.951377	1.34912	1.46878	1.41832	1.23472	1.40851	1.20521	0.75761	0.793778	0.769684	1.28965	1.30392	0.992735	0.110538	1.31508	1.11674	0.918472	0.667409	0.625314	0.952336
b0151	0.132575	0.290986	0.342622	0.514066	0.542951	0.545448	0.592278	0.784611	0.718582	0.676484	0.805573	0.468915	0.321452	0.319161	0.715172	0.502866	0.63833	0.763794	0.790798	0.461997	0.725768	0.521781	0.241571	-0.074254	0.307835	0.48652	0.709279	0.615277	0.761893	0.371612	0.62734	0.715314	0.729736	0.380736	0.649243	0.54716	0.155106	-0.066309	0.296815	0.458063	0.569547	0.492202	-0.391105	0.464941	0.281162	0.168374	-0.118317	-0.0884688	0.235617
b0152	0.274899	0.374438	0.329701	0.365817	0.397732	0.493121	0.52321	0.513289	0.520311	0.491627	0.607618	0.400623	0.268452	0.220176	0.613009	0.48859	0.720429	0.520488	0.634442	0.231159	0.699277	0.503021	0.052725	-0.0898978	0.303916	0.423854	0.579444	0.712093	0.663971	0.365157	0.641714	0.78933	0.637371	0.726546	0.323976	0.576852	0.00917722	0.0107413	0.236572	0.36558	0.562007	0.509394	0.0472683	0.674904	0.364049	0.413106	0.225276	0.218508	0.540607
b0153	0.236057	0.268449	0.318337	0.336007	0.34023	0.460795	0.356666	0.531694	0.34155	0.388642	0.410454	0.282478	0.169239	-0.177837	0.408266	0.429804	0.408414	0.389245	0.449061	-0.145753	0.484426	0.440629	0.155526	-0.0550617	0.330697	0.220575	0.466036	0.559334	0.48157	0.0221982	0.39013	0.518364	0.324932	0.565304	0.138228	0.221829	-0.0499217	-0.232233	0.132788	0.214947	0.330447	0.289141	-0.0103218	0.191361	0.105372	-0.0581566	-0.164045	-0.26028	0.159156
b0154	0.847259	0.796547	0.756499	0.69144	0.901858	0.771618	0.712455	0.80218	0.738705	0.719236	0.680955	0.729849	0.727559	0.463023	0.776867	0.797593	0.762303	0.855542	0.714836	0.349517	0.682875	0.765787	0.56768	0.776264	0.818518	0.762191	0.603882	0.736412	0.710346	0.388647	0.64613	0.715341	0.639314	0.756602	0.565073	0.914441	0.361627	0.24868	0.498047	0.570213	0.840508	0.656747	0.375026	0.735558	0.697224	0.717929	0.716582	0.65176	0.791481
b0155	0.212685	0.16101	-0.0465611	-0.0158467	-0.0439234	0.0111079	0.00118918	0.0338185	0.0351529	-0.110306	-0.0141201	0.0796222	0.0307582	-0.407338	0.0824345	0.120815	0.0296614	-0.0449584	0.0125344	-0.277599	0.0820454	0.297775	0.217519	0.262556	0.177951	-0.00462381	0.0750619	-0.0752346	0.0264699	-0.126406	-0.0477188	-0.0416869	-0.153011	0.049023	-0.229599	0.131718	0.0764818	0.00406077	0.17943	0.0625232	0.379493	0.410201	-0.250827	0.280529	0.272824	-0.184841	-0.0171377	0.155729	0.176486
b0156	1.056	0.92836	0.933063	0.854188	0.975218	0.849875	0.947803	1.11057	1.10726	1.12187	1.15469	1.0902	0.900116	0.46685	0.86277	1.20891	0.961457	0.733096	0.894568	0.702804	0.955073	1.05275	1.02014	1.25392	1.05056	0.825232	0.675657	0.8921	0.738938	0.5342	0.814051	0.698567	0.806876	1.09477	0.549277	0.745665	0.745328	0.112597	0.982233	0.582309	0.729916	0.909532	0.68584	0.732256	0.943079	0.576433	0.689636	0.528419	0.1026
b0157	0.211526	0.137235	0.138674	0.0690906	0.266188	0.141793	0.187189	0.128812	0.156402	0.146784	0.15499	0.0466596	0.308579	-0.0466758	0.269233	0.326736	0.0459648	0.112343	0.168289	0.0763792	0.211134	0.33816	0.285594	0.241856	0.175085	0.00442121	0.201024	0.314833	0.235073	0.0760869	0.247352	0.217233	0.200889	0.387959	-0.178196	-0.0287305	0.29909	-0.0777786	0.216055	-0.0194365	0.2807	0.281113	0.185206	0.231475	0.13693	0.0258687	0.0533958	0.0498298	0.211994
b0158	0.905748	0.805911	0.746969	0.757574	0.804404	0.687508	0.77034	0.705059	0.765033	0.722865	0.607467	0.747502	0.797661	0.507603	0.752299	0.491195	0.482893	0.48394	0.755702	0.541404	0.481963	0.409031	0.0925297	0.0977589	0.820684	0.657868	0.602017	0.8208	0.684519	0.597731	0.868058	0.717558	0.677807	0.902259	0.508455	0.657996	0.412999	0.479406	0.436855	0.522077	0.951995	0.844995	0.569566	0.802393	0.599318	0.650607	0.896342	0.7143	0.512375
b0159	1.3663	1.25342	1.27431	1.21749	1.17571	1.11917	1.15978	1.27164	1.2148	1.21907	1.09306	1.14588	1.28477	1.20907	1.21951	0.953474	0.852104	0.912809	1.14822	1.01162	0.962251	0.797832	0.70181	0.819501	1.23207	1.23862	0.88915	1.06773	1.05317	0.865484	1.22415	1.02217	1.08073	1.20257	1.09254	1.1567	0.747753	0.89328	0.597622	0.797616	1.23293	1.16165	0.828466	1.05968	0.962054	0.839156	1.25622	1.02187	1.05487
b0160	0.579987	0.340499	0.300402	0.209761	0.152278	0.0438156	0.332775	0.474589	0.196383	0.327373	0.162042	0.241961	0.254179	0.156798	0.0206384	-0.17608	-0.162137	-0.0721173	0.275085	0.060195	0.0311223	0.106787	0.0930552	0.273023	0.342344	0.299538	-0.100693	0.198015	0.109715	0.0134136	0.345776	0.0805195	0.118163	0.393521	0.301847	0.29904	0.0549321	0.0944426	0.099744	0.0285253	0.373309	0.493765	0.165749	0.278542	0.29679	-0.244177	0.120401	0.246184	0.165987
b0161	0.747771	0.722297	0.643139	0.695523	0.704972	0.663169	0.715989	0.753272	0.794713	0.742075	0.615101	0.699183	0.635581	0.822989	0.682165	0.501615	0.385312	0.362687	0.734157	0.635097	0.677197	0.430782	0.324299	0.249499	0.636675	0.6583	0.555088	0.750273	0.672945	0.615681	0.79428	0.761193	0.647209	0.824279	0.550535	0.491126	0.319182	0.893066	0.469786	0.445924	0.770511	0.878379	0.826104	0.762885	0.639899	0.606523	0.593236	0.789823	0.828621
b0162	0.0587677	-0.00212556	0.121629	0.11306	0.231939	0.192274	0.225253	0.21988	0.272271	0.270672	0.10692	0.0371534	0.210857	0.311099	0.186308	0.154707	0.05515	0.0722648	0.260302	0.233652	0.114326	0.0886803	0.182044	0.374933	0.103302	0.0661138	0.112766	0.148104	0.149505	0.134297	0.397465	0.24754	0.170819	0.421125	0.116641	-0.0604746	-0.0659679	-0.00980315	-0.112229	-0.150518	0.0139901	0.060432	0.183988	-0.161472	-0.180911	-0.213029	-0.19336	-0.145117	-0.222887
b0163	0.727191	0.632017	0.592743	0.698484	0.879086	0.759144	0.827413	0.773961	0.662002	0.798074	0.494961	0.565072	0.623846	0.740722	0.587108	0.428479	0.513453	0.416304	0.581887	0.480146	0.672238	0.267863	0.0841006	-0.047431	0.757381	0.735035	0.469915	0.591574	0.661981	0.610513	0.715539	0.595423	0.579898	0.913464	0.615704	0.575168	0.102099	0.534038	0.235593	0.172036	0.54752	0.636325	0.324587	0.440542	0.426718	0.214461	0.478508	0.956046	0.722532
b0164	-0.422419	-0.451953	-0.572417	-0.546646	-0.47175	-0.512245	-0.43657	-0.532742	-0.382097	-0.544995	-0.544303	-0.491551	-0.527907	-0.385954	-0.569703	-0.478074	-0.616604	-0.719435	-0.503514	-0.386001	-0.371067	-0.730293	-0.703009	-0.712068	-0.548507	-0.685403	-0.39241	-0.399921	-0.532675	-0.450519	-0.310378	-0.560686	-0.480659	-0.312456	-0.645504	-0.601391	-0.194313	-0.36714	-0.352166	-0.400743	-0.350742	-0.161514	-0.0799174	-0.466473	-0.540223	-0.542598	-0.527565	-0.347813	-0.331948
b0166	0.671232	0.686059	0.591421	0.621982	0.640557	0.583952	0.597161	0.500192	0.57441	0.669325	0.609815	0.557462	0.55636	0.53472	0.381923	0.0918955	0.141373	0.0418296	0.546381	0.494862	0.554639	-0.280644	-0.336838	-0.455471	0.628218	0.522787	0.484174	0.419254	0.540906	0.551215	0.667489	0.541901	0.489345	0.50165	0.522618	0.71467	0.530619	0.69292	0.572805	0.786987	0.74791	0.764425	0.571035	0.745742	0.751	0.543483	0.914379	0.913883	0.74107
b0167	0.332813	0.316346	0.290303	0.348406	0.415794	0.173606	0.289366	0.128504	0.189757	0.255547	0.224037	0.108303	0.194358	0.206861	0.0700766	-0.115712	0.022802	-0.101128	0.317622	0.271346	0.240643	-0.112875	-0.125348	-0.487073	0.298466	0.150811	0.24327	0.185768	0.146703	0.345612	0.470335	0.182589	0.298259	0.103075	0.22199	0.286114	0.473289	0.747703	0.339809	0.579236	0.700501	0.571188	0.286247	0.661932	0.536189	0.535526	0.464473	0.394474	0.94506
b0168	1.26619	1.27284	1.26507	1.25155	1.36481	1.36201	1.27774	1.32974	1.24657	1.37886	1.28751	1.24982	1.21519	1.13225	1.20197	1.00787	1.14566	1.11575	1.38145	1.29806	1.38228	0.898936	0.745424	0.682877	1.29293	1.30313	1.19812	1.34777	1.24022	1.26614	1.31385	1.25073	1.35799	1.1068	1.33618	1.28137	1.32163	1.50294	1.27569	1.46185	1.57031	1.41092	1.06173	1.60393	1.47504	1.20329	1.04675	0.909306	1.55977
b0169	0.90966	0.940308	0.963531	0.827499	1.10229	0.923092	0.962137	1.02288	0.944138	1.00571	1.03772	0.829346	0.970849	0.832677	0.801458	0.554787	0.630622	0.772039	1.06552	1.05107	1.01844	0.713866	0.722272	0.722066	1.04428	0.90966	1.11467	0.976557	1.00531	0.911481	1.1259	0.971983	0.985718	1.03315	0.971218	1.04378	1.16836	1.10541	0.88974	1.08978	1.13736	0.678529	0.788963	1.20255	0.989991	1.16303	1.14702	0.998128	1.00908
b0170	1.28739	1.26487	1.29999	1.23059	1.26314	1.18795	1.23378	1.27491	1.20543	1.27622	1.22803	1.06875	1.26138	1.23709	1.1877	0.815383	1.04215	0.83559	1.31673	1.28949	1.29414	0.533257	0.424269	0.181668	1.29493	1.19043	1.3358	1.23217	1.26043	1.23157	1.46583	1.14663	1.30241	1.12914	1.21313	1.24342	1.22899	1.01763	0.96171	1.13695	1.22151	0.848738	0.830688	1.31437	0.935124	1.5971	1.52115	1.28054	1.09
b0171	1.62678	1.72801	1.66127	1.69622	1.56055	1.57197	1.57746	1.66953	1.53984	1.47505	1.42327	1.41454	1.58948	1.58963	1.45869	1.02424	1.30621	1.38019	1.62934	1.54869	1.46133	1.51081	1.42442	1.18856	1.67617	1.58502	1.6201	1.48297	1.48043	1.45172	1.68537	1.45579	1.54966	1.56594	1.50584	1.52567	1.89528	1.45589	1.59131	1.74559	1.86501	1.24958	1.25473	1.8551	1.76341	1.89616	1.65458	1.5002	1.52797
b0172	1.29501	1.30069	1.33552	1.34225	1.242	1.28396	1.27815	1.41308	1.13373	1.27868	1.08641	1.17953	1.14864	1.17746	0.903362	0.245829	1.08183	0.919004	1.39586	1.14105	1.3106	1.23143	0.974142	1.0284	1.35448	1.25266	1.13926	1.20132	1.15628	0.948745	1.19668	1.02674	1.25067	1.01427	1.23958	1.29526	1.27255	1.15304	1.15345	1.25729	1.46718	1.15272	0.586126	1.5808	1.29767	1.59045	1.52217	1.3738	1.79819
b0173	0.590965	0.557147	0.539105	0.571501	0.573942	0.58812	0.454482	0.476603	0.373043	0.448426	0.491395	0.357447	0.550044	0.37272	0.106772	-0.475409	0.472153	0.398198	0.637831	0.552405	0.465211	0.387269	0.280929	0.340748	0.571852	0.454032	0.418862	0.42335	0.429064	0.16472	0.503668	0.389133	0.293187	0.250123	0.366358	0.472716	0.433766	0.16875	0.412541	0.416596	0.658355	0.368969	-0.534419	0.598041	0.459055	0.576719	0.520095	0.434431	0.327836
b0174	1.18609	1.19378	1.18155	1.23739	1.07586	1.26774	1.2487	1.29573	1.2815	1.27677	1.3042	1.08457	1.16173	1.10743	0.686837	0.518676	1.558	1.21728	1.37779	1.16375	1.24527	2.14903	2.32724	2.71361	1.19724	1.14165	1.40708	1.15092	1.18448	1.21484	1.13315	1.20691	1.17794	1.16974	1.28826	1.1751	1.7487	1.75032	1.65171	1.81659	2.00977	1.1267	0.641715	1.99902	1.73145	1.35477	1.07003	0.925474	1.25191
b0175	1.18221	1.16885	1.181	1.16569	1.15763	1.30484	1.28515	1.3239	1.16405	1.35011	1.24574	1.22742	1.27498	0.948587	0.860507	0.544324	1.71473	1.64287	1.4229	1.33523	1.35171	2.2318	2.32302	2.71805	1.1459	1.19713	1.16753	1.23434	1.29575	0.871444	1.11487	1.21525	1.22183	1.0619	1.23804	1.32701	1.54731	1.54613	1.59646	1.79065	1.99318	1.07815	0.865058	2.03129	1.73512	1.09001	0.845854	0.677453	1.60108
b0176	1.35788	1.07854	1.15068	1.2209	1.02357	1.17003	1.34413	1.33125	1.04889	1.29333	1.26746	1.18764	1.13158	1.08905	0.910993	0.304124	1.31036	1.22867	1.47371	1.31156	1.2993	1.53144	1.58359	1.61974	1.24402	1.13524	1.25009	1.11388	1.28266	0.602132	1.05394	1.09417	1.18601	0.896842	1.22843	1.14924	1.19961	0.815957	1.21853	1.36745	1.58723	0.796262	0.284212	1.55542	1.27416	0.865137	0.678858	0.682836	1.24345
b0177	1.63095	1.55961	1.64043	1.54463	1.52484	1.61524	1.50048	1.52456	1.51603	1.59006	1.49118	1.50424	1.58723	1.10995	0.997233	0.576831	1.27541	1.02353	1.55069	1.478	1.60225	1.36837	1.36388	1.27863	1.38313	1.46976	1.55251	1.41431	1.39874	1.0885	1.43455	1.43183	1.4536	1.31584	1.49647	1.51603	1.70136	0.784005	1.63152	1.69063	1.8262	0.967188	0.507702	1.81984	1.7077	1.33864	1.10435	1.28607	1.80783
b0178	0.25145	0.186581	0.0492567	0.238194	0.185547	0.18799	0.196527	0.116496	0.134505	0.190938	0.0539683	0.0689386	0.0800322	-0.0582327	-0.0233618	-0.258402	-0.0882056	-0.126799	0.0974835	0.146668	0.0608805	-0.586419	-0.713309	-0.934836	0.0633112	-0.0635577	-0.0043744	-0.107597	0.0213578	-0.178043	-0.00153882	-0.0123069	-0.0902811	0.0867434	0.0163564	-0.0126102	0.193571	0.110664	0.19552	0.243009	0.386038	0.110874	-0.322549	0.372783	0.234524	-0.142953	-0.125647	0.120355	0.113157
b0179	0.870441	0.789812	0.803161	0.967674	0.8798	0.950066	0.833587	0.876848	0.822759	0.812428	0.862875	0.780441	0.79415	0.769054	0.845434	0.759946	0.890204	1.02661	0.99229	0.849584	0.829707	0.954212	1.11757	0.993872	0.778157	0.731939	0.822428	0.742808	0.79135	0.532312	0.769815	0.795392	0.804727	0.784275	0.765328	0.760284	0.928762	0.783797	0.992778	0.999933	1.18867	0.656259	0.491867	1.22652	1.03755	1.02908	0.896972	0.686596	1.00794
b0180	0.447446	0.330177	0.386297	0.538346	0.488496	0.433051	0.370423	0.501465	0.400795	0.482121	0.505525	0.34548	0.39483	0.102896	0.455043	0.381422	0.560309	0.69548	0.492223	0.437	0.383744	0.25688	0.279956	0.193316	0.356632	0.330186	0.348409	0.248793	0.395877	0.0701852	0.123799	0.346584	0.439921	0.194998	0.406594	0.381205	0.435257	0.0165125	0.481466	0.511119	0.687868	0.239244	-0.285405	0.55008	0.488992	0.677194	0.528561	0.123406	0.246273
b0181	1.0323	1.00784	0.919496	0.943528	1.04187	1.1483	0.884621	0.983314	1.03809	1.05984	0.893251	1.04412	1.00814	1.00283	1.07573	0.850838	0.981879	1.0814	1.01876	0.910684	1.10986	0.987448	0.95883	0.990507	1.04696	1.02568	0.956015	0.95052	1.04614	0.50286	0.796507	1.05781	0.938968	0.750284	0.870012	1.04906	0.575863	0.500717	0.84383	0.929548	1.11013	0.448151	0.0744101	1.09586	1.01404	1.33216	1.16763	0.864555	0.875791
b0182	0.9119	0.914862	0.819007	0.892734	0.915925	0.882503	0.86696	0.983744	0.869301	0.929739	0.890187	0.873939	1.03522	0.739318	0.98065	0.811057	0.86431	1.03506	1.02268	0.957621	0.887764	0.889139	0.826443	0.728374	0.947683	0.845773	0.960275	0.814552	0.870393	0.520842	0.769786	0.936757	0.748003	0.745765	0.921214	0.862974	0.859447	0.847328	0.77385	1.15527	1.39949	0.795784	0.490835	1.26559	1.07128	0.84053	0.505286	0.557685	0.897483
b0183	0.721626	0.634776	0.543211	0.652194	0.676825	0.706746	0.578307	0.673183	0.701637	0.594483	0.76498	0.63874	0.756743	0.601978	0.855201	0.565564	0.698973	0.64857	0.724364	0.813865	0.614881	0.708525	0.640061	0.444218	0.70725	0.637316	0.721715	0.722179	0.716861	0.251347	0.547359	0.715415	0.594992	0.435228	0.645383	0.507726	0.730306	0.89156	0.78152	0.996748	1.12485	0.869761	0.391304	1.16023	0.808804	0.812384	0.635535	0.398332	0.837268
b0184	1.13243	1.09856	1.11461	1.29362	1.32954	1.3803	1.18478	1.34241	1.11188	1.16686	1.25695	1.17214	1.11668	0.671305	1.23701	1.22627	1.27451	1.40523	1.33345	1.10902	1.17424	1.39948	1.35243	1.1181	1.41696	1.1697	1.12644	1.10917	1.21352	0.87005	1.00897	1.20473	1.10772	0.551856	1.14659	0.972861	0.958788	0.708109	0.91181	1.11211	1.3135	0.90459	0.544469	1.36537	1.1994	1.15583	0.962392	0.600156	0.880419
b0185	0.831866	0.962097	0.829985	1.04083	1.13003	1.21617	0.969251	1.13484	1.12693	1.11249	1.08085	0.968246	1.08239	0.905874	1.127	1.27644	1.31004	1.24138	1.18001	1.05744	1.03823	1.01348	0.75349	0.821548	1.05162	1.0142	0.931827	1.06342	1.05802	0.857211	1.13703	1.07738	1.04985	0.88421	1.1355	1.19234	0.952906	0.610848	0.835801	0.926296	0.980355	0.69616	0.160551	1.17947	1.03093	1.23502	1.38703	1.1798	0.867661
b0186	-0.27555	-0.435517	-0.427099	-0.279923	-0.400197	-0.374267	-0.345698	-0.346937	-0.509994	-0.382364	-0.476697	-0.430853	-0.494188	-0.869651	-0.468451	-0.609396	-0.530636	-0.692025	-0.396893	-0.788178	-0.555106	-0.34477	-0.555486	-0.624817	-0.445196	-0.482104	-0.552726	-0.584484	-0.518407	-1.02537	-0.565433	-0.602722	-0.672935	-0.727569	-0.519609	-0.581443	-0.370311	-0.36815	-0.0962669	-0.17253	0.104439	-0.173007	-1.14721	0.106869	-0.00607464	-0.534474	-0.433217	-0.301272	0.159925
b0187	0.0521801	-0.00419707	-0.125503	-0.179773	-0.0489409	-0.00709195	-0.0936812	0.155078	0.0152022	0.0607129	-0.201798	-0.0276688	-0.0462205	-0.568876	-0.021686	-0.305441	-0.164174	0.0667426	0.0292412	-0.651032	-0.24242	-0.0373325	-0.038619	-0.0308857	0.0302449	-0.108049	-0.284525	-0.10277	-0.0985889	-0.374053	-0.318407	-0.0564149	-0.13186	-0.50605	-0.151377	-0.138272	-0.259575	-0.303526	-0.0461433	0.0406847	0.185359	0.00100452	-0.881024	0.113796	0.140893	-0.0668339	0.0118188	-0.0449612	0.234141
b0188	0.550419	0.561811	0.55595	0.52474	0.596765	0.579511	0.605836	0.600245	0.578564	0.5419	0.614288	0.569455	0.53805	0.245497	0.702392	0.69432	0.618783	0.598742	0.608061	0.143194	0.609762	0.668615	0.481787	0.380186	0.597773	0.487069	0.629575	0.649457	0.607079	0.368932	0.538953	0.814265	0.439604	0.569475	0.382005	0.43771	0.0307914	0.0180716	0.155608	0.295677	0.451115	0.501645	-0.142996	0.461732	0.412075	0.433442	0.424275	0.495597	0.347414
b0189	0.291449	0.244375	0.191569	0.224106	0.315801	0.398261	0.0832267	0.260243	0.299409	0.374831	0.287402	0.343257	0.203576	-0.136013	0.247117	0.171521	0.29048	0.250003	0.178999	-0.398662	0.182125	0.484512	0.41498	0.48593	0.153443	0.158587	0.188652	0.194675	0.151225	-0.0311349	0.042488	0.183842	0.161839	0.274665	0.0628104	0.246397	0.147317	0.140144	0.34156	0.340868	0.695915	0.62908	-0.0231122	0.715419	0.654152	0.0644821	0.572069	0.351246	0.938191
b0191	0.129783	0.0899047	-0.0591767	0.0170119	-0.0122358	0.10112	-0.04647	0.0199455	0.110037	0.0483119	0.0914443	-0.0316372	0.0652492	-0.484345	0.0945	0.0363631	-0.0227821	-0.00031723	0.056107	-0.312289	-0.0150436	0.144973	-0.0202868	-0.29852	0.0689219	-0.0378581	0.0413113	0.0738102	0.0830553	-0.0898968	0.0213246	0.120439	0.000814799	0.106211	-0.360825	-0.0305377	0.00285902	-0.00382973	0.235054	0.151291	0.357089	0.340354	0.131619	0.248243	0.181308	0.104694	0.172497	0.194248	0.489397
b0192	0.459226	0.241896	0.192356	0.265899	0.298495	0.26233	0.183396	0.246214	0.184235	0.335236	0.14149	0.234082	0.230564	-0.143707	0.140607	0.226103	0.122883	0.174396	0.23341	0.0808039	-0.00570201	0.338196	0.243054	0.206058	0.222576	0.114408	0.061225	0.124857	0.0709719	-0.0717741	0.096209	0.0709263	0.177516	0.279687	-0.00537896	0.225719	-0.000571102	0.165809	0.234908	0.271959	0.53887	0.40488	0.0904103	0.422525	0.377419	0.354987	0.430482	0.386319	0.400427
b0193	-0.499753	-0.677736	-0.640731	-0.609742	-0.561816	-0.871728	-0.679642	-0.563532	-0.668576	-0.868675	-0.714996	-0.740957	-0.679812	-0.930647	-0.613217	-0.622273	-0.796379	-0.722213	-0.748387	-0.874702	-0.949513	-0.455295	-0.670098	-0.331464	-0.619604	-0.74524	-0.707766	-0.647875	-0.748465	-0.866908	-0.632193	-0.785264	-0.707832	-0.478382	-0.942622	-0.856808	-0.367355	-0.898827	-0.335788	-0.702352	-0.438314	-0.476791	-0.27464	-0.651291	-0.675943	-0.989749	-0.768678	-1.01233	-0.454877
b0194	0.351453	0.33895	0.339164	0.329978	0.430239	0.234727	0.362453	0.324662	0.367912	0.33712	0.313316	0.300968	0.394883	0.229456	0.31955	0.191321	0.106874	0.133566	0.28115	0.236582	0.137853	0.0456601	0.00072938	0.0965715	0.192477	0.299429	0.263803	0.336157	0.312356	0.101816	0.295705	0.270441	0.206028	0.402858	0.072139	0.16852	0.034251	-0.0983356	0.024803	0.041314	0.178285	0.164685	0.160287	0.145085	-0.0807992	0.357649	0.638006	0.297587	-0.0574905
b0195	1.22676	1.05245	0.999391	0.866881	1.0212	0.986634	0.95084	1.04061	1.06324	0.907225	0.835814	0.928573	1.06641	0.915513	0.999659	1.1448	1.00752	1.10482	0.991012	0.8888	0.84498	1.09559	0.996155	0.874493	0.980953	1.03256	1.08646	1.0704	1.00467	0.931406	1.16876	1.02153	0.89978	1.18809	1.00488	0.844809	0.609686	1.07436	0.796735	0.933866	1.09178	1.11919	1.08841	1.16131	0.92609	0.934687	1.00916	0.96734	0.967509
b0196	0.168558	0.115984	0.00219125	-0.0511845	0.0724571	0.0321303	-0.0178909	-0.0218855	0.0250295	0.0329203	0.00862897	0.0339854	0.0569391	0.0303516	-0.0870577	0.083386	0.149507	0.156766	-0.0538672	-0.221191	-0.167162	0.0256078	-0.0625948	-0.199552	0.162966	0.0975805	-0.166635	0.0407431	0.0928149	-0.023878	0.128187	0.033291	0.0986512	0.22142	0.0715272	0.158509	0.238658	0.363887	0.214684	0.145845	0.524766	0.47632	0.402577	0.479004	0.387288	0.493512	0.884888	0.527908	0.574771
b0197	0.642724	0.478306	0.609509	0.630687	0.552648	0.604859	0.617077	0.757109	0.619451	0.687513	0.775526	0.364838	0.585487	0.651248	0.67809	0.607252	0.503681	0.512158	0.6268	0.603106	0.665277	0.215637	0.181263	0.23139	0.675497	0.649339	0.530469	0.609509	0.557667	0.589085	0.820241	0.563684	0.630085	0.763687	0.64386	0.53395	0.160716	0.356413	0.0919013	0.0793229	0.19296	0.434453	0.574067	0.169811	0.373427	0.56748	0.630134	0.756592	-0.103903
b0198	0.990624	0.966858	0.879013	0.858018	0.96003	0.860551	1.03073	0.996496	1.06397	0.896147	1.01469	0.790847	0.982009	1.07416	1.06923	0.952095	0.81742	0.828441	0.989579	1.092	0.938813	0.992208	0.921364	0.972649	0.868599	0.904027	0.82017	1.05198	0.918959	0.923335	1.13665	0.987506	0.93696	1.17111	0.901876	0.834727	0.810277	0.962523	0.671054	0.652048	0.839815	0.901542	0.945776	0.782248	0.912902	0.947022	1.07953	0.815046	0.680764
b0199	0.954838	0.974153	0.957673	0.808053	0.932453	1.02022	1.08846	1.0291	1.02024	0.897501	1.07745	0.88784	0.978612	1.14567	1.11271	1.06273	0.928968	0.913054	1.13593	0.997715	0.980146	1.08475	1.14165	1.11116	1.02121	1.07026	0.976253	1.17997	1.11545	1.13128	1.29563	0.987886	1.05061	1.17911	0.922619	0.925682	0.804932	0.94618	0.634416	0.592334	0.789352	0.891452	0.978546	0.790133	0.923853	1.00227	1.1293	0.719567	0.452016
b0200	0.365877	0.241693	0.27511	0.267649	0.356815	0.204035	0.233207	0.233683	0.269284	0.371436	0.213794	0.265771	0.251225	0.273163	0.0507467	0.108106	0.0164565	-0.0108593	0.142504	0.0704522	0.17549	-0.272969	-0.367444	-0.563545	0.305361	0.128125	0.0404328	0.118722	0.177199	0.0918726	0.14385	0.0459242	0.0343795	0.347134	0.0887589	0.184314	0.0109812	0.154618	-0.090202	0.0624634	0.420014	0.352923	0.176137	0.0323651	0.0163334	-0.191551	-0.198564	0.0529306	-0.0928349
b0207	0.00771978	-0.0329673	-0.0954885	0.0132661	0.0766956	-0.104035	0.00108302	-0.0552442	-0.26426	-0.0642124	-0.0579274	-0.0557728	-0.147842	-0.212225	-0.466639	1.73914	1.55016	1.16429	-0.0272193	-0.193879	-0.087614	0.0699139	0.300041	0.49906	-0.0508745	-0.178381	-0.030506	-0.0241413	-0.0117148	-0.0920195	0.0890995	-0.1165	-0.00397641	0.0440431	-0.0898144	-0.210393	-0.30086	-0.173061	-0.436378	-0.281759	-0.084111	-0.105959	-0.151565	-0.129614	-0.180623	-0.186422	-0.254303	-0.238819	-0.200207
b0208	0.139805	0.110053	0.092716	0.0549749	0.170472	0.0111527	0.108761	0.186326	0.00419338	0.0581912	0.0551543	0.0465465	0.0427794	-0.0737147	-0.128906	0.378669	0.369096	-0.0164429	0.0765208	0.0664882	0.0930801	-0.203547	-0.197246	-0.213784	0.0547355	-0.0189839	0.0746428	0.0197345	0.0229146	0.0703658	0.255281	0.111718	0.157459	0.187253	0.0477409	0.0791202	-0.164097	-0.133715	-0.183424	-0.147066	0.0594712	0.0411821	-0.0689423	-0.183523	-0.0988789	-0.0646887	0.0620036	0.133965	0.0855312
b0209	0.592381	0.579275	0.647101	0.574814	0.74649	0.457404	0.660155	0.579414	0.41802	0.658421	0.540859	0.565116	0.465644	0.398077	0.344434	1.88151	1.58533	1.30252	0.459038	0.533966	0.554327	0.344255	0.378697	0.191681	0.417903	0.497567	0.431243	0.420261	0.427122	0.550153	0.724784	0.473131	0.438117	0.606366	0.541026	0.508963	0.193682	0.387417	0.117337	0.6045	0.68046	0.63161	0.0279916	0.487333	0.347498	0.420394	0.732842	0.489935	0.669899
b0210	-0.0275306	-0.335787	-0.391001	-0.379144	-0.316206	-0.415129	-0.50357	-0.455273	-0.641247	-0.364101	-0.640735	-0.326724	-0.334331	-0.537056	-0.439726	2.48783	1.998	1.37843	-0.50536	-0.44479	-0.485785	-0.219413	-0.08127	-0.00652165	-0.300153	-0.463702	-0.602818	-0.393299	-0.478789	-0.473229	-0.444884	-0.514553	-0.559081	-0.457736	-0.48886	-0.595129	-0.494786	-0.203638	-0.564011	-0.232606	-0.0618083	-0.256449	-0.513653	-0.071801	-0.264961	-0.31961	-0.171166	-0.250285	-0.27577
b0211	1.03317	1.16461	0.903001	0.810892	1.06827	0.857334	0.900713	1.02712	1.04498	1.05306	0.981238	0.913634	0.84505	1.05893	0.714165	0.919594	1.10795	0.911896	0.982255	0.867458	1.02095	1.63909	1.52475	1.82479	1.08063	1.11975	1.08042	0.907373	1.07305	0.996426	0.910424	1.10874	1.03339	1.06989	1.12564	1.13068	1.17492	1.1395	0.925435	0.839379	1.0569	0.791242	0.796447	1.25344	1.34453	1.67502	1.03088	0.948166	0.842969
b0212	0.39927	0.330671	0.169106	0.0346245	0.256478	0.285093	0.0804917	0.361082	-0.0287865	0.184796	0.0523796	0.197571	0.199765	-0.28595	-0.412272	-0.766475	-0.187235	-0.329636	0.0271738	-0.166223	0.106641	-0.568634	-0.483216	-0.50935	0.434181	0.212072	0.145883	0.0373901	0.297413	-0.0549538	0.122608	-0.182015	-0.0734703	-0.0443188	0.223547	0.07508	-0.172956	-0.231728	-0.20312	0.0160183	0.0830933	-0.104042	-0.698634	0.0737981	0.216138	0.269215	0.0129391	0.342316	0.0189255
b0213	0.611174	0.730596	0.434436	0.429347	0.412682	0.629304	0.589688	0.801254	0.575811	0.397552	0.633187	0.576859	0.476598	0.351309	0.077189	0.792857	1.08315	0.715022	0.569207	0.394996	0.405361	0.408288	0.494401	0.513228	0.703426	0.411797	0.440752	0.377224	0.498851	0.4823	0.675942	0.489549	0.413193	0.53802	0.585932	0.654924	0.286052	0.0206021	0.173421	0.406292	0.466269	-0.0896286	-0.137742	0.423253	0.293354	0.276347	0.490036	0.265085	0.606053
b0214	0.566389	0.425873	0.330386	0.47726	0.327486	0.367197	0.387603	0.477862	0.538602	0.421226	0.522162	0.395509	0.478281	0.350083	0.25335	-0.227831	0.32952	0.0836504	0.585734	0.555325	0.595889	0.289048	0.332975	0.150095	0.414121	0.353534	0.563236	0.399638	0.503223	0.420649	0.50032	0.490106	0.458548	0.566053	0.403863	0.428024	0.223026	0.192119	-0.0445205	0.25918	0.514845	0.270333	0.0354131	0.461671	0.247209	0.460247	0.238941	0.178605	0.143228
b0215	0.574355	0.603837	0.530978	0.477541	0.406055	0.455891	0.47083	0.43565	0.474106	0.529538	0.455363	0.60831	0.432416	0.374	0.137688	-0.0153649	0.798099	0.385545	0.515391	0.28428	0.503034	0.795948	0.55917	0.802797	0.623826	0.452545	0.378919	0.403717	0.466575	0.277942	0.418201	0.484679	0.300612	0.401515	0.476491	0.505199	0.424892	0.0852936	0.235866	0.384728	0.61409	0.579094	-0.235247	0.581215	0.54067	0.520523	0.703069	0.504512	0.492529
b0217	-0.516453	-0.723491	-0.672366	-0.6267	-0.786569	-0.730679	-0.592161	-0.52834	-0.576452	-0.73451	-0.553897	-0.620351	-0.610475	-0.88072	-1.10037	-0.823976	0.111307	-0.372101	-0.459808	-0.643768	-0.598232	-0.0480866	-0.0726122	0.120321	-0.651251	-0.579175	-0.632707	-0.482498	-0.62244	-0.697922	-0.51168	-0.41417	-0.538631	-0.622546	-0.621888	-0.590001	-0.188873	-0.478763	-0.361566	-0.376637	-0.29226	-0.757034	-1.1188	-0.31234	-0.437677	-0.515937	-0.647503	-0.677717	-0.505038
b0218	-1.30031	-1.55341	-1.75544	-1.36045	-1.47042	-1.17052	-1.44217	-1.35098	-1.26533	-1.64117	-1.39338	-1.40331	-1.05789	-1.49315	-1.97526	-1.59983	-1.12304	-1.54252	-1.0843	-0.97971	-1.3958	-1.36332	-1.4301	-1.38242	-1.44911	-1.28109	-1.28626	-1.17597	-1.53355	-1.43272	-1.21943	-1.32673	-1.38791	-1.52971	-1.40166	-1.39442	-0.595004	-1.4188	-0.514423	-0.906348	-0.894138	-1.63781	-1.76822	-1.239	-1.17096	-1.72632	-1.73198	-1.68136	-0.634725
b0219	0.0269484	-0.078787	-0.0755915	0.0840566	-0.326164	-0.0759866	0.0446741	0.0557659	-0.156733	-0.0682658	-0.0658632	-0.0968914	0.000250576	-0.0421542	-0.440023	-0.657283	-0.0600218	-0.340967	-0.0467682	-0.0576837	-0.0615663	-0.197895	-0.242523	-0.173045	-0.063107	-0.093306	-0.105225	-0.17548	-0.0957944	-0.304107	-0.0590975	-0.113902	-0.304228	-0.103496	-0.0935534	-0.0199738	-0.222765	-0.476373	0.0613148	0.0794383	0.296618	-0.171602	-0.621404	0.0204019	-0.00152863	-0.393682	-0.278771	-0.202358	0.0608547
b0220	0.576581	0.37838	0.402773	0.378596	0.282872	0.327893	0.345189	0.368388	0.233014	0.287585	0.126716	0.175107	0.278674	-0.0400981	-0.0676601	0.502923	0.674995	0.369044	0.280244	0.324748	0.17535	-0.0749602	0.0514749	-0.0687287	0.348357	0.320532	0.305332	0.186161	0.267016	0.00529887	0.278158	0.19684	0.0643146	0.226819	0.249823	0.113894	0.395716	0.235103	0.690817	0.595363	0.919545	0.438661	0.122823	0.809747	0.766198	0.176784	0.250793	0.636925	0.696662
b0221	-0.169807	-0.224301	-0.194826	-0.277574	-0.174271	-0.169617	-0.111455	-0.224855	-0.181271	-0.225988	-0.388162	-0.225558	-0.126093	-0.266514	-0.264789	-0.153626	-0.00164646	-0.170717	-0.000167392	-0.0798059	-0.125498	-0.0252007	0.00333208	0.141037	-0.187249	-0.272858	-0.0842497	-0.109042	-0.201832	-0.212092	-0.00796129	-0.00858335	-0.212236	-0.173691	-0.336904	-0.287663	0.0393556	-0.447432	-0.0071936	-0.050501	-0.0634958	-0.377693	-0.707667	-0.116535	-0.209379	-0.349117	-0.424086	-0.252038	-0.272964
b0222	0.963908	0.903979	0.863772	0.878389	0.951119	0.927159	0.847484	0.983845	0.903472	1.03554	0.833391	0.852141	0.946905	0.568556	0.895718	0.794029	0.88019	0.947232	0.922018	0.983276	0.897582	0.50255	0.497886	0.66998	0.918831	0.757205	0.89996	0.712685	0.85885	0.694814	0.871015	0.806518	0.829028	0.962127	1.00977	0.979625	0.0834844	0.265523	0.268477	0.511572	0.676598	0.324794	-0.601683	0.628906	0.550093	0.520663	0.553181	0.89034	0.443246
b0224	0.4628	0.2539	0.0900803	0.112414	0.138169	0.267599	0.182075	0.33484	0.283026	0.227566	0.320069	0.349391	0.316802	0.245172	0.277637	0.585451	0.80185	0.870553	0.446252	0.282349	0.298731	0.785765	0.642726	0.978183	0.499035	0.268921	0.280542	0.268106	0.350616	0.099245	0.255536	0.431194	0.411939	0.247282	0.378703	0.503131	0.0548625	0.139892	0.525301	0.460386	0.80057	0.198534	-0.29245	0.644552	0.603673	1.10114	0.975406	0.732998	0.668319
b0225	1.0605	0.597928	0.649033	0.542424	0.614533	0.55101	0.424512	0.632024	0.397991	0.685497	0.467188	1.02615	0.742003	0.1121	0.524173	0.417077	0.637085	0.714637	0.398483	0.130116	0.321935	0.946829	0.940935	1.0298	0.997114	0.499902	0.213856	0.195149	0.364795	-0.439098	0.126594	0.296842	0.213239	0.0384224	0.541796	0.886861	-0.332834	-0.470412	-0.106259	0.417208	0.71038	0.04545	-1.15559	0.62998	0.592909	0.401819	0.123275	0.161003	-2.15062e-05
b0226	0.919044	0.752482	0.735831	0.620112	0.72289	0.739759	0.700322	0.779674	0.549801	0.89813	0.6635	0.969241	0.804929	0.258463	0.598623	0.273331	0.554972	0.511648	0.504974	0.288518	0.411841	0.753861	0.709845	0.836808	0.945065	0.720151	0.382161	0.376827	0.575273	0.0131604	0.13743	0.469452	0.453666	0.237689	0.656651	0.861748	0.0475465	0.272025	0.158124	0.634353	0.956009	0.714654	-0.152775	0.703344	0.755686	0.622891	0.591283	0.747104	0.563183
b0227	0.117201	0.0172197	0.0359832	0.172049	0.145789	0.0962016	0.0545348	0.168233	0.0660783	0.105613	0.132382	0.130757	0.0594588	-0.306932	0.222782	0.571146	0.257967	0.131944	0.058982	0.17094	0.0558052	0.14951	0.0927512	0.137668	0.120174	-0.0379181	0.181021	0.132775	0.0589101	-0.0708885	0.00250816	0.245904	0.00514184	-0.305963	0.0562769	-0.214827	-0.148498	-0.129076	-0.124324	0.00348251	0.118732	0.0515105	-0.616452	-0.00966007	-0.0443642	-0.19988	-0.0467097	-0.0296888	0.0772582
b0228	0.50506	0.530761	0.441633	0.43353	0.383818	0.419196	0.677428	0.659799	0.488623	0.595986	0.354701	0.404879	0.474298	0.0784334	0.470482	0.806406	0.573435	0.566342	0.595489	0.481174	0.459396	0.100909	-0.130425	-0.157381	0.558689	0.525272	0.471594	0.503702	0.502249	0.391679	0.457818	0.561669	0.444728	0.381327	0.327436	0.244137	-0.300223	-0.540383	-0.513721	0.0653835	0.25563	0.132163	-0.75911	0.199983	0.133504	-0.16097	0.267925	0.570089	0.268881
b0229	0.849933	0.842416	0.742168	0.802837	0.884653	0.684079	0.871928	0.854457	0.915786	0.722589	0.860365	0.81372	0.778966	0.453492	0.850937	0.891626	0.774214	0.813429	0.773148	0.588297	0.860712	0.847386	0.537684	0.548841	0.806239	0.621546	0.948388	0.922397	0.878069	0.530486	0.73467	1.00227	0.734674	0.785544	0.554759	0.531125	0.385076	0.57542	0.30969	0.682534	0.886804	0.715055	-0.0571785	0.852033	0.74463	0.636357	0.617056	0.777316	0.734036
b0230	0.267487	0.186009	0.390376	0.332194	0.321421	0.402052	0.301949	0.395472	0.369299	0.293249	0.388809	0.292216	0.235028	0.0858593	0.369817	0.562806	0.425445	0.322953	0.29524	0.195684	0.259755	0.372326	0.147376	0.198852	0.266423	0.113167	0.397252	0.435629	0.351199	0.0802629	0.20521	0.442631	0.173602	0.167891	0.169367	0.102523	-0.0114941	-0.122024	0.00510806	-0.0497021	0.147169	0.184417	-0.345421	0.0813763	0.0903856	-0.0691468	-0.0325984	0.0770519	-0.0541221
b0231	0.8092	0.763196	0.697468	4.32354	4.48398	4.36072	0.576012	0.542048	0.43645	0.656551	0.631589	0.746796	0.650809	0.3597	0.838621	0.771666	0.540742	0.603853	0.653893	0.0576866	0.463409	0.724783	0.579093	0.752118	0.781333	0.572236	0.522337	0.591276	0.582125	0.180608	0.316357	0.633378	0.383011	0.548559	0.478444	0.659248	0.385891	0.384261	0.690793	0.853881	1.17831	1.04618	0.390209	0.899965	0.922032	-0.355461	-0.0850626	-0.246932	0.864912
b0232	1.0701	1.07408	0.837657	1.0434	1.21122	1.07488	0.507311	0.892613	0.280081	1.17304	1.0586	1.20266	1.04946	-0.229611	0.717813	0.712069	0.905438	0.581456	0.778423	-0.284374	0.737417	1.25374	0.819134	0.809263	1.15562	0.89991	0.628277	0.609527	0.660502	0.324818	0.274523	0.876927	0.686847	0.67118	0.767307	1.10699	0.384795	0.364196	0.851846	1.21332	1.58691	1.51092	0.288466	1.29438	1.32191	-0.445916	-0.0546038	-0.575216	0.826909
b0233	0.304063	0.252721	-0.0848791	0.467273	0.323205	0.182734	-0.0949042	-0.112666	-0.192199	0.237344	0.107989	0.370178	0.238522	-0.613059	0.182922	-0.228262	-0.198115	-0.249101	0.00953069	-0.432839	-0.322014	0.0992124	-0.123016	-0.204697	0.318508	0.245775	-0.0748914	-0.108628	0.0730298	-0.28531	-0.0861661	0.128686	-0.0680168	0.214992	-0.0546516	0.272783	-0.0787106	-0.0528905	0.282982	0.522003	0.90231	0.851339	-0.120185	0.707975	0.503314	-0.436806	-0.232596	-0.91782	0.791868
b0234	0.1417	0.0607732	-0.139804	0.157181	0.269145	0.00376023	-0.206909	-0.0176486	-0.0869563	0.162452	0.183955	0.152964	0.13969	-0.48713	0.0184389	0.0666667	-0.0374621	-0.077005	0.0389107	-0.205165	-0.0565078	0.0950294	-0.077036	-0.0387411	0.151131	-0.0810133	-0.129672	-0.115003	-0.0683678	-0.0683224	0.0364769	0.0607892	-0.056458	0.192047	-0.20294	-0.0293127	-0.1448	-0.124895	0.174632	0.313428	0.619728	0.502954	0.0645736	0.496442	0.385514	-0.192464	-0.0627559	-0.258134	0.559515
b0235	-0.661906	-0.653261	-0.681283	-0.703288	-0.354498	-0.725982	-0.641815	-0.572462	-0.601595	-0.570947	-0.729414	-0.741502	-0.648618	-1.00807	-0.707412	-0.547638	-0.752146	-0.66906	-0.435771	-0.636129	-0.658161	-0.500857	-0.884719	-0.88548	-0.657771	-0.637358	-0.658617	-0.474825	-0.426037	-0.848238	-0.455148	-0.605267	-0.826053	-0.314429	-0.844662	-0.758256	-0.486917	-0.841462	-0.331738	-0.696712	-0.40566	-0.442682	-0.645102	-0.562686	-0.690146	-0.726435	-0.762118	-0.827635	0.0333438
b0236	0.719682	0.565079	0.609566	0.517826	0.696808	0.504546	0.527327	0.634399	0.537515	0.541339	0.535895	0.55568	0.500704	0.216752	0.656748	0.979127	0.621019	0.580966	0.601693	0.604531	0.699812	0.561741	0.417413	0.391056	0.554495	0.413168	0.665776	0.767283	0.541367	0.553759	0.664044	0.620398	0.576094	0.776258	0.155171	0.398564	0.265496	0.266056	0.322834	0.392299	0.501054	0.581285	0.587265	0.406201	0.247246	0.508398	0.41233	0.627091	0.46816
b0237	0.32306	0.209382	0.20086	0.137072	0.22644	0.158764	0.165141	0.14025	0.136525	0.221158	0.0500159	0.141941	0.166337	-0.176191	0.0849016	-0.533232	-0.630569	-0.451023	0.0907963	0.0285661	0.0596548	-1.05208	-1.35573	-1.52043	0.183005	0.0878567	-0.0184655	0.151669	0.124098	-0.0364676	0.125726	-0.0532381	0.0509117	0.206851	0.043516	0.157766	-0.0916501	-0.149383	0.0424375	0.0666579	0.0568494	0.305069	0.00931418	0.136048	0.0829184	-0.0587774	0.507498	0.358643	0.259516
b0238	0.92949	0.810122	0.769728	0.819162	0.758111	0.726987	0.72356	0.776851	0.735778	0.673385	0.616347	0.702095	0.814578	0.729946	0.871738	1.08716	0.914804	0.819468	0.726997	0.679514	0.596699	0.948434	1.08942	1.25068	0.826945	0.784155	0.736003	0.828874	0.7435	0.553667	0.809795	0.503259	0.660969	0.825771	0.728447	0.859942	0.119629	0.00363164	-0.0608309	-0.291314	0.0210094	0.017147	0.374788	0.0858869	0.0893006	1.16892	0.77739	0.582241	-0.262775
b0239	0.648112	0.640869	0.595353	0.584917	0.531506	0.450301	0.454615	0.475483	0.4578	0.423081	0.373564	0.575469	0.651955	0.54943	0.456393	0.566891	0.453195	0.430842	0.416764	0.20412	0.278083	0.10779	-0.0585836	0.00034164	0.625163	0.519972	0.268118	0.46532	0.380983	0.291544	0.611447	0.458834	0.385826	0.622941	0.361576	0.430453	0.246943	0.248176	0.275132	0.237419	0.469335	0.588397	0.404502	0.427046	0.295808	0.279195	0.561961	0.557869	0.551737
b0240_1	0.531556	0.417595	0.537995	0.367871	0.494697	0.522547	0.535108	0.637202	0.659411	0.716806	0.622128	0.649861	0.494729	0.445565	0.476394	0.719342	0.543045	0.592118	0.442711	0.435782	0.636729	0.73153	0.865682	1.22152	0.498773	0.400519	0.434653	0.497573	0.487747	0.585813	0.68087	0.560596	0.613854	0.892748	0.549264	0.603328	0.593038	0.47658	0.790912	0.847543	0.616543	1.27933	1.07841	0.687413	0.921561	0.185717	0.545493	0.316942	0.282174
b0241	-0.620252	-0.625398	-0.680315	-0.57423	-0.578027	-0.769349	-0.516843	-0.533366	-0.652112	-0.628723	-0.749871	-0.856151	-0.657766	-0.593606	-0.59507	-0.701322	-0.966314	-0.804234	-0.68106	-0.508413	-0.767377	-0.668608	-0.833007	-0.716278	-0.721525	-0.707347	-0.903818	-0.602661	-0.800602	-0.817254	-0.45109	-0.557569	-0.69128	-0.586301	-0.767422	-0.987259	-0.543377	-0.766215	-0.701833	-0.929091	-0.622717	-0.395461	-0.354806	-0.922521	-0.849537	-0.679103	-0.94748	-0.701628	-0.916003
b0242	0.859091	0.954606	0.930172	0.623966	0.698638	0.868532	1.01029	0.914272	0.870369	0.862628	0.806305	0.855302	0.951423	0.86128	0.954958	0.863273	0.73814	0.834066	0.918956	0.937921	0.914698	1.14273	1.05392	1.21551	1.02814	0.924196	0.776731	1.00244	0.967255	0.927889	0.99677	0.973974	0.922943	1.03314	0.919708	1.02351	0.905692	1.12263	0.747065	0.816327	1.01081	1.16144	0.974543	1.01243	0.947062	1.08764	1.18343	1.28444	0.645652
b0243	1.24152	1.31869	1.39021	1.29227	1.43168	1.25321	1.54775	1.49544	1.48266	1.28898	1.30816	1.28264	1.32074	1.37758	1.23669	1.28761	1.30376	1.06975	1.43299	1.52215	1.39696	1.31672	1.22044	1.06423	1.23049	1.1691	1.40984	1.39123	1.42816	1.28516	1.53374	1.30648	1.27264	1.54647	1.20094	1.09823	0.602414	1.05642	0.602149	0.851754	1.08067	1.20795	0.993626	1.0855	1.07123	1.50863	1.46195	1.47791	0.662651
b0245	0.934048	0.944702	0.861638	0.842227	0.847347	0.863751	0.979712	0.694343	0.817113	0.754157	0.888409	0.816729	0.792749	0.806265	0.664555	0.975127	0.919853	0.723703	0.97349	1.09302	0.941933	0.666672	0.68336	0.539333	0.784731	0.790062	0.861852	1.02759	0.963031	0.923775	1.07707	0.930283	0.814931	0.975426	0.769953	0.656422	0.392397	0.497241	0.148053	0.273771	0.495508	0.652211	0.491756	0.478552	0.499482	0.623065	0.66363	0.710249	0.677754
b0246	-0.179825	-0.2523	-0.225974	-0.193543	-0.0767608	-0.251606	-0.116051	-0.240516	-0.220085	-0.20285	-0.183485	-0.257191	-0.210079	-0.294161	-0.258304	-0.0333886	-0.0478689	-0.338782	-0.187826	-0.180199	-0.115154	-0.309171	-0.240939	-0.519033	-0.260087	-0.347975	-0.141512	-0.160971	-0.14307	-0.110056	0.0703678	-0.300274	-0.242004	-0.124581	-0.454186	-0.336071	-0.186901	-0.496303	-0.431689	-0.37291	-0.382325	-0.167859	-0.0428692	-0.423592	-0.47785	-0.333353	-0.488017	-0.351698	-0.24475
b0247	0.781614	0.793688	0.781325	0.817774	0.933673	0.569061	0.821084	0.683571	0.814261	0.602708	0.78084	0.584316	0.766363	0.866501	0.640808	0.933327	0.83964	0.644586	0.836327	0.93575	0.80508	0.676435	0.735669	0.612712	0.679794	0.609696	0.904738	0.846599	0.789895	0.957655	0.977708	0.750425	0.797325	0.905565	0.536774	0.577174	0.442503	0.626863	0.393124	0.510276	0.645006	0.741977	0.705754	0.545136	0.554363	0.677302	0.513795	0.735509	0.550228
b0248	0.0918881	0.0122284	0.0925542	0.0605947	0.260273	0.0668416	0.124081	0.137105	0.11984	0.0438884	-0.0184033	0.018409	0.00158103	0.179	-0.0728928	0.411725	0.274357	0.0395873	0.218374	0.279188	0.11874	0.152386	0.129341	0.316875	-0.0288232	0.0567801	0.20096	0.207533	0.141624	0.0326871	0.176705	0.198134	0.0476603	0.101163	-0.0865111	0.00593968	0.24812	0.215445	-0.156042	0.0960555	0.029848	-0.0408548	0.0503885	0.151673	0.0183593	0.152302	0.163048	0.222809	0.341908
b0249	-0.356366	-0.438878	-0.421099	-0.305328	-0.289862	-0.350394	-0.237205	-0.44931	-0.284264	-0.420844	-0.219454	-0.401914	-0.405315	-0.373785	-0.555653	-0.320696	-0.352842	-0.605275	-0.317363	-0.117922	-0.336791	-0.418961	-0.339447	-0.504458	-0.465311	-0.496444	-0.238216	-0.336172	-0.341891	-0.285378	-0.1462	-0.291821	-0.365567	-0.293324	-0.492773	-0.589851	-0.106931	-0.308676	-0.430909	-0.316194	-0.441029	-0.436971	-0.400694	-0.379831	-0.504583	-0.358839	-0.306142	-0.345868	-0.0292999
b0250	0.370827	0.377357	0.35057	0.251145	0.696206	0.489986	0.578752	0.370093	0.548171	0.204282	0.295519	0.419411	0.375644	0.115168	0.148594	0.165064	0.59758	0.285553	0.466477	0.207425	0.424588	0.31455	0.174119	0.339434	0.622002	0.306922	0.469619	0.535294	-0.0153481	0.425221	0.615819	0.382878	0.430217	0.460021	0.513906	0.542167	0.357157	0.52003	0.214858	0.417234	0.593732	0.298425	0.287001	0.727175	0.492716	0.484896	0.789548	0.659942	0.875941
b0251	-0.726659	-0.885172	-0.824389	-0.635516	-0.773802	-0.743955	-0.622923	-0.662898	-0.696529	-0.667126	-0.752672	-0.849886	-0.722622	-0.86589	-1.07078	-1.11317	-0.672532	-0.962674	-0.553394	-0.432199	-0.675963	-0.573737	-0.650632	-0.540731	-0.686401	-0.628876	-0.657309	-0.761755	-0.689485	-0.725173	-0.552004	-0.712293	-0.527822	-0.694585	-0.675238	-0.78694	-0.247335	-0.73493	-0.221592	-0.529935	-0.573051	-0.798229	-0.810232	-0.468942	-0.658502	-0.943936	-0.826154	-0.703822	-0.114427
b0252	0.436863	0.465085	0.486699	0.449084	0.421544	0.568488	0.715467	0.599306	0.711455	0.4706	0.53364	0.405206	0.488727	0.493663	0.27904	0.182389	0.528235	0.196188	0.554013	0.714415	0.635744	0.498075	0.434453	0.266458	0.469527	0.474548	0.828566	0.56693	0.526014	0.594469	0.749331	0.494142	0.554701	0.802009	0.522879	0.408817	0.269265	0.279736	0.235484	0.302381	0.43958	0.180792	0.146876	0.554381	0.327457	0.523035	0.446662	0.3911	0.560412
b0253	0.589416	0.497513	0.598295	0.58274	0.471418	0.502582	0.584584	0.62266	0.68968	0.448548	0.519319	0.502285	0.546946	0.654732	0.298311	0.154216	0.689814	0.358742	0.555262	0.667787	0.610923	0.730205	0.608834	0.725835	0.492896	0.432887	0.555663	0.689806	0.589785	0.647165	0.611319	0.565088	0.432054	0.623128	0.291185	0.399018	0.247833	0.199923	0.194839	0.469419	0.450539	0.528542	-0.10263	0.540326	0.426878	0.317699	0.392471	0.508471	0.339354
b0254	-0.734719	-1.02214	-0.885926	-0.819248	-1.01838	-0.925056	-0.81765	-0.882771	-0.774658	-0.923556	-0.867819	-0.94817	-0.926825	-1.10637	-1.26073	-1.85523	-0.771932	-1.127	-0.695598	-0.856669	-0.927919	-0.452073	-0.294101	-0.115635	-0.869752	-0.938262	-0.891659	-0.934421	-0.963176	-1.03405	-0.886921	-0.90097	-0.911152	-1.07155	-0.859724	-0.974646	-0.246028	-1.18288	-0.32392	-0.605794	-0.719756	-1.13768	-1.50926	-0.750862	-0.855236	-1.19404	-1.19918	-1.18534	-0.792169
b0258	-0.437024	-0.544456	-0.574785	-0.470865	-0.410583	-0.671449	-0.496306	-0.507166	-0.524326	-0.604104	-0.622646	-0.520537	-0.495701	-0.652906	-0.778113	-0.734198	-0.542841	-0.682709	-0.415545	-0.455259	-0.512594	-0.529137	-0.593062	-0.580713	-0.567437	-0.632235	-0.526194	-0.553043	-0.588203	-0.688358	-0.483355	-0.504129	-0.583998	-0.542681	-0.533769	-0.695351	-0.183163	-0.924754	-0.190281	-0.262593	-0.299273	-0.75849	-0.995471	-0.404849	-0.486663	-0.569005	-0.654428	-0.56097	-0.358992
b0260	0.190796	0.19363	0.166081	0.291099	0.14306	0.180983	0.234547	0.204865	0.276002	0.178973	0.195611	0.154353	0.174859	0.0349603	-0.0692247	-0.229165	0.0707556	-0.000185101	0.298093	0.321651	0.210229	0.174153	0.175403	0.187828	0.148022	0.119278	0.296248	0.162007	0.225778	0.0417075	0.197488	0.297889	0.123757	0.235324	0.12393	0.147228	0.279852	-0.0748667	0.207383	0.290226	0.387613	-0.134802	-0.520981	0.323647	0.320405	0.110358	0.130744	0.201363	0.375823
b0261	0.884771	0.834081	0.843956	0.927707	0.90421	0.909433	0.983917	0.923865	1.03481	0.851934	0.908427	0.762653	0.95877	0.744217	0.953882	0.561565	0.718252	0.68602	0.966381	0.981525	0.86544	0.583008	0.658	0.694368	0.879351	0.771821	1.04774	0.968674	0.972599	0.727744	0.994216	0.891472	0.812563	1.0566	0.773178	0.660954	0.417368	0.402963	0.340128	0.575217	0.608908	0.358581	0.0649214	0.606715	0.537961	0.560372	0.642019	0.755053	0.51905
b0262	0.0876198	0.0895053	0.0289008	0.0771461	0.0458126	0.0620604	0.0823297	-0.0476286	0.129594	0.0311792	0.100303	0.0514847	0.200285	0.00203611	0.146866	0.0622213	0.115936	-0.00287544	0.119697	0.179116	0.161017	0.0554675	0.170092	0.142023	0.156047	-0.127792	0.140734	0.11385	-0.0339523	0.01675	0.0380611	0.163827	-0.00519504	0.132051	-0.0533689	-0.136062	-0.240195	-0.212427	-0.106778	0.120067	0.0772953	-0.0942489	-0.564849	-0.0611167	-0.0158138	-0.0311025	-0.0220087	-0.0159857	0.103296
b0263	0.83542	0.821765	0.73836	0.834673	0.805579	0.887079	0.700821	0.904397	0.814489	0.683454	0.800987	0.786947	0.861476	0.806788	0.904005	0.876053	0.792261	0.966011	0.94514	0.897137	0.809577	0.791371	0.675297	0.951929	0.882161	0.591643	1.02541	0.955417	0.819412	0.663832	0.669406	0.940548	0.716687	0.89901	0.648685	0.670428	0.175489	0.557731	0.217095	0.689147	0.744198	0.267209	-0.0329613	0.863463	0.914821	0.725014	0.865124	0.92266	0.990602
b0266	0.30276	0.253178	0.0704141	0.16237	0.0812915	0.180596	0.265279	0.231892	0.165025	0.0498308	-0.115857	0.195669	0.273623	0.0163454	0.0992455	-0.328975	-0.165593	-0.0329528	0.0619084	0.0942916	0.109524	-0.00326921	-0.0118377	0.189374	0.235376	0.147226	0.0101585	0.044679	0.00252972	-0.286329	0.000469032	0.194495	0.0728403	0.100163	0.0754832	0.259594	-0.369838	-0.598121	-0.0962486	0.167234	0.36996	-0.223764	-0.738494	0.161961	0.110981	0.133429	0.300873	0.166207	0.336029
b0267	0.606371	0.496411	0.550202	0.602427	0.606372	0.589035	0.611571	0.708132	0.58217	0.434905	0.641173	0.544035	0.577348	0.478422	0.749714	0.598977	0.473967	0.471637	0.65376	0.785435	0.556185	0.442164	0.445259	0.297927	0.579792	0.404891	0.72504	0.589352	0.608456	0.332477	0.552292	0.673015	0.477708	0.50931	0.475321	0.392834	0.110314	0.278947	0.161024	0.500666	0.502598	0.460171	0.120446	0.504115	0.425283	0.422557	0.383807	0.607282	0.429408
b0268	0.431085	0.526204	0.542664	0.526242	0.638549	0.750869	0.978746	0.919773	0.970456	0.86632	0.763215	0.644514	0.787364	0.580445	0.831252	0.60792	0.66109	0.974158	0.940376	0.987422	0.872725	0.572135	0.403856	0.25917	0.639707	0.781379	0.794779	0.770269	0.854066	0.629701	0.819619	1.07907	0.937714	0.594053	0.853308	0.611591	0.293477	0.85669	0.579305	1.12267	1.11456	0.912242	0.139767	1.03338	0.897055	0.47056	0.709491	0.826081	1.41049
b0269	0.704932	0.792602	0.720685	0.646452	0.740568	0.798757	0.928949	0.817419	0.986963	0.769405	0.794899	0.693297	0.806081	0.684439	0.910925	0.772441	0.645865	0.676369	0.85437	0.86969	0.692686	0.611461	0.397607	0.338727	0.775144	0.653872	0.88629	0.844984	0.77856	0.663377	0.720733	0.938841	0.630383	0.672327	0.721865	0.662744	0.368276	0.307188	0.306514	0.678703	0.757236	0.678811	0.0837815	0.737472	0.605252	0.525589	0.685101	0.707981	0.68803
b0270	0.548443	0.641754	0.636361	0.801361	0.756288	0.676251	0.754524	0.753567	0.418877	0.713993	0.850628	0.576792	0.64604	0.442215	0.744862	0.644296	0.537798	0.675217	0.778444	0.786255	0.576282	0.682565	0.525662	0.436775	0.63011	0.510745	0.650817	0.639412	0.694901	0.429432	0.601259	0.865675	0.655762	0.619963	0.630509	0.534882	0.258804	0.514788	0.140255	0.59742	0.722398	0.583992	-0.0959964	0.612101	0.514239	0.3706	0.666129	0.656736	0.655808
b0271	0.0777936	-0.0425078	-0.0194606	0.0373075	-0.0171286	0.0873509	0.116108	0.0955241	0.242072	0.0483477	0.173583	-0.0333505	0.070298	0.0358061	0.200779	0.136471	0.0485911	0.10342	0.118545	-0.00174185	0.0336163	0.0609255	-0.124379	-0.0950518	-0.0144661	-0.0534102	0.177958	0.0662597	0.137002	-0.10532	-0.014548	0.242828	-0.0327028	-0.00163983	-0.0131995	-0.229965	-0.315388	-0.302314	-0.32196	-0.155993	-0.0371147	-0.0465253	-0.809124	-0.0609801	-0.13821	-0.130515	-0.101278	-0.0240721	-0.0576013
b0272	0.934205	1.01134	0.902513	1.01203	1.00012	0.950331	0.981352	1.04028	1.01594	0.939887	0.99913	0.931487	0.912876	0.81309	0.952115	1.1269	1.06435	0.988749	1.09739	0.805012	1.06258	1.26732	1.18867	1.33893	1.01392	0.859769	1.03147	1.06678	0.961279	0.602886	0.887659	1.0576	0.921035	0.916684	0.912499	0.876131	0.36335	0.610657	0.426416	0.627877	0.861666	0.96555	0.427632	0.847297	0.807099	0.792547	0.867565	0.852509	0.646125
b0273	0.487829	0.420858	0.439287	0.451683	0.481576	0.525481	0.528456	0.469624	0.516123	0.475763	0.480538	0.478569	0.431224	0.115076	0.570268	0.512921	0.53716	0.465284	0.49435	0.253572	0.56842	0.447531	0.334698	0.190602	0.492705	0.384715	0.696524	0.651505	0.536521	0.361119	0.498881	0.611048	0.470085	0.635618	0.335365	0.384567	0.104989	0.0758068	0.194782	0.213557	0.452242	0.459271	0.192491	0.430541	0.320858	0.360526	0.414209	0.495001	0.312642
b0276	-0.770094	-0.810595	-0.919514	-0.795733	-0.785459	-0.658153	-0.799492	-0.686631	-0.778734	-0.580862	-0.913943	-0.731793	-0.861969	-1.33505	-0.773535	-0.735892	-0.798131	-0.996124	-0.804436	-1.26258	-0.934887	-0.47346	-0.703395	-0.692104	-0.581494	-0.750805	-0.822982	-0.771783	-0.729108	-1.02251	-0.718769	-0.630644	-1.00673	-0.777207	-0.868634	-0.802433	-0.499646	-0.983972	-0.604532	-0.675006	-0.407225	-0.646804	-1.12743	-0.568623	-0.553176	-1.0559	-0.985767	-0.825356	-0.54897
b0277	-0.106638	-0.0902449	-0.191351	-0.230124	-0.0509708	-0.130237	-0.128215	0.000859489	-0.229759	-0.181694	0.00520065	-0.223274	-0.064022	-0.644119	-0.111355	-0.0322213	-0.137322	-0.163521	-0.0313728	-0.378397	-0.0619082	0.0671414	-0.0250791	-0.095344	-0.198285	-0.266688	-0.0707926	0.129449	0.0366892	-0.165617	-0.00702417	-0.0196491	-0.174317	0.0839968	-0.543034	-0.408423	-0.669673	-0.604939	-0.250215	-0.340069	-0.0097653	-0.237734	-0.604794	-0.000543517	-0.0731825	-0.324654	-0.444385	-0.373592	-0.0711175
b0278	-0.0835298	-0.106688	-0.222016	0.112297	0.137983	-0.221462	0.0536124	0.0845414	-0.211449	-0.0396096	0.0391897	0.0612665	0.203527	-0.721855	0.203874	-0.0861342	-0.188332	-0.203902	0.216715	-0.180684	-0.265866	-0.168091	-0.0716283	-0.500462	0.0916399	-0.0751687	-0.0302098	0.246819	0.153887	-0.330122	0.0354364	0.168767	-0.100568	0.133411	-0.520119	-0.038707	-0.30585	-0.455413	-0.259023	-0.304547	0.02799	0.0755465	-0.594243	-0.205547	-0.162545	-0.278241	-0.509434	-0.223398	0.0300423
b0279	-0.112357	-0.169239	-0.0162575	-0.155276	0.0111856	-0.297479	-0.0157669	0.127434	-0.0808409	-0.407215	-0.0119742	-0.0419951	0.125374	-0.18828	-0.0475061	0.0846601	-0.58158	-0.266248	-0.0241599	0.0759591	-0.246683	-0.380842	-0.466728	-0.810903	0.0267586	-0.263977	-0.0376506	-0.0587302	0.0201525	-0.112405	0.160491	-0.0685543	-0.278163	0.380698	-0.479434	-0.544335	-0.29954	-0.467792	-0.405168	-0.0833154	-0.0435165	0.0187911	-0.111747	-0.335073	-0.298621	-0.462461	-0.625153	-0.200719	-0.142643
b0280	0.364354	0.478001	0.310073	0.369092	0.490298	0.406173	0.509182	0.50776	0.392083	0.596012	0.49073	0.580334	0.504928	-0.191398	0.288028	0.314198	-0.100503	0.267072	0.115947	0.0705655	0.230684	0.556029	0.673438	0.351181	0.536378	0.39873	0.176476	0.343868	0.143329	0.205892	0.408807	0.463121	0.527874	0.587644	0.219102	0.77989	0.202723	0.303728	0.471928	0.872987	0.984436	0.979219	0.393438	0.781428	0.531439	0.14811	1.00742	0.518989	0.754184
b0281	0.186548	0.109848	-0.00752417	-0.191524	-0.0901976	-0.258943	-0.0241022	-0.0906189	-0.0679714	-0.0176911	-0.167161	-0.017838	0.192465	-0.250317	-0.125089	-0.306192	-0.358835	-0.27211	-0.105739	-0.256015	-0.109778	0.458354	0.29326	0.45206	0.0607769	0.146546	-0.142117	0.0298307	-0.091182	-0.194896	0.0575138	-0.154077	0.056917	0.26818	-0.0611168	0.138883	-0.133379	0.117744	0.181341	0.281485	0.419587	0.654281	0.248062	0.221089	0.347647	-0.0714112	0.334936	0.339606	0.347709
b0282	-0.129359	-0.0534293	-0.0757456	-0.160654	-0.114601	-0.0809963	-0.170019	0.0057496	-0.00975018	-0.386603	-0.0485051	-0.216503	-0.0130066	-0.19406	-0.112906	-0.163585	-0.227256	-0.500111	-0.226558	-0.159473	-0.321006	-0.0740237	-0.112197	-0.0778034	-0.0677133	-0.140512	-0.00955752	0.149022	-0.232764	-0.0368825	0.114549	-0.147399	-0.0923971	0.181802	-0.0725106	-0.212376	-0.0656448	-0.269201	-0.0381094	-0.177735	-0.0266141	0.0945177	0.173775	-0.142104	-0.115409	-0.232739	-0.231954	-0.113442	-0.124599
b0283	0.32011	0.314442	0.320761	0.407936	0.301445	0.205635	0.361559	0.324974	0.449511	0.220475	0.232552	0.217743	0.367554	0.408068	0.280192	0.437365	0.326115	0.15763	0.282502	0.356822	0.253635	0.241793	0.235462	0.0688467	0.266804	0.175347	0.287109	0.438916	0.180748	0.398669	0.559982	0.461815	0.330754	0.584109	0.19728	0.0827285	0.114264	0.277682	0.126882	0.0873553	0.329109	0.474769	0.401641	0.184516	0.156752	0.219265	0.0789867	0.27167	0.156702
b0284	0.721267	0.75895	0.739099	0.731618	0.802436	0.669538	0.774095	0.722819	0.805392	0.639387	0.71918	0.537143	0.75221	0.845184	0.786543	0.737437	0.589742	0.51423	0.695292	0.880966	0.716888	0.625705	0.690034	0.456458	0.670815	0.664974	0.782715	0.799201	0.710094	0.729469	0.952658	0.827511	0.65079	1.00205	0.693697	0.40217	0.228028	0.695571	0.147925	0.305447	0.507085	0.705869	0.50284	0.465714	0.405793	0.550329	0.493494	0.651456	0.494951
b0285	0.83281	0.745505	0.83684	0.785273	0.878796	0.714901	0.885212	0.800836	0.789834	0.642295	0.722746	0.735961	0.814705	0.828837	0.782644	0.816047	0.620976	0.641328	0.876109	0.88959	0.806617	0.564723	0.66122	0.294211	0.738603	0.638135	0.849989	0.898542	0.784268	0.792701	1.01807	0.856095	0.796432	1.02709	0.607397	0.651765	0.482375	0.737085	0.285771	0.500273	0.571391	0.895353	0.781987	0.553606	0.487241	0.615643	0.672428	0.87223	0.487558
b0286	0.255576	0.264554	0.223753	0.387748	0.48837	0.274388	0.374867	0.331834	0.297876	0.0103582	0.251114	0.204429	0.255894	0.290113	0.159134	0.148891	0.175114	0.0341722	0.365869	0.366246	0.184047	0.133154	0.126002	0.0121242	0.0146101	-0.0201768	0.431503	0.461751	0.133028	0.306195	0.405299	0.214953	0.349407	0.576543	0.0880528	0.193867	0.051314	0.234872	-0.0549091	0.0358148	0.230982	0.466403	0.449055	0.149852	0.166073	0.142503	0.218614	0.365239	0.139321
b0287	0.174487	0.190655	0.112592	-0.383132	-0.0747327	-0.281381	0.303332	0.269804	0.233995	0.273282	0.128622	0.0936424	0.320614	0.0381452	-0.123754	-0.11683	0.0812919	-0.0636456	0.505749	0.150616	0.236335	-0.285055	-0.169095	0.282697	0.268704	0.172248	-0.0807392	0.115115	0.296112	0.318737	0.270934	0.219736	0.483938	0.305807	0.280388	0.597988	-0.218616	-0.0204814	-0.342089	0.0985316	0.247539	0.481704	-0.249842	-0.163457	-0.0113363	0.838771	0.897388	1.22864	0.0754398
b0288	-0.20678	-0.347306	-0.29645	-0.196302	-0.112415	-0.480333	-0.118718	-0.359231	-0.270717	-0.263962	-0.222964	-0.259052	-0.309473	-0.37271	-0.50835	-0.341829	-0.236619	-0.456612	-0.114754	0.00279397	-0.188721	-0.263249	-0.10354	-0.201528	-0.315578	-0.380635	-0.164958	-0.147225	-0.218876	-0.219688	-0.160787	-0.262817	-0.274973	-0.329927	-0.40545	-0.493114	-0.136693	-0.282196	-0.105577	-0.296714	-0.155505	0.0190099	0.0977617	-0.249449	-0.20559	-0.4813	-0.347864	-0.367498	0.0631242
b0289	0.41711	0.232782	0.29078	0.131529	0.320771	0.181219	0.285914	0.274525	0.24181	-0.13343	0.180194	0.171303	0.158062	0.215935	0.174915	0.0354092	0.382291	-0.0247785	0.340588	0.318601	0.227021	0.0100126	0.163625	0.0608392	0.15984	0.0198787	0.370833	0.147163	0.159163	0.337955	0.366551	0.232107	0.251495	0.300942	0.0677549	0.0838467	-0.0183594	0.247353	-0.0535713	0.129548	0.309803	0.335133	0.281329	0.321591	0.146052	0.180617	0.326623	0.278457	0.350321
b0290	0.163633	-0.00299853	0.185466	0.259236	0.262851	0.108979	0.268506	0.18459	0.153713	0.105524	0.238288	0.11233	0.081128	0.112261	-0.0321537	0.180561	0.0536367	-0.0084147	0.387182	0.335318	0.0927974	0.0992691	0.177321	-0.167213	0.0856658	0.0684236	0.284485	0.221291	0.0464672	0.183866	0.388682	0.156918	0.2488	0.191712	0.0498315	-0.0338249	0.0910897	0.195855	-0.0863482	0.0868675	0.116051	0.185473	0.045509	0.139411	0.00164727	0.0250165	0.0182749	0.101823	0.236645
b0291	0.321801	0.291981	0.236559	0.215535	0.469387	0.38444	0.215401	0.298614	0.394807	0.196786	0.352689	0.20546	0.199437	0.317789	0.0823839	0.202832	0.224227	-0.14053	0.431879	0.359674	0.437403	0.130203	0.209444	0.0363263	0.282721	0.102697	0.527895	0.310464	0.24208	0.391516	0.48704	0.219494	0.338307	0.528806	0.097924	0.145651	0.202648	0.28187	0.149985	0.396763	0.28811	0.306374	0.334849	0.33385	0.163973	0.173385	0.211524	0.143795	0.374808
b0292	0.480598	0.600232	0.507659	0.499353	0.667075	0.578409	0.523518	0.50938	0.687144	0.324268	0.549691	0.477801	0.409429	0.414124	0.461147	0.455606	0.404692	0.237224	0.69221	0.801845	0.608341	0.44876	0.527203	0.339632	0.595939	0.465754	0.741717	0.616866	0.496476	0.616485	0.769665	0.598697	0.582822	0.597498	0.485362	0.302334	0.356476	0.471438	0.118494	0.465093	0.377638	0.474622	0.526995	0.510776	0.343517	0.58754	0.621658	0.577372	0.374036
b0293	0.633767	0.506183	0.598062	0.686354	0.558609	0.556857	0.555758	0.655946	0.721016	0.555266	0.569929	0.516996	0.523967	0.430651	0.249734	0.312953	0.476068	0.327905	0.78579	0.692253	0.705973	0.432181	0.382821	0.350605	0.545082	0.319481	0.776718	0.642599	0.571924	0.616659	0.623364	0.81552	0.558982	0.723462	0.515404	0.345346	0.311294	0.440222	0.0479935	0.385401	0.407671	0.320547	0.0361869	0.565496	0.374117	0.551431	0.588673	0.570074	0.608311
b0294	-1.11284	-1.31085	-1.48039	-1.02409	-1.21926	-1.14538	-1.07649	-1.24845	-1.24699	-1.31675	-1.1809	-1.18782	-1.08466	-1.10197	-1.21946	-1.63891	-1.39196	-1.64448	-0.785035	-1.0332	-1.21793	-1.04658	-0.893683	-0.980522	-1.09665	-1.45836	-1.12253	-1.10927	-1.04555	-1.20205	-0.996391	-1.07107	-1.26957	-0.907787	-1.33083	-1.42996	-0.12124	-1.06368	-0.399669	-0.517597	-0.589084	-1.09128	-1.01358	-0.722259	-0.8055	-1.21503	-1.30993	-1.20437	-0.888024
b0295	-0.581931	-0.771348	-0.730103	-0.710842	-0.823916	-0.671021	-0.76698	-0.689091	-0.567115	-0.794075	-0.606532	-0.842158	-0.870389	-0.736983	-0.861343	-1.28616	-0.597346	-0.929048	-0.629852	-0.648365	-0.575007	-0.373906	-0.475012	-0.433755	-0.704884	-0.872601	-0.614163	-0.485204	-0.587635	-0.658251	-0.735175	-0.617751	-0.661355	-0.243536	-0.714952	-0.872928	-0.322838	-0.777764	-0.537751	-0.519865	-0.492785	-0.529357	-1.06397	-0.323136	-0.455539	-0.770902	-0.761416	-0.752227	-0.63828
b0296	-0.326186	-0.645585	-0.539201	-0.495047	-0.580128	-0.573992	-0.543845	-0.471866	-0.216077	-0.594429	-0.50564	-0.527522	-0.703882	-0.544896	-0.682198	-1.62417	-0.49376	-0.517798	-0.203841	-0.385923	-0.317572	-0.49443	-0.834967	-0.484354	-0.381952	-0.509264	-0.145158	-0.336274	-0.179902	-0.641925	-0.340561	-0.344051	-0.351837	-0.316953	-0.569965	-0.378796	0.0242406	-0.545197	-0.232416	-0.41099	-0.320575	-0.471626	-0.858882	-0.149716	-0.316081	-0.552447	-0.38037	-0.463629	-0.175828
b0297	-0.46371	-0.549767	-0.408971	-0.432014	-0.330437	-0.374248	-0.293687	-0.401799	-0.402116	-0.51861	-0.346795	-0.483897	-0.333357	-0.436607	-0.72117	-1.16487	-0.540824	-0.678418	-0.300263	-0.272113	-0.484996	-0.435203	-0.451311	-0.478267	-0.459938	-0.548391	-0.321448	-0.382118	-0.412827	-0.532691	-0.407324	-0.461477	-0.54672	-0.218655	-0.473026	-0.644367	-0.131087	-0.581665	-0.164659	-0.332582	-0.347315	-0.624733	-0.942403	-0.279846	-0.383915	-0.564582	-0.515494	-0.373663	-0.161681
b0300	-0.52112	-0.901046	-0.834791	-0.868044	-1.30129	-0.860264	-0.916234	-0.913305	-0.931811	-0.935944	-0.913526	-0.683937	-0.573795	-1.16697	-1.41767	-2.0292	-0.942728	-1.30822	-0.650092	-1.0494	-0.979093	-0.726036	-0.848735	-0.476842	-0.690877	-0.766185	-0.926776	-1.20933	-0.906919	-1.26044	-1.20797	-0.811653	-1.12042	-0.896509	-0.855714	-0.498018	-0.405394	-1.33581	-0.327132	-0.314499	-0.483425	-1.0341	-1.71073	-0.603721	-0.499209	-0.909081	-0.647141	-0.839752	-0.159448
b0301	-0.158523	-0.320257	-0.282536	-0.171141	-0.295486	-0.228559	-0.248358	-0.155023	-0.176334	-0.443383	-0.228151	-0.333003	-0.297335	-0.332534	-0.410506	-0.725384	-0.323562	-0.423011	-0.168036	-0.0332974	-0.187822	-0.398671	-0.501129	-0.311024	-0.307185	-0.391794	-0.093642	-0.259774	-0.317201	-0.47201	-0.200632	-0.188483	-0.43075	-0.253221	-0.33667	-0.510565	-0.265991	-0.779552	-0.299449	-0.338562	-0.280659	-0.557517	-0.894682	-0.248861	-0.262861	-0.492226	-0.493188	-0.371281	-0.0439835
b0303	-0.925414	-1.15278	-1.1423	-1.2349	-1.14445	-0.829911	-0.840675	-0.648223	-0.849049	-1.1985	-1.09267	-0.84829	-0.678241	-0.892835	-0.597097	-1.00135	-0.549468	-0.890407	-0.776792	-0.508615	-1.01934	-0.926942	-1.09355	-1.30339	-0.882415	-1.07598	-0.510838	-0.68623	-1.00436	-1.24057	-0.675327	-0.681447	-0.764873	-0.598003	-1.05381	-0.955876	-0.545078	-0.85882	-0.656082	-0.576054	-0.443694	-0.901946	-1.28792	-0.543658	-0.668406	-0.992934	-1.10941	-1.01273	-0.196239
b0304	-1.11059	-1.2624	-1.32436	-1.17939	-1.05771	-1.20772	-1.1693	-1.13601	-1.16005	-1.24624	-1.18018	-1.25031	-1.02601	-1.12203	-1.01778	-1.23482	-1.39662	-1.50937	-1.0566	-1.0385	-1.2068	-1.33032	-1.25043	-1.1297	-1.11355	-1.32662	-1.09787	-1.19766	-1.26119	-1.28699	-1.26371	-1.27147	-1.27766	-1.14898	-1.32091	-1.37093	-0.891777	-1.49059	-0.946047	-1.01968	-0.96291	-1.12926	-1.46829	-1.07391	-1.08614	-1.38911	-1.23979	-1.25238	-1.07235
b0305	-0.359656	-0.485134	-0.606055	-0.548379	-0.48015	-0.503053	-0.516846	-0.404332	-0.501287	-0.472238	-0.633044	-0.462211	-0.418319	-0.652366	-0.273825	-0.644867	-0.553381	-0.544581	-0.397221	-0.339897	-0.364904	-0.477336	-0.745172	-0.587356	-0.498302	-0.640818	-0.398725	-0.457506	-0.380109	-0.707894	-0.633637	-0.401833	-0.573392	-0.468754	-0.559451	-0.59622	-0.331235	-0.917034	-0.515128	-0.55588	-0.503079	-0.726473	-1.15063	-0.373277	-0.480299	-0.685119	-0.690084	-0.583305	0.0649629
b0306	-1.5503	-2.07726	-2.14631	-2.30423	-2.1129	-2.03754	-1.93168	-1.94814	-2.2636	-2.30938	-2.09383	-2.6083	-1.52709	-1.62673	-1.45764	-2.31968	-2.11144	-2.18768	-1.76401	-1.84599	-1.94299	-2.50403	-2.52652	-2.66036	-1.55241	-1.92327	-1.81608	-1.94174	-1.7954	-2.05578	-1.93183	-1.96757	-2.14308	-2.36558	-2.19682	-2.44834	-3.13178	-3.27793	-3.02105	-2.9538	-2.77667	-3.43128	-4.0492	-3.05487	-2.91169	-3.63061	-3.14889	-1.13935	-3.2527
b0307	-1.20092	-1.44634	-1.55655	-1.66717	-1.34654	-1.39444	-1.24514	-1.16009	-1.5633	-1.40999	-1.49433	-1.84383	-0.905225	-1.23778	-0.946432	-1.78333	-1.8693	-1.62799	-1.00542	-1.2554	-1.32261	-1.77788	-2.18891	-2.14979	-0.947552	-1.16951	-1.29525	-1.24975	-1.25954	-1.65975	-1.59814	-1.4273	-1.44106	-1.9255	-1.60112	-1.56015	-2.52465	-2.35946	-2.36354	-2.27693	-1.9165	-2.44257	-3.15519	-2.11895	-2.02155	-2.26404	-1.95443	-0.235314	-2.17283
b0308	-1.97804	-2.10418	-2.2072	-2.06388	-1.9681	-1.87247	-2.05546	-1.88923	-2.13627	-2.17239	-2.05016	-2.23127	-1.75762	-2.09637	-1.77993	-1.96985	-2.0137	-2.01509	-1.91332	-1.88783	-1.94606	-2.09525	-2.46146	-2.46248	-1.70972	-2.00843	-1.89129	-1.91006	-2.02572	-2.20258	-2.08755	-1.91389	-2.13625	-2.40646	-2.11238	-2.30645	-2.76934	-2.48697	-2.5252	-2.53851	-2.42129	-2.58238	-3.14595	-2.41504	-2.26897	-2.48505	-2.56807	-0.919818	-2.54104
b0310	-0.960143	-1.42703	-1.37595	-1.23219	-1.11815	-1.32094	-1.32368	-1.11942	-1.26966	-0.991715	-1.31993	-1.26585	-1.16321	-1.43462	-0.984297	-1.36225	-1.34172	-1.31705	-1.31306	-1.31273	-1.0741	-1.31796	-1.36399	-1.4148	-0.85165	-1.4828	-0.954669	-1.11553	-1.15633	-1.39629	-1.2798	-1.02093	-1.26858	-1.17293	-1.18319	-1.48607	-0.701834	-1.25771	-0.651345	-0.675358	-0.815778	-0.824938	-1.85294	-0.774483	-0.651956	-1.37992	-1.46376	-1.29909	-0.665607
b0311	0.558922	0.599569	0.453972	0.538501	0.571357	0.632716	0.5178	0.606945	0.630573	0.628295	0.68647	0.691724	0.620288	0.296421	0.685061	0.61835	0.673243	0.657318	0.673312	0.465935	0.665314	0.349359	0.240857	0.173203	0.595575	0.441627	0.525358	0.634454	0.589173	0.471759	0.532708	0.7131	0.578957	0.343807	0.630146	0.62424	0.659183	0.677035	1.01685	1.21597	0.892783	1.28969	0.47035	0.99901	1.14806	0.82439	0.834663	0.345111	0.858005
b0312	1.28353	1.24014	1.0171	1.1654	1.33587	1.35069	1.40711	1.42384	1.32209	1.42411	1.3094	1.46235	1.30593	1.01363	1.38853	1.42511	1.38754	1.42	1.4905	1.19022	1.35327	1.58959	1.45607	1.58918	1.31404	1.27245	1.23569	1.32831	1.3375	1.04952	1.2577	1.40749	1.34492	1.08774	1.4528	1.38361	1.68081	1.48827	2.12253	2.33441	1.98695	2.49634	1.26868	1.98935	2.3018	1.63794	1.73873	0.935937	2.10026
b0313	1.40466	1.35821	1.47479	1.45502	1.64871	1.68513	1.68894	1.71536	1.59892	1.7078	1.6973	1.70869	1.56147	1.07284	1.62266	1.82427	1.83914	1.68903	1.74838	1.3967	1.59492	2.1096	2.17007	2.47765	1.41075	1.39121	1.49141	1.53867	1.55272	1.43903	1.64981	1.60123	1.64259	1.74786	1.6531	1.56861	1.92591	1.55789	2.37534	2.27582	2.11294	2.71131	2.20332	2.07873	2.46072	1.64483	1.74001	1.14654	1.98365
b0314	-0.118789	0.0204039	-0.0461594	0.00751492	0.0720462	0.109114	0.00311258	0.153123	0.113338	0.0691417	0.167505	0.186838	0.0395455	-0.290893	0.126524	0.304019	0.163272	0.180697	0.188896	-0.0615767	0.153415	0.237131	0.159277	0.316495	-0.00788957	-0.0832137	0.0390775	0.209683	0.152715	-0.00653699	0.068288	0.159033	0.0723583	0.131765	-0.06979	0.0592712	0.331237	0.00192821	0.774781	0.743962	0.554721	1.06891	0.377925	0.524498	0.836308	0.19105	0.0713442	-0.207382	0.213523
b0315	-0.241311	-0.0899797	-0.0932425	-0.368147	-0.295219	-0.341387	-0.158331	0.0786235	-0.266648	-0.086264	-0.0931554	-0.095222	-0.0681465	-0.733577	-0.0436599	0.819769	0.661196	0.44245	0.147744	-0.279406	0.0650266	1.38068	1.56947	2.09642	-0.193963	-0.197539	-0.0456419	0.204641	0.106931	-0.194074	-0.0886911	-0.0111289	0.102993	0.0392987	-0.328286	-0.335465	-0.0206132	-0.323262	0.419981	0.124571	0.28375	0.253281	0.201476	0.147314	0.45429	-0.181525	-0.469902	-0.470186	-0.149609
b0316	-0.117605	-0.0853116	-0.093479	-0.190824	-0.0129029	-0.00119722	-0.135032	0.00311484	-0.123399	-0.0618888	0.0120699	-0.131169	0.0174879	-0.607919	-0.0383881	-0.00331526	-0.177718	-0.229945	0.060672	-0.171635	-0.160739	0.066214	-0.129609	0.0999897	-0.0655769	-0.0806159	-0.269832	0.0574011	-0.102175	-0.427886	-0.173428	-0.0985694	-0.100531	-0.0161847	-0.436061	-0.176653	-0.205143	-0.491288	-0.290647	-0.164233	-0.047145	-0.0732746	-0.375318	-0.231591	-0.2857	-0.375485	-0.195444	-0.393567	-0.124226
b0317	-0.23499	-0.395854	-0.274057	-0.486256	-0.236507	-0.286881	-0.301399	-0.260982	-0.279628	-0.418133	-0.323618	-0.198703	-0.34612	-0.542443	-0.130366	-0.185611	-0.241642	-0.48034	-0.327315	-0.346616	-0.29934	-0.297961	-0.297232	-0.564006	-0.264719	-0.368754	-0.245552	-0.11175	-0.348851	-0.292268	-0.160715	-0.127265	-0.304204	0.0248545	-0.472067	-0.414264	-0.163066	-0.471423	-0.14014	-0.279336	-0.262698	-0.0936503	-0.198762	-0.363041	-0.252075	-0.35053	-0.428143	-0.364	-0.36178
b0318	-0.00701393	-0.141226	-0.0564402	-0.204445	-0.0610567	-0.135972	-0.0509645	0.00332428	-0.238647	-0.118972	-0.143918	-0.116144	-0.0294207	-0.488579	-0.232964	-0.0883941	-0.229446	-0.287974	-0.0947707	-0.238199	-0.316556	-0.232449	-0.242954	-0.268273	-0.0944519	-0.249111	-0.194297	0.00213968	-0.177252	-0.196416	-0.0492018	-0.0241892	-0.104706	0.109826	-0.24425	-0.426462	-0.345774	-0.470335	-0.410846	-0.440502	-0.249118	-0.151369	-0.297702	-0.432595	-0.394831	-0.584521	-0.379328	-0.238848	-0.348587
b0319	0.153618	0.138839	0.121583	0.0770804	0.189554	-0.0139815	0.195733	0.273545	0.120228	0.0165496	0.0533314	-0.0206769	0.218018	0.227048	0.192027	0.0245897	-0.0068029	-0.00189004	0.202218	0.199132	0.160581	0.132828	0.0360208	-0.276222	0.052078	0.0800905	-0.0101872	0.313233	0.146386	-0.0891759	0.190435	0.146427	0.216462	0.271919	-0.104588	-0.043242	-0.092578	-0.0091903	0.0116083	0.0287434	0.0828008	0.245256	0.0341497	-0.0141827	-0.0228386	-0.155096	-0.16773	0.166392	-0.111239
b0320	0.236887	0.0229914	0.150797	0.108764	0.31376	0.00666782	0.177114	0.285173	0.263247	0.136313	0.101752	0.0726261	0.233098	0.119675	0.210105	0.0953311	-0.0474762	-0.129221	0.294823	0.113448	0.114861	-0.081109	-0.0822161	-0.152896	0.135511	0.0367749	0.230844	0.341524	-0.076055	0.107929	0.39467	0.221456	0.230531	0.649156	0.176605	0.0267906	0.152175	0.114028	0.00879025	0.0620799	0.181456	0.259367	0.454176	0.0496588	-0.0221028	0.0333591	0.103069	0.16567	0.240131
b0321	0.721222	0.691211	0.873272	0.820498	0.926163	0.742586	1.02168	0.925091	0.866926	0.815141	0.867386	0.746199	0.876492	0.894627	0.896525	0.80513	0.705681	0.592102	0.883108	0.881045	0.718061	0.73032	0.637561	0.509907	0.834443	0.676076	0.769231	0.9138	0.83664	0.811184	1.07686	0.839965	0.923622	1.13169	0.832295	0.64072	0.461421	0.657203	0.376536	0.409239	0.836634	0.882651	0.713077	0.617744	0.537323	0.71384	0.704238	0.700801	0.531889
b0323	-0.195359	-0.316479	-0.1991	-0.258863	-0.125368	-0.271758	-0.0548426	-0.149805	-0.194829	-0.268664	-0.300964	-0.359436	-0.214821	-0.155419	-0.122534	-0.309433	-0.42582	-0.493361	-0.131359	-0.0649566	-0.253237	-0.273048	-0.373114	-0.449236	-0.219016	-0.246072	-0.226599	-0.151038	-0.32069	-0.267137	0.0441692	-0.188048	-0.244424	-0.0364847	-0.319537	-0.486229	-0.0559677	-0.265655	-0.162112	-0.410475	-0.214195	0.0321931	0.0478461	-0.340029	-0.383755	-0.354575	-0.340266	-0.228156	-0.251413
b0324	0.375697	0.370279	0.3883	0.323387	0.465926	0.289454	0.47446	0.4003	0.463783	0.275094	0.400598	0.323319	0.306307	0.400522	0.320978	0.321366	0.229568	0.169511	0.408407	0.411981	0.32657	0.225498	0.297303	0.086445	0.28077	0.18304	0.39381	0.394338	0.347384	0.271948	0.486438	0.352681	0.254819	0.609471	0.313459	0.182298	0.0165115	0.164326	-0.134496	0.0338674	0.121042	0.428186	0.413935	0.116489	0.11252	0.181887	0.192684	0.395808	-0.0830062
b0325	0.574002	0.585635	0.547557	0.543638	0.554084	0.405739	0.543531	0.575639	0.61163	0.51659	0.439751	0.420092	0.361525	0.451723	0.365334	0.189219	0.236651	0.0671416	0.548057	0.510969	0.512791	0.133319	0.144355	0.0551265	0.515108	0.375314	0.460551	0.534966	0.481015	0.459884	0.661031	0.392948	0.416794	0.760711	0.228386	0.361733	0.419134	0.664778	0.553294	0.491323	0.549392	0.958008	0.841431	0.655137	0.788674	0.328797	0.43414	0.708918	0.365242
b0326	-0.209287	-0.251715	-0.241525	-0.0155475	-0.192068	-0.165466	-0.130651	-0.293728	0.127983	-0.271991	-0.229981	-0.380493	-0.0239076	-0.335138	-0.192389	-0.302697	-0.141087	-0.524045	-0.1082	-0.120806	-0.218819	-0.361415	-0.229498	-0.259332	-0.214146	-0.308695	-0.212103	-0.0444089	-0.233885	-0.0144208	-0.0612536	-0.337194	-0.238808	0.226243	-0.40742	-0.463	-0.327386	-0.412353	-0.00363978	-0.335954	-0.294639	-0.0865708	-0.0887179	-0.422254	-0.351029	-0.590807	-0.600422	-0.322787	-0.219408
b0327	1.15093	0.822965	0.813897	0.986538	1.07213	0.799084	0.875383	0.959877	0.991148	0.839144	1.04536	0.76872	0.889143	0.622304	0.444068	1.67104	1.62738	1.22378	1.02213	1.04073	0.962805	1.69747	1.87476	2.15399	0.955157	0.902159	0.985039	1.0866	1.02894	1.00618	1.1183	0.901815	0.983638	1.0975	0.893376	0.891062	0.667421	0.811425	0.682849	0.642002	0.912316	0.978351	0.960285	0.780765	1.36188	0.72071	0.681273	0.72974	0.528518
b0328	0.274009	0.155286	0.239946	0.147673	0.224327	0.190244	0.471562	0.353977	0.322729	0.376942	0.320911	0.0857182	0.235553	0.256893	0.21728	0.108074	0.172164	-0.0858306	0.365162	0.350838	0.224934	-0.224104	-0.0553148	-0.222259	0.311643	0.23173	0.272047	0.235607	0.180598	0.348229	0.323061	0.167543	0.247534	0.248776	0.0223333	0.0721075	-0.0939177	-0.059212	-0.230701	-0.0787097	-0.0836429	0.0518335	-0.0476841	-0.110172	-0.289851	-0.358346	0.0106335	0.208964	-0.000488118
b0330	-0.167448	-0.448911	-0.395372	-0.281122	-0.218915	-0.351605	-0.305831	-0.337447	-0.26723	-0.339725	-0.165812	-0.449755	-0.42858	-0.406309	-0.487332	-0.376893	-0.440191	-0.464423	-0.0924562	-0.168118	-0.316115	-0.412839	-0.361114	-0.489392	-0.325827	-0.413675	-0.156816	-0.248486	-0.0981532	-0.312064	-0.0804015	-0.363793	-0.339595	-0.100669	-0.380193	-0.428731	-0.109137	-0.272889	-0.226939	-0.274073	-0.27748	-0.359543	-0.159338	-0.260755	-0.349653	-0.409093	-0.294365	-0.397912	-0.263311
b0331	0.0549193	0.129824	-0.0472628	0.116921	0.119401	0.0426815	0.0755215	0.108175	0.213989	-0.0132892	0.0715273	0.00604843	0.0218753	0.161905	-0.105585	-0.014555	-0.100262	-0.126555	0.239	0.0968594	0.194486	0.0948866	-0.0172311	-0.0890402	0.128292	-0.0736867	0.0881253	0.177736	0.0462603	0.141409	0.230772	0.0828727	0.0821744	0.149081	0.101209	0.00335096	0.181445	0.0987335	-0.0458217	0.18027	0.128799	0.0777551	0.193807	0.175693	0.0446014	0.253336	0.0933627	0.196646	0.253007
b0333	0.516787	0.405418	0.48592	0.393849	0.395111	0.465748	0.501164	0.608258	0.589241	0.449486	0.577894	0.411374	0.456848	0.455737	0.413954	-0.0203407	0.415465	0.462269	0.666357	0.635539	0.546758	0.420027	0.313612	0.259159	0.474207	0.338747	0.598729	0.588192	0.606555	0.291595	0.639512	0.495832	0.529382	0.579167	0.426121	0.347245	0.621181	0.288391	0.233531	0.50927	0.585647	0.173177	0.209373	0.609458	0.446218	0.441134	0.625868	0.50244	0.638986
b0334	-0.0738211	-0.191224	-0.424886	-0.0160246	-0.429925	-0.112237	-0.17145	-0.0167349	0.0769967	-0.153584	-0.229105	-0.35909	-0.29943	-0.018186	-0.517372	-0.667005	-0.164086	-0.597292	-0.138246	-0.198798	-0.290963	-0.169493	-0.359381	-0.371472	-0.0903065	-0.294685	-0.00675013	-0.0611784	-0.199827	-0.0832956	-0.108418	-0.0257988	-0.529157	-0.0180537	-0.306497	-0.221036	0.25953	-0.550903	-0.0454373	-0.0255835	-0.0202843	0.0877159	-0.418229	-0.0468597	-0.161943	-0.151188	-0.168964	-0.102341	0.373157
b0335	0.101363	0.0250331	0.0226911	0.140518	-0.075483	-0.0601528	0.0731375	0.0535407	0.192651	0.0439484	0.00918427	-0.0534858	-0.0109189	-0.10169	-0.212031	-0.577384	0.0695452	-0.224443	0.178383	0.137252	0.0824595	-0.0371267	-0.0299273	0.0195865	-0.00928769	-0.00624788	0.209913	0.203541	0.0871124	-0.0766342	0.170203	0.0426546	-0.0197988	-0.133781	-0.0144171	-0.105514	0.158622	-0.0878211	0.0539041	0.0306428	0.0480137	0.0128961	-0.336076	0.0805288	-0.0780403	-0.0660429	-0.0972574	-0.0337597	-0.131592
b0336	1.66792	1.52996	1.33569	1.0393	0.788992	0.668782	0.787755	0.57845	0.669622	0.878369	0.0667123	1.14019	1.11022	0.506557	0.249806	-0.801172	0.0888032	-0.17459	0.339783	0.122747	0.063629	0.441113	0.439533	0.669426	1.1899	0.995412	0.401031	0.201457	0.442824	0.0988095	0.253369	0.296648	0.171472	0.464219	0.919085	1.14806	0.435926	0.201332	0.322115	0.413712	0.347088	-0.088642	-0.446181	0.401044	0.288068	0.572808	0.40714	0.52038	0.168249
b0337	1.51734	1.36899	1.10899	0.832406	0.445192	0.523346	0.533827	0.517038	0.555313	0.555966	0.249517	1.04041	0.72151	0.442727	0.232426	-0.508895	0.00194004	-0.30526	0.537651	0.235328	0.397005	0.13799	-0.0718129	0.159725	1.15876	0.773042	0.493896	0.483837	0.260944	0.224864	0.397013	0.305579	0.288745	0.581362	0.733201	0.981375	0.3028	-0.0694006	0.244693	0.237272	0.258374	0.00780015	-0.62675	0.454257	0.303967	0.890849	0.783288	0.534536	0.247657
b0338	-0.255879	-0.247522	-0.307407	-0.304227	-0.334899	-0.27552	-0.321884	-0.212115	-0.262654	-0.383176	-0.376924	-0.256442	-0.141212	-0.47571	-0.421901	-0.840121	-0.248319	-0.49604	-0.27031	-0.0806903	-0.194364	-0.388127	-0.570692	-0.598766	-0.187716	-0.397043	-0.298316	-0.287219	-0.234078	-0.265175	-0.287998	-0.227543	-0.340229	-0.186741	-0.355911	-0.353525	-0.0996271	-0.773938	0.0720127	-0.14611	-0.299127	-0.605645	-0.983795	-0.301967	-0.301586	-0.248155	-0.272208	-0.201186	-0.388906
b0339	-0.105626	-0.0535837	-0.121984	-0.108891	-0.0685787	-0.140225	-0.0640736	-0.0449984	-0.124504	-0.102949	-0.137034	-0.0684223	-0.309516	-0.226011	-0.134902	-0.444876	-0.0615045	-0.199567	-0.0926871	-0.0387009	-0.0978048	-0.400819	-0.442909	-0.338081	-0.138118	-0.232997	-0.121216	-0.102853	-0.0352124	-0.254996	0.03437	-0.000854021	-0.203729	-0.176997	-0.314746	-0.269816	0.0484104	-0.562847	0.0379325	-0.0759285	-0.0960396	-0.405079	-0.580389	-0.185541	-0.150846	-0.301439	-0.257408	-0.189635	0.11187
b0340	0.479924	0.32969	0.102456	0.382602	0.397897	0.25858	0.205385	0.115177	0.400429	0.217234	0.0436884	0.21776	0.59074	0.326296	0.355597	-0.0147786	0.332881	0.281093	0.538795	0.496483	0.517733	0.093195	0.237248	-0.124082	0.548399	0.348317	0.312292	0.284413	0.292684	0.287423	0.460382	0.211848	0.393203	0.496646	0.265372	0.457683	0.197799	0.293817	-0.0339848	0.458467	0.413036	0.0415447	-0.442668	0.30732	0.423726	0.415356	0.521852	0.454383	0.334021
b0341	-0.511735	-0.615326	-0.638445	-0.523082	-0.517205	-0.570417	-0.52168	-0.548363	-0.62531	-0.545927	-0.584255	-0.50226	-0.592103	-0.615567	-0.464308	-0.604873	-0.632055	-0.549991	-0.382121	-0.284263	-0.450581	-0.631511	-0.540254	-0.416154	-0.512937	-0.638022	-0.570699	-0.541786	-0.591827	-0.666458	-0.502743	-0.375751	-0.513806	-0.549435	-0.583305	-0.636717	-0.212603	-0.822126	-0.122019	-0.262771	-0.455602	-0.572754	-0.909215	-0.50545	-0.472737	-0.592021	-0.504615	-0.583551	-0.346144
b0346	0.526085	0.600571	0.619136	0.412621	0.571655	0.670386	0.627144	0.702309	0.789975	0.697316	0.625283	0.59203	0.694053	0.421773	0.678273	0.775218	0.596797	0.539414	0.555986	0.668253	0.66588	0.689297	0.807847	1.23487	0.673875	0.410765	0.730811	0.623508	0.678586	0.551802	0.547966	0.769834	0.528425	0.417583	0.54357	0.400478	0.359004	0.033851	0.57711	0.741321	0.454402	0.97875	0.233889	0.511264	0.730575	0.348244	0.383733	0.479796	0.386903
b0347	0.0386164	0.147966	-0.00141093	0.160406	0.0937122	0.0279424	0.0965328	0.14723	0.155257	0.00554638	0.188494	0.00219739	0.0274091	-0.250259	0.241388	0.123309	-0.0437946	0.0451645	0.174708	0.152745	-0.00166137	0.0785787	0.0242734	-0.0147038	0.0617964	-0.137502	0.165665	0.22234	0.141372	-0.06403	0.0849058	0.276056	-0.0237849	-0.106729	0.0510579	-0.192095	0.0981675	-0.178506	0.0224538	0.0999108	0.0423309	0.0454511	-0.451167	-0.0109312	-0.0790748	-0.114408	-0.15216	-0.00437575	0.0449328
b0348	0.0517727	-0.129255	-0.104375	0.170199	0.00493556	0.0271407	0.0188342	0.101492	0.121009	-0.00489153	0.064873	-0.0463817	0.113771	-0.172556	0.0342086	-0.000292364	-0.128111	0.0485854	0.189924	-0.0814097	0.0522748	-0.0272244	-0.103314	-0.154657	-0.0342478	-0.221938	0.153923	0.0596625	0.0528184	-0.148974	0.0410978	0.150742	-0.0305043	0.0318916	-0.0976981	-0.275653	-0.320311	-0.332299	-0.0939392	-0.0592423	-0.0126655	-0.0172234	-0.654077	-0.148604	-0.211403	-0.317106	-0.262669	-0.153425	-0.0987434
b0349	0.23014	0.11657	-0.0224576	0.155931	0.076483	0.0917732	0.295342	0.29678	0.28921	0.00217299	0.183647	0.118578	0.086671	-0.0545928	0.239522	-0.0606191	-0.122756	-0.125297	0.177721	-0.0404656	0.227621	-0.11647	-0.20875	-0.193593	0.183507	-0.0035192	0.233984	0.173167	0.130919	-0.0712673	0.019603	0.337383	0.0587669	-0.0040459	0.137657	-0.0581035	-0.0264981	-0.340707	-0.164904	0.00388975	0.0933062	0.0790729	-0.557208	-0.0576013	-0.0985353	0.0487368	-0.0753857	-0.0906208	0.117994
b0350	0.734938	0.686349	0.74261	0.673394	0.698804	0.627159	0.708712	0.827255	0.761884	0.536979	0.782118	0.732279	0.728317	0.401024	0.772518	0.549026	0.666813	0.449659	0.805635	0.582461	0.732894	0.565379	0.462329	0.335601	0.577748	0.584421	0.897256	0.857862	0.734008	0.57772	0.705513	0.760171	0.551595	0.853342	0.651531	0.51247	0.266663	0.159178	0.295085	0.427697	0.510323	0.698423	0.421556	0.571873	0.473122	0.496435	0.445395	0.472574	0.490473
b0351	-0.0795012	-0.203418	-0.161567	-0.0721392	0.0184964	-0.226997	-0.102993	-0.139739	-0.105617	-0.207373	-0.0498769	-0.268466	-0.144415	-0.622184	-0.0502743	-0.164603	-0.187203	-0.243343	-0.123004	-0.317985	-0.0560883	-0.218669	-0.362691	-0.42904	-0.205493	-0.34956	-0.0396366	-0.035905	-0.159828	-0.253416	-0.125984	-0.0969406	-0.238649	-0.0323312	-0.310822	-0.365953	-0.44867	-0.621877	-0.197344	-0.303891	-0.135963	-0.045418	-0.421457	-0.338837	-0.27928	-0.637258	-0.537505	-0.383174	-0.431011
b0352	0.0810532	-0.0330855	0.0273598	0.100241	0.084703	0.0660831	0.0372823	0.0889524	0.0722633	-0.0192005	0.0995071	-0.00622065	-0.0524696	-0.373131	0.11851	0.0308978	0.0488887	-0.0173816	0.08494	-0.0977813	-0.0194654	0.013625	-0.130094	-0.15432	0.0104191	-0.10562	0.0503923	0.125822	0.0560064	-0.0164594	0.150497	0.0740744	-0.0289178	0.267596	-0.204306	-0.162909	-0.253606	-0.30984	-0.0407621	-0.142314	0.00611601	0.118363	-0.0351427	-0.0512633	-0.126083	-0.0378071	-0.174151	0.00924397	-0.0841731
b0353	-0.120157	-0.218971	-0.218131	-0.132062	-0.0545045	-0.231102	-0.119399	-0.0497287	-0.11026	-0.129777	-0.112555	-0.149163	-0.21483	-0.531187	-0.0800541	-0.122294	-0.154981	-0.206343	-0.0543881	-0.139597	-0.179713	-0.108653	-0.193938	-0.244787	-0.247296	-0.301633	-0.119627	-0.0557026	-0.144362	-0.30662	-0.169133	-0.155219	-0.155991	0.0577915	-0.41982	-0.349131	-0.263828	-0.41778	-0.158608	-0.152594	-0.0906096	0.0352783	-0.23655	-0.295238	-0.234311	-0.305953	-0.257752	-0.18318	0.036726
b0354	0.229887	0.0578895	-0.0450058	-0.033683	-0.0118356	-0.0318614	0.0997782	0.0490069	0.077643	0.111552	0.0265389	0.0742999	0.0973981	-0.327463	-0.00439306	-0.184167	-0.185198	-0.289357	0.00925063	-0.157417	-0.00309638	-0.246417	-0.235745	-0.386662	0.221381	0.108473	-0.0688854	0.0708196	-0.0100974	-0.125785	0.00165584	0.0194602	0.00457573	0.282961	-0.118963	-0.0152411	-0.407636	-0.403753	-0.307096	-0.30232	-0.122479	-0.0714944	-0.124524	-0.235467	-0.233106	-0.0570552	-0.0479057	-0.0445668	-0.337308
b0355	1.15117	1.03337	1.07826	1.07514	1.05172	1.15392	1.11423	1.21854	1.06583	1.09866	1.16371	1.11639	1.08835	0.701916	1.05171	1.20096	0.958668	1.06979	1.05941	1.2033	1.01382	0.945833	1.03014	0.903531	1.15354	1.11337	1.0913	1.11523	0.995645	1.03791	1.15528	1.16213	1.00248	1.1683	1.00572	0.989955	0.550884	0.948505	0.681234	0.779162	1.16657	0.817956	0.709127	1.1461	0.755715	0.854206	0.91433	0.716434	0.683321
b0356	0.519972	0.561966	0.479921	0.288008	0.430312	0.2939	0.367745	0.422097	0.370665	0.345572	0.315781	0.292232	0.444129	0.40172	0.431449	0.32726	0.176455	0.286013	0.392014	0.267614	0.280251	0.477871	0.472279	0.783975	0.474563	0.46477	0.35879	0.399605	0.487144	0.235377	0.419801	0.284087	0.355703	0.560337	0.350323	0.579572	0.5789	0.774008	0.576341	0.497519	0.803954	0.616398	0.592632	0.627887	0.470176	0.297546	0.431515	0.435155	0.677999
b0357	1.36265	1.32757	1.38012	1.2688	1.27842	1.25334	1.30697	1.36711	1.26028	1.29298	1.14588	1.26001	1.44625	1.37352	1.39247	1.30646	1.30099	1.05773	1.19395	1.23357	1.23829	1.31432	1.52162	1.81408	1.38281	1.29816	1.18899	1.32087	1.28135	1.13694	1.43374	1.24669	1.20284	1.4476	1.19762	1.25326	1.26529	1.29158	1.23914	1.2158	1.59229	1.35652	1.29972	1.42263	1.45385	0.816593	1.00789	0.949591	1.18786
b0358	-0.852844	-1.08587	-1.04289	-0.91971	-0.942577	-1.11732	-0.863179	-0.843537	-0.976701	-1.0367	-1.02428	-0.968517	-1.04159	-0.876661	-0.972421	-0.884536	-1.07047	-1.07919	-1.01043	-0.933038	-1.10775	-0.862335	-0.801277	-0.762735	-0.99853	-1.0505	-1.09861	-0.925248	-1.00056	-1.21621	-0.839657	-0.910027	-0.990736	-0.649774	-1.12893	-1.13744	-0.513697	-0.873228	-0.603502	-0.929743	-0.640124	-0.687701	-0.346698	-0.850041	-0.848342	-1.20142	-1.15373	-1.07928	-0.821056
b0360	-0.141125	-0.210513	-0.146271	-0.228248	-0.391384	-0.305683	-0.301526	-0.275991	-0.304014	-0.185553	-0.230046	-0.28369	-0.130939	-0.224777	-0.0939992	0.00247367	-0.0247071	0.0285967	-0.275187	-0.377228	-0.322584	-0.230372	0.00413281	-0.0628509	-0.332592	-0.238845	-0.498551	-0.415929	-0.263985	-0.24085	-0.0879218	-0.319163	-0.399444	-0.191962	-0.294102	-0.384399	-0.324715	-0.209058	-0.210814	-0.158026	-0.313962	-0.0815265	-0.0603418	-0.387423	-0.3371	-0.51698	-0.34117	-0.220769	-0.278208
b0363	-0.493148	-0.639624	-0.656183	-0.481076	-0.59128	-0.562526	-0.456318	-0.497456	-0.463969	-0.661382	-0.565292	-0.710596	-0.640523	-0.6122	-0.653648	-0.453603	-0.508293	-0.481051	-0.416333	-0.505116	-0.581151	-0.405767	-0.232746	-0.202022	-0.5343	-0.742445	-0.568834	-0.467417	-0.468913	-0.440191	-0.306996	-0.433014	-0.610553	-0.3659	-0.695447	-0.745046	0.000363711	-0.287996	-0.192642	-0.373328	-0.362515	-0.167533	-0.0321272	-0.516458	-0.401016	-0.814404	-0.837221	-0.551326	-0.295097
b0364	-0.602742	-0.484151	-0.935183	-0.817135	-0.888384	-1.15686	-0.795902	-1.12983	-0.451188	-0.954274	-0.93296	-0.779867	-0.755972	-0.976749	-1.15419	-1.01319	-0.360967	-0.988365	-0.907365	-0.273428	-0.78416	-0.918891	-0.723182	-1.04255	-0.92466	-0.781449	-0.45043	-0.391121	-0.587074	-0.708948	-0.667538	-1.07923	-1.00515	-0.50447	-1.02813	-1.15152	-0.141125	-0.526264	-0.380247	-0.540236	-0.349405	-0.281231	-0.0640132	-0.533413	-0.47301	-0.767696	-1.01487	-0.848662	-0.0701987
b0365	0.241691	0.0868312	0.137443	0.165506	0.294169	0.0626831	0.166771	0.155769	0.137709	0.13345	0.179651	0.151246	0.0868792	0.231181	-0.0320027	0.0299364	0.22946	-0.0440224	0.198342	0.276392	0.290006	-0.0871356	0.0344555	-0.15865	0.0291512	-0.0556297	0.399977	0.405777	0.228817	0.436081	0.438951	0.195418	0.23857	0.312348	0.0780837	-0.0357386	-0.0236297	-0.103991	-0.0076954	0.0150719	0.111673	0.139088	0.379311	-0.0697975	-0.0599098	0.0666806	-0.00683383	0.224445	0.0337139
b0366	0.488922	0.256356	0.319598	0.466839	0.468891	0.207128	0.412541	0.494212	0.461648	0.394031	0.382432	0.259895	0.31752	0.48575	0.321701	0.331507	0.335318	0.176267	0.475672	0.566007	0.372977	0.176683	0.111638	0.081167	0.244592	0.206233	0.46692	0.360936	0.434697	0.347444	0.580456	0.383869	0.412708	0.423828	0.117906	0.12775	0.0880473	0.133102	0.00574564	0.0259493	0.221729	0.328924	0.156782	0.0863539	0.0691775	0.3173	0.138402	0.327435	0.0283079
b0367	0.581086	0.353715	0.423097	0.49163	0.522409	0.363493	0.507906	0.478493	0.4844	0.258002	0.491642	0.314826	0.440323	0.374576	0.218116	0.409978	0.350026	0.205538	0.605803	0.497667	0.439489	0.218913	0.40207	0.100392	0.384059	0.374239	0.566163	0.482626	0.417938	0.539344	0.662876	0.407654	0.503817	0.435768	0.360806	0.280142	0.376974	0.456016	0.192499	0.314204	0.372768	0.416286	0.127233	0.361692	0.287247	0.40221	0.24004	0.503886	0.233099
b0369	0.410709	0.331851	0.384669	0.439088	0.37243	0.448748	0.313086	0.348892	0.333394	0.283607	0.394734	0.288134	0.344866	0.305563	0.151017	0.189951	0.220384	0.0107979	0.329912	0.284417	0.346461	-0.0174412	0.131758	0.0890993	0.427297	0.288107	0.328093	0.244046	0.334476	0.243354	0.400455	0.239588	0.254614	0.3102	0.221774	0.411997	0.261963	0.311001	0.186752	0.143936	0.21098	0.13701	0.038469	0.42853	0.199466	0.252958	0.43555	0.29745	0.132049
b0375	-1.12652	-1.07061	-1.11656	-0.89489	-1.24963	-0.87883	-0.862748	-0.868685	-1.05581	-0.928064	-0.915651	-1.16985	-1.04167	-1.19667	-1.28373	-1.66219	-0.836542	-1.34525	-0.72612	-0.85656	-1.00449	-1.07653	-1.10306	-0.542501	-1.07131	-1.01985	-0.871545	-0.956132	-1.07009	-0.966066	-0.877381	-0.892623	-1.09792	-0.981805	-1.17166	-1.15439	-0.34053	-1.1668	-0.306897	-0.799513	-0.715031	-0.838639	-1.28924	-0.731583	-0.796229	-1.13083	-1.05064	-0.999106	-0.618053
b0377	0.233565	0.255219	0.22087	0.232041	0.202116	0.116394	0.281454	0.401541	0.301238	0.0942816	0.205356	0.301326	0.234003	-0.0359016	0.111647	-0.558573	0.10387	0.00930019	0.523985	0.334393	0.398023	0.23858	0.0812104	0.188064	0.2544	0.131118	0.435696	0.33022	0.332105	0.0530529	0.281254	0.274711	0.191349	0.340776	0.0600496	0.215615	0.0961842	-0.2013	0.211422	0.367914	0.330418	-0.204852	-0.980111	0.440621	0.222368	0.544707	0.477762	0.485092	0.460951
b0378	0.499904	0.327515	0.355626	0.377281	0.267527	0.266834	0.326467	0.213956	0.314218	0.294983	0.387457	0.278448	0.292536	0.238296	0.0911744	-0.249141	0.415209	0.239476	0.328933	0.341842	0.308018	0.283198	0.237443	0.0942501	0.410496	0.23807	0.262959	0.337901	0.274711	0.136004	0.153537	0.256688	0.236272	0.371628	0.277033	0.377357	0.205623	-0.164856	0.275367	0.272606	0.39931	-0.0272809	-0.772516	0.391301	0.22128	0.297074	0.234601	0.2166	0.243776
b0379	-0.15747	-0.196291	-0.240616	-0.241525	-0.198232	-0.214011	-0.250967	-0.320817	-0.25682	-0.3234	-0.224631	-0.285946	-0.362311	-0.27693	-0.314088	-0.628945	-0.258736	-0.503491	-0.180437	-0.177197	-0.166547	-0.181203	-0.153715	0.333582	-0.26239	-0.43656	-0.12329	-0.224267	-0.306417	-0.542016	-0.204795	-0.234258	-0.292727	-0.248798	-0.4027	-0.332455	-0.155725	-0.862303	-0.112229	-0.244087	-0.179815	-0.588234	-0.803606	-0.211936	-0.207621	-0.396878	-0.335305	-0.23058	-0.0444002
b0380	1.11181	0.953091	0.948404	1.0594	1.14323	1.28271	1.32623	1.3885	1.44711	1.52176	1.16492	0.986293	1.44009	1.0685	1.19734	0.597249	1.29981	1.36146	1.22726	1.22403	1.2909	1.14788	1.59196	1.99331	1.41214	1.24404	1.20204	1.26026	1.36741	1.17854	1.33616	1.51092	1.2705	1.26399	1.21491	1.06969	0.144293	0.342458	0.354858	0.69947	0.609465	0.153671	-0.380553	0.515733	0.573183	0.489974	0.593952	0.61584	0.432014
b0381	0.83541	0.7638	0.806867	0.821148	0.790779	0.801674	0.761257	0.860908	0.627946	0.821663	0.791653	0.651775	0.819517	0.583345	0.698636	0.139108	0.360163	0.407382	0.826761	0.704723	0.708769	0.197569	0.195553	0.288729	0.880766	0.903582	0.666826	0.679416	0.691782	0.527676	0.63919	0.744237	0.73957	0.666168	0.770744	0.856617	0.109422	0.109177	0.250703	0.465862	0.569309	0.349184	-0.122818	0.542375	0.507211	0.772445	0.942808	0.796877	0.317237
b0382	0.0178939	-0.358711	-0.454422	-0.522079	-0.955771	-0.902868	-0.599079	-0.522603	-0.579563	-0.227084	-0.827075	-0.0869302	-0.864199	-0.883942	-0.63791	-0.599719	-0.562114	-0.253865	-0.906207	-0.910598	-0.887387	-0.614425	-0.493913	-0.0630734	-0.526588	-0.610531	-0.649956	-0.823573	-0.788086	-0.832776	-0.950558	-0.616596	-0.799147	-0.68059	-0.496331	-0.190362	-1.06359	-0.80924	-0.810115	-0.382264	-0.189976	-0.659103	-1.13252	-0.526857	-0.640649	-0.482064	-0.0637287	-0.0394705	-0.92609
b0383	-0.365163	-0.394661	-0.437815	-0.47891	-0.520718	-0.543359	-0.488371	-0.408416	-0.50348	-0.355309	-0.650436	-0.276526	-0.416982	-0.511712	-0.402445	-0.553653	-0.509462	-0.605484	-0.458241	-0.580922	-0.515704	-0.572794	-0.403153	-0.0805492	-0.408199	-0.543536	-0.511803	-0.441454	-0.566228	-0.715439	-0.414802	-0.476357	-0.626656	-0.438959	-0.544507	-0.474406	-0.732714	-0.92734	-0.419276	-0.440325	-0.509607	-0.851272	-1.11073	-0.596957	-0.613487	0.0676761	-0.0772757	-0.402295	-0.556474
b0384	-0.15331	-0.236767	-0.245869	-0.283468	-0.359606	-0.25787	-0.408651	-0.256921	-0.372074	-0.363872	-0.601617	-0.287139	-0.404904	-0.533456	-0.431494	-0.644918	-0.652277	-0.559793	-0.449341	-0.495682	-0.508248	-0.66327	-0.53941	-0.676472	-0.279244	-0.54376	-0.308089	-0.410553	-0.460328	-0.672565	-0.496117	-0.669981	-0.641059	-0.559894	-0.530692	-0.458201	-0.33192	-0.280988	-0.27389	-0.0759607	0.145805	-0.10786	-0.575457	0.180431	0.18567	-0.0477481	-0.146805	-0.245818	0.163495
b0385	0.0744116	-0.179057	-0.160278	-0.0958259	-0.129072	0.131595	-0.11532	0.0386104	-0.0346073	-0.161137	-0.10233	-0.0505405	0.0328728	-0.297204	0.0556703	-0.0447742	-0.0955133	-0.0523866	-0.0344104	0.112189	-0.0348966	-0.0657137	-0.0517828	-0.0278708	-0.112916	-0.264549	0.0324251	-0.0403272	-0.0809368	-0.287542	-0.0144285	0.063235	-0.174332	-0.031976	-0.110494	-0.224228	-0.409799	-0.158316	-0.200858	-0.0944984	-0.106862	-0.203658	-0.39442	-0.0839902	-0.089062	-0.248629	-0.187168	-0.125359	0.0565245
b0386	0.464116	0.444817	0.313056	0.176282	0.310041	0.346859	0.337294	0.367154	0.33412	0.249836	0.280142	0.291922	0.446075	0.105489	0.42708	0.368922	0.379317	0.380158	0.330925	0.186243	0.148823	0.187236	0.162626	-0.0440624	0.422788	0.224709	0.313531	0.309684	0.386329	0.141277	0.169925	0.385724	0.222394	-0.219222	0.295112	0.226638	0.011535	-0.159977	0.122092	0.370764	0.244037	0.213746	-0.211482	0.242679	0.237594	0.324893	0.503445	0.412976	0.220473
b0387	0.934159	0.898611	0.804577	0.852	0.755418	0.864424	0.719527	0.84687	0.921961	0.934413	0.850348	0.792796	0.871929	0.706785	0.882155	0.636473	0.62256	0.764815	0.86042	0.887092	0.806304	0.761049	0.739483	0.635541	0.71112	0.584867	0.830044	0.708065	0.825634	0.605062	0.79276	0.788376	0.77569	0.647543	0.772058	0.700801	0.224201	0.606023	0.276181	0.739427	0.911213	0.742677	-0.0454589	0.778163	0.622593	0.919923	0.786437	0.854237	0.631226
b0388	0.772317	0.615908	0.417238	0.381763	0.39476	0.376125	0.345043	0.543669	0.430545	0.51417	0.505179	0.580314	0.430468	0.0913951	0.628105	0.642735	0.648052	0.526783	0.551639	0.218299	0.390664	0.842793	0.770405	0.927227	0.488929	0.517924	0.334829	0.361819	0.427883	0.0694814	0.213317	0.306345	0.297245	0.175059	0.409166	0.465626	0.809299	1.31112	1.19197	1.31867	1.73576	1.11516	0.4465	1.79177	1.44796	0.662555	0.866649	0.591346	1.53003
b0389	-0.344723	-0.621969	-0.80227	-0.721888	-0.773773	-0.737517	-0.73207	-0.648707	-0.664432	-0.776896	-0.694742	-0.669106	-0.798712	-0.885743	-0.670046	-0.708615	-0.616392	-0.691234	-0.846605	-1.02695	-0.646202	-0.0614105	-0.35334	0.00140792	-0.48815	-0.569578	-0.732202	-0.658436	-0.75927	-1.01145	-0.917934	-0.852058	-0.722993	-1.08597	-0.625273	-0.414378	0.432767	0.737903	0.765451	0.562387	1.10245	0.72046	0.0657579	1.12853	0.869072	-0.064853	0.102726	-0.205901	1.13455
b0390	-0.128719	-0.422647	-0.431112	-0.698059	-0.345198	-0.387382	-0.56117	-0.0641909	-0.439745	-0.319417	-0.353463	-0.294748	-0.258333	-1.08948	-0.244159	0.403088	0.526204	0.535605	-0.0117008	-0.795514	-0.16542	0.65024	0.590928	0.856828	-0.202084	-0.220806	-0.0199246	0.0104563	-0.129004	-0.576516	-0.373922	-0.0682213	-0.0616045	-0.387659	-0.210909	-0.256904	0.220157	0.416732	0.574247	0.690676	0.980253	0.581537	0.0468915	1.11856	0.698583	0.0880914	-0.00180421	-0.186131	0.726225
b0391	-0.544467	-0.550386	-0.755742	-0.768684	-0.673925	-0.542937	-0.592385	-0.549394	-0.509927	-0.582793	-0.713236	-0.515689	-0.740371	-0.93452	-0.846195	-0.867961	-0.88011	-0.932468	-0.732818	-1.0862	-0.713152	-1.07881	-1.32343	-1.24554	-0.667388	-0.689669	-0.903682	-0.750622	-0.707169	-0.882137	-0.85765	-0.783366	-0.760147	-0.603429	-0.622589	-0.321494	-0.666293	-0.572769	-0.439829	-0.4098	-0.0757854	-0.18256	-0.752152	-0.11376	-0.388203	-0.690606	-0.0111779	-0.0793762	0.217122
b0392	-0.0119949	0.0276132	-0.126121	-0.148212	-0.0161503	-0.172465	-0.0693762	0.25593	0.095467	-0.0241037	0.0311172	0.0291955	0.0901849	-0.399432	-0.146244	0.145709	0.16794	0.041108	0.210469	-0.286832	0.154452	0.421658	0.27852	0.358353	-0.0464572	0.0468725	-0.0199124	0.0368127	-0.125115	-0.00821821	0.102427	0.104286	0.0196733	0.358966	-0.0733661	0.0604282	-0.174886	-0.176222	0.00565159	-0.0140681	0.326079	0.304591	-0.0803627	0.23538	0.126408	0.134013	0.258131	-0.11179	0.49322
b0393	0.471632	0.341526	0.383402	0.595832	0.437639	0.470218	0.379489	0.455617	0.467707	0.444414	0.373537	0.446982	0.490865	0.000511881	0.437078	0.348401	0.389952	0.333117	0.51194	0.44354	0.356228	0.263354	0.221294	0.29519	0.447773	0.398671	0.402611	0.520371	0.532172	0.357391	0.35194	0.431123	0.463289	0.316149	0.244625	0.309308	0.131494	-0.217694	0.209762	0.0392726	0.126939	0.269177	0.181103	0.168396	0.112345	0.347668	0.235812	0.047929	-0.172039
b0396	1.29054	1.09224	0.999265	0.868351	0.851065	0.90801	0.866855	0.906287	0.975264	1.00296	0.830992	1.18681	1.00589	0.691699	0.730425	1.02578	0.790451	0.731689	0.605615	0.441295	0.613768	0.767744	0.810323	0.965737	1.02689	0.890567	0.540716	0.715076	0.64036	0.697818	0.638782	0.593722	0.472237	0.937987	0.772779	1.13872	0.451557	0.588769	0.551303	0.878033	0.97725	1.14726	0.583341	0.806731	0.763077	0.781875	1.15095	0.885135	0.730644
b0397	-0.199763	-0.28967	-0.28612	-0.288328	-0.202941	-0.310956	-0.272184	-0.307072	-0.225153	-0.298817	-0.347024	-0.345331	-0.0871201	-0.258055	-0.281476	-0.443915	-0.66299	-0.609759	-0.372429	-0.375889	-0.429035	-0.509625	-0.538999	-0.8393	-0.341977	-0.301207	-0.198108	-0.240978	-0.417295	-0.281448	-0.118626	-0.253686	-0.35768	-0.122286	-0.256246	-0.440024	-0.20411	-0.464901	-0.276217	-0.38324	-0.410514	-0.186251	-0.125227	-0.449615	-0.447741	-0.437414	-0.346809	-0.426658	-0.550453
b0398	0.675851	0.645745	0.634415	0.653296	0.626702	0.579052	0.642497	0.71174	0.573277	0.405002	0.60193	0.633837	0.673588	0.747424	0.627263	0.495412	0.439341	0.50318	0.65073	0.499167	0.501998	0.642035	0.508165	0.408119	0.70376	0.707263	0.442128	0.691376	0.587544	0.548035	0.747551	0.606284	0.658688	0.789987	0.581973	0.609091	0.372409	0.682971	0.392152	0.387252	0.641231	0.608278	0.763137	0.599756	0.489872	0.638582	0.594041	0.608587	0.477743
b0399	0.82284	0.80943	0.865517	0.834027	0.924242	0.810256	0.929034	0.851644	0.873517	0.952986	0.767061	0.934929	0.919276	0.860462	0.807821	1.13979	0.982892	0.762583	0.774455	0.762533	0.661004	1.11094	1.44662	1.7924	0.755138	0.651948	0.760074	0.814237	0.663604	0.720024	0.908235	0.803754	0.73163	1.09111	0.734546	0.597408	0.296084	0.613494	0.365711	0.334771	0.618913	0.893589	0.76086	0.423594	0.702055	0.880816	0.453094	0.464952	0.134079
b0400	0.840975	0.904974	0.807962	0.913037	0.967406	0.780874	0.961703	0.764333	0.777253	0.887309	0.735741	1.03855	0.914399	0.887765	0.813672	1.22124	0.837563	0.891039	0.76093	0.683686	0.738363	0.959734	0.929125	1.00154	0.96709	0.760714	0.673708	0.785278	0.760508	0.764539	0.905134	0.749843	0.782738	0.980367	0.759065	0.760641	0.357789	0.520505	0.200704	0.277852	0.617598	0.770052	0.634483	0.50266	0.60148	0.986247	0.630247	0.729822	0.361571
b0401	0.24393	0.235001	0.158109	0.158066	0.327482	0.269283	0.185558	0.161492	0.165087	0.164231	0.304504	0.122567	0.256484	0.257851	0.245204	0.428599	0.375298	0.358854	0.50436	0.365966	0.498017	0.592549	0.679945	0.672538	0.199151	0.244908	0.334941	0.387543	0.409545	0.413286	0.458609	0.287068	0.40093	0.465859	0.245427	0.448963	0.671427	0.823704	0.398615	0.512968	0.616794	0.691418	0.822485	0.601592	0.486668	0.576855	0.51113	0.408906	0.292413
b0402	0.701748	0.650158	0.660053	0.696281	0.753134	0.795651	0.61568	0.525035	0.688859	0.672163	0.774377	0.644373	0.632661	0.676039	0.322321	0.913085	0.882655	0.745728	0.810833	0.704458	0.713582	0.872985	0.97306	0.883894	0.632491	0.615695	0.607429	0.806371	0.727598	0.751676	0.823145	0.761675	0.721739	0.804877	0.56173	0.677386	0.605819	0.726103	0.435219	0.591874	0.717781	0.754269	0.713599	0.696195	0.576768	0.966862	0.77779	0.794354	0.646365
b0403	0.275756	0.15991	0.270791	0.231507	0.374029	0.164047	0.303848	0.264024	0.355275	0.170697	0.405477	0.150923	0.0731522	0.17044	-0.169379	0.338109	0.289844	0.0880971	0.376079	0.427734	0.30704	0.0710198	0.18258	0.0740757	0.141216	-0.0175026	0.410526	0.301976	0.302237	0.267848	0.494811	0.325761	0.277481	0.387341	0.117125	0.139896	0.0985435	0.0803299	0.0388951	0.0860807	0.063627	0.158482	0.367275	0.0215325	0.0923175	0.17254	0.0804931	0.183345	0.096911
b0404	0.462435	0.421705	0.388797	0.334061	0.560716	0.323256	0.510897	0.339322	0.431067	0.260193	0.423318	0.394366	0.416797	0.550817	0.228561	0.353331	0.409552	0.136117	0.505846	0.500847	0.492561	0.42528	0.404149	0.413486	0.416818	0.333262	0.588872	0.518639	0.511055	0.659779	0.613125	0.405217	0.461761	0.603199	0.272599	0.483177	0.221205	0.512355	0.156467	0.329003	0.487521	0.540428	0.419618	0.570093	0.457506	0.756244	0.779875	0.619065	0.598539
b0405	0.706083	0.609304	0.665217	0.597556	0.745283	0.600957	0.528752	0.614857	0.628787	0.539215	0.664133	0.595876	0.521427	0.503222	0.596209	0.764654	0.769387	0.716639	0.807607	0.858298	0.645951	1.45439	1.56127	1.57003	0.612785	0.530945	0.76283	0.651134	0.739776	0.724354	0.846073	0.685281	0.796753	0.615178	0.638795	0.698927	0.94814	0.912706	0.54494	0.655861	0.742769	0.5997	0.479619	0.871294	0.687106	1.28529	0.587164	0.707816	0.167075
b0406	1.48722	1.43217	1.48448	1.39942	1.57284	1.5835	1.52608	1.47916	1.46806	1.51271	1.61451	1.41865	1.46412	1.51231	1.40084	1.54013	1.60015	1.45365	1.57409	1.55463	1.63652	1.38631	1.26208	1.15055	1.56669	1.46233	1.59407	1.45995	1.46574	1.61282	1.67463	1.42172	1.64925	1.5465	1.49353	1.84122	1.6835	1.78984	1.25117	1.56811	1.6028	1.18548	1.32251	1.7813	1.54035	2.18191	1.8258	1.3444	1.37885
b0407	1.78596	1.7289	1.79419	1.63421	1.79271	1.93841	1.59307	1.78507	1.64862	1.87184	1.78042	1.79182	1.78538	1.39302	1.56318	1.47694	1.61821	1.45506	1.79334	1.66488	1.78306	1.33668	1.28827	1.05554	1.90045	1.81335	1.81644	1.76617	1.82196	1.83784	1.98034	1.76729	1.93147	1.71293	1.73816	1.87934	1.39086	1.64458	1.14411	1.51269	1.48491	1.2797	1.15677	1.75932	1.51892	2.05155	1.84605	1.56955	1.18112
b0408	1.17146	1.27408	1.26274	1.15874	1.12603	1.25111	1.20502	1.23649	1.29595	1.16184	1.21739	1.1285	1.26828	1.2792	1.01759	1.04264	1.13625	0.965558	1.33733	1.25523	1.33895	1.15464	1.22393	1.01231	1.31068	1.25753	1.30187	1.31614	1.35392	1.28014	1.46585	1.28208	1.41385	1.1227	1.23348	1.26865	1.167	1.29756	0.935429	1.1965	1.10248	0.797391	0.733303	1.27824	0.974261	1.86519	1.6998	1.26472	1.22545
b0409	1.55828	1.54095	1.4736	1.45369	1.20139	1.5999	1.50785	1.60574	1.58425	1.54062	1.5316	1.37215	1.63857	1.66963	1.37422	1.1926	1.61577	1.44645	1.66246	1.4375	1.77125	1.75304	1.61642	1.77109	1.68729	1.63051	1.631	1.7146	1.69226	1.51538	1.65322	1.5043	1.69312	1.57981	1.51166	1.75053	1.37731	1.32713	1.09042	1.43541	1.48738	0.597916	0.433899	1.75307	1.34002	2.2299	2.06816	1.44089	1.64833
b0410	0.626128	0.502719	0.57064	0.634043	0.554075	0.604594	0.551595	0.602303	0.452386	0.728385	0.419994	0.672126	0.466504	0.369312	0.206057	-0.211172	0.424704	0.260737	0.490678	0.305796	0.420046	0.592751	0.550783	0.569618	0.646375	0.525723	0.422535	0.39567	0.41558	0.347002	0.430795	0.347915	0.362862	0.631462	0.615914	0.544818	0.0645009	-0.0682449	-0.0154217	0.253873	0.305751	0.139716	-0.493929	0.301659	0.202748	0.580797	0.505298	0.493869	-0.070144
b0411	0.398124	0.426355	0.518856	0.569557	0.519079	0.872334	0.819429	0.86545	0.780614	0.945521	0.946856	0.402297	0.772899	0.814934	0.613557	-0.6513	0.671673	0.832244	1.22884	1.13778	1.17738	0.286395	0.0261478	-0.0448671	0.664925	0.747575	0.806169	0.892358	1.06784	0.768867	0.959269	1.00884	1.10501	0.743835	0.860897	0.854407	-0.226007	-0.409488	-0.42431	0.148486	-0.307598	-0.407512	-1.32203	-0.0602241	-0.0991482	0.132906	0.551969	0.87953	-0.151892
b0413	1.23845	1.19548	1.18642	1.25689	1.0785	1.15946	1.16003	1.19739	1.04726	1.20425	1.10761	1.07359	1.34176	1.04431	0.770845	0.259374	1.1055	1.17347	1.17635	0.959955	1.04647	1.2029	1.21011	1.39337	1.14124	1.1472	1.06465	1.05118	1.09665	0.929584	1.00089	1.09416	0.952198	1.01263	1.01667	1.03556	1.10895	0.887311	1.18086	1.21054	1.31422	0.723041	0.145309	1.3823	1.25999	0.762251	0.765287	0.748064	1.2422
b0414	1.21116	1.01128	0.952588	0.889462	0.882376	0.939231	0.904905	0.760245	0.833387	0.789006	0.782356	0.876106	0.993893	0.811566	0.85851	0.320774	0.899127	0.874336	0.907603	0.725401	0.645172	0.945805	0.893789	0.809787	1.0672	0.910834	0.83776	0.743883	0.628063	0.66719	0.763301	0.623714	0.735137	0.737808	0.882255	0.933055	0.809237	0.873694	0.940763	1.07537	1.3527	0.815111	-0.104142	1.28807	1.09471	0.957769	1.09632	0.671608	1.17611
b0415	1.16614	0.947573	1.00304	1.06496	1.00983	0.904532	0.812553	0.875686	0.605282	0.826728	0.771979	0.953291	1.16864	0.77385	0.870297	0.525942	1.05257	0.993	1.07439	0.761238	0.771896	0.863607	0.93805	1.00732	1.16895	0.914281	0.807803	0.877542	0.795391	0.410208	0.772341	0.798899	0.755208	0.521259	0.739078	0.984738	0.386759	0.329898	0.530194	0.686071	0.654631	0.275911	-0.35954	0.611663	0.472465	0.774813	0.470617	0.092997	0.474463
b0416	1.07817	0.878615	0.932732	1.07039	0.932711	1.00646	0.769669	0.868163	0.742891	0.836602	0.806992	0.880083	1.00391	0.944783	1.03949	0.829501	1.01977	0.961473	1.03118	0.86956	0.881159	1.13764	1.07721	1.14473	1.01431	0.931177	0.926817	0.897694	0.840902	0.757871	0.951457	0.927052	0.842415	0.826897	0.907087	1.02512	0.487823	0.562382	0.5531	0.688056	0.828595	0.460838	-0.53044	0.843096	0.646834	1.60328	1.32912	1.00505	0.873234
b0417	0.724485	0.602849	0.613031	0.735338	0.686926	0.672815	0.724318	0.824396	0.677828	0.670733	0.748382	0.623213	0.784289	0.580182	0.772337	0.549596	0.817711	0.768971	0.800269	0.746653	0.660139	0.52968	0.594405	0.495586	0.72869	0.627274	0.686024	0.681797	0.670532	0.53466	0.53765	0.663632	0.641967	0.627947	0.625118	0.609185	0.0959776	0.0743729	0.335168	0.453386	0.567274	0.304897	-0.134044	0.471569	0.400199	1.02799	0.734041	0.525178	0.382213
b0418	0.930288	0.681148	0.757754	0.795758	0.631597	0.753603	0.572004	0.842672	0.46784	0.828691	0.535468	0.860501	0.871939	0.469158	0.684708	0.633901	0.627353	0.530444	0.476528	0.501762	0.627551	0.662562	0.76534	0.945307	0.850548	0.758009	0.505612	0.477999	0.417157	0.380232	0.242304	0.571336	0.495736	0.388595	0.630544	0.668802	0.199759	0.183933	0.218263	0.445041	0.621083	0.254943	-0.580656	0.538956	0.491825	0.568403	0.66263	0.493783	0.597709
b0419	0.51732	0.337826	0.303662	0.283006	0.41202	0.426757	0.301603	0.406561	0.268671	0.252735	0.119746	0.278454	0.408356	0.364327	0.531462	0.0582076	0.185528	0.16328	0.342685	0.363586	0.258013	-0.00744802	-0.0415256	-0.136844	0.41151	0.32993	0.476105	0.311828	0.376928	0.2478	0.268327	0.413247	0.431067	0.396181	0.368636	0.220886	-0.285007	-0.00253528	-0.0689006	0.129003	0.266349	0.0216374	-0.326381	0.247088	0.185527	0.0791087	0.257923	0.567372	0.137152
b0420	0.62092	0.502027	0.484599	0.526354	0.725184	0.667274	0.590772	0.643294	0.562433	0.644329	0.396198	0.614753	0.599231	0.322658	0.573957	0.283091	0.436973	0.425399	0.565189	0.569294	0.475571	0.426201	0.314883	0.296207	0.669299	0.508118	0.629915	0.507094	0.556443	0.226598	0.432083	0.659607	0.444523	0.325827	0.601673	0.504065	-0.0696547	0.167957	0.0722047	0.361423	0.425415	-0.00239097	-0.45775	0.446944	0.310624	0.60803	0.477982	0.424212	0.14005
b0421	1.30669	1.23618	0.785697	1.30483	1.22974	1.29772	1.2563	1.30342	1.31111	1.14614	1.20224	1.12878	1.22069	1.12211	1.3002	0.954936	0.982213	1.12347	1.3739	1.25089	1.11847	1.2358	1.29296	1.03299	1.17444	1.10616	1.36802	1.20477	1.20596	1.0501	1.13782	1.28344	1.2659	0.905492	1.28629	1.20889	0.782406	1.22329	0.794061	1.1644	1.21801	0.957674	0.630199	1.33263	1.14444	1.70297	1.81735	1.58921	1.4664
b0422	0.538581	0.446576	0.3825	0.593678	0.431352	0.477215	0.604527	0.541157	0.610414	0.455553	0.576751	0.347424	0.485838	0.556489	0.672087	0.325604	0.282272	0.24234	0.527728	0.662702	0.362088	0.591259	0.495733	0.657132	0.457247	0.410112	0.553857	0.454143	0.51352	0.327102	0.366779	0.507528	0.444676	0.0301039	0.349522	0.496897	0.214812	-0.047538	0.467658	0.482305	0.584514	0.526618	0.0972089	0.602922	0.556741	0.693534	0.758222	0.702067	0.274029
b0423	1.06314	1.09189	0.973308	0.794525	0.887957	0.888408	0.950569	1.04344	0.958509	0.878116	0.876479	1.04666	1.20523	0.987166	1.23379	1.26125	1.01805	0.919717	1.10965	0.942845	1.06242	0.953008	0.772289	1.02565	1.1628	0.899094	1.08574	1.14936	1.21921	0.918302	0.791268	1.11224	0.90629	0.673108	0.894572	1.0742	0.431576	0.573065	0.129018	0.66848	0.550077	0.542922	-0.212639	0.859307	0.626285	1.58051	1.34408	0.929078	0.228939
b0424	0.727442	0.767035	0.615439	0.721879	0.694409	0.71267	0.726598	0.69181	0.690349	0.686321	0.649058	0.656983	0.804439	0.344861	0.674593	0.598642	0.613034	0.492239	0.737706	0.643214	0.617616	0.496099	0.295368	0.41214	0.730894	0.652929	0.696206	0.565674	0.697388	0.529613	0.454863	0.49743	0.560933	0.49557	0.623865	0.646291	-0.129626	0.423223	0.180289	0.495851	0.67725	0.499323	-0.527826	0.676323	0.604217	0.51028	0.685248	0.739736	0.521572
b0425	0.811854	0.762058	0.609119	0.596656	0.676361	0.712484	0.710484	0.829933	0.737395	0.753005	0.560769	0.63718	0.737533	0.582433	0.628061	0.554066	0.590781	0.45403	0.57521	0.444953	0.663963	0.656676	0.515655	0.717044	0.800776	0.597083	0.538336	0.62053	0.597976	0.404451	0.448762	0.523591	0.758858	0.214371	0.820559	0.803683	0.328707	0.572638	0.543644	0.687465	0.937028	0.807903	-0.297809	0.835081	0.850922	0.755573	0.912853	1.02227	0.977765
b0426	0.515971	0.394058	0.199268	0.321941	0.383965	0.397714	0.321077	0.414145	0.340487	0.44869	0.478987	0.333476	0.416496	0.168394	0.331315	0.408539	0.428105	0.340621	0.291592	0.176272	0.396754	0.0415635	-0.0346883	0.103614	0.440124	0.3392	0.334671	0.422806	0.32026	-0.0392121	0.103226	0.250144	0.269092	0.21206	0.151699	0.324469	-0.231912	-0.20842	0.121357	0.0163119	0.246366	0.208376	-0.270558	0.267538	0.363568	0.538701	0.604993	0.714312	0.122717
b0427	0.222208	0.253714	0.206893	0.254201	0.244846	0.195114	0.212463	0.366839	0.298221	0.209905	0.32644	0.250469	0.243615	0.0400218	0.19486	0.362272	0.285824	0.175926	0.193089	0.00831796	0.242024	0.387631	0.199958	0.19073	0.149354	0.169659	0.270122	0.288981	0.182504	0.0517616	0.0646039	0.247433	0.15788	0.277856	0.114384	0.256905	-0.159627	-0.0748836	0.133154	0.17187	0.348147	0.398634	-0.0587527	0.29922	0.150767	0.259987	0.256133	0.0860282	0.0987995
b0428	1.41123	1.59172	1.72469	1.67225	1.82587	1.85636	1.83572	2.11097	1.82391	2.03783	2.02554	1.84895	1.97597	1.34762	1.90119	2.08171	2.06544	2.11887	2.10973	1.92795	2.00834	1.81308	1.70364	1.61772	1.79813	1.84371	1.9003	2.00987	1.93884	1.83014	1.93974	1.89366	1.90188	1.95608	1.84047	1.92123	0.476827	0.43023	0.66915	1.15861	0.991077	1.00657	0.754477	1.11875	0.915743	1.87111	2.28836	1.119	0.440637
b0429	1.46727	1.85615	1.75616	1.7508	2.00075	2.05486	2.00414	2.18226	2.17706	2.15663	2.16782	1.92035	2.09116	1.48984	2.01079	2.19756	2.13222	2.26359	2.15636	1.94962	2.21767	2.14901	1.88925	1.80949	1.89995	2.02738	1.95844	2.15896	2.09173	2.04304	1.95422	2.24405	2.19047	2.25506	1.99738	2.26193	1.28323	1.13417	1.1066	1.74573	1.53936	1.55912	1.40021	1.70878	1.4171	2.52342	2.86008	1.74971	1.31649
b0430	2.05967	2.16568	2.21866	2.20247	2.43211	2.35748	2.43887	2.61805	2.55911	2.56981	2.54383	2.3704	2.56637	1.97083	2.56386	2.57712	2.50925	2.6184	2.5852	2.55709	2.50174	2.1744	2.02311	2.0381	2.31007	2.31335	2.37065	2.526	2.55235	2.23961	2.51451	2.48925	2.44133	2.57099	2.25291	2.33	1.56001	1.27857	1.25921	2.07174	1.78621	1.9168	1.68436	1.65912	1.53335	2.35848	2.57844	1.68234	1.35384
b0431	2.17742	2.2996	2.37163	2.02877	2.3795	2.37836	2.55196	2.5782	2.53861	2.5003	2.40708	2.42279	2.58728	1.92847	2.56395	2.57714	2.59135	2.7118	2.61789	2.49122	2.51873	2.32561	2.29283	2.11513	2.36903	2.44365	2.52055	2.56884	2.58735	2.40636	2.70132	2.61791	2.45254	2.6457	2.37812	2.38081	1.67313	1.64811	1.5357	2.11685	1.62139	1.87983	1.91427	1.73718	1.5954	2.34725	2.76279	1.6793	1.45881
b0432	1.66116	1.82372	1.83257	1.68563	1.96639	1.84808	2.11224	2.0712	2.10053	1.98322	2.0718	1.84185	2.07015	2.08933	2.14249	2.19574	2.16521	2.32984	2.23554	2.25647	2.04359	1.97524	1.99695	1.88769	1.88557	1.97184	2.18505	2.17501	2.10657	2.16754	2.33853	2.19502	2.19433	2.25363	2.1586	2.14558	1.74082	1.52635	1.4246	1.89669	1.62994	1.77577	2.00721	1.63602	1.37909	2.14341	2.49351	1.47634	1.3034
b0433	0.600595	0.632806	0.643832	0.571086	0.684274	0.552424	0.541679	0.676777	0.534258	0.590454	0.59526	0.536458	0.686633	0.534194	0.583514	0.605184	0.587863	0.480315	0.558998	0.547237	0.559512	0.51296	0.425591	0.317989	0.623415	0.641704	0.603283	0.71804	0.587883	0.567927	0.847873	0.623932	0.615719	0.758648	0.492244	0.474827	0.408396	0.419135	0.292135	0.380315	0.511341	0.549942	0.478883	0.429574	0.405234	0.718909	0.655459	0.590179	0.194893
b0435	0.205445	0.112438	0.14581	0.280557	0.336865	0.161519	0.207682	0.302441	0.0912774	0.331425	0.183973	0.315523	-0.0427436	0.00916823	-0.0334059	-0.220596	0.15404	0.228489	0.164266	-0.115434	0.259788	0.349253	0.285368	0.158688	0.297414	0.339733	0.156561	0.315004	0.252438	0.138949	0.414082	0.254891	0.351103	0.568466	0.313636	0.143543	0.252733	0.604166	0.427352	0.305875	0.690333	0.684754	0.616679	0.70324	0.646959	-0.079035	0.288062	0.178752	0.539861
b0436	1.55705	1.56887	1.61702	1.70191	1.66331	1.66837	1.83024	1.75937	1.76154	1.85768	1.78161	1.64043	1.6834	1.82435	1.70598	1.50197	1.39855	1.59144	1.86907	1.89318	1.77732	1.55569	1.31392	1.67797	1.66524	1.7492	1.41768	1.63617	1.67461	1.51864	1.75689	1.75752	1.73121	1.834	1.60271	1.74428	1.66326	1.72243	1.47359	1.53557	1.80146	1.61458	1.90141	1.76291	1.4884	1.84817	1.90354	1.52883	1.43772
b0437	0.779679	0.885212	0.829926	0.592942	0.851235	0.849527	0.803109	0.574653	0.736074	0.704926	0.568592	0.740759	0.870644	0.82091	0.738286	0.973094	0.87545	0.787643	0.77173	0.625399	0.703607	0.65396	0.631186	0.533024	0.640966	0.666456	0.643217	0.599141	0.632088	0.695824	0.862798	0.648581	0.593807	0.825489	0.754513	0.7844	0.678134	1.09604	0.847536	1.23034	1.13069	1.42628	0.742578	0.952904	0.921885	0.596999	0.859084	1.04458	1.07986
b0438	0.744823	0.702277	0.743248	0.653412	0.925841	0.794057	0.720999	0.56706	0.803101	0.725289	0.709677	0.632212	0.84927	0.828426	0.622597	1.38608	1.17727	0.990956	0.743579	0.76687	0.795839	1.12544	1.06812	1.00681	0.593584	0.597473	0.681496	0.674779	0.86386	0.74785	0.88806	0.652814	0.653941	0.947841	0.719309	0.907637	0.387352	0.850898	0.401231	0.835134	0.804823	1.08446	0.715636	0.748227	0.664094	0.610828	0.685824	0.921193	0.788633
b0439	0.785046	0.832183	0.878012	1.07168	1.06578	0.95985	0.923579	0.898758	1.14455	2.26386	2.09747	2.01324	1.08092	1.27481	0.917928	1.91117	1.60802	1.4139	0.935827	0.954948	0.983594	0.985557	0.975305	0.404505	0.685768	0.693244	0.736077	0.823579	1.01874	0.895771	1.06439	1.05813	1.00111	1.07019	0.905738	1.12495	0.899988	1.07782	0.864091	1.46809	1.44032	1.57959	1.10331	1.1552	0.906904	0.956197	0.9564	1.10336	0.905128
b0440	0.511762	0.533331	0.664089	0.551674	0.80082	0.658901	0.696795	0.754062	0.575173	0.965298	0.692755	0.592089	0.592159	0.519518	0.315193	0.545761	0.722614	0.864305	0.749034	0.53248	0.804121	0.261816	0.134292	0.102421	0.639918	0.648541	0.503046	0.615861	0.752343	0.739067	0.822497	0.896021	0.789289	0.515083	0.710666	0.715676	-0.202845	0.12474	-0.381246	-0.199806	-0.100787	-0.117197	0.161662	0.104402	0.0823499	0.704844	1.045	0.613909	0.819104
b0441	0.98901	0.87912	1.0836	0.935116	1.14295	0.940509	1.03253	1.03133	0.969202	1.02988	1.02761	0.834625	0.843589	0.988541	0.938666	0.839021	0.859312	0.776409	1.11121	0.974968	1.0185	0.851676	0.933272	1.01347	0.902015	0.904868	0.94884	0.950513	0.978343	1.08306	1.14253	0.902372	0.9997	0.883583	0.848451	0.794174	0.369081	0.660036	0.319281	0.489148	0.508255	0.635294	0.440672	0.539485	0.590772	1.0188	0.980976	1.02193	0.383689
b0442	0.0225316	-0.179543	0.0309304	-0.0306143	0.107537	0.00887506	-0.070424	-0.105663	-0.0127047	-0.137541	0.0684515	-0.111841	-0.0883993	0.0103664	-0.116774	0.180478	0.132034	0.00726913	0.0915674	0.114631	0.0395362	0.0667545	0.321162	0.100593	0.0832587	-0.109067	0.0871818	0.0304364	0.0206542	0.137923	0.234955	-0.0308001	0.0592945	0.0536343	-0.0172627	-0.113536	-0.0894516	0.0345985	-0.335617	-0.147029	-0.107715	-0.248969	-0.151681	-0.0484007	-0.085518	0.143602	-0.16826	0.0314389	-0.352686
b0443	-0.109312	-0.258836	-0.270877	-0.262892	-0.162852	-0.174337	-0.224316	-0.181858	-0.163377	-0.156566	-0.0604256	-0.30864	-0.200371	-0.284882	-0.372288	-0.106331	0.0356248	-0.181936	-0.135754	-0.0145128	-0.161815	-0.0144581	-0.0115972	-0.026888	-0.0782726	-0.453878	-0.0400058	-0.20272	-0.176297	-0.113329	0.0452547	-0.248234	-0.223045	0.0226357	-0.285118	-0.238321	-0.108779	-0.182403	-0.226837	-0.198567	-0.246547	-0.273812	-0.0972126	-0.0266164	-0.150734	-0.138533	-0.285844	-0.298416	-0.0537655
b0444	0.278986	0.279276	0.230558	0.183427	0.295762	0.300561	0.196556	0.369904	0.168325	0.345698	0.195603	0.145097	0.27866	0.10967	-0.0754806	0.0817546	0.213599	0.0104459	0.286462	0.180105	0.29931	0.106656	0.0564896	0.228598	0.367879	0.274186	0.354999	0.179718	0.206218	0.187686	0.363328	0.144628	0.407517	0.119711	0.217798	0.355152	-0.0066445	-0.0746768	-0.178636	-0.179691	-0.219141	-0.193034	-0.291043	-0.0585598	-0.115195	0.214336	0.271324	0.140738	-0.351645
b0445	-0.0911856	-0.01249	0.0128822	0.00268848	-0.0393751	0.124028	0.0975805	0.203065	0.175358	0.121306	-0.00590123	-0.0872612	0.104958	0.109837	-0.114336	-0.345746	-0.0555468	-0.126063	0.193746	0.0789275	0.0795155	-0.193626	-0.365097	-0.382733	0.0244275	0.00116024	0.0842245	0.0303836	0.249108	-0.0909794	0.126464	0.0575031	0.0338184	0.283782	0.0348454	-0.0203695	-0.239694	-0.535566	-0.398193	-0.235492	-0.299752	-0.423878	-0.533488	-0.159042	-0.349699	-0.336214	0.011738	0.3515	-0.194864
b0446	0.47419	0.339308	0.307911	0.284483	0.352479	0.459504	0.292119	0.382629	0.311079	0.382033	0.262198	0.396012	0.271733	0.37247	-0.0115368	-0.393814	0.3437	0.187844	0.247986	0.125481	0.400268	0.322765	0.342061	0.307223	0.474207	0.344136	0.332425	0.376269	0.274958	0.270571	0.443886	0.437903	0.409076	0.431156	0.385525	0.371953	0.176449	0.0812847	0.113517	0.219618	0.27908	0.198374	-0.323026	0.401762	0.267633	0.297214	0.448212	0.501149	0.328982
b0448	0.27439	0.313101	0.214349	0.414588	0.30085	0.276633	0.305253	0.246045	0.480874	0.360889	0.339741	0.283491	0.37875	0.181042	0.195304	-0.0023908	0.554825	0.312494	0.370862	0.30284	0.32394	0.397921	0.418257	0.583386	0.291086	0.302599	0.336949	0.296668	0.341161	0.267734	0.461279	0.356913	0.266461	0.309985	0.255246	0.26889	0.218756	0.690874	0.317453	0.516231	0.713252	0.421827	-0.295992	0.87518	0.534034	0.333419	0.317474	0.264481	0.822225
b0449	0.486769	0.4322	0.326548	0.424828	0.186727	0.304358	0.445283	0.30445	0.434166	0.500371	0.290647	0.309557	0.364589	0.324757	0.295448	-0.138025	0.577078	0.351336	0.463664	0.387099	0.545943	0.583545	0.526274	0.527168	0.437691	0.320514	0.564623	0.436584	0.384613	0.468987	0.463864	0.555405	0.39249	0.561308	0.352998	0.48687	0.343461	0.389055	0.390625	0.592234	0.762793	0.288934	0.0972935	0.841622	0.597393	0.398151	0.478011	0.431624	0.683519
b0450	-0.179482	-0.471057	-0.282211	-0.321141	-0.293727	-0.263152	-0.259949	-0.270774	-0.222702	-0.385003	-0.431416	-0.38643	-0.255526	-0.260892	-0.332167	-0.547499	-0.1607	-0.30685	-0.160069	-0.0763179	-0.270616	-0.420976	-0.3533	-0.277496	-0.211625	-0.306389	-0.353123	-0.290156	-0.210486	-0.565794	-0.276176	-0.322054	-0.46303	-0.267149	-0.282141	-0.550762	-0.200312	-0.563273	-0.182879	-0.239258	-0.203389	-0.517771	-0.722284	-0.241731	-0.281755	-0.496916	-0.495185	-0.333293	-0.402787
b0451	0.51406	0.308693	0.486382	0.467492	0.515775	0.362581	0.416164	0.32882	0.492325	0.4089	0.404356	0.355023	0.398121	0.34596	0.404709	0.246187	0.501535	0.379037	0.566529	0.507239	0.463499	0.476546	0.413508	0.363653	0.384432	0.412547	0.527993	0.452662	0.371909	0.324049	0.540484	0.511215	0.36531	0.451779	0.362953	0.386763	0.200367	0.0693318	0.177639	0.354275	0.396894	0.135139	-0.386325	0.434178	0.272071	0.349507	0.370798	0.427309	0.305671
b0452	0.524396	0.460188	0.441627	0.360903	0.398477	0.496561	0.401726	0.447473	0.514277	0.430634	0.198022	0.3712	0.550068	0.185709	0.413975	0.193426	0.441289	0.243586	0.557355	0.448294	0.519579	0.358482	0.24892	0.304206	0.505573	0.380613	0.458812	0.481487	0.323767	0.341104	0.41592	0.468625	0.486921	0.474408	0.495569	0.692512	-0.0178278	0.245028	0.162241	0.379172	0.547954	0.143288	-0.724123	0.557365	0.524953	0.755031	0.966437	0.709003	0.469424
b0453	0.301513	0.199953	0.230027	0.105731	0.0744375	0.314471	0.127872	0.265332	0.191485	0.0904054	0.0925011	0.210684	0.0434029	-0.085798	0.196766	-0.171683	0.0753614	0.0526651	0.321945	0.219558	0.091591	-0.254591	0.0441271	0.0772759	0.114749	0.200295	-0.0245079	0.172964	-0.0719283	0.0174723	0.130741	0.19617	0.0118821	0.186076	0.0844219	0.25013	0.0289766	0.313946	0.506289	0.474717	0.508412	0.536946	0.065739	0.668354	0.731575	0.253396	0.4903	0.354072	0.873203
b0454	0.80288	0.765876	0.709535	0.766988	0.846727	0.576309	0.864162	0.888569	0.769354	0.805198	0.615444	0.842136	0.831273	0.613598	0.728583	0.675187	0.67811	0.452398	0.700056	0.689369	0.758465	0.451334	0.483255	0.541978	0.712371	0.766942	0.631498	0.778652	0.776455	0.48725	0.471061	0.69842	0.664616	0.726005	0.675887	0.685452	0.136764	0.243118	0.280195	0.452932	0.573044	0.499513	-0.16149	0.502729	0.530665	0.530567	0.980296	0.792192	0.897224
b0456	0.0709742	-0.101477	-0.207019	-0.0345972	-0.146624	-0.0438268	-0.12443	0.0184639	-0.141976	-0.124348	0.0807666	-0.0491787	-0.0363233	-0.193679	0.108856	0.727798	0.739861	0.522961	0.171651	0.0104765	-0.0124456	1.00146	1.26637	1.71492	0.0332069	-0.177773	-0.113102	-0.047628	-0.0691894	-0.253576	0.0613435	-0.0106375	-0.050284	0.215877	-0.0528458	0.0161504	-0.213279	-0.224473	0.098854	0.0450852	0.200291	-0.0336932	-0.364211	0.0541502	0.306058	-0.0827746	-0.116149	-0.195292	0.064096
b0457	0.0279929	-0.0102773	-0.115222	-0.0324436	-0.0100834	-0.170048	-0.120065	0.105159	-0.248469	-0.102815	-0.128036	0.0679488	0.0176543	-0.218127	0.0254819	-0.363173	-0.250705	-0.189587	-0.0919947	-0.204111	-0.12528	-0.15142	-0.162188	-0.0543989	0.086813	-0.0179063	-0.263058	-0.212928	-0.0443308	-0.498113	-0.154541	-0.0824423	-0.141652	-0.373602	-0.0767229	-0.0730949	-0.783432	-0.645591	-0.342115	-0.255345	-0.193242	-0.667071	-1.06246	-0.323224	-0.388483	-0.272946	-0.147733	-0.357297	-0.312932
b0458	0.529401	0.387742	-0.0738729	0.489782	0.58518	0.517258	0.517292	0.718924	0.580547	0.572498	0.698021	0.493292	0.661381	0.164552	0.769482	0.913013	0.810104	0.857204	0.794222	0.775464	0.529365	0.979222	1.00199	1.21537	0.650424	0.693026	0.643801	0.638003	0.715066	0.399464	0.344902	0.66569	0.621825	0.246638	0.585103	0.561594	-0.391879	-0.386581	-0.39433	-0.0049328	0.00580722	-0.123066	-0.698744	0.0332678	0.0882518	0.560007	0.232767	0.110713	-0.467561
b0459	0.49566	0.520579	0.24272	0.408009	0.673708	0.748693	0.90298	0.908091	0.782335	0.859569	0.907371	0.580322	0.857636	0.524768	0.935243	1.0101	1.03583	1.09287	1.15658	1.04468	0.933876	1.13385	1.09049	1.73374	0.751887	0.767281	0.995542	0.909369	0.948726	0.642374	0.850162	1.04318	1.01929	0.223952	0.810146	0.678044	0.0586832	0.198037	0.363347	0.646763	0.954852	0.614085	-0.159654	0.999416	0.835714	0.302179	0.572583	0.087348	0.834418
b0460	0.680607	0.650214	0.489988	0.142226	0.125576	0.362919	0.519478	0.605802	0.504041	0.600481	0.551826	0.73129	0.536849	0.244492	0.468544	0.804	0.71867	0.582376	0.411876	0.212415	0.411966	0.885115	0.873328	1.30942	0.720707	0.530911	0.340508	0.425689	0.456552	0.160176	0.301087	0.47567	0.499224	0.100988	0.469416	0.733914	0.513548	0.664975	0.63265	0.905325	1.12746	0.979042	-0.177216	1.10394	0.827654	0.551584	0.717319	0.169854	1.11097
b0461	0.868449	0.733853	0.788798	0.474766	0.592447	0.531768	0.65511	0.934854	0.744044	0.878729	0.800058	0.935215	0.776828	0.249635	0.537166	1.11371	1.17511	0.940582	0.503057	0.220879	0.479159	1.23647	1.27787	1.39107	0.765318	0.654719	0.646262	0.575974	0.552927	0.565568	0.432595	0.62365	0.666272	0.486065	0.84653	0.892104	0.681952	1.15097	0.841728	1.23382	1.56863	1.26991	0.104364	1.38993	1.15084	0.434392	0.554167	0.205852	1.33176
b0463	0.921285	0.923258	0.870462	0.921923	0.895268	0.946797	0.977826	0.912127	0.904215	0.879668	0.968293	0.881111	0.855249	0.694216	0.903826	0.818887	0.775609	0.79956	1.08892	0.820314	0.897953	0.713876	0.45852	0.487213	0.991101	0.944882	0.933797	1.04791	0.907237	0.724363	0.906363	0.932732	1.01745	0.605614	0.987561	1.05387	0.835886	0.830314	1.05424	0.93704	1.33517	1.10928	0.554817	1.35309	1.23214	1.43025	1.48879	1.12738	1.11338
b0464	0.0542051	0.071795	0.0696897	0.138468	0.280643	0.251648	0.183024	0.52428	0.303632	0.417576	0.50212	0.287967	0.254112	-0.147087	0.229139	0.181988	0.237744	0.149207	0.388356	-0.0457253	0.140171	0.530696	0.354731	0.422797	0.320094	0.159901	0.195083	0.26071	0.306402	0.0213044	0.169012	0.438107	0.452045	0.230995	0.396284	0.310225	-0.353998	-0.17095	0.1906	0.239455	0.334682	0.541337	-0.0877849	0.400253	0.361674	0.034859	0.211569	-0.396176	0.0893676
b0465	0.476876	0.478416	0.454686	0.540072	0.480441	0.434549	0.38101	0.516499	0.369085	0.508847	0.55625	0.423052	0.496407	0.0725628	0.488072	0.394052	0.279798	0.335814	0.504747	0.173565	0.342482	0.389445	0.344808	0.24894	0.477425	0.386227	0.366292	0.511705	0.306484	0.378903	0.529655	0.414526	0.358325	0.482546	0.353315	0.394022	-0.114488	0.0753683	-0.00505172	0.0784976	0.351489	0.206293	-0.10854	0.305677	0.219041	0.335326	0.327004	0.216668	0.113678
b0466	0.692595	0.501856	0.642037	0.634588	0.656684	0.676387	0.630712	0.755888	0.584179	0.449279	0.636127	0.486603	0.705943	0.117041	0.642628	0.805064	0.719802	0.630139	0.486012	0.533446	0.573	0.626849	0.572715	0.549689	0.642781	0.481343	0.674988	0.479806	0.570275	0.553142	0.625896	0.714423	0.651771	0.75011	0.348137	0.420267	-0.181014	0.0928139	0.227666	0.316438	0.495953	0.548019	0.0940985	0.454798	0.402769	0.508613	0.320459	0.508072	0.242856
b0467	0.414894	0.408436	0.301149	0.320356	0.386788	0.33123	0.308282	0.286966	0.360347	0.339135	0.347521	0.36501	0.335276	-0.0307421	0.305592	0.625673	0.473838	0.382274	0.279231	0.229352	0.180758	0.552392	0.423011	0.568658	0.390209	0.319098	0.261383	0.313425	0.298243	0.144443	0.275009	0.31911	0.24297	0.400413	0.154767	0.380763	0.162922	0.345893	0.358608	0.387669	0.612628	0.602857	0.251514	0.499086	0.417327	0.200784	0.347716	0.187044	0.505428
b0468	0.280869	0.233799	0.328145	0.411109	0.480774	0.562581	0.436418	0.599478	0.513788	0.733589	0.879454	0.740554	0.365538	-0.0781316	0.300944	0.568164	0.740802	0.865611	0.79101	0.715425	0.664864	0.660067	0.349627	0.167774	0.278041	0.378582	0.449578	0.702252	0.570145	0.455467	0.76352	0.681368	0.819902	0.817108	0.638668	0.602064	0.205886	0.114857	0.318467	0.55408	0.434086	0.495725	0.418432	0.330043	0.288057	0.0957753	-0.289198	-0.543494	-0.307386
b0469	1.11027	0.969275	0.918519	1.05194	1.05949	1.08197	1.07967	1.15094	1.13833	0.940655	1.473	1.09553	0.983699	1.05811	1.22658	1.80786	1.76169	1.79202	1.42626	1.35388	1.32271	1.56409	1.41554	1.67986	1.00147	0.89338	1.16637	1.50222	1.10278	1.17387	1.25313	1.1358	1.53444	1.34639	1.11559	1.35622	1.13304	0.888527	1.07099	0.869076	0.989986	1.12569	1.30324	1.09174	1.10495	1.88075	1.34866	0.521806	0.401524
b0470	1.13907	1.10622	1.13192	1.05874	1.17717	1.15098	1.12339	1.07639	1.08535	1.0834	1.12025	1.13338	1.12031	1.10477	1.17765	1.40163	1.49691	1.44936	1.11362	1.20588	1.06249	1.16436	1.29152	0.89486	1.1512	1.07741	1.0657	1.26611	1.09238	1.0897	1.28992	1.12714	1.12015	1.22215	1.09891	0.964688	0.919236	1.10574	0.856298	0.983018	1.25011	1.19489	1.18845	1.20954	1.08574	1.21977	0.972642	0.739888	0.909691
b0471	1.26042	1.26085	1.28158	1.27435	1.31538	1.22842	1.2298	1.22654	1.27892	1.21318	1.18662	1.17293	1.24468	1.37537	1.26241	1.06313	1.14369	1.14535	1.17167	1.19501	1.22102	0.641384	0.415571	0.142145	1.22281	1.2106	1.21583	1.33115	1.26437	1.18669	1.34274	1.32769	1.17723	1.34884	1.10547	1.22887	0.934263	1.23148	0.858658	0.982784	1.15347	1.18285	1.15982	1.19378	1.07306	1.80822	1.7288	1.4246	1.21092
b0472	1.00778	1.10283	0.867033	1.03063	0.970128	1.02169	0.946946	1.0227	1.05144	0.890682	0.946742	0.940581	1.0926	1.14062	0.962013	0.948094	1.02209	0.993278	0.933991	0.948261	0.929408	0.742718	0.708418	0.431869	0.958311	0.959607	0.880678	0.929209	0.990426	0.848771	1.02393	0.977829	0.954693	1.04281	0.958541	0.92451	0.875946	1.11921	0.732507	0.741024	1.00077	0.952443	1.04516	0.999056	0.8914	1.80114	1.88389	1.20519	0.906225
b0473	1.01838	1.12506	1.20018	1.24445	1.31703	1.30526	1.29074	1.26781	1.36754	1.31734	1.13262	1.08129	1.66639	1.74656	1.60446	1.86168	1.62892	1.49894	1.30452	1.11663	1.31041	1.29455	0.975706	0.583827	1.04482	1.18445	1.0814	1.13563	1.23333	1.06215	1.48808	1.40412	1.38838	1.54499	1.36982	1.2095	0.89281	1.33396	0.884339	1.48547	1.75622	1.76522	1.17505	1.1902	1.11854	0.943558	1.08406	1.33953	1.25133
b0474	1.01343	1.04348	0.977448	1.03411	1.06309	1.05191	0.974846	0.962096	0.975234	0.931696	0.888197	0.892	0.876878	0.854381	0.731406	0.778799	0.906487	0.853971	0.977841	0.847294	0.832405	0.565611	0.631035	0.596049	0.91196	0.981595	0.837714	0.886633	1.06499	0.930456	1.06405	0.925369	0.862664	0.971529	0.805518	0.892	0.318315	0.434242	0.141132	0.169092	0.471073	0.572713	0.600435	0.509486	0.532303	1.44938	1.3103	1.10956	0.215818
b0475	0.34567	0.197861	0.105509	0.0538558	0.167064	0.0584221	0.0663176	-0.00517592	0.141682	0.157298	0.00802233	0.166118	0.0704036	-0.00014815	-0.235208	0.0814219	-0.0401344	-0.0358839	0.0456784	-0.130311	0.0909513	-0.164602	-0.104495	-0.100501	0.119041	-0.0544792	0.0506393	0.0993392	0.101538	0.122323	0.158361	0.00718294	-0.134387	0.168268	-0.110817	0.0716308	-0.101125	0.110593	0.0316639	0.0133539	0.0737731	0.321695	0.198173	0.063689	0.179921	0.0338088	0.00199173	0.0674169	0.0903208
b0476	0.218615	0.0804035	0.144395	0.247882	0.35093	0.108323	0.124677	0.208042	0.289702	0.268971	0.0505729	0.0712917	0.184164	0.0799637	-0.0923316	0.0756039	0.213834	-0.0246269	0.231277	0.248028	0.198291	-0.111305	-0.0050899	-0.146569	0.225854	0.0967972	0.135082	0.202729	0.287993	0.213913	0.34966	0.110738	0.102116	0.324841	-0.000954884	0.0746562	-0.226697	-0.145099	-0.22793	-0.277728	-0.155174	-0.0407776	0.190844	-0.242848	-0.133716	-0.142686	-0.151171	0.114494	-0.07343
b0477	1.10369	1.05553	1.13937	1.10197	1.10126	0.93567	1.07081	1.01605	1.00782	1.12285	1.13973	1.04002	1.06999	1.0683	0.921657	1.00426	1.02903	0.871745	1.05843	1.12672	1.15625	0.884869	0.980776	0.879989	1.14247	1.11022	1.12642	1.06472	1.18204	1.15541	1.09309	0.92444	0.943798	0.990333	0.850155	1.22469	0.459426	0.443046	0.153863	0.244066	0.357694	0.532498	0.526563	0.414572	0.567658	2.12696	1.38089	1.18315	0.211063
b0478	0.315626	0.173258	0.197377	0.221296	0.222706	0.0963345	0.133086	0.160715	0.174573	0.0571157	0.182529	0.196192	0.225559	0.176181	0.0185765	0.192982	0.193752	0.0565687	0.170448	0.0921263	0.0400028	-0.106143	-0.0438963	-0.149833	0.247273	0.146315	0.0762172	-0.0762695	0.0955221	0.161046	0.172642	-0.0335396	0.00912866	0.0681974	0.0236323	0.137867	0.0633707	0.444917	0.0309849	0.288309	0.405867	0.351799	-0.0244847	0.346029	0.159975	0.129243	0.576988	0.224585	0.517074
b0479	0.664606	0.540657	0.635652	0.552696	0.737004	0.535695	0.573852	0.664437	0.597522	0.660663	0.723039	0.573003	0.68646	0.634698	0.520072	0.516692	0.577363	0.476739	0.650996	0.663993	0.744799	0.228771	0.480228	0.311852	0.540269	0.426761	0.723224	0.627808	0.618842	0.724011	0.649713	0.554792	0.56226	0.630283	0.543244	0.411564	0.221803	0.492204	0.088044	0.343006	0.383404	0.404441	-0.0728076	0.444583	0.228971	0.376913	0.447558	0.605723	0.0536246
b0480	-0.0477103	-0.16304	-0.0914444	-0.0946775	-0.127842	-0.165246	-0.175696	-0.201031	-0.159294	-0.206603	-0.184994	-0.179677	-0.125827	-0.188148	-0.274432	-0.50191	-0.443738	-0.532208	-0.129592	-0.17262	-0.213466	-0.516438	-0.44488	-0.620379	-0.068164	-0.290484	-0.202805	-0.329665	-0.221148	-0.188895	-0.0767844	-0.274475	-0.220777	-0.129079	-0.270788	-0.263546	-0.156935	-0.173853	-0.34116	-0.294967	-0.261088	-0.20694	-0.258599	-0.086617	-0.199767	-0.429347	-0.215727	0.0211953	-0.125335
b0481	0.365848	0.202885	0.178968	0.172972	0.292931	0.0545064	0.231416	0.21786	0.205669	0.287816	0.256326	0.155363	0.115013	0.0304843	-0.0245747	0.183263	0.18706	0.0983542	0.282628	0.0315849	0.254003	0.0171312	0.0755285	-0.10275	0.240708	0.0868277	0.217153	0.176376	0.240567	0.242936	0.267536	0.144083	0.111672	0.190092	0.124525	-0.0125091	0.0693612	0.00359255	-0.209023	0.05232	0.0695835	-0.0442912	0.0408607	0.123504	-0.0156322	0.0886016	0.18662	0.340929	-0.176727
b0482	0.980654	0.777609	0.857729	0.85238	0.679902	0.784031	0.84741	0.789018	0.836846	0.724559	0.697396	0.83269	0.767009	0.628762	0.594686	0.454582	0.687563	0.491986	0.693673	0.623715	0.681361	0.379926	0.366672	0.0678408	0.80388	0.692377	0.652272	0.435152	0.617359	0.547542	0.697698	0.540575	0.537325	0.767568	0.641211	0.835371	0.43079	0.653011	0.332353	0.714322	0.873609	0.657224	0.236309	0.826138	0.671744	0.35174	0.730631	0.528557	0.718401
b0483	1.46646	1.19761	1.32488	1.09046	1.20661	1.19399	1.34465	1.46938	1.26117	1.56016	1.32054	1.43895	1.07943	0.998971	0.833373	0.203886	0.938443	0.758274	1.24809	1.03032	1.47005	1.3818	1.38745	1.44167	1.4292	1.37037	1.18309	1.22107	1.38637	1.15651	1.4031	1.25694	1.453	1.32721	1.38196	1.28545	1.09417	1.08525	1.00363	1.33189	1.28928	0.98646	0.309624	1.45204	1.35658	0.905899	1.2316	1.09091	1.3578
b0484	0.253532	0.202148	0.161905	-0.0558433	-0.0117147	0.11087	0.184005	0.0886289	0.16219	0.17635	0.0795591	0.00418147	0.0916242	-0.0226199	-0.0943806	-0.283049	-0.05692	-0.200656	0.100424	0.18872	0.0918215	-0.00824581	-0.0385703	0.179323	0.196665	0.0662497	0.21366	0.0267672	0.177853	0.0635458	0.203203	0.172438	0.0086087	0.0762777	0.092354	0.101287	0.214251	0.135559	0.199376	0.300487	0.37813	0.401785	-0.489693	0.504435	0.360994	0.319264	0.418156	0.563892	0.516083
b0485	-0.11449	-0.339489	-0.32203	-0.473221	-0.5674	-0.484434	-0.468819	-0.322559	-0.378376	-0.519016	-0.568995	-0.529175	-0.51013	-0.646031	-0.583912	-1.15946	-0.660321	-0.833685	-0.467377	-0.355652	-0.489151	-0.747463	-0.624065	-0.429673	-0.359093	-0.53754	-0.387252	-0.321315	-0.385503	-0.503291	-0.356093	-0.407951	-0.601299	-0.332709	-0.541625	-0.408132	-0.113419	-0.0737476	0.302438	-0.23455	-0.0130054	-0.129923	-0.890835	0.104363	0.193336	-0.510524	-0.179751	-0.01168	0.741642
b0486	-0.113086	-0.32387	-0.235857	-0.322186	-0.551686	-0.395553	-0.352439	-0.362386	-0.35896	-0.449567	-0.580112	-0.482247	-0.410214	-0.636986	-0.45163	-1.13443	-0.590167	-0.667797	-0.426474	-0.386158	-0.498877	-0.659378	-0.523864	-0.318044	-0.233571	-0.512846	-0.45815	-0.445811	-0.42552	-0.745954	-0.467941	-0.44447	-0.497393	-0.403177	-0.553043	-0.47277	-0.229144	-0.280394	0.093518	-0.20771	-0.0783703	-0.409151	-0.834753	0.0716799	0.203992	-0.700502	-0.500217	-0.257776	0.446946
b0487	0.767494	0.763892	0.817145	0.705561	0.637523	0.939726	0.789514	0.707496	0.886936	0.790486	0.725074	0.694269	0.755343	0.708972	0.734937	0.44809	0.735986	0.471548	0.783024	0.835375	0.78866	0.771102	0.709984	0.915255	0.851867	0.809405	0.826467	0.769528	0.736943	0.742775	0.821569	0.835876	0.693121	0.828978	0.68567	0.792593	0.432176	0.528968	0.427805	0.596329	0.811937	0.413558	0.0164538	0.811694	0.823451	0.837293	1.03412	0.977215	1.12029
b0488	0.355659	0.159647	0.284304	0.178008	0.117546	0.232919	0.219214	0.182809	0.270355	0.11	0.295666	0.192718	0.288694	0.0875232	0.203731	-0.131641	0.220148	0.0760285	0.215226	0.38321	0.1972	0.193721	0.231113	0.280913	0.188229	0.0673961	0.243442	0.127499	0.139611	0.0662987	0.244218	0.268248	0.0929679	0.196909	0.136313	0.130282	-0.14454	0.0530928	0.0482664	0.184569	0.297925	-0.0722711	-0.536744	0.215691	0.118711	0.0526494	0.347508	0.247635	0.293328
b0490	0.750965	0.60421	0.534628	0.397155	0.442437	0.358864	0.496854	0.500633	0.423675	0.646423	0.245676	0.539525	0.681364	0.219982	0.582891	-0.336704	-0.0119748	-0.0139821	0.485711	0.327521	0.361577	-0.23905	-0.223274	-0.250516	0.778203	0.525358	0.38048	0.270907	0.384364	0.328994	0.264393	0.395173	0.305824	0.547492	0.461923	0.517102	-0.373095	0.0274751	-0.118787	0.328648	0.429862	0.239398	-0.757945	0.267012	0.291585	0.215522	0.346454	0.60352	0.303215
b0491	0.0313352	0.0457843	0.00129236	-0.429512	-0.14938	-0.106617	-0.0353283	-0.0121898	-0.0932737	0.0640002	0.00835337	0.166258	0.00948436	-0.157282	0.0160161	-0.480228	-0.116935	-0.303791	-0.0874167	-0.020111	-0.0695307	-0.394631	-0.362234	-0.427162	0.121681	0.0161059	-0.0600112	-0.127053	0.0248089	-0.262515	-0.270309	-0.00314399	-0.140557	-0.139784	-0.0929653	-0.157771	-0.478098	-0.284707	-0.198331	-0.124059	0.150794	-0.134663	-1.05725	0.0624003	-0.0398089	-0.0494681	0.265418	0.141975	0.207757
b0492	0.642754	0.652189	0.667068	0.833504	0.827647	0.869278	0.737247	0.738163	0.887345	0.753792	0.712478	0.769829	0.997051	1.00911	1.04764	1.29813	1.10396	1.02059	0.72533	0.763349	0.847582	0.454253	0.229732	-0.183927	0.644928	0.608141	0.724958	0.716172	0.620339	0.71431	0.722802	0.953726	0.840594	0.945573	0.914306	0.830684	0.21796	0.362317	0.60519	1.22235	1.15036	0.8768	0.00773287	0.710462	0.750515	0.53769	0.644006	1.00832	0.602779
b0493	0.715549	0.589875	0.571761	0.785476	0.719301	0.729599	0.737607	0.729878	0.578433	0.619758	0.452151	0.655317	0.698431	0.471998	0.680706	0.510841	0.597822	0.631445	0.734734	0.692633	0.729679	0.524133	0.41881	0.298292	0.686618	0.676777	0.593023	0.564128	0.678676	0.454212	0.607993	0.68256	0.61704	0.370673	0.7312	0.576551	0.116239	0.609702	0.474822	0.692055	0.818688	0.508762	-0.0418318	0.654979	0.664871	0.847181	0.830659	0.885956	0.573792
b0494	0.611945	0.611774	0.522291	0.732061	0.708796	0.673466	0.558225	0.663151	0.561021	0.540773	0.58905	0.633065	0.642077	0.412664	0.59475	0.503241	0.484232	0.651501	0.800538	0.685902	0.572768	0.544021	0.262445	0.408801	0.79704	0.618605	0.576265	0.558671	0.596931	0.495074	0.388154	0.615121	0.729215	0.437774	0.685498	0.69181	0.0275338	0.376985	0.127367	0.460484	0.730198	0.542055	0.0884548	0.623778	0.631485	0.686616	0.886728	0.872624	0.803144
b0495	0.401555	0.290981	0.269818	0.256396	0.39562	0.38393	0.284124	0.42371	0.257839	0.286841	0.323765	0.320113	0.304586	0.256674	0.431637	0.520809	0.404531	0.395904	0.295656	0.396329	0.246074	0.421244	0.250386	0.375698	0.366741	0.247858	0.380052	0.351785	0.366471	0.0977811	0.297682	0.385277	0.319535	-0.221263	0.354969	0.204476	-0.0439635	0.0401328	0.219651	0.302735	0.426886	0.423134	-0.101534	0.388384	0.354388	0.271857	0.487772	0.357262	0.555884
b0496	0.0669253	-0.0123369	0.0307136	-0.00888358	0.0569179	0.0790267	0.145705	0.141086	0.0308442	-0.0433371	0.0162886	0.027192	0.114078	-0.0762426	0.0262622	0.110527	0.0244399	0.0841293	0.0659793	0.105273	0.0236306	0.0547677	-0.00991172	-0.125545	-0.0562614	-0.0114098	0.138564	0.0241739	0.0720146	-0.106071	0.00986893	0.125653	-0.0488912	-0.222549	-0.00250752	-0.059872	-0.314934	-0.0874097	-0.187643	-0.172521	-0.082124	-0.0262957	-0.861517	0.00290894	-0.0404078	-0.0329096	-0.104598	0.0241798	0.0151365
b0497	0.0901987	-0.0338526	-0.274542	-0.119938	0.035315	-0.268682	-0.0916181	0.395955	-0.221116	-0.430884	0.0893163	-0.226343	0.0538314	-0.485874	-0.141292	0.135057	-0.00275681	-0.172552	0.0489303	-0.250086	-0.436847	0.474497	0.367095	0.749387	0.16595	-0.181435	-0.0646954	-0.105583	-0.120289	-0.0869382	-0.434064	-0.22327	0.0903972	-0.309798	0.074462	3.6556e-05	-0.420446	-0.055866	-0.172028	0.148185	0.534327	0.0980354	-1.13814	0.296461	0.157438	-0.119795	-0.368984	-0.345777	-0.234407
b0498	0.474774	0.333122	0.107773	0.438434	0.316993	0.403976	0.374639	0.691808	0.367171	0.349934	0.437315	0.2914	0.50163	-0.101832	0.541493	0.448445	0.453044	0.38646	0.484198	0.353378	0.344909	0.818655	0.546517	0.735403	0.460004	0.303821	0.287903	0.309429	0.551133	0.241318	0.160346	0.459362	0.0645755	0.0800469	0.463957	0.0562982	-0.252372	0.210776	0.000783782	0.23211	0.702133	0.304597	-0.952737	0.459091	0.375678	0.0102848	-0.0971527	0.0294929	0.0988724
b0499	-0.0422525	-0.180962	-0.285064	-0.110019	-0.111667	-0.392514	-0.173166	-0.234048	-0.226856	-0.258112	-0.190709	-0.345127	-0.312019	-0.490047	-0.0614438	-0.220264	-0.248457	-0.28993	-0.305626	-0.298238	-0.38133	-0.0655629	-0.236958	-0.0152733	-0.143394	-0.488494	-0.143521	-0.284405	-0.185269	-0.528496	-0.266263	-0.244191	-0.164931	-0.247611	-0.164523	-0.310606	-0.50927	-0.37565	-0.13826	-0.292231	0.37362	0.0940465	-0.560104	0.106768	0.00207756	-0.128994	-0.191949	-0.293343	0.0529563
b0501	-0.770869	-0.312775	-0.959352	-0.439277	-0.093569	-0.452777	-0.575188	0.0968148	-0.855234	-0.513748	-0.200662	-0.631497	-0.484663	-0.824038	0.079406	-0.646239	-0.00577947	-0.411048	-0.232604	-0.668225	-0.720047	-0.464845	-0.239511	-0.529885	-0.359107	-0.286386	-0.005742	-0.498928	-0.68078	-0.649891	-0.149392	-0.663152	-0.430317	-0.165218	-0.330868	-0.539495	-0.415581	-0.592185	-0.213538	0.0716105	0.0444123	0.113013	-0.353699	0.0417774	0.0635883	-0.882227	-0.713925	-0.821542	-0.298263
b0502_1	0.0627724	0.236897	0.159249	0.0619907	0.225653	0.00893444	0.200176	0.181105	0.127669	0.0167506	0.0367696	0.0947201	0.148854	-0.288886	0.148854	-0.0250593	-0.0549002	-0.0935586	0.148099	-0.0824951	-0.059013	0.0513441	-0.139544	0.0755911	0.0949203	0.00728967	-0.0190808	0.0979597	-0.021979	-0.0122075	0.15042	0.0361362	-0.0226546	0.267629	0.0638551	0.168057	-0.201675	-0.356544	-0.178173	-0.0781753	0.147616	0.0998679	-0.147521	0.0313744	-0.0148617	0.127184	0.251031	0.0920124	0.0333216
b0503	0.281532	0.18994	0.197245	0.356247	0.350377	0.233622	0.173524	0.249649	0.164247	0.20271	0.202187	0.0945084	0.142462	-0.107552	0.258338	0.193957	0.187941	0.241962	0.159621	0.155181	0.0769011	0.112892	0.0139275	-0.13121	0.1371	0.0985165	0.195746	0.165658	0.183662	-0.0695195	0.0501667	0.129317	0.085867	0.305797	0.0305598	0.0626303	-0.304123	-0.203941	-0.16006	-0.159047	0.120466	0.126035	-0.19821	-0.033669	-0.0125513	0.130267	0.063683	0.173982	-0.19487
b0504	0.0610255	-0.193009	0.0915469	-0.0101286	0.145194	-0.0419975	0.028191	0.145014	0.158615	0.0633195	0.148326	-0.0728814	0.146801	-0.136618	-0.0532563	-0.0455131	-0.041881	-0.150912	0.139206	0.164559	-0.0333135	-0.0368017	-0.040725	-0.217078	0.0310664	-0.0899015	0.121571	0.0807399	0.0414403	-0.0932949	-0.0179416	0.0750899	0.0994229	0.237304	-0.0961632	-0.287396	-0.109446	-0.0362795	-0.0563223	-0.0727164	0.110248	0.154266	0.329786	-0.0861752	-0.152204	-0.230491	-0.171573	-0.0649985	-0.0413611
b0505	0.509315	0.274416	0.349333	0.284034	0.501066	0.22137	0.406941	0.422381	0.378537	0.314899	0.358169	0.26972	0.419551	0.451997	0.381458	0.40102	0.237337	0.189112	0.335724	0.466994	0.400082	0.334591	0.375512	0.361257	0.266589	0.253492	0.44015	0.488748	0.415013	0.405512	0.52769	0.438518	0.358052	0.614976	0.218399	0.227117	0.0968405	0.264024	0.0801597	0.266852	0.453126	0.461475	0.394159	0.243607	0.298812	0.168092	0.255512	0.221706	0.260395
b0506	0.7502	0.636638	0.658271	0.695757	0.607092	0.572302	0.764706	0.787528	0.684112	0.745061	0.573511	0.725185	0.730997	0.572415	0.452038	0.507947	0.584886	0.424158	0.552097	0.404305	0.436162	0.51473	0.583822	0.691942	0.623132	0.658183	0.398885	0.607758	0.429649	0.468384	0.527155	0.541667	0.396486	0.71011	0.579994	0.444218	0.253606	0.402553	0.390708	0.267556	0.662996	0.787797	0.601705	0.51746	0.700663	0.546462	0.981214	0.990469	0.477674
b0507	0.0857185	-0.214201	0.00801436	-0.133927	0.0157029	-0.12127	-0.0294512	0.222166	-0.00762162	-0.134603	-0.222667	-0.0923302	0.0740052	-0.00496442	0.0224694	-0.0970109	-0.0211559	-0.222002	0.0249665	0.0303867	-0.0679619	-0.130286	-0.11419	-0.363405	-0.080072	-0.160725	0.0851272	-0.0254789	-0.0129589	-0.0942327	0.253135	0.126211	0.0261129	0.33519	-0.0411094	-0.482246	-0.0145935	-0.0790971	-0.0136186	-0.205012	-0.159198	0.0298674	0.175399	-0.222871	-0.268255	-0.282081	-0.287903	-0.302124	0.0747254
b0508	0.134549	-0.123436	-0.0300373	0.123669	0.103554	-0.00621303	0.0713131	0.168485	0.087431	0.102577	0.033219	0.00640152	-0.0672397	0.0528485	-0.0304849	-0.142747	-0.0486104	-0.0583183	0.159681	0.165359	-0.0899681	-0.0688734	-0.0592042	-0.366963	0.0142995	0.0153748	0.0822442	0.16717	-0.0181108	-0.0891594	0.265591	0.0543773	-0.094614	0.20525	-0.0867463	-0.451984	-0.0430909	-0.109363	-0.205022	-0.291895	-0.0801657	-0.0232425	0.243549	-0.288292	-0.287686	-0.115172	-0.171312	-0.0192992	-0.227725
b0509	0.44349	0.301456	0.455585	0.521287	0.41671	0.393316	0.516053	0.577517	0.413388	0.492021	0.43317	0.344441	0.495462	0.555198	0.511193	0.580246	0.447057	0.307023	0.451316	0.581162	0.405499	0.376159	0.340049	0.0386541	0.464336	0.388235	0.531589	0.504017	0.417692	0.496803	0.643238	0.497587	0.426636	0.780353	0.405059	0.0338439	0.0504686	0.266451	0.024797	0.0152919	0.357705	0.477339	0.358217	0.159052	0.118108	0.111628	0.0787779	0.407103	-0.0397396
b0512	-0.674514	-0.868741	-0.925814	-0.807724	-0.71738	-1.10776	-0.712817	-0.724711	-0.667462	-0.752517	-0.76235	-0.822437	-0.831138	-0.941293	-0.78751	-0.990045	-0.677245	-1.00558	-0.728693	-0.76167	-0.762135	-0.902731	-0.693731	-0.829875	-0.765175	-0.898339	-0.710304	-0.6762	-0.581268	-0.686364	-0.597821	-0.841425	-0.802525	-0.601212	-0.994644	-0.909625	-0.297773	-0.729059	-0.611253	-0.611184	-0.676101	-0.508804	-0.154852	-0.766916	-0.721448	-0.8505	-0.80244	-0.618545	-0.639798
b0513	0.487422	0.417593	0.357721	0.510853	0.485391	0.0405135	0.472058	0.761176	0.384197	0.136259	0.127412	0.348557	0.23309	0.303206	0.289003	0.0121295	0.436995	0.104764	0.551325	0.426065	0.320874	0.235619	0.299556	-0.151225	0.270797	0.300717	0.632681	0.431856	0.408912	0.537206	0.555965	0.43551	0.263756	0.70495	0.273398	0.26735	0.244781	0.341705	0.119178	0.237153	0.143067	0.340319	0.39992	0.154622	0.238585	0.314881	0.285189	0.366726	0.294011
b0514	0.574983	0.55048	0.469701	0.623201	0.556206	0.371869	0.430666	0.412654	0.673241	0.428879	0.530619	0.49786	0.525802	0.643255	0.277818	0.612672	0.567774	0.41303	0.382531	0.699787	0.584557	0.294341	0.467841	0.271644	0.599522	0.235749	0.703675	0.628237	0.68811	0.662407	0.648305	0.437837	0.464698	0.625307	0.343362	0.49584	0.194403	0.430941	-0.0531512	0.265413	0.354179	0.489661	0.0639227	0.415694	0.356843	0.498506	0.358101	0.638137	0.262404
b0515	0.260867	0.0640079	0.171529	0.176676	0.296486	0.134266	0.294481	0.307275	0.364805	0.273939	0.27451	0.0538708	0.218219	0.32962	0.357981	-0.0593137	0.0551169	-0.184552	0.415674	0.38323	0.221667	-0.263917	0.0401654	-0.320063	0.152901	0.150604	0.321236	0.259325	0.213605	0.459414	0.247135	0.101606	0.206682	0.330283	0.202499	0.14107	-0.240097	-0.0588884	-0.371571	-0.15069	0.0510304	-0.112691	-0.384589	-0.111123	-0.136073	0.333193	0.145615	0.525486	-0.374736
b0516	0.188685	0.0212119	-0.0346778	-0.139817	0.0180656	-0.071546	0.0857576	0.0565932	0.09528	0.104342	0.146007	-0.0100617	-0.0281548	-0.106764	-0.131241	0.0400567	0.272559	-0.121337	0.0201155	0.129671	0.0481214	0.00532199	0.213105	-0.0102749	0.109789	-0.0934366	0.0949087	0.0113256	0.0990073	0.106105	0.180013	0.0126424	0.00588723	0.15898	-0.166102	-0.0157571	-0.102232	-0.176157	-0.237685	-0.0870965	-0.107686	0.0419899	0.000279847	-0.0712028	-0.172106	0.0382919	-0.013454	0.146676	-0.342296
b0517	-0.518036	-0.65362	-0.70726	-0.599253	-0.441434	-0.641475	-0.372129	-0.522682	-0.374406	-0.613385	-0.498621	-0.729307	-0.593402	-0.495463	-0.64036	-0.756335	-0.735947	-0.823585	-0.415263	-0.282939	-0.553039	-0.93658	-0.713192	-1.07207	-0.671805	-0.768289	-0.312403	-0.424589	-0.520194	-0.503563	-0.332528	-0.519939	-0.6133	-0.387962	-0.745441	-0.740033	-0.312816	-0.683559	-0.458973	-0.46306	-0.42304	-0.538329	-0.37813	-0.463585	-0.603111	-0.732418	-0.712473	-0.539096	-0.375538
b0518	0.774675	0.786193	0.852441	0.704511	0.706352	0.666353	0.787352	0.783207	0.843808	0.543628	0.858988	0.723675	0.723755	0.774126	0.55019	0.437923	0.52939	0.546406	0.81194	1.01976	0.734097	0.627249	0.502297	0.414643	0.589007	0.520962	0.842355	0.773522	0.703566	0.700741	0.981278	0.748168	0.753207	0.888623	0.606365	0.564772	0.47819	0.490359	0.359447	0.565485	0.620664	0.578107	0.13992	0.642876	0.49171	0.619269	0.614104	0.709454	0.426779
b0520	0.315624	0.19106	0.37293	0.27862	0.151423	0.376145	0.383374	0.295475	0.481482	0.333206	0.343871	0.259314	0.334917	0.173955	0.215571	-0.335074	0.0998476	0.223147	0.247299	0.454709	0.346093	0.121144	0.181402	0.36148	0.225813	0.016727	0.335641	0.10735	0.320207	0.253745	0.296699	0.30952	0.276753	0.374161	0.203299	0.144128	0.243283	-0.0581117	0.0975013	0.279514	0.252504	0.299408	-0.324465	0.302248	0.233461	0.0474982	0.181357	0.25053	0.0716937
b0521	0.172099	-0.0201761	0.0194238	0.184423	0.0469001	0.211506	0.257724	0.0837749	0.237006	0.041472	0.0766685	0.1894	0.177388	-0.038659	0.147994	-0.488319	0.235359	-0.0597459	0.250185	0.150464	0.135688	0.034075	0.0650962	0.0841945	0.109006	0.0681914	0.26387	0.221075	0.199781	0.203823	0.286936	0.223778	0.141555	0.192606	0.0598376	0.0407447	0.0467903	-0.0478133	0.1246	0.158816	0.0887114	0.183356	-0.410121	0.220139	0.0354619	-0.00787261	-0.0329876	0.151047	-0.149901
b0522	0.769115	0.6389	0.706078	0.521409	0.3704	0.373784	0.45401	0.323742	0.403605	0.47222	0.180132	0.627028	0.534658	0.33721	0.220455	-0.120616	0.255424	0.232046	0.337522	0.205083	0.21029	0.173589	0.131765	0.330371	0.651549	0.508035	0.290202	0.248764	0.331102	0.00326123	0.252918	0.151905	0.175086	0.345634	0.381481	0.525032	0.168026	0.0442026	0.337635	0.216768	0.179398	0.0160641	-0.199112	0.367173	0.171643	0.315613	0.191994	0.308222	0.0211814
b0523	1.27009	1.16774	1.14837	0.991305	0.881998	0.805327	0.813266	0.689361	0.792699	0.882555	0.623225	1.07501	1.00357	0.649942	0.677255	0.14099	0.719968	0.565165	0.739563	0.682051	0.548099	0.601088	0.564218	0.60082	1.09425	0.84997	0.769116	0.654453	0.73515	0.56136	0.733067	0.655495	0.561112	0.853958	0.812137	0.855233	0.448859	0.32368	0.437158	0.556168	0.567805	0.32931	-0.0879453	0.662696	0.530589	0.748635	0.504305	0.668437	0.350245
b0524	1.00509	0.974962	0.854758	0.881144	0.816209	0.861912	0.831797	0.838525	0.938643	0.827248	0.874706	0.949191	0.891076	0.7948	0.842369	0.476412	0.868266	0.867125	0.953291	0.981027	0.944444	0.752194	0.647553	0.545245	0.896655	0.770951	0.878769	0.921461	0.951396	0.707099	0.903411	0.850361	0.917503	0.903401	0.887969	1.10177	0.446371	0.657904	0.559476	0.704611	0.828031	0.448611	0.0304294	0.896429	0.712038	1.35218	1.11565	0.821527	0.543971
b0525	0.676283	0.521547	0.54095	0.628538	0.549883	0.585993	0.567584	0.531734	0.47434	0.709433	0.609828	0.517175	0.554921	0.363639	0.528074	-0.3474	0.210618	0.0974939	0.588177	0.457973	0.574047	-0.0638306	-0.172011	-0.522235	0.53037	0.523522	0.609154	0.512845	0.392783	0.359012	0.465019	0.379917	0.575692	0.559123	0.571205	0.61508	-0.0815761	-0.143539	0.0396805	0.173776	0.150863	0.137506	-0.538036	0.182769	0.292076	0.80002	0.896632	0.691042	-0.0239674
b0526	1.11839	1.02801	1.0644	1.25603	1.13217	1.1923	1.07379	1.12308	1.01372	1.08697	1.0566	1.05245	1.13281	1.01293	1.18384	0.973302	1.12386	1.10748	1.20773	1.10823	1.02643	0.991855	1.08022	1.12786	1.19064	1.14494	1.0742	1.08791	1.02832	0.782485	1.12719	1.01756	0.967601	1.00721	1.01693	0.938323	0.142199	0.373104	0.352581	0.648108	0.693537	0.512088	0.179417	0.760953	0.683669	1.089	0.929433	0.862291	0.288428
b0528	0.782473	0.599899	0.614667	0.721974	0.608477	0.529344	0.591691	0.548609	0.439163	0.477092	0.559907	0.708788	0.559083	0.534687	0.645544	0.570261	0.615624	0.594265	0.551603	0.651836	0.414616	0.517229	0.574022	0.822018	0.692725	0.456516	0.71277	0.474539	0.482971	0.393602	0.475364	0.550737	0.457634	0.681313	0.477794	0.474714	-0.0172334	0.146193	0.130653	0.391589	0.507022	0.310361	-0.203069	0.480572	0.355105	0.609034	0.534089	0.392375	0.201135
b0529	1.48397	1.23748	1.19028	1.14131	1.13884	1.04365	1.14062	1.13515	1.09183	1.01922	0.78431	1.27363	1.15537	0.871904	1.02381	0.781827	0.796683	0.774506	0.896957	0.817146	0.854263	0.681537	0.607135	0.550818	1.43666	1.17459	1.00488	1.00265	0.923632	0.848048	0.93865	0.9731	1.03041	0.772838	1.13427	1.35707	0.336856	0.646831	0.589568	0.711987	0.861079	0.504445	-0.197149	0.804653	0.831622	1.26349	1.19957	1.07775	0.804672
b0530	-0.19085	-0.202727	-0.344244	-0.160663	-0.0700091	-0.0788654	-0.176279	-0.0132653	-0.190432	-0.379454	-0.274916	-0.301224	-0.0383155	-0.380557	-0.214745	-0.278666	-0.274834	-0.426113	-0.181744	-0.121876	-0.260647	-0.214549	-0.392316	-0.42202	-0.18684	-0.0981295	-0.154253	-0.250954	-0.2445	-0.459681	-0.288288	0.00721305	-0.132565	-0.272856	-0.155424	-0.254062	-0.545477	-0.553582	-0.355215	-0.276733	-0.21509	-0.321751	-0.635	-0.269739	-0.304472	-0.21315	-0.271588	-0.18241	-0.327146
b0531	-0.258276	-0.717174	-0.713337	-0.380041	-0.374292	-0.27172	-0.31481	-0.240165	-0.538905	-0.43042	-0.248412	-0.518959	-0.464443	-0.398955	-0.3468	-0.608241	-0.70565	-0.701935	-0.434006	-0.364763	-0.585084	-0.570012	-0.995396	-0.814999	-0.372255	-0.550511	-0.374176	-0.643032	-0.522129	-0.825779	-0.538906	-0.312741	-0.53969	-0.475773	-0.417288	-0.898992	-0.923782	-1.15007	-0.549979	-0.373924	-0.507725	-0.400682	-0.87656	-0.611939	-0.462001	-0.842548	-0.86077	-0.840172	-0.531248
b0532	0.799503	0.811683	0.618445	0.762713	0.755506	0.796354	0.832557	0.761925	0.757215	0.648796	0.706044	0.705355	0.80192	0.525839	0.790141	0.724683	0.692701	0.75487	0.870744	0.944408	0.599652	0.648761	0.538765	0.621411	0.673883	0.620347	0.772679	0.730864	0.716397	0.465336	0.672823	0.723305	0.569742	0.595233	0.620605	0.437888	-0.43046	0.243283	-0.000245929	0.244598	0.221207	0.394485	-0.553654	0.28779	0.27422	0.568599	0.47291	0.664284	-0.0353633
b0533	-0.740505	-0.843536	-1.09057	-0.767441	-0.936846	-0.822363	-1.00552	-0.590266	-1.0611	-1.07461	-0.853993	-1.06117	-0.755165	-0.850163	-0.741559	-0.802165	-0.901318	-0.828544	-0.900905	-0.984153	-0.781771	-0.883908	-0.839047	-0.825395	-0.89118	-1.01153	-0.906114	-0.872351	-0.862713	-1.15936	-0.97923	-0.746605	-1.16993	-0.845583	-1.14546	-1.07258	-0.911123	-1.10617	-0.83072	-0.826858	-0.827255	-0.697486	-1.34377	-0.874413	-0.898678	-1.06274	-1.04217	-0.904568	-0.716009
b0534	-1.06165	-1.32353	-1.23646	-1.14028	-1.09497	-1.2437	-1.05737	-1.15175	-1.31551	-1.24068	-1.24902	-1.27528	-1.26079	-1.36968	-1.09632	-1.18282	-1.19492	-1.21186	-1.10403	-1.16189	-1.37071	-0.908547	-1.32001	-1.31768	-1.24429	-1.20908	-1.07269	-1.2911	-1.22546	-1.21619	-1.18017	-1.0737	-1.29826	-1.20005	-1.27801	-1.20769	-0.838875	-1.33041	-0.578646	-0.871548	-1.09636	-1.24045	-1.6051	-1.12466	-1.14615	-1.36125	-1.2207	-1.24372	-0.930543
b0535	-1.51282	-1.36417	-1.45227	-1.36679	-1.33816	-1.3477	-1.0867	-1.23866	-1.71724	-1.59492	-1.37041	-1.47405	-1.23531	-1.71441	-1.11018	-1.40997	-1.16926	-1.75679	-1.15407	-1.5871	-1.29558	-1.60008	-1.68805	-1.3575	-1.19335	-1.73529	-1.34333	-1.12385	-1.4535	-1.96019	-1.38396	-1.14981	-2.01546	-1.53159	-1.73069	-1.43599	-1.00973	-1.9502	-1.08815	-1.44091	-1.32048	-1.46439	-1.89779	-1.46046	-1.31654	-1.61575	-1.89156	-1.55733	-1.28442
b0537	-0.0229718	-0.101122	-0.101387	-0.160001	-0.0363784	-0.0639241	-0.0654623	0.0828419	-0.172272	-0.101921	-0.211037	-0.0223054	-0.157381	-0.345317	-0.0613126	0.260091	0.241358	0.166721	0.102174	-0.217791	-0.354585	0.536444	0.427097	0.923732	0.0667309	-0.0712432	-0.141057	0.0227287	-0.0734197	-0.320188	-0.111897	-0.0934707	-0.0268655	-0.0259545	-0.0224997	-0.0462848	-0.522992	-0.539208	-0.466019	-0.26952	0.0225099	-0.0772865	-0.666746	-0.0615323	-0.0724748	-0.0740035	-0.0166402	-0.16576	-0.155219
b0539	-1.1424	-1.15097	-1.05478	-0.959116	-1.10558	-1.21073	-1.0277	-1.07163	-1.1988	-1.07575	-0.868887	-1.11493	-1.09275	-1.05718	-1.02737	-1.13723	-1.03154	-1.11215	-0.950487	-0.882916	-1.12313	-1.35581	-1.08217	-1.07085	-1.09441	-1.15184	-1.0664	-1.0949	-1.07621	-1.09207	-0.938849	-0.993643	-1.13999	-0.955094	-1.23984	-1.2344	-0.411959	-0.932229	-0.512614	-0.731151	-0.875294	-0.669726	-0.269701	-1.07153	-0.887256	-1.24552	-1.24213	-1.2535	-0.895694
b0542_1	-0.25057	-0.386047	-0.263602	-0.457618	-0.287433	-0.388315	-0.374047	-0.32752	-0.520691	-0.378426	-0.292673	-0.173996	-0.386039	-0.923412	-0.401419	0.0399454	0.0411387	-0.163183	-0.303662	-0.552405	-0.35842	0.751052	0.662666	0.853469	-0.227305	-0.329683	-0.283242	-0.255412	-0.228848	-0.441155	-0.346915	-0.210728	-0.425106	-0.116382	-0.335356	-0.36023	-0.322891	-0.555276	-0.103111	-0.312253	-0.128375	0.0785278	-0.144715	-0.218852	0.0991113	-0.197116	-0.511008	-0.582128	-0.852565
b0543	0.31101	0.207451	0.0728666	0.248716	0.351222	0.312854	0.230883	0.195724	0.357525	0.0872006	0.313698	0.215344	0.225678	-0.0957567	0.295091	0.467343	0.407004	0.271289	0.213106	0.328934	0.183987	0.365265	0.24569	0.453374	0.271071	0.272059	0.228429	0.348722	0.279306	0.16166	0.269862	0.416785	0.167136	0.463764	0.0759055	0.304542	-0.453587	0.00303304	-0.0636097	-0.0359013	0.249587	0.338579	-0.295946	0.21793	-0.00477093	0.497459	0.30818	0.246053	-0.0876605
b0544	-1.03318	-1.00684	-1.20148	-1.03082	-0.945127	-1.12272	-0.766479	-0.512743	-1.01757	-0.975853	-1.15382	-1.07385	-0.976623	-1.41225	-1.01025	-0.804037	-1.20184	-0.831336	-0.757223	-0.709071	-1.0905	-1.04602	-1.35143	-1.11208	-0.760037	-0.943625	-0.855111	-0.863122	-0.773595	-1.21031	-1.02126	-0.723885	-1.24325	-0.530034	-1.38136	-1.25643	-0.815218	-1.11019	-0.67674	-1.05806	-1.08996	-0.997506	-0.793998	-1.1711	-1.04084	-1.20253	-1.30936	-1.1214	-1.1723
b0545	0.061448	-0.0320146	-0.150419	-0.167036	-0.0645278	0.158394	-0.00781176	-0.0343299	0.0687754	-0.184367	-0.175846	-0.251659	0.235288	0.0440244	0.168307	-0.0400989	-0.142522	-0.0679279	-0.0197954	0.0569502	-0.0794152	0.0571428	-0.113997	0.0424001	0.141414	-0.0865086	-0.147779	0.273448	0.132507	-0.157094	0.0531558	-0.153414	-0.209997	0.345873	-0.331108	-0.174698	-0.210665	-0.0827986	-0.353364	-0.291003	-0.202453	0.0629883	0.0283209	0.0245286	-0.144557	-0.131586	-0.148559	0.0329724	-0.29058
b0546	0.22487	-0.0664821	-0.022066	-0.213203	0.119127	-0.0835824	0.166385	0.326742	-0.267827	-0.144183	-0.040085	0.0364775	0.19475	0.143447	-0.243549	-0.101798	0.0451521	-0.161626	0.114253	0.0601085	-0.264296	0.787718	0.373675	0.774355	0.245916	-0.0391846	-0.00641068	-0.00627237	-0.168889	-0.100284	0.106615	-0.122943	-0.0989133	0.0489047	-0.0139934	-0.328884	-0.185026	0.0687153	-0.101989	-0.112436	0.264191	0.490287	0.185418	0.228426	0.385156	-0.0181241	-0.163246	-0.0698211	-0.0594748
b0547	0.509819	0.403448	0.313275	0.427463	0.434826	0.132	0.386181	0.439537	0.495011	0.192218	0.276623	0.211894	0.372718	0.46991	0.350736	0.21676	0.176734	0.184333	0.333935	0.419493	0.355236	0.213454	0.242728	0.0252177	0.357273	0.322736	0.37614	0.545531	0.422846	0.347137	0.4895	0.452597	0.38801	0.664112	0.288117	0.0254061	-0.140219	0.0600856	-0.158319	-0.190229	0.148508	0.281591	0.182768	0.00528683	-0.0456483	0.121059	0.0472415	0.253908	0.138585
b0548	-0.830164	-0.870024	-1.10298	-0.907129	-0.824113	-0.90697	-0.808331	-0.719597	-0.95493	-0.912486	-1.04229	-0.933553	-0.894828	-0.751113	-0.929021	-0.891494	-0.936371	-1.02161	-0.845376	-0.941391	-1.02557	-0.834788	-0.909455	-1.06947	-0.778188	-1.01498	-0.867883	-0.773631	-0.912276	-1.03615	-0.674116	-0.756624	-0.908472	-0.661738	-1.08881	-1.09637	-0.633214	-0.872811	-0.663753	-0.959458	-1.00457	-0.697712	-0.498785	-0.989777	-0.910943	-1.00513	-1.05694	-0.90705	-0.861532
b0549	-0.268907	-0.390412	-0.356432	-0.32409	-0.17792	-0.368585	-0.306811	-0.308162	-0.300737	-0.261228	-0.569138	-0.373794	-0.286217	-0.268219	-0.315184	-0.365824	-0.533561	-0.577811	-0.256907	-0.374095	-0.377587	-0.449395	-0.374778	-0.530418	-0.424602	-0.433652	-0.416841	-0.29732	-0.370208	-0.430622	-0.180105	-0.220624	-0.348592	-0.0130005	-0.383974	-0.606699	-0.423075	-0.532445	-0.568239	-0.674841	-0.485701	-0.277179	-0.105307	-0.678211	-0.537585	-0.730065	-0.623654	-0.458976	-0.628451
b0551	0.0050948	0.10121	-0.134736	0.0425097	0.322009	0.0221343	0.134732	0.213155	0.304593	-0.157527	-0.169139	-0.0516672	0.19245	-0.0433285	-0.239876	-0.123316	0.120043	-0.0122434	0.0793579	0.315683	0.183194	-0.272955	0.00598006	-0.194684	0.148476	-0.109365	0.278698	0.214395	-0.168524	0.268138	0.227772	0.101973	0.0309211	0.505344	-0.112937	-0.241301	-0.231913	-0.232554	-0.195277	-0.247374	-0.196144	0.115435	0.0242332	-0.250124	-0.197237	-0.316105	-0.395788	-0.115728	-0.414077
b0553_1	-0.391222	-0.293151	-0.218873	-0.763442	0.073528	-0.232757	-0.0210488	-0.219304	-0.0715966	0.072714	-0.684414	-0.483357	0.077322	-0.0579816	-0.538755	-0.821032	-0.617353	-0.506511	-0.115317	-0.196757	-0.295167	-1.08729	-0.784439	-0.646829	-0.0119085	-0.0932776	-0.12127	-0.234738	-0.148084	-0.0651391	0.00329282	-0.246596	-0.118033	0.0826037	-0.108898	-0.464719	-1.76165	-1.7236	-1.84511	-1.02303	-1.82268	-1.27611	-1.33201	-1.85801	-1.68784	-1.33631	-0.949652	0.118407	-1.91118
b0554	-0.0523709	0.279439	-0.253828	-0.355853	-0.163924	-0.440174	-0.3183	-0.41321	-0.26068	-0.407072	-0.328731	-0.341451	-0.200627	-0.275695	-0.429852	-0.0380592	0.0766252	-0.340004	-0.134533	-0.299343	-0.315735	0.187765	0.246778	0.288481	-0.140431	-0.510452	-0.147711	-0.117817	-0.0951144	-0.036188	-0.174124	-0.244969	-0.22711	-0.161036	-0.319354	-0.32054	-0.492637	-0.420602	-0.72407	-0.408525	-0.467075	-0.278659	-0.0293838	-0.483267	-0.413441	0.100785	-0.25879	-0.102297	-0.640968
b0555	-0.293775	-0.724271	-0.428668	-0.588769	-0.235711	-0.583458	-0.489026	-0.422204	-0.458132	-0.796025	-0.372111	-0.660516	-0.57551	-0.45202	-0.433085	-0.551429	-0.478241	-0.84336	-0.509408	-0.535414	-0.363322	-0.434817	-0.26879	-0.123177	-0.630279	-0.673643	-0.29559	-0.434299	-0.24256	-0.343695	-0.453995	-0.572441	-0.505908	-0.33099	-0.542986	-0.712838	-0.627976	-0.61813	-0.773822	-0.701626	-0.67275	-0.508134	-0.843326	-0.681424	-0.673918	-0.369012	-0.576821	-0.532498	-0.766098
b0556	-1.07144	-1.04934	-0.991351	-0.816299	-0.880777	-1.28023	-1.08261	-1.10294	-1.01022	-1.29413	-0.851383	-1.10408	-0.951864	-0.782997	-0.881044	-0.649897	-0.941423	-0.897157	-0.879677	-0.834273	-0.970561	-0.770974	-0.676243	-0.385948	-1.0745	-1.17781	-0.849357	-1.02606	-0.910781	-0.866187	-0.797932	-0.94825	-1.01624	-0.645558	-0.993863	-1.15541	-0.824474	-1.07225	-1.08311	-0.955968	-0.913376	-0.758581	-0.471345	-1.03247	-1.06988	-0.928411	-1.16363	-1.16168	-1.04833
b0558	-1.21489	-1.29473	-1.73852	-1.66673	-1.07519	-1.32066	-1.13758	-1.41661	-1.21168	-1.62724	-1.68008	-1.7071	-1.45821	-1.39662	-1.50826	-1.66376	-1.29377	-1.5121	-1.07965	-1.34701	-1.19547	-1.59936	-1.65233	-1.85723	-1.0836	-1.70735	-1.36125	-1.34216	-1.62157	-1.61829	-1.46311	-1.13109	-1.98101	-1.13842	-1.90532	-1.57712	-0.651828	-1.23122	-1.10192	-1.36994	-1.14942	-1.34736	-0.92825	-1.03278	-1.27189	-1.38224	-1.59144	-1.47427	-1.16108
b0559	-0.453984	-0.767493	-0.897745	-0.832137	-0.673936	-0.920865	-0.756498	-0.800413	-0.854311	-0.752975	-0.727236	-0.793252	-0.775786	-0.772807	-0.912112	-0.611135	-0.787867	-0.790092	-0.62796	-0.780944	-0.746142	-0.308735	-0.369184	0.00938303	-0.71448	-0.876246	-0.67415	-0.762271	-0.909403	-0.689902	-0.710463	-0.932932	-0.694067	-0.869197	-0.901651	-0.780544	-0.364803	-0.185213	-0.587211	-0.431067	-0.0550075	-0.460413	-0.473071	0.0264189	-0.2436	-0.767857	-0.4255	-0.824455	0.0158453
b0561	-0.878468	-0.984253	-1.07308	-0.771398	-0.952082	-0.927929	-0.826417	-0.83445	-0.676903	-0.889307	-0.811158	-1.03309	-0.961079	-0.927079	-0.82426	-1.00209	-0.963057	-1.28296	-0.717673	-0.672908	-0.777929	-0.922938	-1.07107	-0.908771	-0.88315	-1.16607	-0.711291	-0.786597	-0.926604	-0.849264	-0.620279	-0.831859	-0.975536	-0.660975	-1.15059	-1.15893	-0.51741	-0.865841	-0.9588	-0.876398	-0.678293	-0.950178	-1.15432	-0.703791	-0.872957	-0.877351	-0.959211	-0.763708	-0.712362
b0562_1	-1.21018	-1.96118	-1.61677	-1.36527	-1.16592	-1.38025	-1.29748	-1.15207	-1.30906	-1.82915	-1.33618	-1.32026	-1.26982	-1.51262	-1.40513	-1.7469	-1.40478	-1.33386	-1.15507	-1.29848	-1.23738	-1.29332	-1.26432	-1.06283	-1.17555	-1.47858	-1.28074	-1.36229	-1.36351	-1.51267	-1.27453	-1.22385	-1.38308	-1.17431	-1.35818	-1.62381	-0.814261	-1.60305	-0.865763	-1.30142	-1.17085	-1.40045	-1.72985	-1.1264	-1.25377	-1.48239	-1.53804	-1.52362	-1.13047
b0563	-0.319329	-0.478832	-0.594822	-0.700938	-0.348503	-0.360408	-0.373815	-0.561408	-0.359517	-0.448501	-0.52998	-0.476058	-0.315553	-0.385931	-0.494427	-0.793953	-0.360906	-0.57058	-0.296515	-0.256111	-0.385859	-0.394718	-0.708762	-0.389963	-0.117738	-0.405968	-0.240872	-0.28224	-0.249585	-0.410382	-0.2176	-0.153581	-0.348367	-0.453994	-0.542065	-0.452717	-0.252508	-0.420824	-0.456826	-0.35717	-0.48446	-0.394912	-0.990575	-0.342904	-0.326089	-0.246674	-0.240216	-0.229157	-0.0772882
b0564	-0.332231	-0.347094	-0.303266	-0.164985	-0.36304	0.147833	-0.115701	0.0506276	-0.425202	-0.468093	0.241522	-0.412831	0.096948	-0.542862	-1.1815	-1.45011	-0.943221	-0.351476	0.139979	0.39847	-0.46839	-0.249644	-0.477039	-0.784743	-0.447242	-0.290199	-0.695779	-0.0975802	-0.787059	-0.253058	-0.543286	-0.131268	-0.519785	-0.489453	-0.409662	-0.900347	-0.368408	-0.243928	-0.346224	-0.475067	-0.0840123	-0.416684	-1.02242	-0.0385466	-0.0360258	-0.477847	-0.422791	-0.235473	-0.144414
b0565	0.753201	0.728994	0.768581	0.0895578	0.212457	0.39956	0.6854	0.780423	0.670437	0.802266	0.373521	0.738181	0.728945	0.379809	0.553099	-1.12515	0.142004	0.134685	0.947358	0.80887	0.952502	0.153595	0.168534	0.0971794	0.865685	0.887887	0.949965	0.903055	0.973459	0.736293	0.82203	0.942529	1.2634	0.929327	0.938112	0.975946	1.25936	1.21148	1.02223	1.67104	1.58497	0.902584	0.52575	1.6194	1.33711	1.5593	1.61868	1.50288	1.19005
b0566	-0.0799915	0.0487777	0.0410819	0.109565	0.204109	0.290609	0.127466	0.220756	0.132505	0.0601512	0.187912	0.0499592	0.116087	0.311914	0.202621	-0.779201	0.0243352	-0.145995	0.47195	0.431352	-0.066099	0.00778838	-0.234577	-0.247232	0.0775915	0.0864729	0.161827	0.101251	0.385703	0.0702758	0.15535	0.133871	0.114712	0.305519	-0.192048	-0.0154269	-0.0765576	-0.377437	-0.043712	0.0146287	-0.0156179	-0.177778	-0.89731	-0.0768236	-0.100459	-0.230123	0.0461797	0.106536	-0.100553
b0568	0.481402	0.482903	0.497874	0.466908	0.41626	0.396572	0.402803	0.381875	0.53714	0.327122	0.46609	0.357119	0.46506	0.455783	0.404383	-0.0104477	0.312974	0.307382	0.506299	0.532353	0.373842	0.285591	0.186556	0.101674	0.452979	0.270984	0.514906	0.362715	0.342394	0.30133	0.452943	0.495446	0.330424	0.467039	0.269427	0.275241	-0.135459	0.019617	0.0370253	0.231447	0.195767	0.142276	-0.222214	0.337818	0.135647	0.505894	0.451769	0.463593	0.033478
b0569	0.716859	0.576156	0.649309	0.721397	0.660885	0.799476	0.706449	0.67859	0.678244	0.43361	0.67395	0.704612	0.673673	0.668627	0.762139	0.241866	0.63796	0.625924	0.67677	0.688756	0.599509	0.809486	0.752488	0.637825	0.762091	0.668947	0.731422	0.713151	0.776358	0.566417	0.686835	0.735997	0.601277	0.760122	0.682311	0.60213	-0.102042	0.208218	0.0830711	0.37508	0.600487	0.328379	-0.206121	0.624557	0.583863	0.864193	0.835677	0.790005	0.714687
b0570	-0.00678147	-0.0875585	-0.132489	0.0360438	-0.1956	-0.116262	-0.0175776	-0.00823769	-0.201531	-0.203013	-0.0660617	-0.0849212	-0.107886	-0.227638	0.00321469	-0.266209	-0.190058	-0.193273	0.0094223	-0.103722	-0.145461	-0.281534	-0.30354	-0.350675	-0.0612415	-0.172366	-0.0730355	-0.043125	-0.156281	-0.205552	-0.194607	-0.115383	-0.163412	-0.153714	-0.238625	-0.223178	-0.43764	-0.387817	-0.0867373	-0.100549	-0.156034	-0.255644	-0.688526	-0.130292	-0.233392	-0.175194	-0.219003	-0.253466	-0.259567
b0571	0.971325	0.88864	0.915181	0.91403	0.985114	0.98538	0.957271	0.970604	0.829383	0.891685	0.846282	0.925313	1.04042	0.909022	1.06156	0.899636	1.11148	0.911156	0.900333	1.02493	0.889253	0.989924	1.05195	1.20047	1.00262	0.874495	1.02059	0.946525	0.99535	0.79983	0.863801	0.936476	0.928526	0.923515	0.884466	0.818145	0.259631	0.541682	0.451506	0.711149	0.84127	0.682938	0.0179583	0.836971	0.837306	0.960753	0.942532	0.902792	0.640084
b0572	-0.253649	-0.257026	-0.362574	-0.213376	-0.130759	-0.24982	-0.155192	-0.0664037	-0.156631	-0.28355	-0.250806	-0.270629	-0.235687	-0.147012	-0.0412055	-0.271955	-0.176558	-0.27188	-0.050128	-0.0290667	-0.24032	-0.228545	-0.283563	-0.425644	-0.242654	-0.183015	-0.177073	-0.145583	-0.268625	-0.253818	-0.289112	-0.155369	-0.244304	-0.301112	-0.25678	-0.352293	-0.379242	-0.578194	-0.323279	-0.288978	-0.266668	-0.459594	-0.639589	-0.333745	-0.216299	-0.258638	-0.321733	-0.235325	-0.168871
b0573	-0.543003	-0.49981	-0.801123	-0.414943	-0.617367	-0.5721	-0.318265	-0.508658	-0.480046	-0.498823	-0.352768	-0.572871	-0.524294	-0.580734	-0.388382	-0.538465	-0.724482	-0.753943	-0.539727	-0.243562	-0.487689	-0.537568	-0.688823	-0.495276	-0.420537	-0.434658	-0.519294	-0.325771	-0.552433	-0.742299	-0.647614	-0.522603	-0.496088	-0.544429	-0.485181	-0.669361	-0.606946	-0.673648	-0.703026	-0.616842	-0.34088	-0.603561	-0.756703	-0.491393	-0.498395	-0.316433	-0.463854	-0.45323	-0.558193
b0574	0.369185	0.390492	0.200146	0.417548	0.334985	0.390185	0.35223	0.395872	0.401054	0.264611	0.382425	0.276206	0.489851	0.305556	0.566442	0.442845	0.319528	0.257685	0.402892	0.585597	0.382707	0.415252	0.174656	0.147471	0.277818	0.331724	0.533163	0.436413	0.398418	0.347491	0.443485	0.47567	0.279	0.122948	0.308543	0.298535	-0.204184	0.113272	0.106652	0.257074	0.264911	0.35486	-0.00630725	0.333233	0.24388	0.471323	0.340702	0.444733	0.204685
b0575	0.25763	0.344555	0.278887	0.335247	0.344658	0.27417	0.512773	0.429475	0.516686	0.377669	0.365227	0.240957	0.35639	0.276684	0.455569	0.303549	0.227839	0.298281	0.478967	0.458386	0.234842	0.277811	0.215994	0.235144	0.202913	0.273275	0.453765	0.393737	0.366847	0.257115	0.266996	0.405366	0.318099	0.262998	0.313429	0.10102	-0.132033	0.0235084	0.0996353	0.169053	0.256655	0.334219	-0.352691	0.181735	0.162646	0.221035	0.198267	0.199896	0.119793
b0576	0.209058	0.28349	0.202553	0.299993	0.294796	0.304976	0.326904	0.366137	0.320533	0.360954	0.488916	0.26822	0.355954	0.161107	0.535567	0.641633	0.609756	0.512412	0.344548	0.551135	0.478299	0.830563	0.786674	1.30809	0.170046	0.243616	0.430718	0.399923	0.540539	0.214129	0.16839	0.413089	0.323435	0.206686	0.24097	0.202315	-0.269406	-0.100081	-0.138989	-0.00169795	0.0701745	0.0702854	-0.825472	0.090436	-0.0138494	0.397284	0.170145	0.183543	-0.316273
b0577	0.411802	0.35353	0.267914	0.0550563	0.273051	0.328941	0.460523	0.553209	0.297636	0.379763	0.431138	0.370878	0.22604	-0.0537902	0.388099	0.505004	0.367889	0.548573	0.126384	0.397016	0.376987	0.341849	0.23455	0.351991	0.680146	0.465787	0.479098	0.296726	0.1505	-0.0443912	-0.129139	0.430929	0.300216	0.348317	0.3604	0.533695	-0.601974	-0.0187673	-0.254376	0.0427849	0.36967	-0.0488796	-0.846761	0.278973	0.24449	0.646045	0.754635	0.628699	-0.0191477
b0578	0.513363	0.396709	0.381692	0.520084	0.337466	0.387145	0.415447	0.509252	0.359984	0.379423	0.324303	0.31081	0.347539	-0.0386045	0.274972	0.206796	0.195428	0.181699	0.355916	0.158642	0.255705	-0.516844	-0.563352	-0.538317	0.485976	0.330322	0.277695	0.321304	0.328568	0.0129191	0.133949	0.203283	0.375871	-0.0523103	0.362171	0.628447	-0.23824	-0.378064	-0.0580455	-0.00133855	0.0898772	0.102305	-0.682928	0.067574	0.156548	0.0569797	0.100645	0.226876	-0.106782
b0579	0.114338	-0.0329642	-0.15357	-0.216064	-0.118995	-0.0865621	-0.196564	-0.0937131	-0.149581	-0.0778082	-0.292472	-0.0499186	-0.146329	-0.406681	-0.206414	0.0489741	0.0695114	0.0422744	-0.266828	-0.335781	-0.509619	-0.197755	-0.111467	0.0400729	0.100399	-0.249689	-0.309753	-0.185607	-0.279157	-0.514831	-0.442167	-0.268027	-0.337758	-0.24366	-0.293124	-0.0423468	-0.498851	-0.580208	-0.355003	-0.30991	-0.245929	-0.0157482	-0.864006	-0.235749	-0.136651	-0.249831	0.0125321	0.129271	-0.446898
b0580	0.398984	0.313708	0.398283	0.222208	0.548696	0.334578	0.425271	0.613019	0.482137	0.629233	0.506514	0.514017	0.523833	0.263868	0.413221	0.710699	0.704031	0.756395	0.509238	0.390099	0.557353	1.06534	1.05558	1.68513	0.52766	0.328386	0.44477	0.623619	0.469438	0.191425	0.32207	0.551911	0.607737	0.391085	0.423089	0.538841	-0.108926	-0.25856	0.0619014	0.325561	0.414461	0.620001	-0.253664	0.345107	0.464736	0.524903	0.365534	0.233984	0.0444394
b0581	0.472476	0.388774	0.506655	0.564411	0.514181	0.329324	0.478389	0.594854	0.439226	0.389147	0.47592	0.33404	0.425333	0.312747	0.435219	0.296815	0.376608	0.419023	0.51989	0.588985	0.467733	0.261791	0.221264	0.167403	0.337458	0.316545	0.604695	0.551729	0.464182	0.470589	0.463974	0.456583	0.424359	0.737177	0.286444	0.132885	-0.141721	0.174072	0.0959164	0.15803	0.526732	0.53352	0.166673	0.413536	0.367346	0.364362	0.31182	0.36536	0.571555
b0583	-0.274394	-0.360482	-0.0684723	-0.14845	0.111405	-0.162409	0.0209564	0.261622	-0.0679702	-0.0911149	0.026291	-0.160176	-0.0973603	-0.426109	0.010516	0.144062	0.00338972	0.0952601	0.251683	0.256876	0.0701991	0.153668	0.000930575	-0.0826817	-0.168159	-0.163734	0.110103	0.273422	0.148539	-0.0451661	0.0455762	0.321589	0.124656	0.377889	-0.232962	-0.132911	-0.649091	-0.43718	-0.365406	-0.472966	-0.152595	0.0176828	-0.399566	-0.227594	-0.255702	-0.220828	-0.416642	-0.230173	-0.296515
b0584	-0.0483558	-0.0531684	-0.0248465	0.160592	0.274659	0.221596	0.24533	0.280745	0.222831	0.236649	0.46742	0.00109699	-0.0347179	-0.211398	0.171999	0.230082	0.241748	0.321609	0.543151	0.588111	0.474689	0.357971	0.274794	-0.0472577	-0.0419313	0.112824	0.580902	0.634049	0.468674	0.501418	0.722516	0.517145	0.612843	0.735318	0.266175	0.0167036	-0.332319	-0.177795	-0.152754	-0.129519	0.0391461	0.127375	0.0573818	-0.0901323	-0.106319	-0.258576	-0.244536	-0.167115	-0.31241
b0585	0.738879	0.672015	0.783943	0.829084	0.964653	0.919663	0.948763	1.09014	1.07899	1.03868	1.0816	0.880514	0.826401	0.838122	0.937267	1.01924	0.927584	1.02954	1.165	1.19385	1.2734	0.998881	0.989312	0.571409	0.715916	0.8702	1.12741	1.29443	1.16084	1.17441	1.34756	1.17172	1.251	1.31781	1.0118	0.855091	0.367235	0.550553	0.412276	0.539091	0.652376	0.741383	0.615593	0.626013	0.495666	0.547943	0.452805	0.5347	0.272912
b0586	0.336729	0.27356	0.276891	0.310892	0.542205	0.410487	0.425783	0.648936	0.50762	0.498667	0.668173	0.198051	0.382728	0.423389	0.486799	0.573208	0.44543	0.495048	0.594602	0.569404	0.712912	0.433841	0.448835	0.126853	0.362571	0.386253	0.691226	0.88518	0.740262	0.650051	0.972584	0.820809	0.900174	0.940256	0.570737	0.201656	0.0765259	0.11049	0.078341	0.120675	0.314554	0.370376	0.317374	0.243448	0.1698	0.150008	0.0852646	0.186671	-0.0179849
b0587	-0.688415	-0.770219	-0.805137	-0.671322	-0.695624	-0.743987	-0.548457	-0.426477	-0.611829	-0.632996	-0.705407	-0.799695	-0.626512	-0.770558	-0.709656	-0.740226	-0.84198	-0.804234	-0.616565	-0.473523	-0.62937	-0.856635	-0.787591	-1.241	-0.709756	-0.816591	-0.612409	-0.524125	-0.685496	-0.684352	-0.510356	-0.677448	-0.562266	-0.41562	-0.833306	-1.10472	-0.36435	-0.808272	-0.59447	-0.587447	-0.644845	-0.566523	-0.234102	-0.900578	-0.928275	-0.944406	-0.91053	-0.914939	-0.834373
b0588	0.354807	0.426025	0.392129	0.467134	0.583423	0.422803	0.568745	0.612282	0.604226	0.460409	0.713925	0.516783	0.417112	0.562136	0.585123	0.510554	0.630132	0.594734	0.693677	0.705954	0.650409	0.562812	0.450677	0.117578	0.274968	0.42772	0.664243	0.745851	0.619871	0.711625	0.794506	0.769365	0.755142	0.943423	0.617228	0.383729	0.0942852	0.302154	-0.0909658	0.130403	0.415185	0.490499	0.468726	0.315643	0.182245	0.302988	0.21409	0.25575	-0.06188
b0589	0.867628	0.879551	0.819183	0.969058	0.933364	0.874981	0.999764	1.13634	1.01139	1.01851	1.01185	0.986867	0.88727	1.13071	0.980868	1.03619	0.888026	0.870703	1.1716	1.13389	1.07786	0.972628	0.886204	0.579693	0.767599	0.998799	1.01086	1.06015	1.11205	1.02889	1.27743	1.1115	1.1777	1.33372	1.02298	0.929305	0.465073	0.815525	0.379042	0.725382	0.967323	0.998851	0.968134	0.862479	0.720676	0.842008	0.589031	0.772537	0.543816
b0590	0.368049	0.419565	0.467724	0.38477	0.648424	0.372428	0.596504	0.506507	0.669432	0.514231	0.725638	0.451429	0.41313	0.466296	0.638968	0.606018	0.583084	0.600919	0.670347	0.652379	0.842732	0.407094	0.539967	-0.0419793	0.473184	0.47331	0.683268	0.652516	0.714177	0.781648	0.797532	0.772327	0.677511	0.843618	0.454028	0.659436	0.344451	0.566895	0.204095	0.406606	0.566323	0.678877	0.786416	0.515255	0.317383	0.289632	0.179703	0.274268	0.280113
b0591	0.313343	0.398304	0.471078	0.562111	0.701481	0.639761	0.642116	0.560403	0.739961	0.619817	0.890371	0.520605	0.352758	0.590079	0.368799	0.711243	0.739851	0.613797	0.96254	0.871686	0.947407	0.560681	0.567227	0.249796	0.219062	0.469675	0.805243	0.911061	0.777109	1.00325	0.924857	0.802676	0.923071	1.01118	0.661186	0.574853	0.225224	0.424238	0.165886	0.298283	0.24553	0.618244	0.591568	0.35821	0.28135	0.33445	0.0542896	0.259649	0.0819866
b0592	0.451498	0.532872	0.433796	0.574286	0.701913	0.55176	0.568903	0.638321	0.595439	0.570197	0.797462	0.48335	0.47523	0.706453	0.369962	0.522338	0.606145	0.433853	0.86496	0.693025	0.828969	0.448514	0.471273	0.119877	0.479994	0.552771	0.730834	0.773004	0.801722	0.877383	0.908013	0.668515	0.825592	0.957998	0.598908	0.650993	0.301685	0.524708	0.0775517	0.30378	0.457248	0.555988	0.596361	0.524066	0.332682	0.639262	0.451842	0.45736	0.350334
b0593	1.00618	1.27338	1.03274	1.1623	1.4635	1.27765	1.24937	1.40407	1.41082	1.36968	1.58055	1.1297	0.915512	1.40864	1.47799	1.2763	1.44336	1.31105	1.64009	1.7029	1.56687	1.34983	1.23748	0.834618	0.925545	1.19914	1.52481	1.548	1.52093	1.65477	1.69321	1.44885	1.79092	1.65172	1.45666	1.29789	0.818699	0.989775	0.722506	1.01484	1.03535	1.23015	1.34732	1.10382	1.00413	1.20386	0.869134	0.794451	0.865175
b0594	0.344284	0.228125	0.363405	0.585454	0.725697	0.690031	0.589708	0.562318	0.702752	0.584961	0.93024	0.442216	0.236754	0.623487	0.577316	0.70616	0.696221	0.763978	1.11344	1.02085	0.840419	0.795619	0.564934	0.298726	0.122867	0.603706	1.04626	0.979976	0.81809	0.927424	1.06728	0.76845	0.871547	0.957533	0.759196	0.638545	0.146872	0.349012	0.0742013	0.158997	0.309338	0.464286	0.185635	0.306543	0.179987	0.445596	0.0535378	0.31708	0.127056
b0595	0.0975894	0.347463	0.3301	0.328107	0.565304	0.449228	0.361401	0.605457	0.581354	0.464291	0.733085	0.277196	0.211426	0.61117	0.29544	0.54611	0.498198	0.487846	0.815891	0.689793	0.806727	0.515155	0.345228	0.0419984	0.213055	0.385113	0.892123	0.959721	0.558974	0.915315	0.931968	0.927877	1.06165	0.897199	0.734168	0.499487	0.30469	0.320104	0.0367811	0.268655	0.247677	0.208996	0.197137	0.443619	0.162892	0.359121	0.278749	0.170582	0.157213
b0596	0.554217	0.676795	0.849102	0.828854	1.04257	0.984074	0.856147	0.953695	1.01808	1.06182	1.02933	0.720379	0.753637	0.928868	0.872723	0.82812	1.01862	1.13624	1.27297	1.18102	1.2512	1.00988	1.0365	0.60153	0.660811	0.981492	1.37845	1.29254	1.19602	1.31467	1.4954	1.17017	1.34495	1.29891	1.12377	0.88673	0.398476	0.671258	0.162383	0.631408	0.529574	0.64273	0.466266	0.822499	0.532352	0.964635	0.715727	0.791114	0.52767
b0597	-0.278349	-0.068737	-0.170127	-0.0136027	0.0784405	0.0324371	0.036096	0.0434697	0.166237	-0.0175411	0.184665	-0.112692	-0.20683	0.109932	-0.0751492	0.122974	0.0937082	0.149737	0.333078	0.224334	0.473955	0.228923	0.082232	-0.239932	-0.177247	-0.00990129	0.340003	0.346047	0.151616	0.422622	0.627062	0.353639	0.672418	0.443042	0.185242	-0.0686645	-0.108815	-0.131603	-0.194776	-0.0231851	-0.072353	-0.0137921	0.114124	0.0872359	-0.147157	-0.12977	-0.372524	-0.157756	-0.110022
b0598	0.444524	0.396136	0.388336	0.310325	0.428311	0.634049	0.768208	0.793896	0.799654	0.939146	0.571276	0.468569	0.657618	0.561193	0.518156	0.318561	0.526448	0.63271	0.659059	0.722721	0.692181	0.651077	0.757009	0.972506	0.54736	0.442312	0.698424	0.498128	0.550321	0.639343	0.850853	0.850485	0.787302	0.911058	0.702126	0.464061	-0.0656284	-0.0489045	-0.156877	0.18423	0.0506824	-0.128229	-0.264383	0.109636	0.025229	0.042642	0.465193	0.741714	-0.0794249
b0599	0.245842	0.0358513	-0.0176445	0.0610525	0.0309263	0.0135652	0.00792747	0.136291	0.0921883	0.0661093	0.0909664	0.0399685	0.0509571	0.0395081	-0.0838116	-0.0734773	0.0525332	0.0496289	0.187796	-0.0558864	-0.0212547	0.417863	0.336119	0.722167	0.0603651	0.00198654	0.0038115	-0.0920848	-0.0491473	-0.0808294	0.153309	-0.0769939	-0.0447572	0.0991328	-0.0173526	-0.00170512	0.241901	0.263957	0.182509	0.126765	0.442417	0.144487	-0.182111	0.499743	0.529434	-0.0244574	0.0605983	-0.143953	0.421417
b0600	-0.0606773	0.04298	-0.132518	-0.168442	-0.15434	-0.0348623	-0.0609013	-0.145053	0.137201	0.0636758	0.0220587	-0.124759	-0.112239	-0.308448	-0.143963	-0.855362	-0.230971	-0.383637	-0.111294	0.0575665	-0.0861829	-0.222522	-0.286245	-0.0338991	-0.0878963	-0.118121	-0.0459017	-0.15768	-0.0633799	-0.268435	-0.0592589	-0.0787244	-0.029547	-0.168238	-0.213122	-0.0389782	-0.160134	-0.507359	-0.18453	-0.249935	-0.156761	-0.239499	-1.18854	-0.124156	-0.192838	-0.134937	-0.000380224	-0.243848	-0.128949
b0601	-0.193656	-0.202536	-0.174395	-0.358832	-0.341117	-0.203515	-0.20961	-0.211768	-0.184042	-0.23944	-0.341276	-0.192274	-0.312201	-0.505309	-0.273461	-0.726093	-0.220449	-0.407996	-0.0170106	-0.0916742	-0.195787	-0.226461	-0.511179	-0.341354	-0.158146	-0.213355	-0.0796913	-0.0366957	-0.166569	-0.40968	-0.033809	-0.0464918	-0.130158	-0.132696	-0.269364	-0.240579	-0.181279	-0.454866	-0.204646	-0.149624	-0.368643	-0.39126	-0.810028	-0.176683	-0.445286	-0.145875	-0.148672	-0.0105735	-0.122523
b0602	0.360855	0.339635	0.354609	0.306525	0.0666467	0.358635	0.173243	0.194766	0.280766	0.145231	0.303449	0.0458974	0.312192	-0.0148016	0.0223919	-0.381883	0.276167	0.1405	0.565359	0.317218	0.107909	0.275263	0.104972	0.0314595	0.370504	0.328359	0.527277	0.336665	0.365341	0.0924088	0.407669	0.264571	0.30952	0.352541	0.179893	0.234698	-0.0434119	-0.0905694	0.0477499	-0.00354215	0.158025	-0.122567	-0.651364	0.190493	0.0943542	0.0662477	0.151499	0.194783	0.176261
b0603	-1.1576	-1.16938	-1.12161	-0.773435	-0.622275	-0.591436	-0.8235	-0.564941	-1.01276	-1.11297	-0.897785	-0.926066	-0.853669	-0.755927	-0.756565	-1.13069	-0.868172	-0.87705	-0.460272	-0.50272	-0.924675	-0.767629	-0.977634	-0.720621	-0.380208	-0.342979	-0.679348	-0.580549	-0.718688	-1.134	-0.879236	-0.934658	-0.723037	-0.694979	-0.999502	-0.786976	-0.56711	-1.19983	-0.623627	-0.892075	-0.461686	-0.953036	-1.15385	-0.619481	-0.739554	-1.06436	-0.926344	-0.853957	-0.408709
b0604	0.91663	0.82709	0.719151	0.762747	0.5773	0.720291	0.716874	0.742407	0.700531	0.721597	0.72738	0.748616	0.508898	0.463029	0.706722	-0.151506	0.33492	0.410913	0.777382	0.707845	0.646383	0.302358	0.24534	0.233489	0.847191	0.72226	0.679311	0.610109	0.753923	0.683336	0.732351	0.647904	0.733329	0.727688	0.650575	0.81015	-0.116783	0.440419	0.0950489	0.242818	0.55444	0.302313	-0.257953	0.781324	0.729199	0.743262	0.706989	0.686988	0.35918
b0605	-0.0605951	-0.0995969	-0.0727862	0.00236768	-0.120895	-0.0718953	-0.0802716	-0.0317695	-0.0765995	-0.0341881	-0.210521	-0.166464	-0.137416	-0.224986	-0.120241	-0.682176	-0.371153	-0.370437	-0.0968947	-0.252097	-0.192177	-0.950844	-1.06395	-0.786607	-0.0419397	-0.106497	-0.217823	-0.171651	0.0908276	-0.390564	-0.361585	-0.0911265	-0.180507	-0.249442	-0.177258	-0.0462759	-0.590401	-0.581302	-0.35453	-0.336003	-0.257522	-0.41838	-1.25873	-0.250063	-0.219914	0.0842386	0.261876	-0.00922762	-0.223771
b0607	-0.0878746	-0.127095	-0.250746	-0.318095	-0.358836	-0.301933	-0.139911	-0.184845	-0.358142	-0.234811	-0.384457	-0.299417	-0.221608	-0.415554	-0.355276	-0.460448	-0.138924	-0.388138	-0.396631	-0.569728	-0.395531	-0.0533087	-0.120783	0.315275	-0.237355	-0.185876	-0.321209	-0.501995	-0.476043	-0.588266	-0.686984	-0.546421	-0.562212	-0.541417	-0.321335	-0.267121	-0.916029	-0.467354	-0.286561	-0.405798	0.326973	-0.180484	-1.28939	0.227203	0.0498248	-0.305454	0.330137	0.549806	0.514693
b0608	0.457165	0.478031	0.370599	0.424858	0.219014	0.388137	0.305915	0.423762	0.385767	0.28831	0.325556	0.438272	0.510974	0.242817	0.429309	0.436297	0.512334	0.459431	0.494148	0.312705	0.443629	0.459159	0.401791	0.237708	0.506669	0.301618	0.578295	0.414726	0.369767	0.243005	0.399994	0.496035	0.306646	0.460925	0.440374	0.335944	-0.091201	0.0505193	-0.0149096	0.152293	0.36344	0.354818	-0.165701	0.245179	0.300552	0.290663	0.267985	0.413339	0.051569
b0610	0.936561	0.889063	0.881151	1.00696	1.21266	1.20023	1.1033	1.33695	1.2934	1.2321	1.19803	1.00755	1.12183	0.973822	1.25939	1.40959	1.54865	1.54491	1.23562	1.35282	1.34443	1.31902	1.28718	1.54001	1.03556	1.06909	1.28704	1.20454	1.28817	1.1569	1.20879	1.41497	1.32753	1.00475	1.15511	1.17862	-0.0431338	0.468218	0.140623	0.516345	0.697069	0.347987	0.0297761	0.651972	0.534473	1.16615	1.31476	0.992364	0.397856
b0611	1.01273	0.725836	0.69347	0.713001	0.77571	0.788757	0.600757	0.765817	0.797056	0.809334	0.727131	0.814677	0.850737	0.523294	0.758535	0.397142	0.437828	0.440163	0.665112	0.681786	0.647533	0.508895	0.437173	0.423838	0.761707	0.669122	0.706214	0.583856	0.751371	0.444185	0.474355	0.722605	0.663172	0.276912	0.784406	0.67939	-0.305706	-0.155406	-0.169693	0.154098	0.28548	0.247101	-0.408164	0.248223	0.233919	0.675849	0.770554	0.711183	-0.0106604
b0612	-0.177821	-0.286521	-0.332704	-0.391121	-0.343008	-0.396515	-0.390549	-0.312906	-0.264927	-0.450217	-0.221941	-0.331378	-0.257413	-0.328796	-0.0948445	-0.181412	-0.369201	-0.499059	-0.286122	-0.129939	-0.16833	-0.294276	-0.236211	-0.33564	-0.330033	-0.508733	-0.0884488	-0.226781	-0.257704	-0.533477	-0.338806	-0.326605	-0.418403	-0.697082	-0.341899	-0.505025	-0.799241	-0.749031	-0.611482	-0.497652	-0.461468	-0.47135	-1.02551	-0.419664	-0.461806	-0.483378	-0.505528	-0.450255	-0.557315
b0613	0.559624	0.55126	0.437779	0.479022	0.517179	0.549362	0.539719	0.542647	0.528145	0.320705	0.492885	0.378413	0.457103	0.404537	0.493086	0.601054	0.449461	0.375852	0.429746	0.644833	0.528326	0.452824	0.266969	0.214407	0.321076	0.289543	0.599996	0.560451	0.442616	0.366748	0.519596	0.575441	0.358028	0.475111	0.322982	0.266097	-0.255676	0.183811	-0.211328	0.21061	0.374964	0.38137	-0.273061	0.332599	0.182296	0.230294	0.195761	0.28332	0.250571
b0614	0.00652586	0.137731	0.13793	0.149321	0.117985	0.144453	0.221547	0.154106	0.177779	0.083329	0.063196	0.0851861	0.14607	-0.039752	0.251593	0.227824	0.141211	0.106495	0.265689	0.194635	0.178341	0.0867151	-0.0848791	-0.203604	0.075201	0.0888569	0.315331	0.240806	0.220897	0.079977	0.0725823	0.26129	0.174531	0.122799	0.0177004	-0.0195926	-0.516766	-0.290001	-0.123994	-0.043824	-0.00874358	-0.0636222	-0.676506	-0.00902049	-0.155341	0.0104152	0.0670994	0.0319726	-0.109811
b0615	0.347782	0.371237	0.492155	0.416321	0.523399	0.380244	0.473173	0.514361	0.471617	0.391216	0.393081	0.368253	0.414811	0.222319	0.483556	0.44745	0.309658	0.373352	0.478504	0.443978	0.412041	0.377949	0.318576	0.358167	0.379601	0.281871	0.605838	0.683792	0.47328	0.302826	0.482627	0.599528	0.457642	0.42304	0.422063	0.358416	0.123746	-0.0101163	0.124596	0.303824	0.405227	0.202439	-0.105043	0.384437	0.264218	0.354492	0.415991	0.420824	0.284747
b0616	-0.070568	-0.165039	0.0626115	0.0303819	-0.0451491	-0.015885	0.0464822	0.00928693	-0.01139	-0.206084	0.112298	-0.0568025	-0.102192	-0.157029	0.030445	-0.0141	-0.137894	-0.228485	0.142446	0.0758847	-0.124907	-0.130538	-0.180722	-0.23612	0.023392	-0.0899133	0.073046	0.224104	0.0597733	-0.145866	-0.0161075	0.0689915	0.0271927	-0.0264186	-0.0197172	-0.187137	0.136238	-0.387323	0.0113284	-0.0416282	-0.0114	0.093247	-0.206455	-0.0725508	-0.077026	0.118804	0.131025	0.00245192	-0.110414
b0617	0.00284607	-0.0803419	0.139534	0.0315057	0.100539	0.0192339	0.1094	0.126509	0.043697	-0.0524022	-0.00504066	-0.0471082	-0.0199328	0.0182703	-0.0552106	0.0971725	-0.102306	-0.163268	0.206894	-0.0761224	0.0915523	-0.118179	-0.131583	-0.457345	0.0801786	-0.0565367	0.180342	0.289319	-0.0830473	-0.0281484	0.227846	0.119151	-0.0779032	0.200894	-0.0761059	-0.0413351	-0.21973	-0.322912	-0.199551	-0.394851	-0.105848	-0.0370418	-0.377782	-0.108067	-0.156432	-0.0522851	-0.107048	-0.10813	-0.317915
b0619	0.604029	0.484269	0.531031	0.646796	0.617777	0.507496	0.495467	0.626833	0.608718	0.444664	0.556902	0.469396	0.575528	0.384477	0.688356	0.747468	0.732133	0.630892	0.565361	0.537479	0.528055	1.02197	0.948317	0.937016	0.630845	0.391608	0.431467	0.671945	0.551266	0.512461	0.602325	0.592162	0.664155	0.717734	0.447591	0.422262	0.00159476	0.441389	0.207768	0.285299	0.636367	0.668026	0.104669	0.471484	0.490733	0.687764	0.525952	0.513404	0.474042
b0620	-0.312972	-0.447062	-0.389955	-0.323121	-0.289377	-0.418999	-0.459209	-0.339633	-0.568447	-0.437368	-0.37925	-0.529577	-0.351421	-0.928317	-0.419682	-0.123846	-0.196871	-0.225586	-0.375029	-0.415842	-0.573339	-0.200885	-0.158675	-0.168162	-0.321703	-0.539085	-0.535067	-0.332667	-0.440592	-0.555198	-0.452292	-0.458023	-0.475646	-0.421396	-0.554122	-0.627562	-0.670589	-0.436842	-0.338564	-0.656997	-0.366069	-0.258622	-0.358739	-0.486402	-0.451343	-0.212527	-0.466725	-0.476065	-0.541922
b0621	-0.492191	-0.528081	-0.544905	-0.666713	-0.494092	-0.585204	-0.420931	-0.387531	-0.48795	-0.576657	-0.391727	-0.566958	-0.376622	-0.486263	-0.516986	-0.464979	-0.533606	-0.572296	-0.541672	-0.335538	-0.61056	-0.395674	-0.409488	-0.385315	-0.608141	-0.569362	-0.493473	-0.442834	-0.591968	-0.584732	-0.409615	-0.481573	-0.496133	-0.436837	-0.703486	-0.65804	-0.353293	-0.488864	-0.271287	-0.459132	-0.35502	-0.331695	-0.223966	-0.572436	-0.573625	-0.714578	-0.699143	-0.529623	-0.543905
b0622	0.586691	0.39158	0.478412	0.373392	0.502932	0.135133	0.270808	0.475601	0.413438	0.161418	0.230894	0.232033	0.523285	0.387803	0.444313	0.570201	0.262761	0.162006	0.21407	0.368811	0.397346	0.382819	0.379622	0.233964	0.29165	0.144898	0.282517	0.536042	0.534461	0.101723	0.396719	0.242155	0.298377	0.473024	0.0332726	0.0991878	0.0393182	0.319949	0.0884896	0.0941918	0.478435	0.453697	0.25168	0.329283	0.329687	0.0220852	0.0236247	0.154004	0.185646
b0623	0.098164	0.210792	0.376655	0.220316	0.546656	0.52775	0.507783	0.800895	0.734832	0.789578	0.630921	0.400199	0.504262	0.58323	0.50465	0.690327	0.6694	0.7719	0.673073	0.542674	0.826581	0.451312	0.278116	-0.0381063	0.531604	0.581475	0.624478	0.909998	0.646789	0.56713	0.821091	0.973155	0.988287	0.925092	0.638658	0.754161	0.188446	0.156301	0.20381	0.127859	0.168813	0.145342	0.289506	0.245891	0.142839	0.421974	0.630309	0.182489	0.191316
b0624	0.771037	0.730268	0.659322	0.682371	0.530338	0.535281	0.632946	0.705409	0.57243	0.519555	0.587818	0.577122	0.619744	0.728187	0.557324	0.625622	0.455077	0.3648	0.532048	0.482736	0.446598	0.587889	0.560082	0.596686	0.665223	0.751201	0.399903	0.639934	0.610848	0.437282	0.721973	0.564139	0.498244	0.722546	0.537938	0.4983	0.0215876	0.371586	0.0638925	0.242912	0.500231	0.472097	0.224079	0.220474	0.432464	0.885143	1.0982	0.737676	1.76942
b0627	1.06845	0.960827	0.835308	0.659752	0.880987	0.511418	0.663313	0.668951	0.653515	0.826471	0.615686	0.819094	0.748138	0.669124	0.0901929	1.09227	1.07915	0.919116	0.728271	0.532321	0.621632	0.940769	0.701115	1.174	0.836533	0.88987	0.713641	0.691611	0.71514	0.688008	0.585996	0.538341	0.617406	0.736447	0.67231	0.790005	0.28157	0.489484	0.417783	0.321117	0.313002	0.649686	0.456309	0.454917	0.631294	0.998656	0.809599	0.897256	0.0761164
b0628	1.0645	1.01383	1.0264	0.891492	1.08687	0.863789	0.864252	0.809871	0.959236	0.906096	1.02179	0.70771	1.0557	1.34401	0.87983	1.13796	1.09203	1.18891	1.07075	0.896305	1.17579	0.674614	0.593888	0.242849	1.03768	0.931758	1.04947	1.11314	1.4121	1.20764	1.10508	1.00642	1.10894	1.00441	0.804732	1.17964	0.449981	0.923418	0.102727	0.38093	0.636587	0.533688	0.538068	0.874731	0.482515	1.08516	1.2629	1.4551	0.216383
b0629	-0.141298	0.053119	-0.117549	-0.0743033	-0.0144859	-0.0617658	-0.0672737	0.0593621	-0.126318	-0.112802	-0.0206869	-0.104669	-0.241557	-0.108769	-0.251063	0.0541355	0.137807	0.101025	0.123291	0.0593791	-0.00134773	0.0468348	-0.0426331	-0.0680935	-0.00865824	-0.13459	0.0521711	0.0613475	0.040459	-0.0528859	0.0967708	0.00369727	0.0201301	0.110533	-0.187714	-0.225695	-0.175412	-0.031455	-0.219817	-0.204743	-0.0293538	0.133007	0.145974	-0.00758202	-0.0841919	0.275427	0.00923762	-0.0545903	-0.00887006
b0630	1.25408	1.07431	1.15612	0.971435	1.29886	1.14897	0.887798	1.0644	0.938538	1.03582	1.1334	1.00768	1.09957	1.05529	1.07286	1.42414	1.47669	1.23723	1.0794	0.876603	1.06636	1.03877	1.15508	0.800974	1.1395	1.0792	1.19698	1.06187	1.01498	1.23343	1.23813	1.08345	1.01996	1.13317	0.909565	1.07147	0.355842	0.75965	0.336644	0.441739	0.623298	0.646209	0.353278	0.628936	0.632955	1.12861	0.96454	0.888349	0.550602
b0631	0.600273	0.706829	0.847207	1.09546	1.30735	1.22178	0.843478	1.05361	1.02367	0.982892	0.921242	0.827573	1.24917	1.4204	1.34271	1.795	1.65231	1.29862	1.13116	0.928256	1.35911	1.19768	0.957369	0.309266	0.832287	0.978176	0.894226	1.06739	0.9684	1.03945	1.32999	1.14364	1.32031	1.14141	1.19929	1.15257	0.528931	1.10103	0.368589	1.38363	1.22478	1.18038	0.473463	1.09085	0.93871	1.28507	1.07156	1.47456	1.026
b0632	1.51047	1.3744	1.48786	1.50882	1.54071	1.47931	1.31908	1.28919	1.25164	1.41833	1.23203	1.25634	1.35444	1.24582	1.26279	1.22022	1.42676	1.30466	1.43123	1.29828	1.30277	1.27236	1.25025	0.720297	1.47207	1.38217	1.41627	1.41459	1.46828	1.44251	1.54808	1.28422	1.48004	1.30393	1.39959	1.45195	0.82378	1.16011	0.674176	0.852717	0.912803	0.968841	0.755868	1.21624	1.0907	2.12004	1.75692	1.53527	0.835895
b0633	0.995801	1.044	0.855693	0.870496	0.997808	1.00231	0.862211	0.864337	1.00976	0.800988	0.853368	0.80637	0.923164	1.06902	0.750947	0.937955	0.991367	1.01225	0.977023	0.886427	0.949871	1.09167	0.964211	0.722666	0.953246	0.899665	0.910727	0.933055	0.870392	0.999273	1.07903	0.856946	0.926834	1.00767	0.904074	1.13144	0.768305	1.05971	0.581344	0.828228	0.925285	0.835091	0.833835	1.11011	0.845241	1.83747	1.93169	1.28018	1.17678
b0634	1.17285	1.15119	0.98634	1.01076	0.909343	1.01595	0.944426	0.96195	1.02423	0.969356	0.916271	1.02885	1.11424	0.961231	0.883433	0.85208	1.04849	0.950367	1.08756	1.01641	0.946974	0.977139	0.926807	0.684412	1.11549	1.00654	1.02223	0.946287	0.988814	0.92983	1.09246	0.763896	0.898411	0.953587	0.965268	1.06192	0.589711	0.804509	0.502344	0.855842	0.85361	0.346452	0.344659	0.904587	0.70668	1.00784	0.753542	0.419252	0.342457
b0635	0.92729	0.964674	0.934009	0.93215	0.88198	1.04326	0.90503	0.90125	0.943991	0.994109	1.1177	0.988533	0.913609	0.902963	0.953911	0.99538	1.19125	1.00095	1.07802	1.0443	0.94073	1.09224	1.11125	1.01312	0.963021	0.912752	0.961253	1.02089	1.08577	0.935195	1.1423	0.891622	1.00802	0.912615	0.941938	0.915773	0.814313	0.932215	0.602278	0.873019	1.00859	0.863256	0.184884	1.20535	0.862807	1.23853	0.884651	0.40834	0.613068
b0636	0.734289	0.646281	0.677937	0.760126	0.771597	0.773202	0.661846	0.637767	0.677488	0.622273	0.769452	0.663486	0.664315	0.67507	0.721374	0.93206	1.06709	1.00007	0.842293	0.86644	0.720001	0.922834	0.900347	1.00747	0.681314	0.566454	0.767474	0.764406	0.731427	0.706494	0.856525	0.729898	0.766255	0.697781	0.698197	0.716814	0.678477	0.700547	0.647476	0.636935	0.736069	0.584923	0.0908931	0.825751	0.733473	1.36082	0.866355	0.666651	0.461762
b0637	0.902108	0.722296	0.729549	0.754424	0.730125	0.851918	0.621056	0.793911	0.833002	0.7756	0.807306	0.743442	0.738575	0.660287	0.732819	0.431593	1.18295	1.00847	0.894052	0.742688	0.861501	1.07492	0.904139	1.10818	0.797022	0.720452	0.850755	0.90787	0.858816	0.677745	0.743052	0.685905	0.885137	0.613313	0.744385	0.900676	0.700748	0.530565	0.621466	0.629819	0.651647	0.411088	0.0887555	0.808493	0.716827	1.41554	0.981819	0.688292	0.594165
b0638	0.628936	0.410433	0.305113	0.51127	0.410341	0.474769	0.364179	0.313682	0.47263	0.534952	0.403967	0.427962	0.442128	0.345721	0.330046	-0.239609	0.180617	0.205534	0.367765	0.380324	0.275554	0.154529	0.168676	-0.0437672	0.584328	0.435261	0.475236	0.496763	0.431341	0.278252	0.336536	0.424486	0.260071	0.317417	0.397292	0.439563	0.0833297	0.220015	0.172708	0.298567	0.42498	0.0561869	-0.899405	0.543113	0.350226	0.822249	0.563809	0.37303	0.261122
b0639	0.732282	0.692815	0.655156	0.556237	0.61676	0.585951	0.545232	0.564892	0.571844	0.471147	0.492872	0.538392	0.677763	0.476127	0.573912	-0.0734459	0.428981	0.37653	0.529203	0.509352	0.484945	0.422857	0.256737	0.123897	0.628526	0.581739	0.622872	0.492414	0.58624	0.393025	0.521601	0.526457	0.535205	0.503899	0.545041	0.633327	0.337468	0.305602	0.351461	0.458895	0.584672	0.242607	-0.104812	0.647752	0.513521	1.03276	0.890277	0.765673	0.480869
b0640	0.880645	0.792947	0.706398	0.726681	0.49067	0.57466	0.631474	0.610964	0.537313	0.594837	0.576665	0.661616	0.775506	0.546417	0.657718	-0.207456	0.434484	0.322375	0.801614	0.618812	0.592146	0.587785	0.435383	0.245197	0.814827	0.6571	0.58315	0.622082	0.668451	0.516422	0.661227	0.631271	0.658712	0.530051	0.616123	0.758038	0.398475	0.666248	0.398761	0.53297	0.831424	0.151627	-0.378961	0.949346	0.795426	1.28851	1.02454	0.67278	0.603944
b0641	1.40392	1.38088	1.32244	1.2635	1.23691	1.23263	1.22429	1.33714	1.22936	1.28476	1.14952	1.17407	1.36194	1.10587	1.18805	0.457777	0.840349	0.780141	1.24084	1.1024	1.1591	1.17315	1.1745	1.2792	1.29707	1.2671	1.17635	1.17321	1.25346	0.871374	1.05852	1.18724	1.11643	0.946176	1.28287	1.30819	0.700187	0.932083	0.72857	1.02551	1.12515	0.691542	-0.0703557	1.31785	1.10817	1.93527	1.99215	1.23689	1.30447
b0642	1.75064	1.60333	1.72877	1.70729	1.66719	1.55688	1.70048	1.54237	1.58196	1.52796	1.58605	1.64017	1.64506	1.52641	1.74126	1.35902	1.49932	1.41674	1.70764	1.70328	1.56131	1.3668	1.56727	1.33719	1.69006	1.61447	1.57637	1.64689	1.62319	1.44716	1.64535	1.55779	1.55192	1.56236	1.61598	1.50436	0.863183	1.09546	0.902115	1.16648	1.27632	0.885375	0.653099	1.37948	1.17145	1.73698	1.60742	1.36079	1.12706
b0643	0.0222178	0.0589175	0.00748091	0.079637	0.0679992	0.182488	0.0879633	0.0699098	0.025892	0.130925	-0.254154	-0.000548499	-0.00847145	-0.155019	-0.0448181	-0.448311	-0.260205	-0.345098	0.0108995	-0.322081	-0.152293	-0.987399	-1.01196	-0.902969	0.160492	0.165145	-0.106731	-0.0931033	0.00787029	-0.246706	-0.300032	-0.00230585	-0.16569	-0.160448	-0.0385081	-0.218143	-0.311264	0.0371943	0.013383	0.134145	0.463757	0.178668	-0.584747	0.367189	0.476087	-0.567375	-0.235742	0.374744	0.851144
b0644	-0.735831	-0.928184	-0.831943	-0.583725	-0.820105	-0.99621	-0.897906	-0.538449	-0.796863	-0.99706	-0.84329	-0.797296	-0.585127	-0.983115	-0.650392	-1.07736	-0.65411	-0.789065	-0.713812	-0.488875	-0.550852	-0.769727	-0.905816	-0.647685	-0.778351	-0.925209	-1.00462	-0.771034	-0.881842	-0.974632	-0.934843	-0.53066	-0.946866	-0.75048	-0.702483	-0.938141	-0.850715	-1.33072	-0.842663	-0.799225	-0.821423	-0.807201	-1.29428	-0.910866	-0.919569	-1.05904	-0.94703	-0.98826	-1.06738
b0645	-0.391743	-0.445049	-0.382906	-0.522283	-0.296335	-0.310797	-0.403692	-0.640393	-0.256769	-0.680701	-0.476986	-0.40755	-0.327918	-0.379515	-0.295364	-0.540227	-0.432325	-0.799197	-0.0961134	-0.128152	-0.292332	-0.407998	-0.567116	-0.44119	-0.421486	-0.457741	-0.184127	-0.340351	-0.342286	-0.38562	-0.113672	-0.21202	-0.426172	-0.253752	-0.657536	-0.539228	-0.56131	-0.874585	-0.583193	-0.613267	-0.387396	-0.697374	-0.974375	-0.542902	-0.649922	-0.494134	-0.552347	-0.584932	-0.307216
b0646	-0.296046	-0.226796	-0.447781	-0.327573	-0.171439	-0.335823	-0.360973	-0.258856	-0.119298	-0.593417	-0.275031	-0.36067	0.034432	-0.486148	-0.0225731	-0.221876	-0.217525	-0.382568	-0.188834	-0.0780249	-0.171637	-0.346157	-0.160364	-0.594052	-0.177689	-0.365195	-0.14613	-0.179667	-0.24484	-0.451404	-0.150989	-0.105927	-0.247354	-0.0892008	-0.365666	-0.504658	-0.536352	-0.565772	-0.469446	-0.35847	-0.266927	-0.40407	-0.67531	-0.463375	-0.404002	-0.462711	-0.506508	-0.261825	-0.511959
b0647	-0.374056	-0.328556	-0.358749	-0.309324	-0.322584	-0.651463	-0.338709	-0.242544	-0.294226	-0.437484	-0.419535	-0.347057	-0.291017	-0.507843	-0.337415	-0.275911	-0.307481	-0.280428	-0.175224	-0.0951503	-0.570327	-0.463315	-0.522753	-0.599444	-0.468816	-0.458872	-0.468636	-0.374465	-0.437829	-0.465786	-0.366585	0.0554832	-0.3873	-0.194904	-0.297563	-0.702772	-0.925162	-0.733164	-0.779814	-0.65175	-0.394516	-0.385984	-0.825668	-0.687881	-0.588536	-0.454628	-0.753056	-0.667809	-0.766618
b0648	-0.449491	-0.494608	-0.408965	-0.362604	-0.413985	-0.363173	-0.330306	-0.39716	-0.380874	-0.508759	-0.490801	-0.435357	-0.413481	-0.401776	-0.376886	-0.300261	-0.52268	-0.482764	-0.292432	-0.205179	-0.460378	-0.384479	-0.483551	-0.38955	-0.324559	-0.465728	-0.330041	-0.395824	-0.423031	-0.492619	-0.385814	-0.281807	-0.341669	-0.60159	-0.579848	-0.570222	-0.577649	-0.805021	-0.589667	-0.626608	-0.439107	-0.321303	-1.09097	-0.500372	-0.549027	-0.595006	-0.618376	-0.482841	-0.549349
b0649	-0.924673	-0.9702	-0.940103	-0.993438	-1.00665	-1.0224	-0.864831	-0.96104	-0.973675	-0.967269	-1.14437	-0.855606	-1.017	-1.14181	-0.779823	-0.747168	-0.982435	-0.864368	-1.02571	-0.81071	-0.964487	-0.843169	-0.921885	-0.664901	-0.846209	-1.23753	-0.755707	-0.801798	-0.979702	-1.00763	-1.00785	-0.824021	-0.887214	-1.13028	-1.04006	-1.11713	-0.850786	-1.12382	-0.796941	-0.914841	-0.838247	-0.841079	-1.47055	-0.949105	-0.894732	-0.907756	-0.922089	-1.02782	-0.84843
b0650	-0.0856607	-0.16451	-0.0846412	-0.0379678	0.00644494	0.0113281	0.00247928	0.0724773	0.118699	0.0170833	-0.255923	-0.0385276	0.0790878	-0.164302	0.136823	0.0735827	0.0500096	-0.0297655	0.10549	0.062295	0.0946418	0.065244	0.161381	0.397634	-0.0884303	-0.147064	0.0906011	0.0430728	0.0329866	-0.111748	-0.0805401	0.132959	0.0059144	-0.0159963	-0.00645294	-0.230617	-0.426898	-0.508752	-0.285423	-0.268767	-0.314285	-0.202351	-0.830686	-0.276811	-0.248567	-0.224619	-0.375279	-0.0684688	-0.66099
b0651	0.117976	0.297602	0.251983	0.172665	0.479969	0.503928	0.605403	0.641108	0.627109	0.692617	0.24357	0.258191	0.60248	0.159682	0.426769	-0.367725	-0.260046	-0.125352	0.475481	0.389805	0.52229	-0.522312	-0.590502	-0.607843	0.497029	0.492706	0.483974	0.528121	0.505447	0.284445	0.394106	0.547584	0.560433	0.3696	0.541555	0.270183	-1.14637	-1.13532	-1.0532	-0.736717	-0.976563	-0.973442	-1.65955	-0.895955	-0.860271	-0.526365	-0.106229	0.400112	-1.13696
b0652	0.342565	0.306415	0.319653	0.448768	0.496936	0.369118	0.386504	0.556785	0.529525	0.390217	0.420649	0.338985	0.352509	0.199538	0.342228	0.533602	0.464722	0.491162	0.448553	0.479749	0.357323	0.429868	0.358465	0.374763	0.314517	0.157524	0.418493	0.484247	0.452204	0.265557	0.470951	0.397003	0.346307	0.32759	0.337369	0.293853	-0.115604	-0.270166	-0.12917	0.0297993	0.154675	0.203353	-0.4725	0.106514	0.0542865	0.417776	0.300591	0.372164	-0.256337
b0653	0.0292253	-0.0071888	0.11087	0.0572715	0.271047	0.00580855	0.151292	0.188007	0.146323	0.0585198	0.175883	0.0461718	-0.0118308	-0.12371	0.112408	0.331369	0.211322	0.227897	0.195201	0.101321	0.08016	0.275629	0.159963	0.221397	0.0331121	-0.0439629	0.017067	0.173183	0.17003	0.0620669	0.146106	0.170796	0.293757	0.249722	0.247415	0.209788	-0.136845	-0.412862	-0.267136	-0.0942092	0.102954	0.110639	-0.604873	0.0228045	0.0318568	0.259767	0.129479	0.185043	0.00917178
b0654	0.747163	0.540655	0.814793	0.743008	0.851285	0.716331	0.759881	0.922199	0.805476	0.756653	0.800002	0.618087	0.787375	0.582231	0.675863	0.908905	0.880581	0.871236	0.831785	0.842569	0.622051	0.903539	0.67536	0.779142	0.709113	0.620044	0.556688	0.867958	0.693137	0.670841	0.921893	0.713187	0.638449	0.84519	0.671481	0.525258	-0.0196823	0.10962	0.120384	0.332275	0.487146	0.465211	0.157199	0.422765	0.374607	0.550737	0.535943	0.767448	0.279776
b0655	0.578498	0.637455	0.607054	0.616954	0.842593	0.699852	0.780752	0.9343	0.770015	0.879247	0.671346	0.638351	0.733256	0.406899	0.61329	0.719255	0.744779	0.786734	0.728342	0.609114	0.708982	0.648664	0.560713	0.591427	0.599765	0.600171	0.570678	0.768792	0.698444	0.621168	0.627726	0.762534	0.745158	0.877769	0.711458	0.593371	-0.230589	0.141425	0.0776037	0.282144	0.453873	0.572189	-0.0315529	0.315368	0.371304	0.526104	0.830723	0.874731	0.339766
b0657	0.208382	0.278453	0.241005	0.232243	0.48668	0.433942	0.299589	0.434381	0.353744	0.363931	0.23461	0.23328	0.392954	0.195103	0.298957	0.618711	0.520546	0.405437	0.350472	0.224337	0.258951	0.29866	0.297358	0.108113	0.398452	0.241294	0.25158	0.416568	0.289207	0.248632	0.425031	0.396492	0.397372	0.463366	0.224269	0.325619	-0.033221	0.391015	0.0183222	0.211836	0.32526	0.379792	0.163408	0.268138	0.188237	0.82712	0.528659	0.414617	0.135311
b0658	0.54339	0.423742	0.480117	0.411182	0.440542	0.368971	0.40563	0.446716	0.367076	0.300975	0.269718	0.324629	0.607891	0.550197	0.548084	0.784938	0.684075	0.435911	0.240177	0.230383	0.208065	0.369812	0.399049	0.270838	0.426399	0.388525	0.237956	0.362424	0.127118	0.223118	0.415932	0.185263	0.131251	0.364119	0.284331	0.397573	0.116207	0.408373	0.149692	0.407597	0.524092	0.40395	0.205413	0.207054	0.122496	0.691965	0.630426	0.651737	0.125184
b0659	0.581636	0.62066	0.618408	0.750614	0.767885	0.619749	0.614232	0.677649	0.628738	0.618017	0.572071	0.518562	0.788068	0.682431	0.872343	0.845613	0.726349	0.564521	0.643805	0.628728	0.483337	0.388028	0.266804	-0.318472	0.505989	0.476476	0.473142	0.571697	0.564057	0.550471	0.795577	0.555921	0.630828	0.792334	0.674527	0.402044	0.257537	0.553458	0.352478	0.903473	1.00746	1.03903	0.495839	0.506529	0.456949	0.513148	0.39007	0.727984	0.698435
b0660	0.782868	0.949268	0.824748	0.877461	0.952075	0.939191	0.90058	0.953529	0.860402	0.786956	0.691442	0.80906	1.13002	1.09814	0.954293	1.02444	0.954362	0.743516	0.910217	0.749142	0.873309	0.851877	0.672975	0.156526	0.841032	0.797311	0.555927	0.802533	0.709495	0.724485	1.01462	0.904621	0.84947	0.92289	0.8148	0.989964	0.501743	0.991154	0.627786	1.05145	1.04817	1.17533	0.728724	0.909615	0.79519	1.02786	1.0523	1.23175	1.47343
b0661	1.23823	1.33752	1.14184	1.2065	1.15982	1.30575	1.10364	1.08342	1.08812	1.12795	1.11057	1.14006	1.218	1.26958	1.14637	1.37608	1.35329	1.16113	1.05288	1.04388	1.08187	1.44111	1.34242	1.40002	1.22089	1.21617	0.989655	1.17286	1.14359	1.15284	1.27681	1.07354	1.13433	1.17322	1.05908	1.21351	0.884522	0.892472	0.631644	0.71192	0.904498	0.880617	0.946328	0.913341	0.933748	1.85408	1.86976	1.15895	0.457143
b0662	0.459612	0.447211	0.423943	0.407544	0.365075	0.213943	0.317686	0.344303	0.426375	0.34246	0.346117	0.365748	0.421083	0.412692	0.36517	0.280205	0.112227	0.101351	0.244771	0.305988	0.331185	0.141959	0.13558	0.0679875	0.477821	0.3574	0.335705	0.40747	0.238055	0.256904	0.433532	0.319221	0.254808	0.546636	0.268376	0.394725	0.0235707	0.135691	-0.0104688	0.0217163	0.244098	0.34259	0.186515	0.175671	0.184012	0.158288	0.503882	0.505117	0.198904
b0674	0.644832	0.400933	0.512588	0.466068	0.637175	0.499328	0.534408	0.438666	0.547324	0.541837	0.648477	0.438846	0.405437	0.460945	0.265262	0.461686	0.341465	0.360933	0.604296	0.491085	0.565118	0.320734	0.302747	0.212564	0.46611	0.425904	0.553413	0.50465	0.579769	0.542609	0.659131	0.471109	0.496714	0.680254	0.403478	0.543566	0.153702	0.420739	0.187447	0.285978	0.371604	0.518959	0.505717	0.36957	0.433024	0.490643	0.569278	0.654953	0.194065
b0675	0.689892	0.74227	0.578065	0.465569	0.62197	0.690236	0.515248	0.48165	0.647849	0.668212	0.549336	0.570654	0.563116	0.66179	0.469794	0.627234	0.657426	0.573667	0.496287	0.487814	0.71071	0.398773	0.347861	0.317844	0.589033	0.580721	0.579737	0.453021	0.606375	0.660208	0.691202	0.505427	0.547977	0.65788	0.519747	0.80506	0.203364	0.578687	0.157689	0.190821	0.391101	0.549602	0.335063	0.439191	0.387626	1.0476	1.09933	1.03926	0.391073
b0676	0.779413	0.646564	0.69472	0.504514	0.735661	0.586945	0.558221	0.564876	0.577882	0.629319	0.503598	0.606021	0.632834	0.552955	0.475666	0.512553	0.524414	0.498933	0.552875	0.506199	0.566581	0.262207	0.135374	-0.166284	0.755147	0.595987	0.607712	0.420117	0.491033	0.644714	0.674859	0.420485	0.48073	0.445931	0.53261	0.655366	0.144708	0.533418	0.0813667	0.329632	0.408815	0.365634	0.000728573	0.446401	0.431008	0.593094	0.737591	0.878666	0.327383
b0677	0.570564	0.409755	0.481786	0.273481	0.526832	0.285549	0.222005	0.319513	0.415196	0.257955	0.308405	0.356165	0.431217	0.368989	0.294181	0.0731638	0.0507582	-0.103996	0.272417	0.144625	0.182646	-0.0743914	0.0122397	-0.316142	0.426856	0.30439	0.355305	0.237973	0.164626	0.389909	0.372193	0.130972	0.248312	0.397074	0.313826	0.363123	-0.041983	0.237533	-0.0748107	0.159138	0.230801	0.260223	-0.0485108	0.233815	0.111972	0.14382	0.370679	0.545334	0.0361379
b0678	0.0502531	0.0176679	-0.0721024	-0.19512	0.0226476	-0.0486826	0.106268	0.117958	0.0508727	0.15429	-0.177659	-0.2063	0.246169	0.206588	0.0566995	-0.52556	-0.390202	-0.225627	0.0117938	-0.210814	-0.0648983	-0.432236	-0.552424	-0.435246	0.186784	0.0970475	-0.0795679	-0.144749	-0.0460496	0.0315248	0.0518898	-0.243059	-0.0708183	0.0106556	-0.248252	-0.0665551	-0.442819	-0.0510436	-0.623914	-0.195147	-0.118201	-0.243816	-0.298775	-0.125882	-0.242269	-0.515219	-0.289992	0.082934	-0.144521
b0679	-0.678279	-0.68756	-0.846083	-0.772284	-0.64833	-0.671925	-0.58102	-0.551	-0.581534	-0.573915	-0.632324	-0.694326	-0.589707	-0.561811	-0.653868	-0.797675	-0.57829	-0.586855	-0.478812	-0.460441	-0.490595	-0.679253	-0.770838	-0.881281	-0.588296	-0.584037	-0.564205	-0.612641	-0.539811	-0.563615	-0.378562	-0.538657	-0.546431	-0.476311	-0.638162	-0.763109	-1.01105	-0.968284	-1.04264	-0.850203	-1.0003	-1.03422	-0.953286	-0.871078	-1.05513	-0.770664	-0.497669	-0.342305	-0.982901
b0680	1.33245	1.33375	1.38918	1.16748	1.10241	1.28591	1.27137	1.2638	1.20165	1.18648	1.1577	1.16159	1.37375	1.3209	1.28528	0.706978	0.949586	0.660112	1.29782	1.30379	1.24604	0.628541	0.675174	0.507069	1.23083	1.27969	1.26053	1.20318	0.909402	1.19148	1.47675	0.898208	1.1644	1.17369	1.22158	1.04782	0.75521	0.651491	0.558115	0.88571	0.652159	0.558931	0.104671	0.874449	0.695349	1.42702	1.41697	1.2188	0.289129
b0681	0.217033	0.188782	0.190732	0.109909	0.181225	0.144665	0.266048	0.216733	0.37774	0.167561	0.284476	0.170761	0.210939	0.292547	0.188519	-0.0272705	0.349357	0.278412	0.327789	0.385932	0.206287	0.20654	0.28165	0.381561	0.242951	0.152849	0.375244	0.328553	0.265422	0.403368	0.435599	0.251295	0.348018	0.354776	0.0762414	0.0802423	-0.132664	-0.157304	-0.271787	-0.0872023	0.0038789	-0.0862026	-0.540997	0.113445	0.0195924	0.0627712	0.00857639	0.147174	-0.197909
b0682	0.264101	0.0356509	0.00151485	0.0299604	-0.0755404	0.0579985	0.0906657	0.096792	0.182026	-0.0711492	-0.006049	0.11114	0.015384	0.14451	0.0277023	-0.294614	0.102758	-0.231113	0.231924	0.095478	-0.0176037	0.013082	-0.028332	-0.150393	-0.0414653	-0.0667719	0.153774	0.00893785	0.111726	0.0165648	0.181711	0.117657	0.0360913	0.211878	-0.0194752	-0.196743	-0.0903709	-0.28764	-0.174941	-0.227276	-0.0946231	-0.0475598	-0.578623	-0.0440959	-0.204165	-0.146603	-0.192155	-0.0249876	-0.371332
b0683	1.12525	0.993997	0.953228	0.902799	0.844889	0.997051	0.902913	0.932469	1.00491	0.925077	0.930206	0.941286	0.89782	0.734657	1.00761	0.19862	1.10553	0.898051	0.9493	0.963045	0.957627	1.32255	1.35379	1.41493	1.01142	0.95418	1.0341	0.960404	1.05081	0.888316	0.989267	0.933816	1.06876	0.871014	0.942978	1.10682	0.71366	0.470161	0.771272	0.700902	0.786073	0.562181	0.00963361	0.94889	0.989587	1.26618	1.19699	1.10483	0.551853
b0684	0.716536	0.523523	0.51433	0.599433	0.525862	0.508641	0.517258	0.472427	0.402431	0.448328	0.538679	0.486292	0.467346	0.468214	0.478459	-0.000883947	0.735105	0.643615	0.583958	0.546632	0.415404	0.366063	0.203641	0.00438366	0.615102	0.541858	0.517101	0.47487	0.569323	0.319172	0.422251	0.436277	0.624604	0.388175	0.489585	0.707735	0.406346	0.317933	0.531223	0.355203	0.502237	0.182733	-0.0173181	0.650362	0.660692	0.878399	0.671478	0.669958	0.418087
b0685	1.26077	1.08401	1.13424	1.34655	1.10223	1.18497	1.12786	1.00594	1.00747	1.08299	1.17072	1.14728	1.02406	1.05608	1.18109	1.37281	1.73236	1.62593	1.27351	1.30106	1.02769	2.03624	1.94106	2.16406	1.13468	1.13103	1.20798	1.14755	1.20886	1.10011	1.29476	1.16399	1.18893	1.1162	1.11399	1.1858	0.872946	1.20721	0.904257	0.979599	1.19452	0.888402	0.515164	1.36827	1.17018	1.9528	1.45481	1.17172	0.822998
b0686	1.1228	1.06951	1.07849	0.996383	1.02911	0.979081	1.01003	0.972721	1.05028	0.904919	1.00067	1.03412	1.06744	0.950426	0.966033	0.822885	1.09762	1.04373	1.04292	1.01271	1.03296	1.05308	0.945132	0.961015	1.06399	0.971193	0.981014	1.02579	0.956468	0.933654	1.04529	1.0192	0.997989	0.999279	1.09065	1.12547	0.239981	0.634465	0.299609	0.685127	0.77395	0.661366	-0.18281	0.875852	0.800391	1.17179	1.16	1.0551	0.603591
b0687	0.566473	0.584337	0.491368	0.452144	0.429296	0.548923	0.498567	0.510295	0.406004	0.393714	0.0777123	0.429973	0.558008	0.253009	0.515208	-0.366241	0.154228	0.158196	0.596183	0.403647	0.540145	0.511951	0.47308	0.62351	0.604669	0.561058	0.432396	0.488319	0.554676	0.470373	0.433469	0.46388	0.400775	0.473377	0.505209	0.510044	0.294442	0.117554	0.294442	0.367461	0.319063	0.161742	-0.422315	0.43707	0.530429	0.548724	0.636178	0.742338	0.219769
b0688	0.867397	0.966369	0.911047	0.812144	0.948443	0.999038	0.919769	1.00333	0.872237	0.966452	0.778214	0.879125	1.04667	1.01375	1.01487	0.474994	0.577549	0.60715	1.01821	0.893916	0.988	0.98102	0.854109	0.861701	1.06238	0.936149	0.941096	0.987396	1.0117	0.803255	0.927302	0.947363	0.902639	0.74857	1.01942	1.00761	0.276418	0.593192	0.511358	0.751439	0.614825	0.463405	-0.118343	0.94105	0.825985	1.37847	1.54439	1.39359	0.766311
b0689	-0.301991	-0.228269	-0.29753	-0.227508	-0.381128	-0.404832	-0.203508	-0.215246	-0.224493	-0.223979	-0.0662204	-0.24376	-0.310154	-0.261167	-0.0726269	-0.237565	-0.116174	-0.214386	-0.12299	-0.0161403	-0.253375	-0.190523	-0.2225	-0.286001	-0.259965	-0.354389	-0.322604	-0.186942	-0.242624	-0.258136	-0.280821	-0.0115594	-0.280917	-0.188542	-0.223881	-0.324892	-0.704931	-0.693547	-0.562689	-0.501202	-0.332976	-0.518089	-1.11039	-0.293334	-0.506693	-0.17483	-0.17435	-0.40627	-0.541718
b0691	-0.300763	-0.141844	-0.277279	-0.196277	-0.148592	-0.278012	-0.0909553	-0.0662561	-0.30567	-0.429049	-0.242259	-0.235662	-0.0627932	-0.251078	-0.34376	-0.24011	-0.00959897	-0.31248	0.0120389	0.179074	-0.144016	-0.154339	-0.0996212	0.0966829	-0.283959	-0.208953	-0.164543	-0.260708	-0.281264	-0.155556	-0.142228	0.107534	-0.228159	-0.0526305	-0.1771	-0.398148	-0.336785	-0.320603	-0.300142	-0.201758	-0.121584	-0.249578	-0.626322	-0.152008	-0.293039	-0.216319	-0.395051	-0.245012	-0.415898
b0692	-0.64567	-0.605786	-0.576393	-0.511615	-0.64232	-0.453159	-0.452922	-0.547599	-0.598663	-0.664156	-0.467221	-0.50925	-0.418282	-0.552817	-0.742792	-0.487037	-0.692168	-0.394017	-0.391992	-0.393646	-0.443763	-0.292885	-0.542631	-0.364999	-0.520771	-0.614285	-0.434119	-0.401508	-0.633296	-0.515024	-0.551037	-0.324765	-0.556126	-0.569493	-0.612551	-0.664391	-0.783457	-0.81341	-0.553176	-0.765003	-0.516294	-0.60165	-0.900483	-0.665043	-0.645304	-0.706297	-0.776716	-0.696323	-0.642604
b0693	0.255511	0.320214	0.289749	0.386616	0.288073	0.33552	0.340752	0.487122	0.315309	0.0508143	0.36938	0.137013	0.187495	0.188045	0.386288	0.261601	0.241314	0.342176	0.428964	0.431356	0.397355	0.246094	-0.0213709	0.111662	0.321138	0.202078	0.570786	0.374448	0.353493	0.225057	0.359275	0.346875	0.307296	0.0940465	0.351988	-0.0207957	-0.368431	-0.254871	-0.332597	0.033132	0.0831437	0.233958	-0.52645	0.10388	-0.143682	0.0569381	0.17548	0.0954324	-0.0607961
b0694	-0.0687994	-0.000758296	-0.0575093	-0.11307	-0.109097	-0.0438486	-0.0699333	0.023498	0.0681652	-0.177441	-0.0338782	0.017992	-0.0432579	-0.0104985	-0.0145685	-0.12029	-0.0593973	-0.084931	-0.05998	-0.0766396	-0.110838	0.0254213	0.064222	-0.0109073	-0.042238	-0.249615	-0.0115579	-0.021047	-0.0638379	-0.221377	-0.120193	0.00310057	-0.0955679	-0.486503	-0.103178	-0.100184	-0.155482	-0.0924884	-0.035839	0.0104538	0.1721	0.181427	-0.332392	0.128719	0.0828394	0.233685	0.176835	-0.1709	0.0818939
b0695	0.374577	0.219432	0.266459	0.39192	0.254384	0.253488	0.289547	0.264585	0.209674	0.194322	0.239737	0.346306	0.324685	0.130469	0.321039	0.294463	0.154685	0.310633	0.327253	0.321507	0.156292	0.218927	0.265668	0.173839	0.261684	0.163958	0.206925	0.205922	0.259833	0.274893	0.154685	0.444298	0.129247	0.149491	0.200029	0.090096	-0.0721258	0.0580884	0.0730297	0.111131	0.209465	0.359459	-0.461158	0.238202	0.277456	0.0148524	-0.0389541	0.090894	-0.0754835
b0696	0.27016	0.0377934	0.130489	0.119225	0.189255	0.028658	0.223599	0.192871	0.162193	0.111726	0.144412	0.0145474	0.117165	0.0643097	0.175182	0.17072	0.101697	0.140884	0.195272	0.186565	0.108471	0.234787	0.152998	0.347778	0.0680968	0.0208678	0.275395	0.268246	0.10842	0.0164605	0.00778794	0.254557	0.0842106	0.152458	0.105914	-0.0368461	-0.0406869	-0.00684377	0.0264611	0.0227299	0.207322	0.0822019	-0.232501	0.24782	0.163043	0.0928581	0.0402838	0.00751972	0.0625462
b0697	-0.0175812	0.0590941	0.003195	0.0818819	0.0141186	-0.0182902	0.115498	0.23493	0.103048	-0.0678042	0.0164153	-0.0379361	-0.0213219	0.0806385	0.171742	-0.0984326	-0.108281	-0.0691604	0.0857106	0.168802	0.00691862	-0.115109	-0.0574607	-0.185687	0.19127	-0.152889	0.293501	0.113144	0.0117941	-0.103369	0.169732	0.0670548	-0.0459391	0.0263878	-0.0981271	-0.291129	-0.155308	-0.536305	-0.190523	-0.255023	-0.153246	0.0688196	-0.568889	-0.0369306	-0.211305	-0.0153387	-0.11253	-0.0443911	-0.0184442
b0698	-0.090303	-0.103527	-0.229525	-0.181968	-0.0400745	-0.193141	-0.170561	-0.0723994	-0.0117439	-0.240953	-0.193599	-0.225244	-0.15288	-0.275366	-0.11972	-0.139274	-0.225942	-0.281814	-0.090443	-0.138427	-0.15784	-0.254223	-0.271463	-0.390676	-0.102459	-0.177827	-0.0511645	0.0405515	-0.172705	-0.221041	-0.187887	-0.120679	-0.226865	-0.154746	-0.206715	-0.274348	-0.0917018	-0.475454	-0.147707	-0.0651764	0.00136744	-0.0848949	-0.577825	-0.0948976	-0.153528	-0.119442	-0.0284402	-0.145636	-0.104112
b0699	0.682392	0.570516	0.561874	0.149839	0.379308	0.331917	0.36378	0.656514	0.562859	0.679303	0.681787	0.394476	0.531715	0.470087	0.538509	0.378498	0.503019	0.372268	0.49406	0.323576	0.557603	0.596445	0.354638	0.175926	0.600987	0.358899	0.557909	0.487893	0.286066	0.466625	0.457018	0.362355	0.422658	0.62609	0.404306	0.538608	-0.0664146	0.0137541	0.232285	0.267405	0.551999	0.548012	-0.063632	0.585122	0.366264	0.244523	0.557852	0.773642	0.187332
b0700	0.95972	0.659319	0.934701	0.972499	1.16666	0.826263	0.986484	1.25038	1.05927	0.79677	0.88039	0.833504	0.971026	0.907241	0.80026	0.709886	0.916517	0.920035	1.01317	0.804999	0.844259	1.00277	0.785771	0.917154	0.91358	0.849897	0.925743	1.13102	1.05675	0.838425	1.09503	0.920701	0.886509	1.17419	0.843021	0.697528	0.0890525	0.355678	0.157144	0.178619	0.658484	0.871604	0.18393	0.537129	0.441991	0.67672	0.527308	0.783853	0.17021
b0702	-1.33124	-1.54448	-1.07346	-1.11996	-1.08394	-1.48063	-1.26578	-0.971587	-1.22965	-1.23052	-1.27296	-1.59301	-1.26437	-1.42596	-1.33296	-1.51088	-1.99602	-1.56193	-1.48957	-1.16456	-1.66385	-1.12401	-1.00408	-1.40527	-0.974843	-1.55229	-1.72193	-1.54737	-1.38291	-1.74165	-1.27925	-1.26837	-1.51197	-1.01166	-1.58849	-1.61749	-1.03189	-1.57497	-1.05806	-1.32592	-1.28295	-1.27083	-1.67968	-1.23476	-1.14972	-1.57484	-1.89151	-1.85108	-1.55515
b0703	-0.280453	-0.384886	-0.391388	-0.374281	-0.167212	-0.416139	-0.308965	-0.272887	-0.349141	-0.545347	-0.270614	-0.353955	-0.185353	-0.254644	-0.289584	-0.205575	-0.442133	-0.495138	-0.336522	-0.194234	-0.250374	0.0150648	0.00082997	-0.122109	-0.301244	-0.425207	-0.184117	-0.283617	-0.260208	-0.326179	-0.105011	-0.244408	-0.107822	-0.0359087	-0.539924	-0.374674	-0.427801	-0.234985	-0.570639	-0.426437	-0.25724	-0.215036	-0.347784	-0.373555	-0.22239	-0.196243	-0.227295	-0.285073	-0.309979
b0704	-0.141165	-0.301271	-0.317389	0.0348644	0.159895	-0.213152	-0.244018	0.161775	-0.0171196	-0.342905	-0.0101406	-0.214877	-0.0785156	-0.0678743	0.0402457	-0.118324	-0.290072	-0.352518	-0.210089	-0.0697211	-0.146643	-0.00787748	-0.290451	-0.34146	-0.0929957	-0.312197	-0.0138434	-0.0955107	0.0973904	-0.0677844	-0.0782384	-0.17554	-0.325689	0.100905	-0.325842	-0.477662	-0.464549	-0.536968	-0.453234	-0.600275	-0.333763	-0.0788155	-0.30675	-0.416485	-0.362124	-0.576543	-0.480717	-0.428838	-0.705464
b0706	-3.58567	-3.70787	-3.85577	-3.45152	-3.674	-3.39319	-3.57402	-3.63734	-3.99063	-3.71064	-3.5539	-3.44096	-3.87766	-4.32672	-3.7335	-4.11967	-3.8744	-3.60799	-3.78216	-3.42618	-3.90793	-3.49441	-3.23158	-2.89757	-3.27885	-3.37587	-3.92434	-3.94182	-3.7045	-4.00357	-3.67931	-3.56557	-3.54945	-3.74348	-3.72111	-3.38034	-1.28663	-2.32561	-1.38312	-1.99625	-2.16213	-2.36216	-1.81534	-2.14847	-2.0766	-3.85153	-3.62585	-4.03785	-1.56313
b0707	0.232387	0.23869	0.0789826	0.115992	0.0349532	-0.0242017	-0.000848871	0.0973364	-0.0363882	0.0405284	-0.15904	-0.173692	-0.0945506	-0.218398	-0.0150643	-0.313629	-0.361007	-0.385738	-0.113813	-0.185727	-0.15476	-0.342386	-0.422772	-0.706141	0.0931481	-0.00387361	-0.177722	-0.0357337	-0.221143	-0.119274	0.0847126	-0.0379187	-0.0121562	0.0544013	-0.10732	0.0102587	-0.0482781	0.535394	0.113418	0.0666846	0.578962	0.510969	0.160983	0.502987	0.443863	0.0302204	0.308809	0.364883	0.946999
b0708	0.0280745	-0.149708	-0.205211	-0.159852	-0.251969	-0.237687	-0.191299	-0.253154	-0.261577	-0.287943	-0.27217	-0.197437	-0.197123	-0.352894	-0.300476	-0.302207	-0.336315	-0.408526	-0.368381	-0.343928	-0.417913	-0.375541	-0.318302	-0.348282	-0.2147	-0.29936	-0.390489	-0.333622	-0.252138	-0.441487	-0.169557	-0.404831	-0.528522	-0.135579	-0.337196	-0.434301	-0.327715	0.0133303	-0.319586	-0.330619	-0.0122276	0.143946	-0.00840623	-0.0397196	-0.0778194	-0.251993	-0.293273	-0.225657	-0.16784
b0710	0.805469	0.651112	0.612411	0.63525	0.582878	0.500427	0.577769	0.640798	0.564757	0.635689	0.498621	0.634053	0.627696	0.547399	0.46051	0.22111	0.163619	0.243817	0.434981	0.484976	0.544642	0.0856084	0.0302677	0.114039	0.558506	0.550901	0.362297	0.36449	0.456936	0.404606	0.519418	0.43956	0.349748	0.743313	0.437348	0.391053	0.369017	0.102152	0.189453	0.194823	0.466339	0.577975	0.380789	0.237062	0.350131	0.154974	0.392269	0.683566	0.352738
b0711	0.767256	0.748193	0.843642	0.694839	0.838962	0.600981	0.715275	0.633365	0.732107	0.658383	0.674981	0.649075	0.642423	0.620311	0.437046	0.425466	0.394261	0.542896	0.784754	0.661228	0.708372	0.30072	0.431002	0.282064	0.617175	0.693799	0.695106	0.667685	0.673092	0.680844	0.631065	0.596715	0.532098	0.745626	0.569245	0.660741	0.309913	0.732002	0.338874	0.673832	0.544161	0.852777	0.65217	0.474816	0.524542	0.73345	0.948067	0.988383	0.524613
b0712	0.806951	0.69361	0.625034	0.562406	0.646552	0.507426	0.558188	0.518769	0.520548	0.626965	0.487113	0.54525	0.602794	0.58948	0.287007	0.292657	0.28076	0.241776	0.664565	0.435022	0.580988	0.276808	0.275526	0.274687	0.621314	0.432507	0.511771	0.422491	0.602941	0.586364	0.567684	0.480461	0.386108	0.648854	0.491402	0.629924	-0.0243091	0.592512	-0.0923512	0.343984	0.32287	0.587753	0.261155	0.350006	0.379047	0.635724	0.70436	0.890041	0.422723
b0713	0.146407	-0.0370833	-0.079528	-0.169478	-0.029278	-0.13779	-0.158558	-0.311004	-0.0584519	-0.147622	-0.0704689	-0.167576	-0.106534	-0.011043	-0.247761	-0.112934	-0.213515	-0.272221	-0.145665	-0.210271	-0.0409121	-0.319638	-0.271861	-0.304137	-0.119231	-0.137676	-0.0358144	-0.128041	-0.0685124	0.0244287	-0.027044	-0.131616	-0.140817	0.00927221	-0.270026	-0.13227	-0.304271	-0.138881	-0.246296	-0.0384084	-0.172621	0.102847	0.0661518	-0.152792	-0.121344	0.0401534	0.0818702	0.283762	-0.0776098
b0714	-0.0668497	-0.193574	-0.143192	-0.177402	-0.0612847	-0.192142	-0.308456	-0.211186	-0.224582	-0.288847	-0.190513	-0.295211	-0.176269	-0.302754	-0.319183	-0.199612	-0.20485	-0.138425	-0.251986	-0.262219	-0.209776	-0.494424	-0.275727	-0.400808	-0.131078	-0.193683	-0.234929	-0.321038	-0.147156	-0.164667	-0.17714	-0.339539	-0.373514	-0.0204141	-0.260892	-0.3248	-0.381629	-0.128818	-0.412843	-0.264403	-0.287812	-0.16157	-0.243242	-0.369776	-0.387071	0.10734	-0.0333113	0.199714	-0.231381
b0715	0.114998	-0.0636775	0.00822245	0.00238613	-0.148929	0.0353469	0.0119935	-0.196397	-0.0895327	-0.0081401	-0.0292744	-0.00257407	-0.0387869	-0.185471	-0.182881	-0.0390354	-0.0976612	-0.190995	0.00509882	-0.0559881	-0.0466014	-0.340481	-0.209462	-0.318452	-0.0116684	-0.123933	-0.153172	-0.141312	-0.121655	-0.0622097	0.00633525	-0.160365	-0.122282	-0.134103	-0.141983	-0.095899	-0.147628	-0.214593	-0.42315	-0.398868	-0.256442	-0.321938	-0.381719	-0.209561	-0.28904	-0.192937	-0.136177	-0.0489581	-0.294663
b0716	-0.511246	-0.845047	-1.07873	-0.653957	-0.497849	-0.751472	-1.02006	-0.735447	-0.662605	-0.872668	-0.559107	-0.761218	-0.966147	-0.736302	-0.858101	-0.649343	-0.631497	-0.780806	-0.607933	-0.846759	-0.498899	-0.5684	-0.472079	-0.623649	-0.603266	-0.888772	-0.616249	-0.73817	-0.648606	-0.735063	-0.71973	-1.07103	-0.968666	-0.50251	-0.940179	-1.00775	-0.445786	-0.814669	-0.510438	-0.815158	-0.846719	-0.547901	-0.408667	-0.648347	-0.602588	-0.819832	-0.909118	-0.873486	-0.790958
b0717	-0.65861	-0.921116	-1.01857	-0.749325	-0.775693	-0.761701	-1.00214	-0.764008	-0.671548	-0.951363	-0.656974	-0.846106	-0.764168	-0.978175	-0.858644	-0.91678	-0.741178	-0.818476	-0.478907	-0.51648	-0.576337	-0.958555	-0.67449	-0.695259	-0.823668	-0.815757	-0.664792	-0.964294	-0.739016	-0.762052	-0.653073	-0.823397	-0.775101	-0.45094	-0.904315	-0.900575	-0.556281	-0.720487	-0.656276	-0.659411	-0.905363	-0.723593	-0.709534	-0.718892	-0.952503	-0.750715	-0.768639	-0.842722	-0.784967
b0718	0.279571	0.417694	0.316902	0.313878	0.317704	0.140539	0.334091	0.368625	0.448213	0.181427	0.373508	0.188609	0.355911	0.358076	0.29632	0.279973	0.325649	0.348182	0.532913	0.41452	0.359643	0.210276	0.388888	0.112589	0.497704	0.0918798	0.528354	0.434433	0.331311	0.380861	0.622526	0.240116	0.476393	0.641758	0.114093	0.141669	-0.00993007	0.196339	-0.0627669	0.220728	0.137131	0.121701	0.0699485	0.320634	0.128028	0.429742	0.352155	0.45406	0.0719831
b0719	-1.07515	-1.09215	-1.02958	-1.0797	-1.1861	-1.12809	-1.05259	-0.997331	-0.938948	-1.23217	-1.05146	-1.29591	-1.19725	-1.25053	-0.939682	-1.34516	-1.18255	-1.27123	-0.905225	-0.881168	-1.08401	-1.0381	-1.02085	-0.941845	-1.11422	-1.1907	-0.943438	-1.04694	-1.0715	-1.13064	-0.82394	-1.0588	-1.06041	-0.769219	-1.21068	-1.31377	-1.08897	-1.17623	-1.33393	-1.07821	-1.18963	-1.15091	-1.27916	-1.00624	-1.18074	-1.26015	-1.1939	-1.23591	-1.1517
b0720	0.15558	0.351775	0.58587	0.641943	1.03687	1.15837	1.1239	1.15218	1.34358	1.43401	1.02463	1.12824	0.862004	0.767997	0.908802	0.561887	1.28781	1.24792	1.49506	1.47614	1.5019	0.990337	1.15787	1.36697	0.536166	0.731136	0.992444	1.10133	1.21063	1.08271	1.30333	1.21153	1.31809	1.65846	1.3931	1.16878	0.123514	-0.0845955	0.299806	1.04166	0.0960006	1.0155	0.205408	0.431761	0.932401	0.470486	1.04178	0.60345	0.304562
b0721	1.64541	2.10466	2.25174	2.21527	2.66539	3.05061	3.13768	3.27446	3.24334	3.49118	2.98977	2.79828	3.05107	2.93447	2.75334	2.42255	3.3587	3.56401	3.38213	3.20211	3.21416	3.44668	3.64831	4.16243	2.76798	2.72708	2.79696	3.01359	3.02026	2.89817	3.17756	3.2053	3.42153	3.14688	3.15866	2.89006	1.58517	1.16579	1.55023	2.78125	1.80589	2.66092	1.25493	1.97699	2.35188	1.87199	2.1779	1.57154	1.49803
b0722	0.921551	1.57542	1.64763	1.57173	1.92439	2.28606	2.32127	2.34547	2.57413	2.62177	2.05541	2.02342	2.19089	1.82342	2.01032	1.54612	2.44535	2.57204	2.47486	2.47025	2.50206	2.38672	2.50933	2.96019	1.93728	1.94345	2.17656	2.21851	2.29225	2.16358	2.44263	2.39281	2.57887	2.4095	2.43499	2.24916	1.27055	0.481389	1.28813	2.13255	1.30034	1.70182	0.582009	1.39046	1.83192	1.24496	1.42951	1.02987	1.18285
b0723	1.02492	1.48523	1.8957	1.65112	2.34775	2.38193	2.3587	2.31921	2.41334	2.60808	2.19782	2.27293	2.26571	1.97465	2.19715	1.59016	2.38583	2.31269	2.42137	2.5151	2.46721	2.10157	2.15436	2.11977	1.77933	2.02681	2.22686	2.20435	2.21522	2.1235	2.43203	2.25047	2.36482	2.46871	2.40564	2.12873	1.23831	0.667807	1.34077	2.08294	1.19551	1.70732	1.35758	1.2915	1.57602	1.61453	1.93433	1.25024	1.22827
b0724	1.14933	1.46969	1.48667	1.52745	2.05263	2.274	2.21847	2.12823	2.29221	2.51071	2.04497	2.23368	1.97213	1.55967	1.81514	1.29802	2.07991	2.07097	2.19138	2.07684	2.29064	1.92442	1.57372	2.1228	1.55583	1.65529	1.85727	1.9305	1.88775	1.90113	1.98941	2.02247	2.17632	2.14447	2.27127	2.12687	0.815111	0.716139	0.911204	1.70356	1.03757	1.05295	0.170071	1.34533	1.44425	1.80699	2.25413	1.32732	1.12994
b0726	1.17327	1.75697	2.02028	2.01181	2.13386	2.08377	2.06024	2.21115	2.32691	2.33512	2.13735	2.39108	1.85758	1.72941	2.1511	1.57791	1.99313	1.87473	2.2192	2.19158	2.41639	1.6156	1.35317	0.807807	1.71809	1.92446	2.23192	2.24866	2.26556	2.1919	2.23236	2.16986	2.19593	2.41097	2.1963	2.11783	0.804729	0.76508	0.906686	1.81617	0.978841	1.6816	0.748106	1.16275	1.35209	1.34675	1.54695	1.24873	1.75248
b0727	0.740831	1.33568	1.54514	1.75043	1.75436	1.78614	1.86963	1.91787	1.90143	1.92365	1.86687	1.9015	1.36578	1.17751	1.72989	1.32065	1.65341	1.64473	1.99027	1.97013	1.91643	1.29617	1.16235	0.673711	1.13411	1.47902	1.68299	1.73964	1.7336	1.61923	1.7366	1.74424	1.72005	1.70095	1.84103	1.75131	0.198126	-0.163449	0.427004	1.28856	0.451814	0.950468	0.0835072	0.424653	0.75677	0.967394	1.16056	0.848716	0.980434
b0728	0.126021	0.656482	0.931873	1.00181	1.0551	1.14135	1.10041	1.20799	1.22609	1.34654	1.19334	1.32582	0.735935	0.556907	1.00104	0.250549	0.529678	0.453274	1.25516	1.07399	1.24856	0.653549	0.58609	0.158459	0.507812	0.822151	1.0129	1.10951	1.09017	1.12629	0.99747	1.19388	1.08175	1.17601	1.21386	1.13655	-0.333907	-0.598726	-0.00657741	0.628451	-0.154943	0.585361	-0.422135	-0.0687225	0.246154	0.243024	0.234944	0.194068	0.278421
b0729	0.652964	1.04329	1.10358	1.2897	1.37062	1.52457	1.31631	1.47449	1.47318	1.67646	1.55016	1.62928	0.970003	0.975383	1.1704	1.00048	1.0622	1.07807	1.53411	1.36262	1.65197	1.07996	0.96066	0.543313	0.831769	1.18419	1.30619	1.37452	1.24301	1.24387	1.35397	1.42184	1.45717	1.38115	1.54398	1.60242	0.0851928	0.156425	0.275494	0.784159	0.460094	0.770941	0.1045	0.480769	0.677949	0.977467	1.17139	0.815836	0.427192
b0730	0.443984	0.414134	0.462031	0.316969	0.348116	0.436028	0.466997	0.251877	0.316199	0.44191	0.319507	0.352981	0.430878	0.232237	0.38323	0.400948	0.36639	0.418678	0.589581	0.601689	0.398565	0.42723	0.339388	0.39907	0.415427	0.407259	0.496492	0.365908	0.317487	0.399908	0.450272	0.643692	0.477235	0.132518	0.445913	0.344349	-0.00923345	0.179941	-0.0671854	0.188443	0.296834	0.0509382	-0.601038	0.307571	0.228015	0.606844	0.501164	0.551854	0.113635
b0731	-0.274208	-0.395696	-0.509704	-0.379334	-0.387169	-0.339182	-0.345733	-0.39419	-0.311993	-0.53466	-0.400661	-0.463422	-0.310811	-0.550392	-0.139388	-0.34774	-0.412798	-0.384119	-0.25605	-0.208465	-0.568264	-0.435578	-0.56347	-0.616209	-0.404239	-0.449528	-0.18842	-0.163511	-0.394432	-0.539839	-0.297195	-0.134256	-0.350257	-0.186284	-0.449035	-0.659173	-0.732154	-0.765454	-0.59985	-0.605173	-0.595789	-0.56194	-0.862119	-0.649571	-0.636632	-0.54081	-0.550694	-0.526295	-0.826124
b0732	-0.386754	-0.454839	-0.540914	-0.414792	-0.377476	-0.482672	-0.333371	-0.420289	-0.380029	-0.510935	-0.452489	-0.593292	-0.360847	-0.485173	-0.348098	-0.353921	-0.46754	-0.450786	-0.377294	-0.259892	-0.509215	-0.494988	-0.496224	-0.507754	-0.463213	-0.496361	-0.365078	-0.468879	-0.526259	-0.645665	-0.494696	-0.470558	-0.498992	-0.597306	-0.43482	-0.736493	-0.75904	-0.844591	-0.783169	-0.736784	-0.504915	-0.638118	-1.1097	-0.637251	-0.561014	-0.381512	-0.415756	-0.35689	-0.557576
b0733	-0.797469	-0.781961	-1.01136	-1.2938	-1.46365	-1.37593	-1.32432	-1.1827	-1.32652	-1.42787	-1.51823	-1.38266	-0.900366	-1.1624	-1.25069	-1.70671	-1.7857	-1.78426	-1.39084	-1.58293	-1.65539	-2.19012	-2.40638	-2.49804	-0.976443	-1.22108	-1.44068	-1.4582	-1.47391	-1.60819	-1.80637	-1.60824	-1.61533	-1.98856	-1.50395	-1.28622	-1.75112	-1.31175	-1.50616	-1.81338	-1.51556	-1.87469	-2.80968	-1.55459	-1.51261	-1.08304	-0.817525	-0.180943	-1.0296
b0734	-0.791166	-1.0773	-1.15811	-1.26248	-1.43567	-1.48476	-1.31195	-1.34978	-1.47291	-1.46165	-1.56571	-1.51591	-1.11725	-1.43301	-1.36145	-2.13714	-2.12527	-2.03066	-1.58205	-1.63139	-1.76119	-2.11489	-2.13775	-2.06917	-1.05713	-1.36293	-1.53322	-1.62358	-1.63628	-1.72867	-1.90959	-1.73251	-1.8023	-1.8799	-1.55858	-1.30561	-1.81133	-1.57274	-1.50753	-1.86975	-1.39263	-1.75992	-2.84192	-1.49065	-1.44669	-1.15909	-0.909007	-0.345603	-1.3243
b0735	-0.0512936	-0.198328	-0.42603	-0.553359	-0.47638	-0.548238	-0.609231	-0.438373	-0.591583	-0.563712	-0.612006	-0.460265	-0.20384	-0.634854	-0.413982	-0.512544	-0.44252	-0.520481	-0.661892	-0.727905	-0.684739	-0.677714	-0.765567	-0.91116	-0.0740973	-0.437799	-0.499606	-0.524152	-0.715704	-0.789733	-0.879151	-0.685277	-0.712901	-0.839656	-0.415739	-0.261595	-0.882844	-0.673216	-0.740851	-1.03974	-0.675824	-1.26858	-2.08661	-0.536211	-0.671266	0.0751008	0.0938134	0.428316	-1.07873
b0736	1.03714	1.03469	0.91154	0.91435	0.939521	0.912666	0.775198	1.04573	0.908082	0.917541	0.986573	0.935787	0.979377	0.832868	0.788014	1.37124	1.25154	1.20025	0.987683	0.726021	0.996508	1.42057	1.52763	1.6317	1.13027	0.892042	0.994641	1.14954	0.970848	0.708912	0.753179	0.865305	0.974443	0.525502	0.989067	0.993249	0.496951	0.608563	0.622216	0.884879	0.937799	0.943511	0.277337	1.04059	0.988615	1.52466	1.20702	0.961193	0.915681
b0737	0.491936	0.429932	0.504804	0.435562	0.580218	0.406559	0.341106	0.407945	0.435914	0.46295	0.566245	0.484939	0.631126	0.495175	0.442887	0.529228	0.582166	0.393922	0.462618	0.469352	0.42405	1.13194	0.763905	0.869456	0.628362	0.472872	0.501802	0.726842	0.444504	0.289934	0.27487	0.363877	0.554303	0.430053	0.363116	0.66614	0.45283	0.309369	0.29364	0.496535	0.49564	0.446969	-0.4037	0.65797	0.645567	0.854389	0.615675	0.838089	0.131208
b0738	0.406692	0.408329	0.478506	0.391159	0.531553	0.305194	0.265115	0.49376	0.4539	0.437882	0.33198	0.343865	0.449137	0.382914	0.396792	0.725415	0.629079	0.611813	0.489375	0.332359	0.310528	0.935746	0.897429	0.984478	0.428957	0.439059	0.416591	0.522226	0.471334	0.358173	0.418527	0.402393	0.451306	0.439832	0.423721	0.433344	0.525559	0.385	0.437476	0.60989	0.760425	0.720745	0.392948	0.766662	0.698842	1.00737	0.662075	0.595058	0.351517
b0739	0.965736	0.965581	0.873184	0.994286	1.03889	0.846828	0.821486	0.917296	0.819549	0.787405	1.08976	0.898425	0.862822	0.765797	0.941951	1.49099	1.44361	1.1942	0.89837	0.782889	0.816763	1.26847	1.37942	1.1888	0.859686	0.759777	1.0444	0.988554	1.02239	0.832574	0.760898	0.656474	0.900055	1.05326	0.917527	0.915595	0.625733	0.819847	0.710642	0.880128	1.09413	1.025	0.567678	0.96102	0.958944	1.12776	0.885244	0.589451	0.341641
b0740	1.04099	1.06065	0.955023	1.08481	1.05156	0.980179	0.958809	0.961821	0.927141	0.9482	0.966885	0.815759	0.912416	0.823633	0.92914	0.837339	0.953686	0.83268	0.943866	0.95055	0.951821	0.843779	0.765789	0.580939	0.965215	0.911104	0.873107	1.00117	0.852504	0.791459	0.935964	0.80191	0.883172	0.95346	0.955914	1.12222	0.588655	0.525758	0.579351	0.745356	0.666896	0.86869	0.498711	0.649082	0.774455	1.10697	1.06555	1.05294	0.359131
b0741	0.682449	0.685253	0.607253	0.465118	0.530779	0.588956	0.58002	0.641998	0.478178	0.675612	0.542869	0.53084	0.69894	0.588106	0.426154	0.174719	0.159661	0.159812	0.609184	0.398012	0.565536	-0.010695	-0.103064	-0.173944	0.646599	0.631277	0.376852	0.607269	0.479236	0.512292	0.62078	0.372601	0.488883	0.584565	0.480984	0.67152	0.131227	0.158207	0.0927379	0.190215	0.146523	0.142558	0.329363	0.227043	0.248382	1.21444	1.36788	0.857368	0.189398
b0742	0.613013	0.544631	0.435752	0.348119	0.419278	0.397443	0.40793	0.370343	0.390038	0.349976	0.328787	0.502637	0.554536	0.368209	0.430492	0.230887	0.158206	0.0560253	0.311294	0.308939	0.30871	0.00326355	-0.0783857	-0.335982	0.489439	0.413296	0.386045	0.479011	0.332929	0.389431	0.470685	0.285815	0.405009	0.552273	0.425523	0.534429	0.191838	0.00284877	0.0613674	0.228528	0.11981	0.333042	0.268802	0.184901	0.343686	0.79477	0.745485	0.452474	-0.176394
b0750	0.230827	0.0994371	0.0310995	-0.0762204	0.0941755	-0.0670103	0.128857	0.0874961	0.0133446	-0.0332369	0.0800441	-0.0672358	-0.0996121	-0.126916	-0.0379225	-0.0479022	-0.181603	-0.213267	-0.112639	-0.00395317	-0.0544521	-0.0412387	0.0972861	-0.0282119	0.0137124	-0.0699577	-0.125345	-0.0102287	-0.0763906	-0.188975	0.192995	-0.00323121	-0.113516	0.200509	-0.0995326	-0.124841	-0.174943	-0.0140116	-0.200401	-0.225854	-0.0351418	0.197022	-0.0342692	-0.211284	-0.0326936	-0.0867115	0.155589	0.0565382	-0.408218
b0751	0.264137	0.289099	0.0941728	-0.0896114	0.190702	-0.0257443	-0.110496	0.11354	0.254062	-0.0430255	0.11778	-0.0262345	0.126353	0.0661756	0.125436	0.0450851	0.00854033	0.00636555	-0.0227067	-0.022862	0.107188	-0.0354887	0.0498833	0.143039	0.282574	0.0232274	0.117043	0.168366	0.104428	0.0316581	0.117273	0.0505377	-0.152805	0.325608	0.144052	0.0977452	-0.22745	0.0671693	-0.0188826	-0.152695	0.0511338	0.293655	0.149624	-0.0309815	0.0634034	-0.0913486	-0.0496885	0.106509	-0.221527
b0753	0.0929297	-0.0396507	-0.061228	0.0188724	-0.00921722	-0.197596	0.0896153	-0.102777	-0.111847	-0.228694	-0.184339	-0.209422	-0.206072	0.0252401	-0.1035	-0.302714	-0.318469	-0.311121	-0.0939128	-0.142096	-0.137411	-0.310631	-0.437054	-0.568189	-0.264012	-0.0510407	-0.238937	-0.084558	-0.0383852	-0.158815	-0.0356779	-0.234139	-0.194004	0.0619077	-0.252589	-0.440204	-0.459267	-0.188084	-0.432739	-0.569219	-0.0831114	0.0794531	-0.149452	-0.033314	0.0225093	-0.349397	-0.204965	0.0771716	0.00984369
b0754	0.839865	0.670148	0.61935	0.529606	0.619636	0.433282	0.657773	0.583974	0.671626	0.753739	0.678125	0.76956	0.494788	0.510586	0.334626	0.4289	0.508196	0.495512	0.675341	0.65511	0.67514	0.0563673	0.124183	0.0126168	0.619025	0.503132	0.614171	0.538864	0.635347	0.625829	0.608463	0.57378	0.742685	0.845837	0.595045	0.689846	0.27934	0.613945	0.231057	0.657653	0.700165	0.849947	0.544997	0.486697	0.521984	0.473221	0.657924	0.8176	0.4537
b0755	0.0968812	0.0501181	0.0825535	0.0133349	0.0786956	0.0147149	0.104007	0.126719	0.179125	0.172788	0.183963	0.0752491	-0.0189049	0.122033	-0.179576	-0.597167	-0.570447	-0.56462	0.129529	-0.0158284	0.132599	-0.854689	-0.959165	-1.20163	0.00745885	-0.0211276	0.0461382	0.0233907	0.10567	0.0732212	-0.00777094	-0.141	0.0648983	0.291158	-0.0167687	0.0931522	-0.618114	-0.568627	-0.768311	-0.463871	-0.665312	-0.134311	-0.302135	-0.572321	-0.487492	0.204644	0.408944	0.411955	-1.03682
b0756	-0.560315	-0.269869	-0.337525	-0.569912	-0.173407	-0.0798787	-0.274239	-0.291489	-0.0205658	-0.135467	-0.455196	-0.300089	-0.311489	-0.178433	-0.624838	-0.692285	-0.71714	-0.702361	-0.314792	-0.508886	-0.163778	-0.885786	-1.01565	-1.22183	-0.377168	-0.307545	-0.207671	-0.42854	-0.210401	-0.214368	-0.48025	-0.357009	-0.449471	-0.0289029	-0.214368	-0.109841	-0.561407	-0.196386	-0.620012	-0.330108	-0.414295	-0.367346	-0.317831	-0.390621	-0.474939	-0.541433	-0.310668	0.150831	-0.188225
b0757	-0.335631	-0.0816067	-0.0798837	-0.103866	0.115308	0.0687535	0.192985	0.0532111	0.125617	0.176084	-0.199646	-0.125307	0.0224345	0.0481762	-0.0395235	-0.743857	-0.679352	-0.627481	0.141979	-0.00613827	0.0367698	-0.715502	-0.771197	-1.03277	-0.0875809	-0.0549612	-0.0592266	-0.0724365	0.0399971	0.0182016	0.0624923	-0.09154	-0.151734	0.202535	0.0253485	-0.183026	-0.584385	-0.289205	-0.628834	-0.272404	-0.408073	-0.305379	-0.339468	-0.418922	-0.607566	-0.800714	-0.684169	0.101589	-0.28653
b0758	-0.415552	-0.0244116	-0.205764	-0.388191	0.143637	0.0586876	0.108386	0.0377318	0.116843	0.0819013	-0.36085	-0.452737	0.106588	0.216889	-0.157093	-1.1937	-1.11884	-1.10577	0.0181905	-0.207054	-0.00795477	-0.96706	-1.24497	-1.47324	-0.0500908	0.114801	-0.00487681	-0.110928	-0.104934	0.0993673	0.00374555	-0.162377	-0.113146	-0.00431643	-0.0399079	-0.241324	-0.148047	0.0526795	-0.450017	-0.00405124	-0.061792	-0.337168	-0.409454	-0.109701	-0.464434	-0.499736	0.352901	0.552999	0.41057
b0759	0.41131	0.5998	0.717968	0.582642	0.974052	0.872574	0.870336	0.927898	0.850866	0.90856	0.539256	0.347213	0.956206	0.947757	0.752181	0.166438	0.139793	0.240787	0.76856	0.666302	0.683097	-0.365151	-0.352283	-0.672991	0.857195	0.700341	0.852727	0.728842	0.800993	0.914907	0.963599	0.740883	0.674958	0.677607	0.614294	0.496036	0.200899	0.424636	-0.0959216	0.463059	0.476929	0.0678432	0.163425	0.324753	0.00300275	-0.402807	0.389472	0.679789	0.37008
b0760	0.025955	-0.020959	0.0334517	-0.0444723	0.159118	0.0571139	0.0103735	0.195695	0.116263	0.0821394	0.187673	-0.010051	-0.000916423	-0.00496786	0.0437866	-0.0673963	0.108297	0.020705	0.202717	0.23701	0.153562	-0.332833	-0.106394	-0.439757	0.0528564	0.0550445	0.172519	0.117713	0.14592	0.236734	0.284705	0.13718	0.186774	0.232413	0.0776358	0.0922168	-0.17534	-0.0325239	-0.285487	-0.0468203	-0.151072	-0.0374354	-0.122512	-0.017311	-0.142743	-0.107545	0.180129	0.12458	-0.222578
b0761	0.907846	0.765221	0.721977	0.763766	0.769294	0.661603	0.752914	0.711893	0.87259	0.744003	0.743389	0.708965	0.805355	0.871011	0.724418	0.441155	0.532852	0.411063	0.847039	0.674844	0.707993	0.624054	0.543923	0.401812	0.808678	0.728003	0.669443	0.675304	0.747333	0.708524	0.883684	0.605952	0.755021	0.784727	0.615586	0.74883	-0.0397959	0.506993	-0.0536682	0.288325	0.448807	0.189518	0.19399	0.630195	0.348669	0.936246	1.142	0.839988	0.304489
b0762	0.630493	0.531961	0.490464	0.413448	0.259485	0.516285	0.478137	0.599672	0.457967	0.663213	0.528549	0.550073	0.374449	0.23474	0.222861	0.544239	0.67623	0.634083	0.429798	0.126084	0.445946	0.527732	0.399076	0.431673	0.63788	0.542333	0.220732	0.449783	0.406857	0.307034	0.539694	0.367286	0.630824	0.295712	0.444933	0.711494	0.419009	0.517371	0.46087	0.461822	0.589264	0.124709	-0.885763	0.979536	0.778079	0.77497	0.930539	0.391269	0.419745
b0765	0.832375	0.741433	0.631375	0.719376	0.420371	0.64346	0.684316	0.772745	0.639471	0.706447	0.431119	0.631289	0.601731	0.564448	0.702799	0.326402	0.786825	0.634319	0.679506	0.781264	0.800153	0.745032	0.82294	0.820039	0.820426	0.626065	0.740545	0.515738	0.660408	0.433568	0.766505	0.644082	0.830666	0.569453	0.690202	0.644922	0.313909	0.34251	0.257118	0.410074	0.603458	0.369174	-0.310483	0.577339	0.472123	0.480813	0.455978	0.564306	0.212349
b0766	0.975532	0.84797	0.888646	0.83108	0.850598	0.854717	0.876307	0.84001	0.939811	0.79535	0.766889	0.836109	0.875284	0.848687	0.884751	0.282532	0.804788	0.704849	0.888169	0.949069	0.861834	0.755789	0.698315	0.792649	0.986902	0.781684	0.9125	0.880226	0.945231	0.769409	0.818156	0.886246	0.980824	0.90364	0.779823	1.03986	0.272034	0.311275	0.258748	0.364721	0.530661	0.236225	-0.11153	0.582976	0.544952	0.988538	0.959093	0.786451	0.345841
b0767	1.17722	0.942693	0.976933	0.990181	1.04491	0.757505	0.967435	0.851559	0.948559	0.762491	0.904165	0.844025	0.973784	0.756333	0.969346	-0.0083647	0.605112	0.556588	0.986927	0.984533	0.929808	0.246276	0.177356	0.0449913	0.890385	0.802065	0.893368	0.791221	0.893569	1.06791	0.738584	0.813613	0.825891	0.969674	0.947445	0.91291	0.395532	0.850643	0.474791	0.749471	0.907029	0.354555	0.175454	0.939247	0.835571	1.12064	1.28365	1.37089	1.13523
b0768	-0.492278	-0.805477	-0.675294	-0.688575	-0.616297	-0.612169	-0.626547	-0.638258	-0.673679	-0.981988	-0.60903	-0.6592	-0.740574	-0.959329	-0.539435	-1.06325	-0.469138	-0.780457	-0.4489	-0.466214	-0.660423	-0.731423	-0.626418	-0.503443	-0.485267	-0.836476	-0.656849	-0.490417	-0.633118	-0.783332	-0.545638	-0.516751	-0.646063	-0.696987	-0.62861	-0.783606	-0.583681	-0.93778	-0.590435	-0.823513	-0.770738	-0.865813	-1.7542	-0.655817	-0.834113	-0.807888	-0.786067	-0.837841	-0.771518
b0769	0.242927	0.0663828	0.0534944	0.129429	0.111109	-0.0141772	0.0575407	-0.00661236	0.194353	-0.295468	0.0478162	-0.0415444	0.00458077	0.0212035	0.154531	-0.295096	0.139941	-0.0957424	0.292643	0.268366	0.127822	-0.268586	-0.0936671	-0.279443	0.0433981	-0.0826672	0.381038	0.255278	0.0453845	0.00324378	0.115301	0.154103	0.138639	0.368544	-0.0650539	-0.043142	-0.282292	-0.420719	-0.225321	-0.155523	-0.118328	-0.271186	-0.715127	-0.13716	-0.132482	-0.105705	-0.0889898	-0.127494	-0.136269
b0770	-0.333599	-0.724222	-0.432439	-0.500036	-0.407236	-0.469383	-0.51054	-0.469702	-0.389798	-0.647562	-0.56067	-0.549698	-0.507505	-0.386036	-0.376858	-0.450353	-0.645095	-0.537403	-0.319185	-0.173952	-0.297478	-0.800818	-0.623032	-0.625083	-0.411413	-0.696248	-0.36702	-0.383431	-0.525611	-0.530117	-0.388061	-0.298239	-0.556122	-0.393956	-0.286279	-0.534851	-0.380369	-0.977811	-0.451286	-0.533789	-0.6783	-0.83406	-1.09014	-0.628543	-0.684123	-0.580389	-0.627878	-0.464739	-0.546935
b0771	0.635777	0.55971	0.619993	0.595223	0.649511	0.572607	0.609648	0.59657	0.648871	0.467886	0.679971	0.570411	0.606614	0.562352	0.714234	0.594763	0.615367	0.60788	0.67459	0.776196	0.657324	0.62206	0.66418	0.614352	0.571126	0.567299	0.810114	0.652551	0.608536	0.599752	0.617311	0.70289	0.600126	0.680166	0.608095	0.563632	0.176597	0.183242	0.18337	0.319239	0.513065	0.348593	0.0100145	0.39289	0.413263	0.578403	0.464943	0.624863	0.159131
b0772	0.846513	0.855959	0.835416	0.711701	0.811998	0.79756	0.773152	0.865872	0.744471	0.894077	0.823446	0.743362	0.901881	0.659463	0.857732	0.449965	0.555071	0.703459	0.893414	0.872146	0.962666	0.431709	0.350113	0.514459	0.837929	0.951318	0.823016	0.950837	0.882127	0.773423	0.834594	0.887982	0.972845	0.70685	0.958453	0.913562	0.290679	0.291787	0.212991	0.54163	0.417405	0.470179	0.190052	0.505765	0.598974	1.45516	1.26065	0.86116	0.0971322
b0773	0.739242	0.651792	0.632191	0.593387	0.646814	0.623717	0.61624	0.607747	0.515006	0.638392	0.440559	0.553131	0.544445	0.403797	0.524531	0.568678	0.593136	0.565715	0.596989	0.512972	0.537333	0.32729	0.24876	0.248753	0.753399	0.616751	0.467155	0.577346	0.431017	0.528616	0.616213	0.580276	0.526731	0.304664	0.607732	0.492115	0.255492	0.502714	0.367299	0.461691	0.586209	0.453429	-0.249695	0.752948	0.820149	0.726467	0.784351	0.744894	0.731226
b0774	0.913546	0.893158	0.88362	0.881351	0.987774	0.909615	0.920624	0.992098	0.923738	0.852208	0.868294	0.942061	0.843883	0.878431	0.996374	0.82676	0.875731	0.916913	1.0707	1.09876	0.919944	0.813364	0.704766	0.720398	0.796536	0.820766	1.01982	1.01545	0.90525	0.733702	0.953463	0.937527	0.942081	0.871698	0.738462	0.69823	0.261601	0.547477	0.197875	0.632466	0.726043	0.688645	0.318539	0.649376	0.579749	0.778525	0.675927	0.79529	0.26361
b0776	0.661881	0.764458	0.690392	0.886541	0.707324	0.762034	0.875707	0.797816	0.811247	0.69595	0.66896	0.569281	0.712467	0.89695	0.794971	0.646885	0.630366	0.658047	0.916138	0.89791	0.791177	0.623627	0.53385	0.435796	0.78992	0.651297	0.877411	0.853709	0.751839	0.671993	0.720622	0.850229	0.715576	0.670804	0.783826	0.683395	0.0401551	0.499053	0.0077666	0.35075	0.530954	0.678967	-0.042097	0.563333	0.448328	0.793262	0.748117	0.745221	0.472385
b0778	-0.195735	-0.151239	-0.170689	-0.120723	-0.132611	-0.114153	-0.198383	-0.13056	-0.135612	-0.3276	-0.107905	-0.135047	-0.16592	-0.14587	-0.000366775	-0.123114	-0.289047	-0.330648	-0.133508	-0.012017	-0.206364	-0.21153	-0.311624	-0.357249	-0.202736	-0.240614	-0.052095	-0.0599418	-0.212854	-0.221473	-0.0749389	-0.0647713	-0.211815	-0.217689	-0.192983	-0.133736	-0.25313	-0.320934	-0.321677	-0.223428	-0.223097	-0.125762	-0.610749	-0.181499	-0.206689	-0.00781885	-0.161153	-0.114301	-0.315834
b0779	0.665686	0.680336	0.623803	0.938383	0.943044	0.781984	0.324854	0.507942	0.159683	0.633214	0.498809	0.683395	0.667258	0.505788	0.569653	0.917695	0.806159	0.733676	0.597033	0.44632	0.537014	0.89816	0.862467	1.1754	0.729769	0.646354	0.474641	0.684737	0.615846	0.342406	0.298443	0.378962	0.298177	0.456536	0.57205	0.414973	0.623342	0.863017	0.81135	0.838283	0.907751	0.896517	0.473242	1.04723	0.989768	0.11189	0.351258	0.0935055	0.729632
b0780	-0.0394828	-0.102375	-0.192137	-0.343375	-0.181183	-0.309001	-0.353849	-0.17166	-0.137513	-0.247131	-0.242202	-0.139826	-0.226866	-0.418073	-0.266416	-0.191403	-0.199208	-0.250842	-0.286033	-0.265126	-0.373483	-0.0569059	-0.0607232	0.15004	-0.0986634	-0.242214	-0.33505	-0.227808	-0.308502	-0.400784	-0.462681	-0.209846	-0.300879	-0.249375	-0.260041	-0.1609	-0.711112	-0.882864	-0.756948	-0.676582	-0.660261	-0.474825	-1.06506	-0.622461	-0.517024	-0.263534	-0.325642	-0.234788	-1.05095
b0781	1.63342	1.66618	1.71202	1.66232	1.78417	1.66693	1.6143	1.7321	1.75985	1.55637	1.65324	1.71077	1.64516	1.52174	1.68068	1.58953	1.73482	1.69024	1.71213	1.69262	1.69711	1.60454	1.56071	1.14943	1.69589	1.43048	1.71664	1.79804	1.68068	1.6489	1.8077	1.69014	1.64774	1.84971	1.62038	1.6651	1.01774	1.18581	1.4234	1.57686	1.53362	1.63296	1.03914	1.56929	1.52183	1.79512	1.62468	1.19833	1.47092
b0782	1.43964	1.36704	1.33531	1.44619	1.49897	1.29522	1.36768	1.42885	1.44839	1.5144	1.43889	1.48306	1.25088	1.12079	1.24164	1.36526	1.4427	1.64136	1.32062	1.33805	1.25962	1.2502	1.01895	0.428501	1.3591	1.24626	1.32016	1.37325	1.24785	1.19174	1.29725	1.35914	1.36249	1.3384	1.47229	1.5143	0.8132	0.905542	1.12516	1.17582	1.14608	1.46485	0.762032	1.13763	1.31041	1.16792	1.00329	0.835923	1.10501
b0783	0.996167	0.902801	0.957809	1.10326	1.08077	1.00198	1.04872	1.00354	1.06938	1.02398	1.10329	0.954083	0.982482	0.974983	1.01813	0.970772	1.05451	1.07073	1.0284	0.983361	0.968225	0.94415	0.736618	0.309597	0.966797	0.900743	1.01759	1.07891	0.977918	0.868497	1.05065	0.997711	1.01949	1.12541	0.989168	0.99443	0.599432	0.679307	0.604478	0.78624	0.853363	1.06302	0.571378	0.751853	0.81882	0.928789	0.705396	0.596597	0.727383
b0784	0.960944	0.847075	0.893456	0.951587	0.990051	0.850299	0.960128	0.908929	0.948876	0.934029	1.00343	0.91398	0.888278	0.745053	0.943618	0.959549	0.963542	0.880037	0.869607	0.961423	0.757449	0.873407	0.81692	0.377004	0.82191	0.730094	0.854358	0.971139	0.88259	0.781214	0.996081	0.903115	0.830333	0.977193	0.797306	0.799388	0.419027	0.614231	0.448141	0.581283	0.633381	0.853843	0.60882	0.554259	0.573822	0.812219	0.653547	0.480155	0.489864
b0785	1.24514	1.10209	1.10781	1.10164	1.22034	1.19169	1.23411	1.24906	1.2898	1.21212	1.20076	1.14406	1.17312	1.0845	1.13741	1.29612	1.16036	1.2265	1.1514	1.20375	1.1412	1.20456	1.01256	0.546724	1.09817	1.0531	1.14362	1.34525	1.19723	1.27972	1.34553	1.25433	1.16964	1.38135	1.08063	1.13061	0.498374	0.961567	0.67002	0.780629	0.997621	1.06175	0.804998	0.84956	0.842815	1.15715	1.07989	0.816909	0.671628
b0786	-0.152856	-0.212672	-0.455761	-0.610904	-0.47369	-0.501551	-0.476112	-0.357469	-0.371178	-0.406724	-0.52031	-0.464455	-0.395549	-0.639547	-0.589456	-0.639249	-0.536531	-0.623419	-0.707373	-0.664457	-0.595115	-0.460111	-0.518666	-0.305476	-0.32855	-0.455206	-0.787041	-0.473453	-0.602206	-0.612736	-0.558529	-0.494308	-0.648524	-0.389316	-0.521713	-0.438499	-0.733043	-0.425029	-0.700469	-0.629935	-0.360052	-0.314738	-0.523877	-0.448077	-0.477323	-0.462129	-0.0128638	0.262708	0.0189597
b0787	-0.331969	-0.443396	-0.155646	-0.489287	-0.417318	-0.671182	-0.47455	-0.246123	-0.341228	-0.654734	-0.130399	-0.532061	-0.207268	-0.382035	-0.436835	-0.334331	-0.328107	-0.485281	-0.417571	-0.38573	-0.498218	-0.0391233	-0.0557438	-0.323619	-0.235531	-0.592299	-0.495097	-0.328478	-0.46587	-0.543466	-0.252617	-0.39064	-0.418525	-0.231691	-0.614492	-0.63223	-0.522095	-0.432245	-0.529835	-0.64337	-0.22762	-0.243397	-0.348596	-0.624099	-0.587577	-0.522478	-0.596037	-0.633969	-0.683889
b0788	-0.0799985	-0.402021	-0.3335	-0.311041	-0.263892	-0.281891	-0.194932	-0.0645315	-0.243962	-0.551754	-0.230637	-0.325173	-0.12643	-0.135239	-0.0736567	-0.237314	-0.409731	-0.359315	-0.160554	-0.111975	-0.249029	-0.494809	-0.198601	-0.480612	-0.232406	-0.431653	-0.259229	-0.237157	-0.257236	-0.137049	-0.238351	-0.0992052	-0.361873	0.00980388	-0.449765	-0.426993	-0.462988	-0.377458	-0.357356	-0.690089	-0.220751	-0.177349	-0.103098	-0.493654	-0.506419	-0.567107	-0.529474	-0.352451	-0.575014
b0790	0.46228	0.520961	0.461096	0.536051	0.545229	0.371532	0.551218	0.416529	0.443817	0.377825	0.493732	0.367124	0.379094	0.485533	0.204727	0.442849	0.246485	0.289661	0.576563	0.55571	0.349984	0.322305	0.327819	0.0828328	0.396597	0.378354	0.488794	0.574484	0.503626	0.509368	0.489967	0.283972	0.476377	0.659916	0.259868	0.385014	0.142962	0.682464	0.267817	0.337894	0.476546	0.747041	0.563486	0.55507	0.587727	0.345565	0.369072	0.625544	0.535228
b0791	0.689469	0.610799	0.668923	0.383932	0.673531	0.605847	0.626284	0.740458	0.865496	0.763982	0.784025	0.423534	0.695775	0.897641	0.547611	0.829646	0.756996	0.805816	0.700888	0.502806	0.839628	0.838739	0.93041	1.24675	0.791824	0.650959	0.746489	0.833125	0.906209	0.848637	0.756048	0.693484	0.778402	0.768531	0.611181	0.722427	0.129753	0.463379	0.0704642	0.329792	0.375777	0.451609	0.353455	0.453067	0.341694	0.281971	0.452938	0.682915	0.13474
b0792	0.30489	0.224887	0.166696	0.217448	0.256388	0.100962	0.12763	0.0966965	0.226171	0.125207	0.23088	0.180114	0.132622	0.029664	-0.157917	-0.0775087	-0.144733	-0.0822712	0.182178	-0.00678798	0.116957	-0.129805	0.0571176	-0.154654	0.286803	0.0873703	0.11097	0.225405	0.264518	0.182269	0.146892	0.0263161	0.0312293	0.399091	0.10716	0.172098	-0.0138846	0.30666	-0.132162	0.149127	0.186929	0.274494	0.154438	0.20649	0.0805632	0.0329013	-0.00697519	0.0880193	0.297898
b0793	0.040658	-0.0397815	-0.0405686	-0.173918	0.0383788	-0.108015	-0.111164	-0.149396	-0.058201	-0.121952	-0.0755112	-0.178707	-0.127427	-0.0665618	-0.254154	-0.328539	-0.358208	-0.330007	0.00630947	-0.162153	-0.0132332	-0.372429	-0.365508	-0.620274	-0.0362102	-0.249398	0.0486293	-0.0685828	-0.0350947	0.0496784	-0.0314967	-0.142463	-0.116844	-0.0652051	-0.248195	-0.0642672	-0.05734	0.217529	-0.117395	0.0273433	0.0126066	0.211943	0.0198717	0.0767558	0.0691291	-0.022962	-0.115468	0.0548811	0.0367172
b0795	0.134176	-0.0219443	-0.0154201	-0.075481	0.121196	-0.0802075	-0.0516173	-0.109659	-0.0643184	-0.151259	-0.0391718	-0.113209	-0.0219383	-0.0049445	-0.155803	-0.251207	-0.23173	-0.226661	0.111036	-0.0511014	-0.0333969	-0.436413	-0.414168	-0.698597	0.03893	-0.168849	-0.0740181	-0.215916	-0.0955504	-0.0686928	0.0944411	-0.220213	-0.126092	-0.0155217	-0.100641	-0.114333	-0.0853403	0.34458	0.056519	0.194544	0.147542	0.111945	0.0814222	0.228271	0.177406	-0.255666	0.138219	0.244945	0.310521
b0796	0.824848	0.782466	0.819652	0.409862	0.758061	0.663858	0.365996	0.562966	0.728964	0.763084	0.630454	0.643623	0.739528	0.628535	0.49316	0.256292	0.687404	0.41005	0.732501	0.489223	0.648927	0.108719	0.0740245	-0.137751	0.679761	0.653225	0.451042	0.538847	0.544273	0.630303	0.749083	0.537755	0.713034	0.804791	0.665672	0.771106	0.554522	1.11537	0.586122	0.939756	1.046	1.05033	0.762619	1.13987	1.00391	0.444878	1.00212	0.728468	1.28608
b0797	1.31901	1.22803	1.10248	1.09255	1.04499	1.06754	0.910127	0.928203	0.927262	0.791244	1.12293	0.993745	1.02526	1.03509	1.11022	1.00199	0.967132	0.823521	1.09033	1.0097	1.02692	1.17624	1.25671	1.26464	1.10334	0.999148	1.08828	1.155	0.983664	1.0447	1.14173	0.807348	0.862708	0.919057	0.974446	1.12524	0.696644	1.28203	0.672174	0.883713	1.0846	0.871198	0.962693	1.27397	0.923754	1.76746	1.18593	1.04286	0.625962
b0798	0.0479251	-0.0161582	-0.076223	-0.0277442	-0.158723	-0.0213038	-0.156804	-0.0234716	-0.0839913	-0.0208817	-0.128972	-0.267599	0.0663069	0.0107568	-0.0423207	-0.28499	-0.21089	-0.353283	0.00296671	-0.00279664	-0.103472	-0.101998	-0.177795	-0.0233631	0.125967	0.0289563	-0.0456934	-0.134585	-0.108981	-0.0900256	0.095427	-0.151516	-0.0689034	0.0462183	-0.176732	-0.0017237	-0.403336	-0.33069	-0.402111	-0.332669	-0.27037	-0.381885	-0.915812	-0.179776	-0.279677	-0.479513	-0.296445	0.0547827	-0.611671
b0799	1.24373	1.13611	1.11295	1.30674	1.25327	1.22518	0.996506	1.08041	1.11471	1.16918	1.27245	1.0394	1.22365	1.09193	1.15891	1.13885	1.17934	1.20798	1.28461	1.29455	1.16311	1.29972	1.29275	1.44792	1.26154	1.09029	1.20656	1.05524	1.25095	1.0355	1.20844	0.995158	1.03707	1.02351	1.12315	1.22275	1.33972	1.55031	1.16233	1.53904	1.55182	1.41592	0.846487	1.58976	1.31421	0.727087	0.759351	0.627407	1.29325
b0800	0.910985	0.757924	0.656418	0.963929	0.734085	0.866476	0.568754	0.625085	0.61926	0.853967	0.621735	0.635924	0.801942	0.67011	0.674557	0.296987	0.608565	0.591273	0.784061	0.72133	0.715313	0.388196	0.466322	0.290718	0.810032	0.74503	0.683732	0.711272	0.800789	0.595614	0.732999	0.657236	0.691502	0.698928	0.690356	0.742139	0.356983	0.632066	0.347172	0.66898	0.702774	0.516231	-0.0678684	0.769891	0.642172	0.379119	0.740332	0.714675	0.628371
b0801	0.256294	0.0599986	0.125551	0.240554	0.0512147	0.145506	0.153258	0.165988	0.237478	0.0807154	0.161033	0.117877	0.10804	0.151366	0.134392	-0.177256	0.159679	0.0505211	0.283113	0.273892	0.142623	0.091129	0.0325566	0.0830441	0.0408398	0.0864363	0.13218	0.129763	0.193508	0.0493417	0.233495	0.14201	-0.00282528	0.201253	0.0553324	0.0594108	-0.190693	-0.193475	-0.124759	0.0895245	0.0127104	0.014863	-0.543827	0.0422509	-0.0213964	0.0636406	0.277781	0.357823	-0.142967
b0802	1.07443	1.00701	1.06634	1.08157	0.969061	0.984222	0.784556	0.767005	0.746385	0.805698	0.683164	0.942665	0.847363	0.680934	0.727029	0.297416	0.918435	0.853915	0.906563	0.897528	0.876658	0.844652	0.821652	0.758582	0.998987	0.824504	0.833852	0.779249	0.829329	0.61638	0.771762	0.862804	0.703135	0.600941	0.776256	0.947959	0.48572	0.708552	0.676084	0.682418	1.05685	0.797675	0.0896114	0.982968	0.984829	0.956468	1.05021	1.04744	1.02652
b0803	0.101273	0.0588199	0.129925	-0.0154959	0.13498	0.0532872	0.00906955	0.1298	0.15437	-0.0261979	0.0922616	0.0320649	-0.0806905	-0.288547	0.0331383	-0.454981	0.0966622	-0.0211709	0.160542	0.254006	0.210752	-0.0145282	0.0796502	-0.163516	0.201616	-0.0559687	0.0822684	0.278104	0.129936	0.194043	0.326352	0.208524	0.258345	0.326572	0.0841273	0.0942267	-0.0919269	0.0873526	-0.0259592	0.0125556	0.275856	0.00560018	-0.579949	0.311423	0.245416	0.0506006	0.132429	0.296249	0.247392
b0804	-0.592505	-0.563416	-0.545049	-0.42904	-0.434483	-0.43321	-0.368397	-0.164734	-0.162352	-0.224056	0.0182201	-0.456251	-0.605427	-0.522558	-0.263227	-0.43749	0.0237534	-0.117701	0.269134	0.287088	0.330594	0.165346	-0.0244209	-0.30268	-0.507059	-0.295769	0.151987	0.314812	0.00924921	0.181799	0.433673	0.231266	0.378105	0.377906	0.228914	-0.263385	-0.38568	-0.64185	-0.430821	-0.491889	-0.457253	-0.713752	-1.20918	-0.501281	-0.469333	-0.443806	-0.599573	-0.568848	-0.561486
b0805	0.451586	0.289191	0.515525	0.526651	0.582205	0.749709	0.655651	0.800198	1.14079	0.742473	0.820565	0.665118	0.377289	0.709251	1.05006	0.809873	1.04354	0.837119	1.05971	1.22745	1.29233	0.968215	0.794445	0.475388	0.452609	0.601544	1.1816	1.20193	0.991341	0.962188	1.06518	1.29659	1.21272	1.14556	0.848121	0.722921	-0.116447	-0.0682927	-0.121681	0.0941552	0.200228	0.279013	-0.329993	0.288612	0.216346	0.578059	0.102619	0.207632	-0.139891
b0806	0.0599467	-0.277075	-0.0478423	0.0226931	-0.151338	-0.139332	0.00456708	-0.127823	-0.00034595	-0.203776	-0.0514733	-0.0151554	-0.0833314	-0.0144365	0.0689891	-0.342359	-0.0524775	-0.204816	-0.0670195	0.0463742	-0.0114857	-0.205867	-0.224652	-0.324982	0.119567	-0.19888	-0.0588685	-0.00853463	-0.0398013	0.0491692	0.0206091	0.0783196	-0.182561	0.0958249	-0.202012	-0.138961	-0.312301	-0.593291	-0.349234	-0.22902	-0.165827	-0.480133	-0.664252	-0.149122	-0.162425	-0.0646014	-0.0721097	0.101767	-0.232792
b0807	0.772941	0.560964	0.582547	0.77916	0.640195	0.609335	0.60365	0.756803	0.657477	0.594935	0.706456	0.570028	0.589308	0.53936	0.713703	0.858664	1.00334	1.01307	0.839897	0.902699	0.752022	1.07142	1.05303	1.28294	0.608844	0.581646	0.623274	0.706589	0.770168	0.552335	0.675414	0.754589	0.699031	0.602875	0.584991	0.538619	-0.055034	-0.0489308	-0.168276	0.0558479	0.179598	0.242063	-0.369988	0.159898	0.265824	1.05292	0.528834	0.559667	-0.32449
b0808	0.663078	0.401446	0.614147	0.537239	0.472953	0.523525	0.523364	0.484839	0.537473	0.483773	0.48489	0.545501	0.423725	0.262284	0.496299	0.531898	0.470909	0.497926	0.641857	0.619268	0.518013	0.560833	0.519179	0.975215	0.411818	0.414721	0.507659	0.512439	0.384709	0.257795	0.357964	0.579091	0.510558	0.332931	0.481441	0.292899	-0.00732372	0.0874325	-0.0363688	0.347324	0.397139	0.50328	-0.0540686	0.486672	0.351071	0.437226	0.338424	0.374808	0.0631247
b0809	1.04803	0.897883	0.82249	0.668627	0.673706	0.758433	0.640879	0.526193	0.765672	0.747366	0.256486	0.798259	0.675046	0.311733	0.469073	-0.335074	-0.153035	-0.0963381	0.223903	0.216186	0.198787	-0.0727972	-0.108187	-0.144941	0.838635	0.589742	0.383441	0.275349	0.295494	0.284463	0.28041	0.31184	0.255459	0.113024	0.470089	0.558996	-0.53706	-0.391513	-0.308345	-0.399392	-0.159191	-0.44139	-0.863795	-0.214057	-0.0839745	0.296703	0.0964813	0.811856	-0.159047
b0810	0.81689	0.730683	0.59072	0.686737	0.582719	0.670981	0.626917	0.635736	0.551649	0.665909	0.241184	0.576854	0.658747	0.40629	0.451816	-0.250059	-0.0829984	0.0747413	0.4672	0.360857	0.276984	0.094869	-0.00722421	-0.0785002	0.680143	0.834994	0.401002	0.409147	0.393229	0.334839	0.405987	0.517875	0.374456	0.122093	0.553404	0.565026	-0.442003	-0.104904	-0.417654	-0.343846	-0.0749983	-0.190778	-0.542386	-0.066839	0.00145028	0.481769	0.324671	0.943558	0.114799
b0811	0.769795	0.628186	0.503386	0.480642	0.380194	0.422946	0.406775	0.446682	0.479435	0.446579	-0.0215911	0.48599	0.406189	0.118157	-0.0696482	-0.829724	-0.618951	-0.434074	0.121718	-0.0621796	0.0585143	-0.469969	-0.611315	-0.645476	0.659204	0.369967	0.167614	0.116004	0.218343	0.134789	-0.0820138	0.163935	0.229432	-0.0372766	0.333957	0.496072	-0.908649	-0.631212	-0.729723	-0.850937	-0.486758	-0.651864	-0.955642	-0.51703	-0.224532	0.146744	0.0410486	1.08554	-0.22434
b0812	-0.945193	-1.16864	-1.39461	-1.44711	-1.60839	-1.61494	-1.52104	-1.63965	-1.53994	-1.62973	-2.01879	-1.59931	-1.63397	-1.78426	-1.77523	-2.38683	-2.41507	-2.51332	-1.94359	-2.15924	-1.94699	-2.71592	-2.99031	-2.64706	-1.31098	-1.67891	-1.85546	-1.8319	-2.01952	-1.9898	-2.25301	-1.98276	-2.05154	-2.42802	-1.83137	-1.60165	-1.80323	-1.02892	-0.619456	-1.28798	-0.725925	-0.699618	-2.02886	-0.763734	-0.431775	-1.29668	-0.840931	-0.435222	0.17329
b0813	0.347657	0.362671	0.312021	0.31458	0.319131	0.301581	0.3434	0.422713	0.284846	0.176252	0.331216	0.234036	0.284626	0.212058	0.388664	0.307832	0.247455	0.286044	0.292701	0.428601	0.312034	0.437938	0.367756	0.358546	0.260366	0.245462	0.375649	0.457406	0.33123	0.25663	0.229813	0.422144	0.267084	0.0218548	0.242094	0.191451	-0.187774	-0.0327711	-0.13703	-0.0200604	0.074858	0.180569	-0.22279	0.071152	0.00581521	0.472843	0.352254	0.336868	-0.335057
b0814	0.601476	0.424844	0.437074	0.398534	0.443687	0.285713	0.33361	0.42713	0.360737	0.181222	0.224406	0.229386	0.388917	0.222769	0.310027	0.192863	0.0203882	-0.0938179	0.275527	0.193477	0.164196	0.093804	0.0968147	0.0701435	0.391287	0.317271	0.317683	0.50034	0.116764	-0.0250567	0.0786276	0.0716936	0.193444	-0.113418	0.0809683	0.41207	0.136822	-0.165575	0.123402	0.104446	0.156116	0.0411818	-0.716152	0.34641	0.297024	0.659293	1.02236	0.615315	0.640017
b0815	-0.301157	-0.393739	-0.308879	-0.302531	-0.102284	-0.172945	-0.366785	-0.214449	-0.191169	-0.27862	-0.37692	-0.290275	-0.26597	-0.279439	-0.157484	0.288914	-0.0128741	0.0445896	-0.125749	-0.367788	-0.229742	0.405009	0.170779	0.459894	-0.205886	-0.49718	-0.0356936	-0.000752266	-0.0813478	-0.301125	-0.210858	-0.121778	-0.0906181	-0.259662	-0.238447	-0.291953	-0.398979	-0.777066	-0.421116	-0.599407	-0.495596	-0.408552	-0.974074	-0.292677	-0.305422	0.411076	-0.0275255	0.0140886	-0.675948
b0817	0.744608	0.746665	0.791792	0.630393	0.85039	0.65752	0.738867	0.825027	0.797355	0.676549	0.744046	0.653972	0.726077	0.688702	0.838673	0.878866	0.82055	1.04895	0.764082	0.677404	0.745758	1.17673	1.24812	1.11943	0.812909	0.572076	0.919093	0.931357	0.792876	0.744415	0.912992	0.796967	0.737457	0.92217	0.786704	0.649648	0.245638	0.356533	0.311497	0.459952	0.550371	0.734081	0.0396359	0.565225	0.610471	0.95604	0.779301	0.742659	0.126431
b0819	0.349116	0.306757	0.309648	0.261023	0.403501	0.264576	0.229709	0.214712	0.162993	0.230408	0.283045	0.25909	0.178916	0.212733	0.217196	0.707409	0.557389	0.556779	0.269655	0.229786	0.214997	1.12519	1.1239	1.25994	0.422365	0.246965	0.20229	0.478597	0.362928	0.212339	0.207477	0.274336	0.399136	0.439144	0.446771	0.506692	-0.00306342	-0.162533	-0.0179031	-0.17206	0.0816593	0.114183	-0.225285	0.121346	0.320335	1.38348	0.9492	0.722504	-0.0768147
b0820	0.755999	0.824408	0.737537	0.772162	0.94458	0.944243	0.852051	0.921472	0.88007	0.954862	0.941507	0.846521	0.93138	0.88148	0.987767	0.951005	0.9709	1.01994	1.11163	0.885398	0.935468	1.20016	1.19593	1.42559	0.877742	0.903369	0.947077	1.11404	1.12282	0.959161	1.02835	0.91579	0.983898	1.03904	0.855582	0.930446	0.375053	0.611443	0.212699	0.314999	0.54787	0.534903	0.449671	0.534614	0.463444	1.76835	1.38999	0.915956	0.0462408
b0821	-0.185291	-0.214852	-0.335401	-0.20314	-0.0738999	-0.0646413	-0.195526	-0.0718442	-0.0594855	-0.102731	0.064412	-0.16924	-0.11223	-0.0908466	-0.197006	-0.130843	-0.259607	-0.377681	-0.119725	-0.212798	-0.102502	-0.186625	-0.2748	-0.317592	-0.21004	-0.347633	-0.14883	-0.0488721	-0.157969	-0.198638	-0.122984	-0.1574	-0.247349	0.0914957	-0.249753	-0.163307	-0.0482493	-0.0428138	0.0275002	0.00610252	-0.0236445	0.3133	0.269641	0.00920006	0.0404845	-0.085723	-0.0582422	-0.287858	-0.265309
b0822	1.22813	1.09088	0.90976	0.818815	0.766589	0.639074	0.9614	0.985032	0.82008	0.838214	1.05396	1.14036	0.854166	0.729985	0.755227	0.63339	0.599362	0.583937	0.914045	0.69313	0.78436	1.10941	1.00509	0.989636	1.05873	0.880825	0.683228	1.00427	0.690458	0.629209	0.850038	0.69529	0.749657	0.948978	0.87846	1.04941	0.64067	0.813109	0.702282	0.663689	0.872461	1.01445	0.876045	1.01591	0.872862	1.03006	1.13287	0.77522	0.557582
b0824	-0.661915	-0.734083	-0.714865	-0.705726	-0.622454	-0.832126	-0.779912	-0.598549	-0.702573	-0.723308	-0.707986	-0.738529	-0.580048	-0.535127	-0.439007	-0.864673	-0.890593	-0.941855	-0.583456	-0.536521	-0.731753	-0.905945	-0.826847	-1.05649	-0.666263	-0.772277	-0.79735	-0.570584	-0.693388	-0.759577	-0.634156	-0.763565	-0.810042	-0.60642	-0.786373	-0.882312	-0.372978	-0.816073	-0.468287	-0.818762	-0.789176	-0.556052	-0.190892	-0.835278	-0.905538	-0.763367	-0.785208	-0.692217	-0.735633
b0825	0.95275	0.733412	0.79505	0.889076	0.845222	0.680693	0.879783	0.914559	0.937011	0.828734	0.825672	0.768171	0.921029	0.820958	0.816475	0.780413	0.54747	0.724392	0.852977	0.91679	0.813591	0.512248	0.574604	0.406227	0.77478	0.698843	0.758193	0.847351	0.871638	0.584478	0.852282	0.736547	0.753377	1.02678	0.764283	0.621174	0.241473	0.319233	0.0709149	0.221959	0.556332	0.688699	0.483124	0.344667	0.369572	0.383505	0.457627	0.749077	0.0844453
b0826	0.973878	0.903179	0.749868	0.767782	0.831419	0.669405	0.784579	0.58351	0.761034	0.738451	0.718657	0.689507	0.807521	0.871337	0.712279	0.735218	0.561272	0.449418	0.699218	0.589159	0.696146	0.30049	0.367356	0.255867	0.868468	0.699836	0.818335	0.815939	0.68159	0.744319	0.539267	0.49966	0.578886	0.844168	0.610433	0.785084	0.0205694	0.476913	-0.0891457	0.219296	0.3448	0.5737	0.33031	0.327263	0.376838	0.721219	0.779669	1.001	0.0469929
b0827	0.851638	0.726542	0.722835	0.608512	0.704564	0.484308	0.448677	0.422803	0.460068	0.474403	0.413352	0.484329	0.669034	0.584324	0.243333	0.306034	0.153869	0.155143	0.418252	0.190857	0.415531	-0.0540236	-0.0386174	-0.134597	0.663511	0.502076	0.451431	0.289559	0.324856	0.39288	0.309856	0.170822	0.124875	0.356762	0.296865	0.500252	-0.216522	-0.0468279	-0.250798	-0.0445443	-0.123863	0.193088	-0.0738498	-0.0456214	-0.056593	0.434701	0.594106	0.902907	-0.285252
b0828	0.639646	0.556711	0.494232	0.483587	0.551189	0.497556	0.408202	0.481577	0.493181	0.432754	0.443466	0.460419	0.491694	0.355086	0.201987	0.237601	0.185956	0.205827	0.505901	0.370885	0.487086	0.0466788	0.0756509	0.0409457	0.465506	0.469884	0.307162	0.393127	0.419667	0.487312	0.352286	0.230097	0.254719	0.72877	0.51075	0.370896	0.0323468	0.481243	0.117622	0.361946	0.368421	0.696708	0.25227	0.334483	0.450472	0.330492	0.521638	0.562022	0.366633
b0829	0.337925	0.246264	0.315669	0.236994	0.229108	0.19955	0.308374	0.286857	0.26219	0.133987	0.298235	0.175206	0.191586	0.0929369	0.160338	-0.0544697	-0.033733	0.0582619	0.190604	0.198683	0.436523	-0.204091	-0.237074	-0.652775	0.244456	0.231018	0.189375	0.132284	0.307828	0.354467	0.124654	0.146279	0.229185	0.317505	0.180142	0.259501	-0.181738	0.296134	-0.0538403	0.0416765	0.1844	0.350148	0.192314	0.176869	0.231385	0.455539	0.505321	0.667832	0.272505
b0830	0.227431	0.195001	0.139821	0.119512	0.0943897	0.147641	0.0608147	-0.00790135	0.244603	0.00495389	0.242497	0.00329009	0.154391	0.0463695	-0.102339	0.00186393	-0.0858054	-0.0912883	0.0285758	-0.0463228	0.123553	-0.174984	-0.0650881	-0.314253	0.217409	0.0509308	0.115913	0.0931403	0.0784818	0.0497862	0.323728	0.118244	-0.160594	0.295119	0.0744573	0.0987352	-0.120885	0.208912	-0.128118	-0.0632409	-0.00447947	0.126968	-0.0207077	0.0561085	0.0409278	0.202781	0.0693478	0.293656	-0.0258329
b0831	0.266598	-0.0206118	-0.0520979	0.036392	0.0424314	-0.109683	-0.0159443	-0.0316654	0.0213555	0.0134223	0.0308335	-0.0828766	-0.141879	-0.0802031	-0.204083	-0.106244	-0.221624	-0.117456	0.0418945	-0.0495447	0.0663135	-0.310037	-0.213093	-0.412198	-0.0720097	-0.2238	-0.0549596	-0.0218761	-0.14411	-0.0206413	0.0140121	-0.175201	-0.212564	-0.0293894	-0.0948476	-0.147331	-0.277506	-0.126429	-0.439232	-0.256272	-0.226779	0.0411537	-0.145468	-0.112095	-0.171504	0.0770243	-0.202051	0.14575	-0.539048
b0832	0.0256068	-0.206717	-0.181017	-0.190985	-0.100947	-0.244323	-0.275048	-0.190785	-0.132015	-0.410799	-0.13462	-0.181577	-0.273593	-0.384007	-0.301224	-0.431745	-0.252632	-0.334832	-0.148407	-0.225073	-0.215134	-0.361077	-0.346617	-0.664706	-0.175607	-0.3938	-0.264942	-0.15157	-0.330631	-0.191034	-0.0235726	-0.328307	-0.2602	-0.0730323	-0.322294	-0.140622	-0.101095	-0.0384776	-0.395888	-0.254257	-0.205927	-0.159432	-0.326631	-0.0201693	-0.129326	0.0510991	0.0374329	-0.049181	-0.194416
b0833	-0.318077	-0.381543	-0.518112	-0.412003	-0.504872	-0.572474	-0.646268	-0.424875	-0.439204	-0.656074	-0.474871	-0.452282	-0.531317	-0.505641	-0.545235	-0.777888	-0.621968	-0.764658	-0.461564	-0.55503	-0.651988	-0.558311	-0.465532	-0.834328	-0.306274	-0.534738	-0.451486	-0.539013	-0.5941	-0.553084	-0.34899	-0.52653	-0.506081	-0.462322	-0.529987	-0.557965	-0.518854	-0.402231	-0.714723	-0.51514	-0.49473	-0.44778	-0.580902	-0.407714	-0.382539	-0.446444	-0.662147	-0.524823	-0.862547
b0834	0.215328	-0.0375211	0.0201968	0.114942	-0.240274	-0.222417	-0.0866292	0.0039123	0.00635651	-0.0659198	-0.0621406	-0.137526	-0.0227531	-0.056439	-0.0263471	-0.242802	-0.229826	-0.269003	-0.0380685	-0.00253501	-0.199611	0.00502913	0.308626	0.063384	0.131288	-0.10286	-0.0038974	-0.0806045	-0.064316	-0.00841898	0.0477957	-0.225898	-0.228841	-0.0490629	-0.105947	-0.292366	-0.288146	-0.17862	-0.217687	-0.050666	-0.0891855	0.160151	-0.550014	0.0340462	-0.08166	-0.0383154	-0.321682	-0.169158	-0.526485
b0835	1.11317	1.1856	1.1728	1.3315	1.27954	1.12995	1.12518	1.28915	1.31136	1.0619	1.2483	1.08903	1.21425	1.25519	1.34842	1.17473	1.29221	1.17792	1.40446	1.45418	1.30202	1.07741	1.10217	0.904745	1.18549	1.19207	1.36304	1.3006	1.33687	1.2906	1.41219	1.1898	1.20764	1.27095	1.176	0.867111	0.267505	0.448827	0.0690964	0.407328	0.476929	0.510013	-0.0233644	0.563418	0.449392	1.57526	1.04472	0.876609	0.0185444
b0836	0.440495	0.305452	0.3071	0.254465	0.263408	0.17776	0.173082	0.2789	0.545935	-0.00684678	0.45563	0.199424	0.332984	0.473869	0.393264	-0.0351703	0.277686	0.0214819	0.332283	0.484834	0.341916	0.0208594	0.054406	-0.095309	0.259094	0.084834	0.580929	0.31832	0.431689	0.311549	0.479514	0.230034	0.227185	0.440312	0.297299	0.143062	-0.155688	0.0722085	-0.0912272	0.101795	0.253242	0.281809	-0.308375	0.249891	0.0427393	0.338358	0.233974	0.360525	-0.101585
b0837	0.381629	0.194547	0.162361	0.267273	0.00990316	0.171968	0.214938	0.419349	0.296241	0.21283	0.171002	0.0995341	0.156715	0.122081	0.200436	-0.0774935	0.232383	0.245788	0.351546	0.354161	0.101082	0.0823855	0.0974515	0.0745788	0.185384	-0.00842445	0.367815	0.224649	0.265017	0.128259	0.396875	0.253145	0.141755	0.300443	0.169224	0.0848767	0.0585927	0.0218247	0.109271	0.193545	0.139091	0.129367	-0.401858	0.246847	0.210321	0.115585	0.0289268	0.214361	0.0188016
b0838	0.312516	0.202088	0.197584	0.133189	0.119956	0.115342	0.102725	0.205512	0.263818	0.264881	0.221383	0.192565	0.107792	0.0540468	0.175972	-0.348179	0.0697249	0.0260902	0.110595	0.263822	0.134694	-0.0450106	-0.0187657	0.178218	0.229606	0.12137	0.112929	0.100473	0.289701	0.0464888	0.117009	0.194793	0.137394	0.214423	0.174538	0.374732	-0.315107	-0.281319	-0.0426749	-0.114193	-0.167636	-0.201109	-0.764574	-0.0107738	0.0427484	0.188026	0.418576	0.396342	-0.189609
b0839	0.340213	0.195513	0.193632	-0.0126159	0.00431327	-0.0368868	0.141725	0.187693	-0.0226396	0.0854331	0.137509	0.166647	0.233052	-0.296705	0.106584	-0.461139	0.0986801	-0.0465432	0.11141	-0.0919944	0.0464359	-0.0853245	-0.115654	-0.00774104	0.242919	0.103504	0.0412521	0.0313907	0.16675	0.0168142	-0.0369719	0.0289527	0.0462734	-0.0794196	0.0864564	0.165455	-0.252066	-0.227481	-0.240013	-0.134219	-0.165639	-0.544474	-1.01299	0.0606066	0.0560262	-0.0372496	0.164691	0.176119	-0.322575
b0840	0.499803	0.453444	0.445167	0.354591	0.380325	0.349975	0.292603	0.353046	0.300771	0.375081	0.437925	0.491426	0.483551	0.194008	0.365928	-0.143458	0.715929	0.484905	0.276773	0.3185	0.247594	0.440961	0.53387	0.591786	0.462653	0.36951	0.277574	0.292733	0.226592	0.296199	0.361885	0.196288	0.295804	0.309423	0.359933	0.370219	-0.167872	0.0389904	-0.21941	0.0275622	0.192152	-0.0482953	-0.927026	0.227134	0.149807	0.469392	0.460924	0.184948	-0.384875
b0841	0.42464	0.278584	0.43329	0.202264	0.0440075	0.185413	0.272854	0.422676	0.255208	0.329764	0.310959	0.41868	0.274985	0.134743	0.409105	0.556892	1.08547	0.780113	0.414654	0.350051	0.334766	0.889561	1.01559	1.33643	0.500976	0.379962	0.33169	0.369869	0.250818	0.260344	0.239993	0.442336	0.435622	0.259373	0.479032	0.43861	0.287511	0.108772	0.0865659	0.286953	0.281634	0.180971	-0.874614	0.40812	0.324681	0.723763	0.406764	0.286053	0.0484738
b0842	-0.0676475	-0.197635	-0.186913	-0.204256	-0.165818	-0.323798	-0.0938603	-0.100173	-0.118535	-0.174031	-0.0351618	-0.126615	-0.0700887	-0.07304	0.142858	0.391286	0.48815	0.416436	0.00574973	0.0926604	-0.105008	0.475884	0.685377	1.15162	-0.0838373	-0.160776	0.0321449	-0.013891	-0.0164678	-0.13255	-0.0929951	-0.145834	-0.123606	-0.15245	-0.199409	-0.20698	-0.20878	-0.522238	-0.204238	-0.251922	-0.33454	-0.871011	-0.986093	-0.208391	-0.261837	0.636103	0.0217423	-0.295957	-0.825303
b0843	-0.343525	-0.538148	-0.552086	-0.448524	-0.69359	-0.56164	-0.43039	-0.305732	-0.670329	-0.494767	-0.544268	-0.554987	-0.400483	-0.611829	-0.596039	-0.518125	-0.25128	-0.256263	-0.28682	-0.459256	-0.473752	-0.426209	-0.334088	-0.145131	-0.428318	-0.536467	-0.488019	-0.375061	-0.411206	-0.437055	-0.594155	-0.443282	-0.400939	-0.390434	-0.491167	-0.439478	-0.499636	-0.839401	-0.43464	-0.533795	-0.510008	-0.534052	-1.25517	-0.393057	-0.386451	-0.129766	-0.114779	-0.233707	-0.453359
b0844	0.425697	0.211044	0.39417	0.284075	0.27752	0.356688	0.376974	0.408619	0.226112	0.419753	0.158545	0.311733	0.425118	0.164666	0.457474	-0.15767	0.0952006	0.233428	0.410366	0.247768	0.328804	-0.00349384	-0.0509434	-0.129739	0.456929	0.450361	0.320181	0.25721	0.377485	0.273724	0.149998	0.469649	0.296495	0.262082	0.433865	0.29058	-0.271185	-0.208851	-0.141471	0.0309609	0.0565564	0.0847009	-0.506091	0.00652589	0.0940217	0.355634	0.493264	0.534881	-0.133766
b0845	0.650177	0.388795	0.490598	0.521221	0.572478	0.50312	0.701043	0.628665	0.604617	0.595336	0.439519	0.487012	0.596548	0.441538	0.649272	0.36716	0.4537	0.476284	0.657288	0.710799	0.540488	0.35776	0.458726	0.528475	0.612098	0.568384	0.612774	0.566253	0.620047	0.554262	0.618627	0.651796	0.624278	0.321395	0.718505	0.525128	-0.0238878	0.197415	0.137714	0.352689	0.486395	0.230727	-0.412075	0.406381	0.384134	0.549455	0.547335	0.544378	0.113295
b0846	0.0672709	0.141704	0.162517	0.19075	0.200732	0.0743196	0.252466	0.179852	0.264062	0.286895	0.112594	0.0860883	0.240498	0.245676	0.0225038	0.068845	0.139589	0.00839289	0.100588	0.294095	0.135009	0.0484781	0.0284484	0.321681	0.0986201	0.140151	0.222902	0.365845	0.238148	0.198611	0.341241	0.380904	0.208601	-0.0380651	0.20294	0.153008	-0.177233	-0.368707	-0.278436	-0.00473258	-0.0274331	-0.0506616	-0.645101	0.0871758	-0.00665145	-0.0235759	-0.00855526	0.188146	-0.530349
b0847	0.500404	0.446038	0.491673	0.464523	0.431899	0.329555	0.492726	0.555089	0.498781	0.471302	0.339567	0.434568	0.512161	0.442606	0.492743	0.597537	0.48641	0.434776	0.650857	0.59708	0.523155	0.440889	0.443429	0.540253	0.370356	0.344367	0.632881	0.573984	0.545567	0.40278	0.380285	0.534811	0.481543	0.40416	0.424	0.286412	-0.167772	0.0965352	-0.0695981	0.210436	0.307194	0.233581	-0.0468266	0.374444	0.284501	0.507432	0.511262	0.393037	0.00468456
b0848	0.194699	0.093059	0.0349698	0.153246	0.00619827	-0.051522	-0.102844	-0.128422	-0.0422105	-0.162227	-0.152964	0.104177	0.0556475	-0.126258	-0.154252	0.116753	-0.0658884	0.0393734	-0.114316	-0.332616	-0.392209	0.19713	0.242071	0.557964	0.17894	-0.133194	-0.212374	-0.327012	-0.397493	-0.294219	-0.480607	-0.130877	-0.251514	-0.687061	0.00411933	0.0971853	-0.342129	-0.00263724	-0.00142496	0.126158	0.457767	0.306906	-1.07504	0.441407	0.344194	-0.465918	-0.167042	-0.358551	0.219616
b0849	0.182861	0.0900949	0.0699552	0.231139	0.106659	0.0450696	0.188107	0.0814423	-0.0435134	-0.0679098	-0.0176753	0.111418	0.0817986	-0.139213	0.111184	0.0958389	0.014622	0.00236725	0.143615	-0.0951947	-0.0612388	0.0348701	0.154127	0.606864	0.0993397	0.0114468	0.0623271	0.135746	0.0901265	-0.0580616	-0.156603	-0.0363727	-0.0654277	-0.325915	0.0220648	-0.0156456	-0.513849	-0.752368	-0.518482	-0.550624	-0.444079	-0.283968	-0.999678	-0.450814	-0.365877	0.193453	-0.163735	-0.225846	-0.895966
b0850	0.909114	0.79464	0.820962	0.742843	0.808223	0.664848	0.916471	0.96941	0.831266	0.644985	0.680391	0.624205	0.806407	0.673781	0.729911	1.24515	1.12427	1.0232	0.761426	0.632261	0.775612	0.491304	0.343179	-0.0399092	0.853241	0.807123	0.796668	0.84388	0.81817	0.663815	0.548826	0.695159	0.883366	0.812836	0.900432	0.884005	0.337872	0.273009	0.281993	0.372763	0.53503	0.433227	-0.343486	0.74293	0.731081	0.815961	0.855688	0.758235	0.639347
b0851	0.598999	0.581353	0.5033	0.362777	0.556114	0.418279	0.478549	0.585948	0.493774	0.384547	0.458347	0.330851	0.488941	0.441154	0.391895	0.469289	0.354538	0.372263	0.597208	0.496591	0.52363	0.101857	-0.0276733	-0.272842	0.656958	0.574814	0.49307	0.606091	0.498005	0.397721	0.380184	0.528017	0.625568	0.299869	0.607209	0.653951	0.0178184	0.177652	0.0607931	-0.0385667	0.199205	0.0559149	-0.440983	0.454503	0.302716	0.608255	0.750768	0.544198	0.277591
b0852	0.081839	0.0468846	0.101	0.132767	0.126374	0.0335837	-0.0247713	0.164806	0.0675391	-0.0416183	0.0233016	0.00873256	0.0526456	0.0211301	0.0635451	0.271866	0.157541	0.140234	0.0426684	0.07107	-0.00477307	0.079551	0.127521	0.0517651	0.0781753	-0.0786164	0.142982	0.171804	0.0905288	-0.0943454	0.0727343	0.0331432	0.00642526	-0.0805455	-0.0325592	-0.0957411	-0.157984	-0.278718	-0.120013	-0.279974	-0.144903	-0.0328229	-0.438328	-0.0810575	-0.136614	-0.0940988	-0.120061	-0.0780689	-0.19622
b0853	1.1361	1.00544	1.05012	1.01245	1.17565	1.07769	0.817895	1.14857	1.0304	0.990629	0.962318	1.03528	1.07304	0.958048	0.996666	1.08826	1.15874	1.17217	0.896026	0.894059	0.870397	0.987285	0.968029	0.796405	1.27186	0.923467	0.915409	1.10078	1.01568	0.871582	0.94185	0.850869	0.957667	0.97946	1.00031	1.02669	0.356367	0.529962	0.208187	0.539982	0.500085	0.695228	-0.200813	0.976917	0.907187	1.04534	1.2198	1.04951	0.503718
b0854	-0.107882	-0.219761	-0.0374584	0.10101	0.000674599	-0.0679571	0.101998	0.00610312	-0.0500678	0.00913375	0.0578933	-0.106204	-0.118849	-0.183377	0.0333454	0.00946416	0.0413808	0.0562458	0.0915636	0.194479	-0.0539738	-0.0632758	-0.140448	-0.206161	-0.127455	-0.210929	0.0360621	0.157982	-0.0125781	-0.0802183	0.0730484	0.041838	0.00847541	0.238952	-0.0644108	-0.166142	-0.150664	-0.276392	-0.185788	-0.214609	-0.0493863	-0.147185	-0.167985	-0.0910646	-0.243149	-0.109833	-0.212512	-0.114525	-0.397471
b0855	-0.12947	-0.224882	-0.168699	-0.23074	-0.10624	-0.269914	-0.174084	-0.0977591	-0.19938	-0.286105	-0.154495	-0.146003	-0.071444	-0.321305	-0.0188775	-0.136307	-0.13528	-0.142166	0.0044951	-0.182113	-0.146875	-0.261278	-0.296957	-0.468854	-0.111848	-0.273835	-0.0611535	-0.00640521	-0.210504	-0.182559	-0.160206	-0.122965	-0.19582	0.0239919	-0.217383	-0.274918	-0.516438	-0.43565	-0.454587	-0.406086	-0.400569	-0.228204	-0.517928	-0.388817	-0.429175	-0.285658	-0.407543	-0.278198	-0.732919
b0856	-0.104264	-0.174583	-0.257519	0.0010445	-0.0640336	-0.345198	-0.218845	-0.132227	-0.161491	-0.176432	-0.114262	-0.255901	-0.10896	-0.381356	-0.114561	-0.191659	-0.184294	-0.277313	-0.0564765	-0.158704	-0.239734	-0.197989	-0.0510418	-0.301104	-0.212402	-0.306587	-0.0744087	-0.0846909	-0.184341	-0.261285	-0.0171415	-0.178041	-0.102609	0.0525481	-0.314457	-0.357275	-0.306384	-0.380048	-0.276939	-0.332275	-0.258727	-0.163681	-0.140709	-0.395166	-0.490093	-0.374715	-0.463109	-0.515466	-0.683184
b0857	-0.276537	-0.390986	-0.403457	-0.306274	-0.267222	-0.354646	-0.308936	-0.254257	-0.406367	-0.348938	-0.306181	-0.495579	-0.335393	-0.349399	-0.321023	-0.334394	-0.527119	-0.433549	-0.258588	-0.345446	-0.397648	-0.282366	-0.396576	-0.513465	-0.342104	-0.528324	-0.362727	-0.23689	-0.374509	-0.362647	-0.141462	-0.334591	-0.280652	-0.0772589	-0.448339	-0.565204	-0.310314	-0.5485	-0.362137	-0.462402	-0.43765	-0.270798	-0.137068	-0.515678	-0.557699	-0.437678	-0.493228	-0.383172	-0.560259
b0858	0.491699	0.354905	0.470542	0.438196	0.572569	0.289824	0.45812	0.484886	0.440449	0.454581	0.436008	0.40193	0.464945	0.301747	0.460914	0.720708	0.507271	0.401447	0.389665	0.372931	0.329443	0.576257	0.610853	0.558077	0.342641	0.304608	0.350804	0.55543	0.425017	0.392509	0.512707	0.372645	0.369166	0.571726	0.220558	0.1802	0.0520428	0.201152	0.0217018	0.0740091	0.297649	0.315073	0.271557	0.190596	0.188081	0.25718	0.163735	0.238771	-0.0430646
b0859	0.546421	0.554283	0.492417	0.4672	0.590913	0.538162	0.61101	0.600216	0.570569	0.605148	0.586297	0.5348	0.575281	0.524372	0.59695	0.989455	0.930439	0.809794	0.526014	0.594359	0.49357	1.04765	1.14005	1.36583	0.517934	0.449569	0.449006	0.674104	0.559433	0.42162	0.681219	0.584613	0.498973	0.732755	0.393742	0.397978	0.0989531	0.37695	-0.0115612	0.0920169	0.203872	0.36602	0.370891	0.221837	0.23885	0.741268	0.483078	0.437563	-0.0526186
b0860	0.552998	0.417226	0.533804	0.441562	0.5555	0.481272	0.739938	0.67226	0.660414	0.472278	0.759464	0.574294	0.592514	0.62943	0.754325	0.425781	0.456908	0.494818	0.737525	0.802321	0.662456	0.447248	0.416919	0.18509	0.453781	0.555992	0.56083	0.792081	0.662114	0.597847	0.874086	0.746668	0.717874	0.895092	0.639191	0.417245	0.177575	0.40932	0.13356	0.278187	0.35623	0.450852	0.438419	0.327733	0.288726	0.393329	0.410548	0.395541	-0.296781
b0861	0.600933	0.654745	0.552451	0.687516	0.496109	0.475068	0.67637	0.737103	0.505449	0.537636	0.599965	0.438301	0.626827	0.651012	0.646725	0.563027	0.455061	0.676193	0.774036	0.626105	0.668093	0.313889	0.343905	-0.0101652	0.662578	0.740032	0.622543	0.73456	0.675374	0.442973	0.775567	0.634465	0.599955	0.74537	0.606526	0.643864	0.337779	0.357852	0.198619	0.288758	0.464717	0.45311	0.524511	0.57328	0.464537	0.724239	0.546006	0.604398	0.365929
b0862	0.657131	0.715372	0.520749	0.373004	0.634767	0.474541	0.553116	0.65302	0.619353	0.429442	0.626525	0.561507	0.682768	0.649855	0.453444	0.413426	0.361386	0.490482	0.718269	0.629267	0.738597	-0.0892563	-0.241141	-0.541983	0.641652	0.780731	0.561175	0.675641	0.768127	0.521688	0.608951	0.548951	0.427682	0.631946	0.627715	0.79075	0.484993	0.712642	0.247796	0.323819	0.417645	0.490887	0.488026	0.607091	0.395527	0.520318	0.632929	0.551186	0.322464
b0863	0.559858	0.616266	0.590129	0.414135	0.672226	0.531477	0.567447	0.525948	0.448192	0.530951	0.676522	0.33309	0.515231	0.661492	0.403807	0.212353	0.294836	0.168142	0.760846	0.473062	0.623895	-0.222897	-0.289005	-0.803881	0.599609	0.595163	0.72943	0.709171	0.644894	0.700834	0.659665	0.475183	0.484563	0.700693	0.509308	0.602587	0.412897	0.787676	0.238845	0.323912	0.331702	0.491835	0.467971	0.60996	0.528261	0.468095	0.651328	0.598825	0.245016
b0864	0.470807	0.477187	0.457615	0.297643	0.537887	0.336225	0.375069	0.402877	0.4059	0.303041	0.61215	0.213665	0.258828	0.458311	0.421434	0.240173	0.262186	0.202175	0.564868	0.577398	0.585974	-0.151575	-0.332214	-0.825598	0.394641	0.341913	0.610841	0.532802	0.645161	0.622278	0.444004	0.377065	0.446018	0.524177	0.307675	0.535676	0.547999	0.833154	0.387015	0.460425	0.567208	0.62006	0.754501	0.6904	0.65367	0.304643	0.220412	0.274449	0.144735
b0865	-0.257159	-0.580981	-0.585924	-0.614806	-0.5291	-0.589468	-0.56042	-0.618715	-0.61577	-0.665271	-0.789223	-0.717352	-0.703637	-0.685628	-0.919647	-1.03665	-0.92762	-0.865973	-0.690587	-0.798377	-0.722591	-1.51665	-1.46099	-1.67107	-0.60054	-0.673041	-0.694328	-0.732311	-0.786848	-0.638316	-0.889379	-0.899499	-1.00521	-0.736514	-0.845853	-0.85784	-0.718446	-0.139886	-0.204885	-0.491699	-0.209502	0.0957476	-0.279481	-0.15649	0.0191032	-0.492072	-0.150374	0.0723662	0.575452
b0866	0.159801	0.127571	-0.0783741	-0.156901	0.0094807	-0.0872035	-0.0788053	-0.0153224	0.0321091	0.00145125	-0.0357811	0.0179586	-0.0437404	-0.106034	-0.299426	-0.197561	-0.248026	-0.19321	-0.127253	-0.290046	-0.0401374	-0.448141	-0.316708	-0.32831	0.0653384	-0.150303	-0.143175	-0.226122	-0.00660098	-0.0290322	-0.114305	-0.184482	-0.148601	0.0313851	-0.0160818	0.0258051	-0.208221	0.113157	-0.182597	-0.0224471	0.0595687	0.155182	-0.0616581	0.0752517	0.0820772	-0.272218	-0.228741	0.191679	-0.000951479
b0867	0.814102	0.614433	0.636036	0.61054	0.73975	0.532451	0.700199	0.585168	0.649871	0.608933	0.67149	0.655735	0.529496	0.605797	0.533423	0.642285	0.486074	0.566251	0.647841	0.626141	0.601783	0.406868	0.531257	0.459078	0.664407	0.533274	0.608831	0.589854	0.555237	0.644223	0.841007	0.47746	0.496886	0.741937	0.416173	0.518765	0.116071	0.658471	0.121402	0.355151	0.540252	0.543642	0.48087	0.67915	0.413974	0.421538	0.632919	0.591077	0.2803
b0869	-0.0614812	0.0364104	-0.171706	-0.342492	-0.247136	-0.229863	-0.236465	-0.190451	-0.142009	-0.0925915	-0.252689	-0.176386	-0.14813	-0.185164	-0.247507	-0.710019	-0.603654	-0.59344	-0.117421	-0.318202	-0.259329	-0.517816	-0.381025	-0.63951	-0.0980029	-0.142898	-0.221359	-0.26311	-0.229884	-0.0805684	0.00622151	-0.330286	-0.343251	0.0228283	-0.212393	-0.270052	-0.481722	-0.162141	-0.477848	-0.286536	-0.319636	-0.229666	-0.17072	-0.145133	-0.315859	-0.23494	-0.271993	-0.17769	-0.359713
b0870	0.74754	0.520571	0.533533	0.498614	0.300661	0.501909	0.5738	0.603317	0.502342	0.600751	0.512647	0.486412	0.520489	0.622456	0.41597	0.332646	0.235674	0.162459	0.617657	0.59908	0.551905	0.243289	0.213517	0.207862	0.465192	0.435528	0.422367	0.45559	0.430958	0.481467	0.716679	0.365215	0.460747	0.492572	0.50299	0.508595	-0.0974084	0.274908	-0.0117403	0.184293	0.281735	0.299842	-0.225476	0.430968	0.263713	0.370618	0.389809	0.519385	0.279544
b0871	-0.0249528	-0.180407	-0.404353	-0.109032	-0.256831	-0.25238	-0.370979	-0.190989	-0.253783	-0.41762	-0.250904	-0.333178	-0.348321	-0.293317	-0.444054	-0.661546	-0.57333	-0.666169	-0.215093	-0.268277	-0.364497	-0.640952	-0.815516	-0.781934	-0.219832	-0.340799	-0.360335	-0.364559	-0.276666	-0.315591	-0.177717	-0.336494	-0.427349	-0.212964	-0.359889	-0.505752	0.185663	0.889159	0.782472	0.40125	0.643098	0.652584	0.012337	1.07727	0.994505	0.0618702	0.116607	0.248058	1.67986
b0872	0.206119	-0.149054	-0.0227016	0.0541	0.0254254	-0.0265909	0.14822	0.0115881	0.0686002	-0.173585	0.0829299	-0.111989	0.122569	0.138995	-0.0593301	-0.135277	0.0137251	0.0379823	0.177728	0.091584	0.0321039	-0.0865322	-0.151656	-0.197373	0.0633753	0.009812	0.282723	0.108138	-0.00536308	0.248246	0.315373	0.102691	0.0035563	0.184973	-0.0514631	-0.10779	-0.25763	-0.183326	-0.323497	-0.106938	-0.110728	-0.0721567	-0.61939	0.0578905	-0.13091	0.0896076	0.108826	0.152593	-0.189942
b0873	0.41741	0.30264	0.0769025	0.190837	0.14921	0.240998	0.291771	0.253443	0.371065	0.222361	0.233998	0.0790762	0.376771	0.285751	0.271098	-0.243608	0.118585	-0.0657787	0.377409	0.40146	0.295721	0.0117411	0.0836406	-0.0322422	0.263797	-0.0729424	0.426414	0.28416	0.2659	0.122364	0.374563	0.133456	0.148236	0.340452	0.110757	0.0353689	-0.107154	-0.24563	-0.0748045	-0.158762	-0.0552495	-0.0691018	-0.66718	0.0659559	0.0265238	0.390252	0.209419	0.311396	-0.00649246
b0874	0.412894	0.315746	0.243747	0.15801	0.234608	0.375167	0.365232	0.495723	0.425841	0.286106	0.369567	0.323742	0.20318	0.262472	0.338789	0.0242309	0.684711	0.427657	0.404928	0.557114	0.437629	0.372115	0.451862	0.566547	0.405867	0.277924	0.39484	0.298798	0.377955	0.277039	0.325957	0.30828	0.346296	0.413851	0.338836	0.217357	0.00273977	-0.163408	-0.013405	0.124485	0.103515	-0.107233	-0.44041	0.177074	0.0758191	0.682975	0.55135	0.302976	0.0472539
b0875	-0.238805	-0.43153	-0.426643	-0.411383	-0.439673	-0.341317	-0.225957	-0.257952	-0.226532	-0.371919	-0.29285	-0.456466	-0.457691	-0.516658	-0.238948	-0.629469	-0.347672	-0.439832	-0.239881	-0.188615	-0.342454	-0.151868	-0.19119	0.198269	-0.342167	-0.462556	-0.19808	-0.390659	-0.266683	-0.381782	-0.318	-0.301128	-0.318446	-0.262818	-0.453816	-0.479636	-0.533157	-0.523666	-0.441556	-0.305613	-0.432838	-0.616222	-0.883559	-0.288952	-0.400428	-0.321184	-0.353061	-0.376133	-0.494678
b0876	0.238238	0.0873288	0.0706997	-0.0847378	-0.0655585	0.0021619	-0.00286569	-0.037646	0.114354	0.0211914	0.121206	0.097368	0.143126	0.0211293	0.140852	-0.226293	0.0526835	-0.156452	0.0679292	0.156731	0.0926055	-0.00792328	-0.121484	0.138246	0.249835	-0.00497412	0.208187	0.123502	0.0534559	0.11524	0.148933	0.0733834	-0.02646	0.177919	-0.00190347	0.0429279	-0.182974	-0.00423138	-0.141495	0.0382442	-0.0260823	-0.354869	-0.851353	0.0731469	-0.0649134	-0.021575	0.318103	0.23063	-0.199328
b0877	0.9935	0.857914	0.779794	0.444337	0.443547	0.518609	0.46377	0.519956	0.473817	0.515814	0.523211	0.894474	0.665498	0.465246	0.6713	0.618598	0.875676	0.723736	0.579212	0.457404	0.567429	0.672019	0.80429	1.07944	0.840673	0.724747	0.523279	0.537667	0.560333	0.463942	0.51748	0.479418	0.601421	0.564927	0.693364	0.959343	0.0705849	0.157055	0.0443035	0.326434	0.306386	0.217262	-0.864546	0.444975	0.410065	1.60149	1.3457	0.729657	-0.0625275
b0878	0.073339	-0.153402	0.0119334	0.0900246	0.0567886	0.0935313	0.0717265	0.0433344	0.161831	-0.0120771	0.121979	-0.0864125	0.0111331	-0.0057956	0.207297	-0.165827	0.00869113	-0.01036	0.211331	0.161399	0.108495	-0.243828	-0.0349463	-0.0548404	0.0305958	-0.0951994	0.12672	-0.0172114	0.00623689	-0.0584674	0.0129233	0.0446245	0.0347833	0.192666	0.0141742	-0.10617	-0.254246	-0.244169	-0.298748	-0.116473	-0.0514252	-0.580752	-0.455441	-0.104503	-0.0911367	-0.0519799	0.020911	0.114117	-0.237505
b0880	-0.590972	-0.58808	-0.44952	-0.614042	-0.482302	-0.218513	-0.254039	-0.0986366	-0.231796	-0.0524602	-0.360327	-0.605623	-0.467159	-0.538559	-0.417177	-0.645055	-0.435706	-0.358896	-0.305995	-0.467547	-0.308515	-0.237241	-0.211634	0.0949233	-0.212971	-0.186403	-0.476873	-0.465656	-0.409378	-0.393527	-0.523209	-0.162988	-0.241267	-0.475617	-0.326772	-0.439327	-1.47063	-1.39378	-1.1834	-0.95054	-1.07163	-1.12157	-1.64934	-1.12421	-0.779179	-0.854645	-0.471568	0.0836483	-1.00933
b0881	0.0167753	-0.0725146	-0.222917	-0.10415	-0.0506767	-0.0866948	-0.306388	-0.156339	-0.224125	-0.271721	-0.354462	-0.179571	-0.0820771	-0.389008	-0.077097	-0.266069	-0.173932	-0.227427	-0.254347	-0.495809	-0.223795	-0.305207	-0.299192	-0.210816	-0.011776	-0.124347	-0.219815	-0.411296	-0.164926	-0.26519	-0.264171	-0.188676	-0.214525	-0.106825	-0.0986958	-0.181733	-0.463193	-0.350531	-0.312481	0.0485818	-0.060756	-0.0779065	-1.01622	-0.121995	0.0835582	-0.138456	0.0207054	0.304763	-0.375593
b0882	0.0330083	-0.0741071	-0.011402	0.105478	-0.0505848	0.0663433	0.0462877	-0.0198084	0.0422403	-0.14869	-0.0674562	-0.0568176	-0.0378164	0.0345968	0.136809	0.161737	0.131864	-0.155217	0.0509092	0.0303359	-0.0481382	-0.0420213	-0.0340287	0.125351	-0.0369648	-0.163953	0.00100753	-0.00508515	0.0315041	-0.166938	-0.0509832	-0.0983874	-0.0452728	-0.255744	-0.0635711	-0.00520785	-0.263859	-0.213552	-0.165587	-0.0591872	0.0537437	0.168396	-0.32796	0.046115	0.144678	0.231401	0.372115	0.586052	0.0503055
b0884	0.875196	0.701238	0.792285	0.791604	0.801846	0.8108	0.663263	0.675084	0.527669	0.692752	0.617413	0.802989	0.717364	0.675261	0.547989	0.763676	0.77118	0.721428	0.674741	0.46125	0.66309	0.796636	0.757352	0.738473	0.87294	0.803269	0.785222	0.872917	0.742707	0.599611	0.65912	0.795712	0.784889	0.468802	0.632921	0.814149	0.0722285	-0.0597486	-0.112284	-0.0655486	-0.0130308	-0.106002	-0.240213	0.210335	0.285251	1.2971	1.01536	0.370704	0.061378
b0885	0.477677	0.334308	0.211482	0.247479	0.147234	0.242391	0.235271	0.358676	0.128241	0.287717	0.100627	0.337932	0.386246	0.132654	0.268454	0.220037	0.176173	0.241267	0.247022	0.173108	-0.0724414	-0.00754504	-0.0487347	0.0238993	0.369748	0.125725	0.13605	0.142296	0.141141	-0.131401	-0.111065	0.101667	-0.0435239	-0.301125	0.159205	0.150224	-0.46732	-0.306041	-0.262614	-0.167273	-0.193142	-0.0854953	-0.687256	-0.148349	-0.0886715	0.141622	0.0993088	-0.190071	-0.347938
b0886	0.362614	0.216233	0.169488	0.0670583	0.121606	0.0473698	0.0675538	0.14262	0.0522119	0.00609538	-0.0132256	0.191816	0.200125	-0.00541474	0.0101571	-0.164776	-0.112239	-0.132708	-0.0678455	-0.0960547	-0.0534484	-0.331629	-0.44736	-0.594275	0.274606	0.0670125	0.0695015	-0.0377299	-0.052916	-0.0858676	-0.209442	0.0235009	-0.0951797	-0.423827	0.134932	0.20147	-0.303182	-0.185263	-0.361584	-0.0861113	-0.0924309	-0.048516	-0.781997	-0.0461049	-0.155579	0.0235847	0.0399059	0.0603232	-0.143777
b0887	1.23799	1.24374	1.11554	1.06065	1.10826	1.05699	1.01643	1.05619	0.839515	0.946241	0.923762	1.0909	1.13736	0.961003	1.00911	0.920724	0.847095	0.94321	0.863749	0.893286	0.910695	0.583967	0.525576	0.354742	1.26352	1.0854	0.889756	0.982902	0.990555	0.859424	0.713128	0.947504	0.823247	0.88994	0.980307	1.08543	0.327253	0.500638	0.20106	0.537198	0.77234	0.657827	-0.503818	0.760848	0.752528	1.14053	1.13584	1.03256	0.518764
b0888	1.16371	1.19731	1.14909	1.12728	1.27702	1.22074	1.14634	1.24221	1.27347	1.24362	1.24217	1.14479	1.20605	1.14976	1.2122	0.935767	0.935155	0.921261	1.19658	1.16863	1.15357	0.853674	0.779757	0.656887	1.12664	1.08817	1.23429	1.17907	1.19768	1.04043	1.20619	1.16414	1.0887	0.977109	1.1733	1.10602	0.770589	0.714304	0.70749	0.876155	0.818837	0.946777	0.657343	0.96014	0.937803	1.3291	1.51849	1.06184	0.434496
b0889	0.525462	0.478217	0.342335	0.440712	0.480729	0.46502	0.402995	0.756937	0.715609	0.663641	0.597032	0.562426	0.48033	0.512501	0.542303	0.147791	0.247568	0.229986	0.605466	0.455839	0.698885	0.574983	0.478821	0.573683	0.526727	0.482128	0.55963	0.679063	0.513973	0.457327	0.594775	0.650097	0.772141	0.625274	0.812797	0.706618	0.59581	0.395331	0.415876	0.688457	0.652471	0.610835	0.00342849	0.78883	0.771686	0.705301	0.993186	0.958519	0.463998
b0890	0.962333	0.916902	0.938394	0.875384	1.04213	0.780646	0.55915	0.766804	0.71493	0.898269	0.703477	0.823813	0.948509	0.811121	0.899939	0.579192	0.609767	0.570544	0.726704	0.78258	0.795856	0.598455	0.765013	0.510516	0.985173	0.662528	0.742071	0.896203	0.707857	0.74816	0.76541	0.755833	0.62371	1.02616	0.895866	0.96843	0.743372	0.77991	0.492012	0.866526	0.817859	0.870787	0.578181	0.839857	0.82666	0.495368	0.287499	0.28422	0.768504
b0891	0.80381	0.680669	0.599705	0.859432	0.79197	0.634539	0.491928	0.566916	0.497205	0.600511	0.640213	0.564942	0.566046	0.596339	0.65191	0.439246	0.468911	0.554357	0.56555	0.545506	0.528831	0.545813	0.409033	0.221987	0.758917	0.635959	0.59682	0.681333	0.587738	0.513085	0.601346	0.546248	0.687325	0.745767	0.701722	0.898207	0.689469	0.580446	0.552343	0.510937	0.745649	0.622683	0.323968	0.703322	0.814973	0.681612	0.625851	0.614516	0.625849
b0892	1.03563	0.938294	0.820629	0.985994	1.11955	0.972114	0.702713	0.648808	0.560889	0.864018	0.820629	0.971133	0.944442	0.663986	0.839193	0.640483	0.651108	0.599089	0.788092	0.741717	0.599108	0.83179	0.866255	0.482338	0.939021	0.751477	0.712247	0.847693	0.797535	0.715349	0.791406	0.716141	0.688878	0.798297	0.732283	0.900746	0.494154	0.635125	0.423352	0.579613	0.614644	0.703156	0.550257	0.68288	0.682932	1.02863	0.61414	0.486789	0.226879
b0893	0.912173	0.829803	0.650285	0.617283	0.745112	0.662148	0.564777	0.615763	0.719037	0.83777	0.699959	0.764113	0.732716	0.447597	0.448651	0.280104	0.289336	0.207409	0.557873	0.418583	0.525096	0.142168	-0.127016	-0.239804	0.712725	0.696307	0.283612	0.690459	0.338391	0.382983	0.744066	0.393108	0.530729	0.683844	0.671147	0.625606	-0.0012055	0.215397	-0.106265	0.0796161	0.0685101	0.261646	-0.0108232	0.142642	0.17097	1.09072	1.47667	1.16595	0.299726
b0895	-0.883204	-0.856367	-0.776542	-0.865966	-0.784676	-0.962131	-0.809822	-0.810079	-0.929129	-0.905646	-0.889326	-0.953409	-0.888882	-0.936365	-0.861423	-0.690123	-0.955025	-0.99181	-0.902449	-0.710482	-1.00048	-0.987737	-0.850301	-1.00927	-0.831624	-0.986312	-0.872809	-0.884364	-0.933604	-0.980101	-0.686184	-0.857703	-0.877304	-0.647844	-1.04066	-1.21396	-0.771815	-1.11575	-0.963451	-1.10786	-1.03738	-0.907486	-0.861704	-1.14568	-1.01781	-0.960513	-0.923502	-0.808149	-1.16102
b0896	0.388141	0.305345	0.335275	0.310666	0.475231	0.403883	0.442629	0.458846	0.482835	0.325045	0.349678	0.425139	0.403732	0.341902	0.464934	0.415271	0.33635	0.201821	0.275841	0.513992	0.288826	0.317758	0.393614	0.254194	0.427405	0.260755	0.424594	0.482448	0.307639	0.269774	0.548247	0.33435	0.313194	0.574704	0.15745	0.0907894	0.116003	0.277299	0.110772	0.0981041	0.234919	0.330563	0.286688	0.0780744	0.062954	0.209928	0.178268	0.259555	0.0891128
b0897	0.180454	0.0500017	-0.0630949	0.0412245	0.114562	-0.122213	-0.0906809	0.134081	-0.0832415	-0.105543	-0.180305	-0.112871	-0.189316	-0.101945	-0.163091	-0.265296	-0.295438	-0.353907	-0.0831304	-0.178094	-0.216035	-0.304764	-0.333985	-0.628107	-0.0481999	-0.104703	-0.0571416	0.0555634	0.0418532	-0.136361	0.0912491	-0.0294519	-0.271694	0.143125	-0.195859	-0.271798	-0.0857643	0.186771	-0.00227996	-0.191307	0.175096	0.209028	0.0751555	0.1313	0.161637	-0.0730212	-0.0179632	0.139125	0.236705
b0898	-0.0466164	-0.0509749	-0.125697	-0.0171324	-0.0825195	-0.161176	-0.057194	-0.0794947	-0.00701947	-0.127493	-0.0777436	-0.197147	-0.077185	0.0223798	-0.0114402	0.199228	0.129431	0.00379534	-0.137225	-0.0910762	-0.0524944	0.317397	0.319455	0.395756	-0.0267102	-0.165604	-0.0627063	0.0913333	-0.113072	-0.179472	0.0524124	-0.0971465	-0.0660106	0.0745663	-0.148033	-0.188481	-0.240334	-0.343164	-0.316508	-0.390269	-0.165192	-0.0107121	-0.00586759	-0.208721	-0.223706	-0.0649006	-0.16957	-0.0981333	-0.358418
b0899	-0.128788	-0.0371661	-0.142645	-0.144292	-0.114652	-0.164113	0.0532589	-0.0141817	0.0903156	-0.0700404	0.00537829	-0.216856	-0.0770551	0.0610603	-0.179271	-0.277604	-0.0255339	-0.232224	-0.0805302	0.0561708	-0.160092	-0.0403601	0.0580572	-0.217166	-0.152299	-0.0166846	-0.106744	0.0610342	0.0859177	-0.040893	0.15303	-0.019439	-0.119643	0.125126	-0.174726	-0.379049	-0.536908	-0.673385	-0.63867	-0.725834	-0.720751	-0.403111	-0.434899	-0.815316	-0.671731	-0.646897	-0.805304	-0.375127	-1.07749
b0900	-0.043329	0.0674915	-0.0206896	-0.112698	0.127392	-0.135445	0.24176	0.097742	0.226197	-0.0375489	0.0734128	-0.108032	-0.0125222	0.0380995	-0.437801	-0.00730001	0.0746311	-0.209954	0.130559	0.105638	0.0112013	-0.121054	-0.122023	-0.239196	-0.0471111	-0.0804757	0.239928	0.0961215	0.295549	0.248653	0.10421	-0.0208549	-0.117334	0.351756	-0.020742	0.0466425	-0.297408	-0.042042	-0.283354	-0.161067	-0.197806	0.107151	-0.0715201	-0.145405	-0.275377	-0.0541944	-0.0732268	0.146749	-0.346405
b0901	-0.0946045	-0.150268	-0.188961	-0.21433	-0.284303	-0.20265	-0.00596368	-0.027088	-0.263765	-0.138812	-0.110611	-0.300877	-0.179018	-0.381825	-0.343999	-0.252033	-0.291383	-0.275719	-0.106611	0.0280654	-0.162872	-0.378812	-0.327318	-0.133423	-0.184877	-0.271568	-0.030759	-0.196091	-0.0230536	-0.013027	-0.215526	-0.149839	-0.183444	-0.174012	-0.351662	-0.318028	-0.746312	-0.692131	-0.808536	-0.802167	-0.49401	-0.63558	-0.495287	-0.739392	-0.771432	-0.233233	-0.575707	-0.459831	-1.17021
b0902	0.568222	0.324967	0.200423	0.0886561	0.227948	0.167641	0.189316	0.0485483	-0.0394231	0.104274	-0.101362	0.056185	0.184851	0.136914	-0.0886277	-0.338669	-0.387372	-0.389239	-0.0752864	-0.312782	0.0104496	-0.332415	-0.381818	-0.609866	0.363642	0.107412	-0.0186615	0.0493203	0.111057	0.0863865	-0.153697	-0.200179	-0.111028	0.0214521	-0.09017	0.112253	-0.648438	-0.0320688	-0.468883	-0.56408	-0.0960281	-0.188309	-0.479939	-0.0820409	-0.0642214	0.280643	0.412396	0.571805	0.427411
b0904	-0.0547011	-0.201626	-0.207467	-0.389624	-0.0913784	-0.276299	-0.264866	-0.274184	-0.406548	-0.343419	-0.487733	-0.539863	-0.22265	-0.278184	-0.368488	-0.46852	-0.433842	-0.515451	-0.349971	-0.478352	-0.394159	-1.16556	-1.47638	-1.7759	-0.117043	-0.287541	-0.302003	-0.438834	-0.302965	-0.251527	-0.185874	-0.505554	-0.493912	-0.437866	-0.390436	-0.323179	-0.615456	-0.223048	-0.661859	-0.664309	-0.332377	-0.715716	-0.930327	-0.364369	-0.475491	-0.831781	-0.895995	-0.282898	-0.183223
b0905	1.29373	1.45142	1.49301	1.51785	1.689	1.56812	1.58201	1.61972	1.51107	1.47842	1.5414	1.28736	1.4869	1.57157	1.45056	1.61672	1.51138	1.64533	1.68954	1.81429	1.59033	1.30535	1.3687	1.16724	1.49497	1.53564	1.62684	1.63789	1.63331	1.66414	1.7764	1.48032	1.60412	1.57841	1.57657	1.63898	0.875393	1.09465	0.510055	0.900137	0.67095	0.817961	0.962211	1.06322	0.818585	2.17487	2.09998	1.32843	0.353669
b0906	-0.540639	-0.781773	-0.781179	-0.682991	-0.812395	-0.921265	-0.835368	-0.786127	-0.796695	-0.806646	-0.807317	-0.865191	-0.973596	-0.908249	-0.936393	-1.02666	-0.966296	-0.943784	-0.875137	-0.797488	-0.869402	-0.897184	-0.773213	-0.861828	-0.784381	-0.899378	-0.860581	-0.882613	-0.927587	-0.694449	-0.752728	-0.978055	-0.844783	-0.69483	-0.950202	-0.86851	-0.718517	-0.394465	-0.643524	-0.709856	-0.497804	-0.637276	-0.322569	-0.321483	-0.506972	-1.02127	-0.939241	-0.741954	-0.652868
b0907	0.791808	0.601762	0.425425	0.321758	0.0593033	0.22336	0.211336	0.197233	0.189646	0.25909	0.158967	0.511375	0.395275	0.250041	0.047952	-0.192767	0.0574728	-0.217292	0.185405	0.0618382	0.223554	-0.183706	-0.258304	-0.341768	0.541539	0.339985	0.166587	0.146084	0.162589	0.26687	0.259191	0.0401695	0.0490653	0.350577	0.401937	0.641977	0.000655502	0.395072	0.102852	0.282831	0.119418	0.40264	-0.113333	0.346154	0.493549	0.716249	0.763708	0.875282	0.00813354
b0908	0.492192	0.359846	0.329989	0.395052	0.296461	0.168388	0.237755	0.309158	0.269961	0.339243	0.295277	0.323767	0.179414	0.305939	0.320073	-0.217389	-0.0507887	-0.189358	0.212419	0.191435	0.20194	-0.321583	-0.251274	-0.552988	0.284565	0.0981272	0.359147	0.256049	0.283499	0.377915	0.278384	0.291012	0.0763762	0.318439	0.326309	0.463401	-0.178478	0.0526011	-0.0829217	0.00626304	0.00460646	0.152473	-0.507028	0.239679	0.146626	1.04062	0.693971	0.676357	-0.274273
b0909	-0.0357843	-0.160624	-0.167018	-0.142078	-0.263294	-0.13394	0.0075797	-0.104361	0.00490856	-0.179744	-0.117962	-0.247849	-0.13395	0.0165327	-0.154196	-0.308081	-0.190583	-0.288119	0.0391994	0.0737633	0.0185961	-0.220039	-0.214995	-0.185553	-0.0800248	-0.24735	0.0241791	-0.13554	-0.132775	-0.0659656	0.0393023	-0.13246	-0.0774037	0.0202702	-0.229574	-0.135987	-0.314631	-0.220089	-0.382684	-0.125714	-0.0148507	-0.0198213	-0.552037	0.0392757	-0.178266	0.013627	0.0575792	0.0852764	-0.237973
b0910	0.970676	1.00684	0.833151	0.87625	0.918121	1.09039	0.921694	0.919595	0.90695	1.01733	0.847103	0.876402	0.923452	0.999292	0.794391	0.677092	1.29752	1.30079	1.09455	0.86511	1.13702	1.66453	1.73864	2.07467	1.00032	0.937844	1.06613	1.05477	1.09906	0.708394	1.02601	1.06618	1.20616	0.896185	0.916769	1.2216	1.30584	1.01373	1.04709	1.18737	1.17814	0.664401	0.338584	1.50776	1.22653	1.54191	1.11535	0.787395	0.782846
b0911	0.932021	0.88428	0.971549	0.904378	0.929394	0.897953	0.955825	0.990747	0.894352	0.918992	1.01917	0.80107	0.993358	0.932831	0.99512	0.438406	0.840597	0.84456	1.01623	1.05514	0.9047	0.594445	0.707917	0.606849	0.960936	0.927022	0.996557	0.929761	1.01202	0.876678	1.05345	0.882703	0.979015	0.916505	0.95892	0.888856	0.744438	0.550065	0.664855	0.753418	0.547421	0.551552	0.328924	0.827125	0.694462	1.20139	1.23762	0.836666	0.422544
b0912	0.946957	0.977185	0.904189	0.713671	0.926772	0.737385	0.83288	0.962719	0.82239	0.758288	0.852782	0.841686	0.838338	0.633753	0.76749	0.383462	1.14986	0.929067	1.01511	0.647757	0.89355	0.877523	0.763035	1.01174	1.05223	0.905212	0.83829	0.899355	0.901549	0.806539	0.893363	0.841613	0.964328	0.850648	0.968282	1.03941	0.37122	0.355656	0.329476	0.419855	0.495816	0.104611	-0.321871	0.800156	0.825854	1.39563	1.35291	1.00494	0.413278
b0913	-0.486271	-0.815144	-0.784092	-0.864419	-0.671594	-0.623362	-0.612309	-0.782796	-0.792368	-0.666671	-0.660121	-0.703443	-0.66734	-0.858756	-0.688776	-0.937863	-0.550821	-0.588065	-0.62777	-0.721983	-0.714098	-0.514654	-0.345113	-0.295209	-0.730866	-0.715136	-0.733624	-0.681539	-0.689999	-0.533965	-0.62581	-0.691152	-0.728698	-0.417683	-0.802021	-0.620688	-0.841145	-0.848144	-0.882718	-0.930474	-0.787249	-1.20782	-1.45411	-0.822466	-0.812029	-0.577695	-0.737883	-0.709737	-1.07998
b0914	1.24881	1.35364	1.23747	1.13929	1.15572	1.38949	1.23724	1.38551	1.16066	1.27359	1.29164	1.23126	1.35983	1.06559	1.5272	1.32507	1.70796	1.62231	1.39228	1.2844	1.26449	1.53604	1.5411	1.45242	1.43484	1.38177	1.42358	1.28718	1.25763	1.25346	1.42758	1.32484	1.183	1.23431	1.28709	1.0635	0.602642	0.69316	0.373113	0.618995	0.635935	0.604457	-0.377364	0.81798	0.828548	1.66991	1.35778	1.13268	0.342951
b0915	0.63897	0.546196	0.430168	0.32236	0.333372	0.504362	0.343705	0.411702	0.345835	0.427959	0.411764	0.422086	0.537792	0.384277	0.544045	0.50688	0.670161	0.667317	0.57055	0.412037	0.405241	0.566711	0.56374	0.669772	0.594839	0.395803	0.541414	0.478957	0.345656	0.416467	0.420038	0.530323	0.424666	0.374005	0.491271	0.557057	0.15828	0.246148	0.0879966	0.301897	0.324809	-0.178025	-0.392627	0.417867	0.251457	1.03707	0.680122	0.287197	-0.0166426
b0916	0.450981	0.175079	0.131942	0.276702	0.167531	0.351371	0.0882473	0.107321	0.119598	-0.0277892	0.208263	0.331422	0.314567	0.0092881	0.319649	0.314812	0.416563	0.149772	0.204682	0.219044	0.0504711	0.376932	0.446108	0.325746	0.367269	0.209117	0.151139	0.177655	0.0345503	0.163932	0.221056	0.244493	0.0876127	0.127334	0.0778376	0.0940805	-0.444736	-0.428239	-0.395132	-0.307617	-0.167157	-0.32701	-0.679756	-0.108459	-0.0125276	0.197288	0.126917	0.0528585	-0.473943
b0917	0.576055	0.430761	0.358415	0.489056	0.358508	0.382362	0.504472	0.455328	0.305459	0.456293	0.364952	0.375426	0.366402	0.244317	0.388766	0.0392378	0.0668806	0.0574674	0.416427	0.282303	0.370844	0.0885401	-0.0681155	-0.112667	0.435217	0.39553	0.306835	0.308507	0.259982	0.230862	0.163906	0.347401	0.187909	0.130773	0.230952	0.367809	-0.130278	-0.543604	-0.163868	-0.109605	-0.0641245	-0.0721876	-0.455245	-0.100996	0.00209501	0.0797741	-0.0096516	0.3183	-0.501482
b0918	0.665784	0.551825	0.622356	0.621633	0.650642	0.557727	0.558688	0.766863	0.487184	0.676872	0.493481	0.565315	0.620316	0.342302	0.554443	0.36283	0.564228	0.430143	0.726297	0.524118	0.523543	0.0928267	-0.0901965	0.135458	0.617612	0.544521	0.481367	0.424635	0.412179	0.386901	0.452489	0.450907	0.530893	0.391129	0.576813	0.677292	-0.0342896	0.0838011	-0.00648989	0.0935474	0.197308	0.0314125	-0.315752	0.246616	0.278752	0.579838	0.705596	0.519571	-0.187164
b0919	-0.249791	-0.47166	-0.427069	-0.430829	-0.35569	-0.40594	-0.504992	-0.373794	-0.512683	-0.458065	-0.597417	-0.538205	-0.385525	-0.462085	-0.333979	-0.398159	-0.422319	-0.546225	-0.528601	-0.483024	-0.591345	-0.578595	-0.489056	-0.311371	-0.369942	-0.577987	-0.493602	-0.583221	-0.536005	-0.534356	-0.489422	-0.452701	-0.546422	-0.662186	-0.524883	-0.567484	-0.668702	-0.856554	-0.648116	-0.633708	-0.696644	-0.75033	-1.17619	-0.674224	-0.640966	-0.557289	-0.535226	-0.398041	-0.858023
b0920	-0.0555585	-0.15708	-0.158021	-0.0980546	-0.158027	-0.183768	-0.124773	-0.0499255	-0.157583	-0.0683185	-0.151554	-0.181689	-0.108935	-0.275499	-0.0931616	-0.192473	-0.16226	-0.0686942	-0.0333855	-0.0167642	-0.212466	-0.214168	-0.219992	-0.134797	-0.110209	-0.311924	0.013881	-0.0900328	-0.103035	-0.185709	-0.125066	-0.0942107	-0.23536	-0.0520714	-0.19016	-0.37035	-0.571797	-0.618622	-0.631481	-0.539351	-0.461903	-0.484428	-0.597857	-0.511717	-0.518155	-0.227825	-0.219369	-0.212719	-0.742004
b0921	0.450009	0.504065	0.315174	0.384292	0.382771	0.455215	0.397881	0.366154	0.406689	0.536552	0.259677	0.367378	0.517428	0.405685	0.405105	0.299251	0.405718	0.42176	0.370183	0.443805	0.291212	1.04702	0.837216	1.16845	0.465233	0.430364	0.481138	0.314444	0.404037	0.379728	0.292789	0.430238	0.442455	0.150012	0.528467	0.641615	0.190787	0.177061	0.129178	0.370871	0.396892	0.31696	-0.228502	0.476766	0.524682	0.837763	0.829666	0.551589	0.521994
b0922	0.830016	0.824886	0.758211	0.962688	0.86217	0.850215	0.872721	0.916142	0.837409	0.930688	0.775395	0.796647	0.843164	0.767146	0.880854	0.508527	0.631225	0.739092	0.773777	0.769803	0.820454	0.942394	0.909423	0.86318	0.894828	0.710356	0.943703	0.835614	0.834863	0.736027	0.307554	0.823033	0.822577	0.258126	0.845176	0.784228	0.436163	0.663314	0.433678	0.58439	0.713101	0.754538	0.00218168	0.707602	0.666897	0.853028	0.55461	0.577466	0.56293
b0923	0.409862	0.387622	0.25419	0.497923	0.419467	0.44874	0.447069	0.417728	0.368594	0.369362	0.27138	0.323264	0.28554	0.196461	0.376514	0.365518	0.455848	0.394401	0.333098	0.457299	0.163647	0.478195	0.365529	0.337254	0.264221	0.220398	0.336752	0.284266	0.39757	0.29423	0.230997	0.366425	0.159168	0.254644	0.33421	0.300192	0.147753	-0.175243	-0.106724	0.134837	0.0985771	0.189056	-0.55577	0.223559	0.184904	0.710175	0.544724	0.376764	-0.0353746
b0924	0.784633	0.745074	0.561088	0.707722	0.763528	0.79237	0.618705	0.808226	0.711793	0.831825	0.594008	0.693381	0.735343	0.625093	0.638196	0.464246	0.439541	0.472213	0.709974	0.627915	0.618265	0.407142	0.414474	0.348694	0.909974	0.6398	0.773684	0.656849	0.715068	0.378805	0.69605	0.683499	0.600073	0.513778	0.709694	0.672725	0.424028	0.373834	0.186656	0.195229	0.416372	0.374867	-0.0257974	0.528691	0.461743	0.899135	0.934242	0.666979	0.0913513
b0925	-0.0488943	-0.240239	-0.348103	-0.365698	-0.317505	-0.365688	-0.371368	-0.165689	-0.386754	-0.326133	-0.508592	-0.342668	-0.131943	-0.367086	-0.26799	-0.526144	-0.411852	-0.548184	-0.34255	-0.288642	-0.452376	-0.28935	-0.092229	-0.166872	-0.0512969	-0.353427	-0.339756	-0.372781	-0.346982	-0.511126	-0.445002	-0.352193	-0.417689	-0.502328	-0.230549	-0.361613	-0.758986	-0.64527	-0.639069	-0.618848	-0.385036	-0.47582	-0.969406	-0.439341	-0.39011	-0.20164	-0.0743972	0.0705719	-0.460405
b0926	0.215146	0.257358	0.200635	-0.116586	0.161171	0.0766381	0.0901077	0.33451	0.280916	0.287756	0.0746293	0.117165	0.168066	0.166832	0.0842647	0.120503	0.157681	0.287363	0.209526	0.0379871	0.103986	0.26419	0.450372	0.572882	0.348129	0.242085	0.210463	0.279438	0.135324	0.136286	0.1047	0.177297	0.269796	0.25845	0.383931	0.384488	-0.286962	-0.559603	-0.34	-0.292645	-0.207417	-0.1801	-0.784976	-0.186873	-0.0365666	0.463209	0.591419	0.53857	-0.177363
b0927	0.933749	0.831355	0.856696	0.829647	0.851791	0.682181	0.906127	1.08336	0.849144	0.874437	0.845332	0.877424	0.907326	0.772889	0.903459	0.84619	0.854278	0.782163	0.894818	0.662535	0.859319	0.71768	0.619133	0.795196	0.993079	0.904377	0.923604	0.871803	0.750113	0.771398	0.810629	0.799259	0.667567	0.978224	0.759659	0.860777	-0.175666	-0.135568	-0.169867	-0.0377917	0.0269728	0.203024	-0.360197	0.0999717	0.267136	0.702379	0.661887	0.781781	-0.290477
b0928	0.511635	0.543375	0.426372	0.495507	0.517831	0.545016	0.506618	0.538941	0.516736	0.620162	0.326129	0.56897	0.539137	0.367719	0.322961	-0.565754	-0.483961	-0.363406	0.30444	0.265448	0.427603	-0.31838	-0.379481	-0.346085	0.541928	0.407616	0.265925	0.455145	0.336624	0.289244	0.187279	0.371787	0.272177	0.550234	0.466921	0.660568	-0.675241	-0.629295	-0.652139	-0.55737	-0.513857	-0.271395	-0.684476	-0.614451	-0.391007	0.544748	0.801029	0.828214	-0.461043
b0929	-0.302269	0.0867063	0.0683845	0.0866602	0.362937	0.366033	0.48883	0.520097	0.648269	0.790079	0.441952	0.409305	0.279951	0.251987	0.296262	-0.454047	-0.217947	-0.0851714	0.42645	0.467437	0.559969	-0.0805793	0.0957781	0.110378	0.167848	0.288241	0.333568	0.460604	0.232716	0.385603	0.5971	0.469853	0.571468	0.87906	0.60783	0.339633	-1.96897	-2.2785	-2.25347	-1.46571	-2.00256	-1.69551	-1.87533	-2.13273	-1.95903	0.0281821	0.506994	0.471236	-2.43793
b0931	0.53586	0.506843	0.369513	0.278591	0.447798	0.252379	0.379974	0.339839	0.361313	0.410979	0.318856	0.430281	0.391552	0.315701	0.433652	0.554167	0.42255	0.559729	0.282415	0.27339	0.296823	0.650061	0.602136	0.538553	0.390376	0.373164	0.288896	0.525537	0.45282	0.213535	0.360154	0.275352	0.240742	0.413405	0.271812	0.339289	0.285784	0.341611	0.35992	0.215809	0.294952	0.437933	0.486271	0.282098	0.413465	0.442104	0.462953	0.307054	0.0509954
b0932	0.336975	0.189456	0.241039	0.217654	0.442717	0.341243	0.35514	0.285293	0.39478	0.32267	0.12493	0.26841	0.351306	0.297157	0.30753	0.0457186	-0.0384872	-0.0265456	0.202948	0.320576	0.201897	-0.148905	-0.210369	-0.40047	0.27301	0.0946056	0.174138	0.24638	0.20303	0.250917	0.438306	0.266514	0.198719	0.466319	0.250044	0.145645	-0.130888	0.189816	-0.107157	0.124279	0.170545	0.412327	0.121233	0.102148	0.163145	0.383319	0.783544	0.784803	0.347808
b0933	0.124	-0.140208	-0.0908679	0.0529194	-0.105177	-0.257751	-0.0637249	-0.0533211	-0.141138	-0.0217527	-0.141371	-0.0021658	-0.0601967	-0.0838694	-0.0952398	0.088763	-0.058205	-0.0648585	-0.218591	-0.0431617	-0.201769	-0.0995741	-0.138955	-0.264107	-0.00383449	-0.109423	-0.100599	0.00848635	-0.058205	-0.170351	0.00350577	-0.00211768	-0.231653	0.0815476	-0.224187	-0.348647	-0.301151	-0.242655	-0.45467	-0.417084	-0.197489	-0.0605781	-0.0529584	-0.257284	-0.32979	-0.438444	-0.454816	-0.222513	-0.828615
b0934	-0.275901	-0.3743	-0.292578	-0.301273	-0.309585	-0.402938	-0.284494	-0.25822	-0.280906	-0.352367	-0.299997	-0.34474	-0.285626	-0.212393	-0.190794	-0.199608	-0.405007	-0.42307	-0.226414	-0.159829	-0.421204	-0.355711	-0.524597	-0.630421	-0.369123	-0.33804	-0.38538	-0.159243	-0.209796	-0.396273	-0.0972792	-0.376207	-0.309743	-0.0500501	-0.460169	-0.503191	-0.224619	-0.586736	-0.428617	-0.574586	-0.436843	-0.289745	-0.20579	-0.555261	-0.602235	-0.444893	-0.535002	-0.299936	-0.646002
b0936	0.115112	-0.0149138	0.0425546	0.00511138	0.188321	-0.100908	-0.0556906	0.0372348	-0.0142301	-0.168638	-0.063256	-0.0866968	-0.0420278	-0.132248	-0.24691	-0.225219	0.0792324	-0.190181	-0.0239047	0.138262	-0.0710646	-0.187939	-0.226013	-0.390261	-0.101164	-0.269571	0.0216976	0.0274632	0.035105	-0.0114316	-0.0768454	-0.0843319	-0.145539	0.0646473	-0.182875	-0.114049	-0.0201376	-0.0472117	-0.331956	-0.270764	-0.342455	-0.0282973	-0.05361	-0.240351	-0.230158	-0.0306008	-0.14291	-0.0801279	-0.372562
b0937	0.118117	0.169163	0.00282118	0.095486	0.299204	0.120697	-0.0474142	0.0363981	0.100364	-0.00208772	0.0110873	0.0138728	0.0329566	-0.0888022	-0.0810123	0.0143143	0.0879972	-0.0508928	0.155496	0.081763	0.0925096	-0.148541	0.0327937	-0.131383	0.210981	-0.0423655	0.183489	0.211224	0.131286	0.324674	0.0450322	0.103574	-0.0725441	0.182708	-0.0513194	0.0942848	-0.141725	-0.0372561	-0.241844	-0.202069	-0.153445	0.0832729	0.207821	-0.190845	-0.171348	0.0220465	-0.0386359	0.0778415	-0.0599524
b0938	-0.0650996	-0.239043	-0.212721	-0.17811	-0.105247	-0.194367	-0.113296	-0.131012	-0.150589	-0.0465984	-0.231609	-0.217483	-0.110595	-0.296507	-0.164341	-0.273668	-0.186327	-0.33848	-0.0802803	-0.145065	-0.0175776	-0.342137	-0.239437	-0.264224	-0.0640664	-0.193592	0.0553088	-0.153696	-0.135547	0.0347584	-0.0381086	-0.14552	-0.307209	0.0473126	-0.304856	-0.197454	-0.510172	-0.190607	-0.399717	-0.345182	-0.283342	-0.176152	-0.249974	-0.360578	-0.227151	-0.220594	-0.37931	-0.230142	-0.618429
b0939	0.599306	0.422177	0.331121	0.442058	0.736275	0.364115	0.255413	0.639798	0.643749	0.362828	0.707912	0.184486	0.554292	0.374442	0.364556	0.360978	0.541889	0.362533	0.655808	0.584409	0.537546	0.301685	0.399403	0.0634431	0.607097	0.526799	0.629098	0.556705	0.536258	0.646543	0.774339	0.541359	0.4084	0.826167	0.427332	0.324162	0.0911871	0.481453	-0.179879	0.142142	0.398307	0.437029	0.529381	0.286545	0.203807	0.585106	0.417707	0.343341	-0.119695
b0940	0.380493	0.0124692	0.161443	0.128851	0.218751	0.18222	0.1704	0.23011	0.181998	-0.0675012	0.117422	0.10588	0.140674	0.155487	0.111059	0.0684785	0.327603	0.162067	0.404116	0.375495	0.274538	0.164349	0.325021	0.131222	0.253923	0.107602	0.246481	0.269056	0.258662	0.243969	0.367292	0.241592	0.145342	0.232709	-5.16975e-05	0.0847547	-0.007919	0.00719633	-0.20559	-0.191822	-0.0873338	-0.035821	-0.0568822	-0.0942326	-0.0156735	0.000321128	-0.0404496	0.0992113	-0.328714
b0941	-0.0479602	-0.107948	-0.0646072	-0.0224271	0.0347758	-0.0606971	-0.0754782	-0.219034	0.116314	0.0926348	0.0257917	-0.236102	-0.102332	-0.0726602	-0.121795	-0.0916524	0.0296336	-0.101939	-0.0230975	-0.04186	0.100375	-0.0748682	0.0930611	-0.150608	-0.101611	-0.167846	0.123798	-0.00323126	-0.0342492	0.0802149	0.183148	-0.0663393	-0.0411966	0.174387	-0.0919276	-0.0800301	-0.397259	-0.122637	-0.413859	-0.381673	-0.378032	-0.059249	-0.160319	-0.18331	-0.220499	0.0168185	0.00614292	-0.0100643	-0.351875
b0943	-0.516929	-0.650999	-0.640386	-0.377267	-0.644101	-0.693948	-0.521575	-0.61629	-0.598956	-0.611139	-0.520083	-0.667625	-0.612006	-0.570187	-0.610507	-0.470886	-0.439685	-0.60139	-0.556088	-0.594199	-0.603954	-0.592763	-0.547287	-0.512768	-0.563752	-0.590102	-0.551585	-0.560394	-0.500161	-0.498547	-0.317231	-0.739694	-0.623209	-0.439727	-0.749491	-0.642202	-0.977227	-0.726568	-1.00433	-0.858812	-0.759378	-0.629457	-0.520923	-0.685454	-0.778808	-0.623251	-0.678527	-0.540665	-1.10355
b0944	0.11542	-0.0788286	0.0590634	0.112358	0.0272934	-0.182417	0.0467587	0.0362915	0.051839	-0.0973915	0.0828374	-0.107766	0.0443565	0.059543	-0.0262332	-0.124306	0.0472439	-0.0876477	0.190183	0.203207	-0.089427	-0.0459519	-0.0449276	0.0204163	-0.0721601	-0.114875	0.0409998	-0.0419141	0.10543	0.123874	0.168963	-0.00333347	-0.139706	0.108006	-0.0803556	-0.171922	-0.479	-0.243794	-0.397807	-0.352353	-0.254029	-0.194994	-0.478644	-0.197313	-0.283083	-0.00607339	-0.0440882	-0.0497965	-0.496235
b0945	1.79451	1.7092	1.71197	1.5725	1.50482	1.51393	1.44579	1.41096	1.52303	1.4617	1.12692	1.52977	1.59607	1.32315	1.35198	1.35087	1.71512	1.37854	1.24646	1.18361	1.31236	1.14091	1.03798	0.997019	1.7041	1.55607	1.5725	1.47591	1.59005	1.45069	1.41612	1.31305	1.36905	1.45489	1.5533	1.77827	0.481262	0.819173	0.232722	0.434673	0.691188	0.676558	0.206895	0.915408	0.915378	2.0465	1.61933	1.58766	0.13017
b0946	1.03536	0.857869	1.0526	0.948765	0.796792	0.913004	1.01028	1.18717	1.01525	1.11191	0.956552	0.955614	0.970737	0.807923	0.835578	0.791098	1.11131	1.06414	1.08493	1.04216	0.996977	1.55137	1.70341	2.21379	0.988583	0.879105	0.887347	0.946387	0.943884	0.785143	1.05457	1.03828	1.00637	1.007	0.941322	0.959983	0.273935	0.613166	0.405597	0.633396	0.49981	0.606694	-0.0202601	0.837827	0.878444	1.11602	1.10455	0.861039	0.376441
b0947	1.04526	0.888845	0.891455	0.924502	0.84788	0.995289	0.980169	1.12888	0.972347	1.01573	0.984365	0.927267	0.937813	0.925378	0.995257	0.394562	0.885541	0.732601	1.01056	1.07325	1.00864	0.654423	0.632823	0.708405	1.02948	0.905643	1.05565	0.924714	0.896512	0.807249	0.896265	0.888916	0.898772	0.818602	0.838051	0.872285	0.082807	0.234321	0.0696914	0.411656	0.19912	0.284086	-0.408432	0.430377	0.438301	0.701413	0.903158	0.745554	-0.124903
b0948	1.61423	1.57226	1.66547	1.73627	1.56694	1.67689	1.62756	1.68616	1.66549	1.58222	1.67164	1.53967	1.72802	1.59886	1.70444	1.12768	1.62342	1.62243	1.65185	1.80888	1.57157	1.42453	1.3404	1.35757	1.64634	1.59755	1.65616	1.68594	1.64037	1.62727	1.64456	1.48846	1.47739	1.45405	1.59123	1.55024	1.00863	1.15584	1.09102	1.21937	1.17224	0.77492	0.389204	1.39034	1.03566	1.89678	1.35004	1.11241	0.485155
b0950	1.2383	1.06385	1.13827	1.20769	1.0438	1.11773	1.04211	1.14968	0.964673	1.15799	0.988822	1.08259	1.22895	0.964168	1.17762	0.976677	1.34374	1.22878	1.25882	1.08831	0.950998	0.934564	1.06153	0.986493	1.22209	1.19028	1.10899	1.13086	1.19547	0.991598	1.16574	1.07855	1.10314	1.07821	1.05239	1.04816	0.515093	0.738679	0.411716	0.716244	0.753389	0.657838	-0.386097	0.843881	0.780273	1.21242	0.983798	1.00319	0.302298
b0951	1.03162	0.938109	0.879442	1.01504	0.814695	0.946214	0.887336	0.953816	0.733051	0.988776	0.565675	0.930562	0.879593	0.914314	0.936788	0.47735	0.810576	0.73579	0.742068	0.682232	0.686388	0.621951	0.570096	0.39621	0.967821	0.949116	0.866798	0.752758	0.717792	0.797179	0.725729	0.74438	0.810667	0.880154	0.813379	0.819045	0.29	0.522368	0.157578	0.436448	0.556772	0.13719	0.0469668	0.50599	0.530008	1.16823	0.802013	0.765889	-0.0643888
b0952	0.834558	0.524831	0.538772	0.644537	0.774932	0.722985	0.611271	0.692477	0.606294	0.734019	0.594308	0.685184	0.69207	0.547006	0.669962	0.420503	0.624501	0.550427	0.715205	0.610595	0.63185	0.55165	0.255486	0.33791	0.665639	0.613001	0.670061	0.668447	0.825135	0.598343	0.626079	0.777519	0.59185	0.624401	0.674009	0.647583	-0.0696299	0.109569	-0.118578	0.233838	0.287844	0.146339	-0.326827	0.43703	0.401639	1.0879	1.08487	0.639493	-0.135145
b0953	-0.404027	-0.598383	-0.618155	-0.882349	-0.804356	-0.836039	-0.700186	-0.591607	-0.625511	-0.529715	-0.778758	-0.639328	-0.796879	-0.862398	-0.672491	-1.0118	-0.984281	-1.01131	-0.8459	-1.17442	-0.762086	-1.27698	-1.34012	-1.03303	-0.593697	-0.634104	-0.73463	-0.783623	-0.834765	-0.769722	-0.909328	-0.723715	-0.865668	-0.879652	-0.845746	-0.705607	-1.2617	-1.25442	-0.966175	-1.00939	-0.854413	-0.766746	-1.26163	-0.940668	-0.512528	-0.75224	-0.632911	0.227164	-1.06936
b0954	1.15146	1.138	1.22413	1.43008	1.54597	1.48714	1.4526	1.66066	1.49047	1.65269	1.6322	1.31459	1.34461	1.23457	1.46897	1.55857	1.61523	1.93981	1.71772	1.65965	1.7837	1.84498	1.75946	2.04106	1.47811	1.45883	1.40675	1.62641	1.70013	1.34426	1.48714	1.9425	1.74338	1.44772	1.62349	1.50206	0.518114	0.516486	0.192423	0.436374	0.537626	0.355617	0.276415	0.689487	0.752548	1.69454	1.65005	1.05291	0.0339715
b0955	1.18112	0.977441	1.11448	1.09067	1.14359	1.11124	1.02593	1.07658	1.01826	1.16002	0.998199	1.05608	1.13096	0.997955	1.13898	0.70186	0.754111	0.808328	1.11824	1.14955	0.920217	0.696711	0.544602	0.375391	1.04379	0.937224	1.04935	1.04732	0.96243	0.985999	1.01479	0.864117	0.869103	0.773748	0.996146	0.895256	0.17623	0.317794	0.23685	0.59732	0.544876	0.287563	-0.576233	0.607747	0.596259	1.14276	1.02126	0.789795	-0.0234907
b0956	-0.193769	-0.186028	-0.10035	-0.101607	-0.0350446	-0.134854	-0.0288916	0.000999415	-0.00820119	0.138199	-0.0570959	-0.148898	-0.106636	-0.0767555	0.0303096	0.034158	-0.102213	0.0905795	0.0505514	-0.0705575	0.0452115	0.169374	0.105088	0.491632	-0.105924	-0.00222979	0.103503	0.00685101	-0.00803679	-0.139071	-0.246947	0.214865	-0.00109596	-0.00134892	-0.166939	-0.110816	-0.534392	-0.462344	-0.609498	-0.390182	-0.253636	-0.324388	-0.822137	-0.350878	-0.266184	-0.229339	0.01353	0.106239	-0.666727
b0957	-0.247874	-0.272784	-0.381539	-0.475667	-0.515108	-0.533809	-0.451744	-0.38104	-0.450726	-0.538445	-0.68488	-0.582071	-0.304088	-0.312574	-0.389149	-1.15434	-1.27246	-1.2213	-0.419328	-0.46341	-0.526946	-1.10679	-1.22661	-1.22008	-0.29933	-0.371684	-0.401222	-0.336044	-0.513898	-0.513798	-0.549881	-0.545143	-0.577658	-0.646883	-0.437457	-0.196608	-0.723953	-0.928483	-0.685423	-0.739818	-0.981415	-0.906989	-1.1898	-0.636507	-0.676838	0.223012	0.41577	0.192437	-0.688134
b0958	2.15708	2.13867	2.09577	2.53281	2.44214	2.53746	1.59743	1.63129	1.42982	2.39768	1.91275	2.34253	2.35847	2.03038	2.1224	2.34495	2.12265	2.24426	2.04304	1.79576	1.8566	3.1762	3.36004	3.90069	2.38379	2.2743	1.94762	3.67907	3.8375	3.64377	1.45368	1.99808	1.85401	1.35961	2.29195	2.42659	3.02617	2.94041	3.06178	3.19426	3.08727	3.31918	2.22455	3.21026	3.41644	0.720659	1.34997	0.536392	3.00194
b0959	0.688869	0.487347	0.472729	0.534854	0.526566	0.44318	0.460594	0.593648	0.481133	0.672384	0.440718	0.539735	0.545975	0.285588	0.480072	0.478882	0.615504	0.481929	0.39168	0.367094	0.205488	0.566496	0.654179	0.975256	0.563206	0.349428	0.380115	0.321371	0.308749	0.287111	0.119326	0.471224	0.221907	0.372361	0.381908	0.413232	-0.114079	-0.0359375	-0.104864	0.165749	0.285588	0.314918	-0.559212	0.343471	0.350503	-0.0178036	0.20295	0.295155	-0.0947146
b0960	0.593343	0.818047	0.782496	0.683004	0.829866	0.800719	0.761605	0.743201	0.751778	0.813113	0.834858	0.633905	0.78283	0.823385	0.878767	0.739742	0.606788	0.544008	0.704245	0.8173	0.727838	0.525978	0.41859	0.290066	0.737113	0.573817	0.819376	0.801537	0.758017	0.75138	0.794524	0.811017	0.574663	0.680479	0.62256	0.95706	0.0525059	0.389811	-0.232612	0.163041	0.421068	0.354157	-0.326971	0.473162	0.362257	1.28461	0.99798	0.634446	0.083729
b0961	0.670826	0.678789	0.749925	0.828792	0.821323	0.702131	0.599567	0.773461	0.621978	0.715723	0.796254	0.627258	0.725755	0.597906	0.865566	0.700699	0.872333	0.83498	0.719987	0.710175	0.669359	0.653541	0.710485	0.849784	0.753238	0.723596	0.683552	0.825838	0.829891	0.585106	0.718951	0.659848	0.556468	0.517309	0.710041	0.564627	0.104552	-0.0115804	0.0325508	0.101839	0.144211	0.269888	-0.121464	0.19605	0.217772	0.803877	0.433967	0.570782	-0.530623
b0962	0.00391493	0.101615	0.104631	0.0881678	0.150897	-0.0625342	-0.157128	0.0694239	-0.0169066	-0.128725	-0.0368108	0.0573601	-0.0308321	-0.00328765	-0.0390616	-0.0567966	-0.0790427	-0.270969	-0.0368405	-0.123627	-0.089468	-0.294816	-0.204464	-0.321894	0.208605	-0.155697	0.029558	-0.020801	-0.142643	-0.125019	-0.155433	-0.0971868	-0.148498	0.10772	-0.043653	0.152194	-0.462564	-0.384224	-0.448084	-0.364624	-0.192596	-0.165302	-0.728983	-0.204987	-0.149435	0.052463	0.148173	0.0863011	-0.398703
b0963	-0.585817	-0.484259	-0.491337	-0.465639	-0.278809	-0.329672	-0.361429	-0.150879	-0.129254	-0.0878549	-0.367171	-0.485228	-0.455981	-0.284981	-0.479002	-1.11689	-1.01356	-0.889398	-0.538841	-0.512508	-0.411491	-1.28825	-1.44334	-1.38131	-0.366834	-0.374753	-0.441564	-0.401948	-0.431358	-0.413752	-0.504915	-0.355668	-0.331553	-0.0866568	-0.287996	-0.352195	-1.35397	-1.4068	-1.39343	-1.1778	-1.15388	-1.1112	-1.86715	-1.37912	-1.15017	-0.67945	-0.291287	0.116158	-1.14131
b0964	-0.195314	-0.408475	-0.345624	-0.17293	-0.124133	-0.266255	-0.2199	-0.293319	-0.327386	-0.41149	-0.141755	-0.357695	-0.261735	-0.348708	-0.226009	-0.0985666	-0.239962	-0.45503	-0.415967	-0.173694	-0.384138	-0.21459	-0.233311	-0.214054	-0.229709	-0.415854	-0.148295	-0.155644	-0.199275	-0.24006	-0.279295	-0.26434	-0.34265	-0.113739	-0.45694	-0.345075	-0.389256	-0.44457	-0.391088	-0.363273	-0.178223	-0.237313	-0.429356	-0.338446	-0.43013	-0.426879	-0.327404	-0.285774	-0.327914
b0966	0.701973	0.574304	0.739742	0.786733	0.871118	0.753524	0.738499	0.884851	0.874988	0.730098	0.751949	0.608136	0.730658	0.817151	0.642366	1.32117	1.17287	0.976564	0.787282	0.790806	0.725798	0.988047	1.01285	0.83438	0.721702	0.649749	0.683488	0.722176	0.815174	0.709786	0.845763	0.785201	0.552895	0.950672	0.729887	0.768925	0.183478	0.63781	0.277879	0.545986	0.74866	0.831715	0.324555	0.554332	0.543916	1.04739	1.04978	0.742356	0.846341
b0967	0.984222	0.986522	0.915005	0.884977	1.01253	0.861962	0.978717	1.1259	0.808052	0.907077	0.785236	0.776409	1.07615	0.968551	0.972596	0.961291	0.999454	1.19528	1.02521	0.909811	0.896381	0.873732	0.834914	1.08609	1.01311	0.91975	0.864693	1.04864	1.14247	0.878585	1.03619	0.908303	0.928679	0.974065	0.933141	0.687579	0.185361	0.171448	-0.109772	0.00994598	0.0611486	0.189479	0.322648	0.0280338	0.224587	1.11781	0.755018	0.520062	-0.389586
b0968	0.667891	0.515224	0.604914	0.530063	0.707212	0.574669	0.618602	0.597417	0.596373	0.51335	0.656104	0.560313	0.664171	0.621985	0.623951	0.536075	0.474409	0.42069	0.487126	0.635739	0.529918	0.424861	0.550993	0.200382	0.554704	0.418862	0.666135	0.64222	0.581379	0.635643	0.754009	0.608955	0.476129	0.79254	0.466268	0.334947	0.0484217	0.385728	0.111008	0.156795	0.348723	0.519087	0.381945	0.250664	0.238701	0.340586	0.378902	0.565366	-0.0734081
b0969	0.5594	0.489074	0.346984	0.396286	0.539002	0.374636	0.488675	0.568477	0.457266	0.480177	0.422296	0.563327	0.577288	0.499693	0.498327	0.99035	0.84261	0.688218	0.389134	0.423381	0.48558	0.836109	0.826773	0.878994	0.609073	0.505198	0.491989	0.510486	0.451718	0.275299	0.492044	0.395923	0.408149	0.638536	0.443859	0.585425	-0.0627677	0.0112905	-0.168277	-0.215897	0.0103621	0.174371	0.103275	-0.0134953	0.120343	0.743194	0.512869	0.454531	-0.517984
b0970	0.787631	0.701461	0.543611	0.531652	0.417197	0.440608	0.568991	0.639349	0.694069	0.653879	0.476058	0.626347	0.54971	0.332753	0.418692	0.262456	0.213647	0.145881	0.363602	0.395426	0.473947	0.207586	0.145905	0.241779	0.644667	0.576552	0.303349	0.447909	0.480598	0.302196	0.456506	0.350093	0.358285	0.706296	0.52271	0.69333	-0.0298813	-0.272416	-0.163876	-0.242176	-0.111166	0.0934245	-0.0708362	-0.138176	0.0930651	0.68919	0.69265	0.523951	0.00865411
b0972	0.216904	0.195225	0.235389	0.0247294	0.215143	-0.0203815	0.211011	0.183137	0.174879	0.0947793	0.0411725	-0.0459061	0.134962	0.164985	0.0702534	0.0899405	-0.019926	-0.02756	0.112794	0.19442	0.0625274	-0.100093	-0.14325	-0.209795	0.150297	0.0390413	0.104563	0.232073	0.0880344	0.18429	0.160148	0.0606331	-0.035559	0.25715	0.0336206	-0.16935	-0.0693248	-0.123347	-0.0340127	-0.0765637	0.138753	0.249686	0.148346	0.103207	0.0527049	-0.0932836	-0.00751122	0.354018	0.221101
b0973	0.278787	0.282887	0.296747	0.19056	0.217916	0.0546754	0.220422	0.122538	0.240525	0.0549785	0.258377	0.0644632	0.120665	0.221873	-0.00774216	0.125969	-0.0389811	-0.0256321	0.265294	0.256405	0.143321	-0.0903363	0.0196464	-0.182395	0.110029	0.0385037	0.405328	0.30881	0.229856	0.417568	0.195693	0.138848	0.131799	0.393234	0.0891935	-0.0108959	-0.234069	0.249385	-0.156674	-0.165625	0.0483498	0.290658	0.256343	0.0910338	0.0683758	0.127432	0.176948	0.382393	0.0208821
b0974	-0.0185526	-0.0681403	-0.0964828	-0.113067	-0.0658292	-0.23951	-0.187409	-0.131746	-0.069074	-0.236623	-0.0228902	-0.277503	-0.157581	-0.0485681	-0.237683	-0.310847	-0.312842	-0.310291	-0.0934619	-0.132405	-0.161034	-0.44398	-0.365732	-0.523849	-0.204037	-0.266766	-0.0431086	0.0353026	-0.105764	-0.125435	-0.123668	-0.178378	-0.266484	-0.165937	-0.387348	-0.368591	-0.48284	-0.166544	-0.529189	-0.407384	-0.405911	-0.199331	-0.144151	-0.276734	-0.210469	-0.286263	-0.434279	0.0831702	-0.404438
b0975	-0.353741	-0.382862	-0.304431	-0.401632	-0.344481	-0.521927	-0.453663	-0.423522	-0.40522	-0.518656	-0.4226	-0.450824	-0.379398	-0.357132	-0.419177	-0.375553	-0.561913	-0.652348	-0.331576	-0.416849	-0.488098	-0.694292	-0.461831	-0.675922	-0.295266	-0.484042	-0.317035	-0.34421	-0.37217	-0.336522	-0.353744	-0.400927	-0.68789	-0.308113	-0.553892	-0.571192	-0.655005	-0.278223	-0.659477	-0.592348	-0.506418	-0.306645	-0.252256	-0.369903	-0.392333	-0.546185	-0.51664	-0.220082	-0.530832
b0976	0.43575	0.185047	0.370933	0.151813	0.316004	0.210713	0.304776	0.19921	0.248904	0.163175	0.147853	0.218285	0.18124	0.16995	0.131227	0.183113	0.247771	0.0121256	0.318842	0.240313	0.257574	-0.0212757	0.249367	-0.0801745	0.21291	0.207348	0.403493	0.393171	0.196209	0.287749	0.453102	0.230336	0.158045	0.467544	0.081935	0.101412	-0.0323624	0.215272	-0.288885	-0.207447	-0.0785458	0.143104	0.114691	0.000546249	0.0962438	0.146724	0.065806	0.365957	0.0102222
b0977	0.0912585	-0.0586887	-0.0145687	0.118642	0.140827	-0.103619	0.019473	0.0353917	0.114057	-0.164599	-0.07457	-0.173098	-0.141504	0.054234	-0.0787463	-0.130775	-0.112379	-0.353785	0.0262769	0.0837272	0.106792	-0.217789	-0.172596	-0.291315	-0.0780614	-0.143919	0.114042	0.028038	0.0340802	-0.0112175	0.138576	-0.0659138	-0.118151	0.0387402	-0.130847	-0.19925	-0.403862	-0.0620097	-0.625095	-0.319902	-0.259175	-0.135907	-0.309102	-0.182197	-0.0572331	-0.106376	-0.0526515	0.137027	-0.289511
b0978	-0.0634231	-0.237944	-0.0893758	-0.108984	-0.124869	-0.244597	-0.0923143	0.00884948	-0.131238	-0.186636	-0.129147	-0.329962	-0.154615	-0.157574	-0.329444	-0.214216	-0.192148	-0.420579	-0.0798749	-0.0955797	-0.140148	-0.248264	-0.254403	-0.379298	-0.0652652	-0.23859	-0.129399	-0.116329	-0.212942	-0.248432	-0.0968935	-0.209016	-0.341011	-0.0123212	-0.388918	-0.277708	-0.492628	-0.131215	-0.584902	-0.402987	-0.365945	-0.174796	-0.476746	-0.149129	-0.153184	-0.248181	-0.198415	-0.102299	-0.30254
b0979	0.393069	0.274451	0.19243	0.17849	0.222695	0.159879	0.217732	0.268518	0.411228	0.320426	0.116787	0.179039	0.224361	0.211995	0.352703	0.185413	0.218579	0.120401	0.282525	0.220965	0.36018	0.108523	0.147672	0.0744617	0.292633	0.144697	0.388928	0.302544	0.14161	0.236576	0.273474	0.21773	0.109389	0.295302	0.147368	0.20062	-0.257611	0.22513	-0.217237	-0.112881	-0.203585	0.133389	-0.128055	0.0981122	0.181836	0.0152094	0.121786	0.349817	-0.148855
b0980	-0.0206511	-0.270512	-0.183333	-0.211625	-0.38559	-0.390472	-0.273731	-0.338449	-0.139771	-0.29758	-0.400978	-0.293013	-0.257453	-0.231218	-0.302377	-0.370033	-0.299502	-0.476076	-0.257147	-0.462105	-0.307899	-0.508465	-0.414088	-0.659488	-0.158458	-0.397368	-0.19747	-0.203299	-0.332061	-0.128417	-0.0724516	-0.215109	-0.319723	-0.109809	-0.321276	-0.302475	-0.639693	-0.166127	-0.634278	-0.502584	-0.475173	-0.262089	-0.430143	-0.170441	-0.408822	-0.221947	-0.128473	-0.14135	-0.585463
b0981	0.390051	0.241604	0.273395	0.205533	0.266963	0.277467	0.240928	0.263207	0.345244	0.213898	0.229385	0.138773	0.1504	0.305507	0.145436	0.275979	0.411347	0.205283	0.394788	0.375478	0.30392	0.282743	0.275534	0.235539	0.260119	0.166773	0.35747	0.374461	0.203482	0.324388	0.439432	0.205377	0.0521849	0.351054	0.0880764	0.0906348	-0.146008	0.0867796	-0.233928	-0.0341896	-0.0204331	0.0834273	-0.546248	0.116678	0.00185839	0.309926	0.17336	0.301634	-0.0956621
b0982	-0.153329	-0.311933	-0.284951	-0.249859	-0.407584	-0.397535	-0.347051	-0.383314	-0.188431	-0.307468	-0.44486	-0.346643	-0.31968	-0.228865	-0.254618	-0.287607	-0.171791	-0.323753	-0.147411	-0.114551	-0.305742	-0.330323	-0.460212	-0.435298	-0.149033	-0.212073	-0.270454	-0.257722	-0.183136	-0.25444	-0.098381	-0.272414	-0.394373	-0.277044	-0.472741	-0.395475	-0.603083	-0.491616	-0.715626	-0.542491	-0.605194	-0.358152	-0.769974	-0.501435	-0.47546	-0.167043	-0.27873	-0.144746	-0.712021
b0983	0.445816	0.244174	0.212995	0.116505	0.14865	0.0297868	0.19957	0.187517	0.281146	0.225076	0.202341	0.114084	0.27462	0.209759	0.303877	0.0643397	0.351927	0.205443	0.232928	0.267973	0.145796	0.127794	0.100185	0.140049	0.426284	0.253934	0.395103	0.175021	0.246574	0.054407	0.173734	0.160587	0.0990197	0.239815	0.175047	0.116748	-0.187387	-0.183276	-0.197544	-0.0616882	-0.0597261	0.00118	-0.340437	-0.0170859	-0.0721827	0.294544	0.0663534	0.230163	-0.543424
b0984	0.281494	-0.036342	0.0493663	0.0922672	0.0568135	-0.017256	0.0669058	0.0792995	0.162751	0.0590882	0.0544643	-0.00456819	0.102078	0.0301868	0.0479455	-0.361118	0.253891	0.0770199	0.13537	0.204382	0.157033	0.0937551	-0.0532785	-0.0495464	0.192593	0.0951337	0.0984859	0.071181	0.148593	-0.0278104	0.138621	0.0106571	0.0152155	0.0083841	-0.128476	0.0537027	-0.188931	-0.367791	-0.199005	-0.140542	-0.163971	-0.111993	-0.417147	0.00937419	-0.088249	0.242882	0.0682559	0.0414782	-0.379074
b0985	0.0977647	-0.28364	-0.160316	-0.271887	-0.320397	-0.285583	-0.126536	-0.107551	-0.111432	-0.256621	-0.235069	-0.275566	-0.102244	-0.276974	-0.12174	-0.387658	-0.0218101	-0.136362	-0.0266264	0.0163293	-0.118011	0.134614	-0.0626801	0.322579	-0.101978	-0.248631	-0.0964247	-0.130871	0.101045	-0.255514	-0.14319	-0.220018	-0.424969	-0.123892	-0.339031	-0.340858	-0.481559	-0.657096	-0.598843	-0.529764	-0.472389	-0.424052	-0.913947	-0.262116	-0.354231	-0.140997	-0.345158	-0.133613	-0.583718
b0986	0.299183	0.0119959	0.108277	-0.0326345	0.0407358	-0.0476327	-0.0218003	0.0824703	0.181892	0.00130119	0.133856	-0.0925055	0.0418098	0.128123	0.0964047	0.0158362	0.258823	0.302705	0.0341063	0.276446	0.167153	0.403577	0.509372	0.778682	0.256511	-0.0984209	0.0611659	0.129782	0.241933	0.158794	0.235503	0.136455	-0.0935095	0.20005	-0.0983636	0.0291199	-0.204651	-0.0646201	-0.120026	-0.138813	-0.086319	-0.132745	-0.437598	-0.0150186	-0.0212974	0.172705	0.0066619	0.180802	-0.495506
b0987	0.00326467	-0.216985	-0.0873416	-0.21628	-0.226567	-0.223339	-0.261647	-0.238966	-0.0973713	-0.218754	-0.149797	-0.212722	-0.155291	-0.223895	0.0446456	0.490925	0.543416	0.340856	-0.0335572	-0.0167494	-0.185138	0.662228	0.68385	1.0772	-0.099847	-0.187417	0.0700655	-0.108158	-0.152347	-0.157856	0.0532465	-0.136531	-0.309169	-0.0977412	-0.163981	-0.285868	-0.214663	0.0242471	-0.263626	-0.0860355	0.0265661	-0.0791511	-0.713143	0.0641681	0.00374231	0.447652	0.263316	0.187598	-0.18327
b0989	0.868628	0.404333	0.450322	0.280695	0.202985	0.236836	0.0052429	0.10609	0.188547	0.463865	0.611603	1.2418	0.407347	-0.0070914	0.050753	0.988482	1.04813	0.791255	-0.0990973	-0.165874	0.0084663	1.59468	1.9038	2.49068	0.615674	0.281423	0.19018	0.131344	0.0594202	-0.0825541	0.0183232	0.1314	0.378784	0.364835	0.507665	1.25632	0.233451	0.570928	0.174477	0.427057	0.888035	0.300176	-0.364081	1.04046	0.808858	0.215585	0.0389016	-0.26945	0.17662
b0990	0.448499	0.182483	0.206973	0.133923	0.145169	0.170391	0.266696	0.259591	0.23951	0.217542	0.201894	0.267604	0.325895	0.158604	0.200898	0.294004	0.254182	0.295449	0.156116	0.0443372	0.0109234	0.926552	1.01485	1.41929	0.357629	0.262409	0.267147	0.111202	0.144299	0.108227	0.242198	0.130681	0.186117	0.0640848	0.320035	0.479122	-0.227375	-0.0802663	-0.369409	-0.000829372	0.233765	-0.109076	-0.679033	0.244767	-0.104948	0.463389	0.224146	-0.573282	-0.0686467
b0991	2.01041	1.8903	1.9226	1.75969	1.80178	1.8109	1.91734	2.03821	1.83503	2.11775	1.92416	2.04333	2.15659	1.49085	1.91074	1.75695	1.8791	1.8807	2.03262	1.52101	2.067	2.25243	2.14778	2.31311	2.1152	1.93755	1.92199	1.94116	2.08851	1.83225	1.82452	1.97876	1.81222	1.57756	2.07103	2.21119	0.433965	0.827087	0.628509	1.21668	1.47432	1.13686	0.567422	1.56517	1.43987	1.80997	1.75117	1.38685	0.738139
b0992	0.14326	0.0136385	0.0362617	0.0185554	0.205017	0.127024	0.0976505	0.0778694	0.232687	-0.0135275	0.0907976	0.0229816	0.195149	-0.00729447	0.271798	0.068443	0.0306794	0.177662	0.0759398	0.235945	0.0127591	-0.0184174	0.0829748	0.0922276	-0.100572	-0.0737535	0.223371	0.189741	0.0419335	0.0244604	0.216596	0.0755145	-0.111331	0.307347	0.0203108	-0.138843	-0.36626	-0.381794	-0.398592	-0.179441	-0.259096	-0.13516	-0.537086	-0.340339	-0.242734	-0.119284	-0.220691	-0.103257	-0.447578
[truncated: 3,016 more rows]
[truncated: 211 more columns]

## Sheet: MA-2 Expression
	arcA_fnr__ferment_delarcA__1	arcA_fnr__ferment_delarcA__2	arcA_fnr__ferment_delarcA__3	arcA_fnr__ferment_delfnr__1	arcA_fnr__ferment_delfnr__2	arcA_fnr__ferment_delfnr__3	arcA_fnr__ferment_wt__1	arcA_fnr__ferment_wt__2	arcA_fnr__ferment_wt__3	aero__del_appY__1	aero__del_appY__2	aero__del_appY__3	aero__del_arcA__1	aero__del_arcA__2	aero__del_arcA__3	aero__del_arcAfnr__1	aero__del_arcAfnr__2	aero__del_arcAfnr__3	aero__del_fnr__1	aero__del_fnr__2	aero__del_fnr__3	aero__del_oxyR__1	aero__del_oxyR__2	aero__del_oxyR__3	aero__del_soxS__1	aero__del_soxS__2	aero__del_soxS__3	aero__wt__1	aero__wt__2	aero__wt__3	anaero__del_appY__1	anaero__del_appY__2	anaero__del_appY__3	anaero__del_arcA__1	anaero__del_arcA__2	anaero__del_arcA__3	anaero__del_arcAfnr__1	anaero__del_arcAfnr__2	anaero__del_arcAfnr__3	anaero__del_fnr__1	anaero__del_fnr__2	anaero__del_fnr__3	anaero__del_oxyR__1	anaero__del_oxyR__2	anaero__del_oxyR__3	anaero__del_soxS__1	anaero__del_soxS__2	anaero__del_soxS__3	anaero__wt__1
[truncated: 3,880 more rows]
[truncated: 75 more columns]

[truncated: 1 more sheets: MA-3 Expression]
