# Supplementary material for: Independent component analysis recovers consistent regulatory signals from disparate datasets
Source: PLoS Comput Biol. 2021 Feb 2;17(2):e1008647. doi: 10.1371/journal.pcbi.1008647 (PMC7888660; doi:10.1371/journal.pcbi.1008647)
Supplement: S4 Dataset — (XLSX) [file pcbi.1008647.s015.xlsx]

## Sheet: Table of Contents
Sheet Name	Description
RNAseq-1 S matrix	IC gene coefficients from RNAseq-1
RNAseq-2 S matrix	IC gene coefficients from RNAseq-2
MA-1 S matrix	IC gene coefficients from MA-1
MA-2 S matrix	IC gene coefficients from MA-2
MA-3 S matrix	IC gene coefficients from MA-3
Continued in Dataset S5
Compendium S matrix	IC gene coefficients from the combined transcriptomic compendium
	The second row of each sheet contains the gene coefficient threshold.
	All genes with absolute coefficients outside this threshold are in the corresponding i-modulon

## Sheet: RNAseq-1 S matrix
	0	1	2	3	4	5	6	7	8	9	10	11	12	13	14	15	16	17	18	19	20	21	22	23	24	25	26	27	28	29	30	31	32	33	34	35	36	37	38	39	40	41	42	43	44	45	46	47	48
Threshold	0.0657174	0.167525	0.103723	0.107732	0.1077	0.154091	0.117888	0.112871	0.0752611	0.14074	0.096399	0.0708884	0.0557621	0.208591	0.0629832	0.099775	0.0625158	0.0920882	0.127477	0.125377	0.108608	0.0989395	0.0805556	0.115857	0.0699398	0.0757929	0.0778424	0.0618237	0.120583	0.157133	0.114078	0.0672996	0.114807	0.0582022	0.113964	0.158898	0.0629266	0.0651938	0.101554	0.0515655	0.122456	0.114639	0.236847	0.126904	0.0398108	0.0727475	0.0777298	0.102768	0.13505
b0001	-0.00791894	0.0247596	0.0148254	0.00576224	-0.0033799	0.028087	-0.00396911	0.0209675	-0.0113865	0.0109348	-0.0109297	0.00522739	-0.0116708	0.000539766	0.00812778	0.00641345	-0.00921866	-0.0113746	-0.0199678	-0.039735	-0.00339229	-0.00692061	0.00103825	-0.0121085	-0.00912812	0.00216386	0.0102822	0.00892203	0.002087	0.00752935	-0.00421086	-0.00278143	0.0106206	-0.00762707	-0.00432701	0.0114179	-0.00132404	-0.00366507	0.00711365	0.00682577	-0.0218957	0.0118063	0.0402347	-0.00821854	0.0053151	0.0205703	0.0148349	-0.00201131	0.00919703
b0002	-0.0247579	0.0954073	0.0184835	0.0271415	0.00647431	-0.0369265	-0.00428062	-0.0244446	0.0588827	0.0539197	0.0628035	-0.00243569	0.0249664	0.00457615	-0.00121437	-0.00176564	-0.00106518	-0.011967	0.0381278	-0.00593518	0.0520643	-0.00286749	0.00405187	-0.00403059	0.0189743	-0.0253089	0.0284738	-0.0135278	0.00487511	0.00162591	-0.00475046	-0.0167334	-0.0752032	-0.00798924	0.00712526	0.0114686	-0.00168826	-0.00833736	0.0053329	-0.011731	0.000522532	0.00354875	0.00191573	-0.175299	0.00459867	-0.0352116	0.0450666	-0.0414793	-0.0201135
b0003	-0.00133841	0.0128809	-0.00471968	-0.000368558	-0.000156371	-0.0253617	-0.00388952	0.00381744	0.0425295	0.00180559	0.0157006	0.0110895	0.00435279	-0.00984206	-0.00310111	0.00658761	-0.00628338	0.000879012	-0.00887352	-0.0154999	-0.0202699	-0.02002	-0.00123322	-0.00862021	-0.0025018	0.000970888	-0.00397118	-0.0090597	0.0308859	0.003644	-0.016462	-0.00767045	-0.023962	0.000125029	0.0119143	-0.0132678	-0.00186153	-0.00992688	0.000644165	0.00102021	0.00640365	0.0301002	-0.0128472	-0.00744216	-0.000445567	0.0117916	0.0259631	-0.0393042	-0.00358164
b0004	-0.00143666	0.00337656	0.00181688	0.00556395	-0.00020077	-0.0258443	-0.0033106	0.00624477	0.0369591	0.0043623	0.0150609	0.00458176	0.00169959	-0.00642106	-0.000681596	0.000677219	-0.00907618	-0.00392369	-0.00872886	-0.00511626	-0.0183767	-0.0117313	-0.00927246	0.000238246	-0.00512197	0.00512018	-0.00285908	0.00271754	0.0281831	0.00822779	-0.0140022	-0.00419811	-0.0211403	-0.000941752	0.0124818	-0.0183572	-0.00014617	-0.00704424	7.96181e-06	0.00660691	0.00681289	0.0291078	-0.00885347	-0.00513792	0.00544925	0.0055663	0.0234066	-0.0331775	-0.00105668
b0005	0.00284154	-0.00285005	0.0166491	0.0012295	0.00220441	-0.00605104	-0.0117427	0.0133451	0.0291652	-0.0134071	0.00355572	0.0198836	-0.0015841	-0.0148244	-0.0082893	0.0219981	-0.00770714	-0.00634983	-0.0145566	0.0060174	0.0165744	0.00887913	-0.00282664	-0.00703007	0.00379403	0.0066586	0.00111477	0.0128654	0.0368556	0.00904042	0.000168019	-0.00718282	-0.0142829	-0.00296076	0.00655885	-0.0234663	0.00114356	-0.0071105	-0.0155065	0.00734012	-0.00232034	0.0228549	-0.0133406	0.00897993	-0.00772381	0.00347259	-0.000474108	-0.0186236	-0.00394495
b0006	0.00493572	0.00396247	-0.00411029	0.000403012	0.00173181	-0.00194747	-0.00252924	0.00429636	-0.00104507	0.0147256	-0.00921073	-0.00177484	-0.00153303	-0.0213935	0.00478999	0.00277767	-0.00618976	-0.00132045	0.000724212	-0.00397753	-0.00924762	-0.00494045	-0.00354463	-0.00357765	-0.0029472	0.000484223	0.00608396	0.0016013	-0.0055026	0.0057921	0.00201428	-0.0032787	0.00485518	0.00321231	-0.00570139	0.00388076	0.00191883	0.011775	-0.00719109	0.0060119	1.38147e-05	0.00485949	0.00595375	-0.00359836	-0.00545407	-0.00189344	-0.00281581	-0.00247096	0.000791263
b0007	-0.00139676	-0.00231979	-0.00939526	-0.00256282	-0.00844983	0.00324921	-0.00503667	-0.00383475	0.0064706	-0.00174251	-0.0144259	-0.00834876	0.000404047	0.0133054	-0.00321024	0.00841074	-0.00262558	0.00638142	-0.000887334	0.00809606	-0.0143451	0.0282338	-0.00428693	-0.0114513	-0.0126571	-0.00875856	0.00598516	-0.0038424	-0.0172399	-0.00174945	-1.41893e-05	-0.000195585	-0.00186507	0.000872211	-0.00166299	0.0126527	0.0135827	-0.00129284	0.00240372	0.00676811	-0.00549061	-0.0019427	-0.0063986	0.00690855	-0.00672626	0.00766527	-0.00682745	0.0171075	-0.0153788
b0008	-0.000333807	0.0129034	0.00717898	-0.00127025	-0.00741048	-0.00378471	-0.000422725	0.00459656	0.0138964	-0.00307564	0.00116652	-0.00419907	0.00171341	0.0220957	0.00256927	-0.000753137	-0.00487212	-0.00869386	-0.00479039	0.000388089	-0.00696493	-0.00450994	0.00684465	0.00178232	0.00634571	-0.00409519	-0.00326127	0.00259859	0.00438268	-0.000430936	0.00441937	-0.00316327	-0.00779628	-0.00247531	0.00188855	-0.0255035	-0.00185379	0.00451258	-0.00849284	-0.00631174	0.00313927	0.0091861	-3.42019e-05	0.0094572	-0.00504133	-0.0109829	0.00577176	0.012043	0.00660017
b0009	0.00294598	0.00165894	-0.00469239	0.000447044	-0.00541503	-0.000596277	0.0019627	-0.00160118	0.00463363	-0.007225	0.00475756	0.00761237	0.00276382	0.00795044	-0.0079161	-0.00242913	-0.00391226	-2.68503e-05	-0.0148027	0.00117557	-0.00277778	-0.0172582	-0.000400535	-0.00202543	0.00175653	-0.00302455	-0.0015666	0.0157377	0.00852989	-0.00296792	-0.00249294	0.000281674	-0.00506698	-0.0008809	-0.00204865	-0.00207229	0.0154489	-0.00865278	0.00179475	0.00669027	0.00023373	-0.0013519	-0.00841218	-0.00314382	-0.00867635	0.0111492	-0.00395549	-0.0037102	-0.0034188
b0010	0.00403692	-0.0104068	0.0260606	0.00341809	0.00829182	0.0138452	0.00590239	-0.00887568	0.00395208	0.00560193	0.00656752	0.0036274	0.0108518	-0.00634283	-0.00326596	0.000610034	-0.0109115	0.00263597	-0.0169029	0.0049392	-0.00191151	-0.000790689	0.0160491	0.0149773	0.00280406	-0.0104135	0.00165255	0.0019678	0.00754005	0.00362027	0.001773	-0.00271961	0.00164482	0.00143347	-0.00530416	-2.5787e-05	-0.00775067	-0.00633977	0.00377506	0.00246055	-0.0132353	0.0108484	0.00206353	0.00228893	-0.00330474	0.0200382	0.00282127	-0.00227256	-0.00292309
b0011	-0.00475749	-0.00824107	0.0228624	-0.00107056	0.0104221	-0.0118829	-0.00438124	0.00630408	-0.00284586	-0.00865014	-0.00838907	0.00299172	0.00435785	-0.00244637	0.00650301	0.00319868	-0.00839313	0.00734448	0.0123414	0.00671605	-0.00649359	-0.00841897	-0.0032301	-0.0301984	0.0014024	-0.0356838	-0.00734847	-0.00217138	-0.00575544	0.00558677	0.00269567	0.0207777	0.0270412	0.00214152	0.00414863	0.00193505	-0.0215451	0.00560299	0.00556287	-0.0149218	0.00255079	0.0166098	-0.00258027	-0.00140497	-0.00322837	-0.00427607	0.00151786	-0.00133893	0.00801011
b0013	0.0117969	0.0089593	0.0133035	-0.0309734	0.0116539	0.00724445	-0.0318049	-0.00802153	0.011907	-0.00869955	-0.0119687	-0.0107466	-0.0149258	-0.00264425	0.00324801	0.0202396	0.00666202	-0.0303462	-0.00875755	0.0213762	0.00699906	0.00427499	-0.00618507	-0.0200673	-0.00911078	0.00457096	0.00476148	0.000989572	-0.0164232	0.00728957	0.0200863	-0.0209868	-0.00695355	-0.0376315	-0.0124807	-0.0133651	-0.0258874	0.00481341	-0.0190196	0.00775677	-0.000770806	-0.0128918	-0.00907847	-0.0129395	0.00581622	-0.00707059	0.0198043	-0.00375623	-0.0161042
b0014	-0.00464771	0.00702615	0.00905189	-0.00460347	-0.00303194	0.0101655	-0.0079568	-0.00114779	0.00512223	-0.00648378	0.00512546	-0.00103947	-0.0074152	0.00688473	0.00421261	-0.00352601	0.00152939	-0.00103827	0.00224792	0.00359707	-0.00507192	-0.0188698	-0.00288789	0.00268569	0.00405537	0.00316568	0.00239604	0.000246148	-0.00551235	0.00802273	-0.0010335	-0.0018901	-0.00405592	-0.00333788	-0.00293294	-0.00414884	-0.003176	-0.00663259	-0.00909085	0.0112724	0.00399793	0.191846	0.00481774	-0.0114761	0.000330525	0.0106971	-0.000401734	0.00703271	-0.00649134
b0015	-0.00487693	0.00943785	-0.00550517	0.00365881	-0.011031	0.0160935	-0.0041444	0.00677167	0.00368089	-0.00706553	0.00377483	-0.00426217	-0.00774882	-0.00625718	0.00455679	-0.001311	-0.00158803	-0.00822804	-0.000989081	-0.012809	-0.00128132	-0.0122811	-0.00424468	0.00284916	-0.00274331	0.00958144	0.000926226	-0.00137663	0.000506623	0.00723351	-0.00414681	0.0111209	-0.0034809	-0.00339142	-0.00651461	0.00252697	-0.010321	-0.00288133	-0.0105966	0.00126635	-0.00986862	0.141711	0.00396358	-0.017417	-0.0030643	0.0110265	6.39204e-05	0.00626963	-0.00640309
b0016	0.00262165	0.0101207	-0.00812164	-0.0114717	-0.00781768	0.0068754	-0.0248896	-0.00480348	0.00119777	-0.00894046	0.00941286	0.00442165	-0.00702993	-0.00367726	-0.00803893	-0.00186102	-0.00519219	-0.00244766	0.00604038	0.00407252	-0.00549732	0.00241122	-0.00426462	0.00478888	0.00213705	0.00279259	0.00258719	0.00151796	-0.00491466	-0.000241303	-0.0174889	0.00126529	-0.00901833	-0.00880532	-0.0024613	-0.00838267	-0.00241343	0.00348469	0.000392896	-0.00423936	0.00199824	0.0345675	-0.0020845	-0.0105167	-0.0030301	0.0285287	-0.00286583	-0.00518551	0.0031909
b0019	-0.00279491	-0.00379466	0.0161429	0.00981758	-0.0118951	-0.00366737	-0.00536207	-0.00359917	0.0118349	-0.00927735	0.00258823	-0.00356676	-0.00302	-6.02053e-05	-0.00570073	-0.00129557	-0.00460653	0.00506714	-0.00718677	0.0445293	0.00119768	-0.00946349	-0.00957225	-0.00330333	0.00254941	-0.0248927	0.00636182	2.0075e-06	0.00462046	0.00202733	-0.0129273	-0.00148092	-0.00835582	0.0140337	-0.000354514	0.00996625	-0.003158	0.00646895	-0.00487776	0.00320516	0.00682538	0.0161939	-0.00587053	-0.00342265	0.00149533	0.000734754	-0.00791528	0.000719777	-0.00284225
b0020	0.00111382	0.00578666	-0.00421195	0.000165096	-0.000716466	-0.00221587	0.00837178	0.00782864	-0.00781437	-0.00989535	-0.00441275	-0.00811144	-0.00257033	0.00188813	0.00134103	0.00516958	0.00689077	-0.00670717	-0.00964614	0.0318029	0.00744964	0.0025943	0.000214764	-0.00217024	0.00669583	-0.0128754	0.00331712	-0.00299018	0.000779421	0.00577452	0.00898172	-0.00809519	-0.00195301	0.00465626	0.00447616	0.00316718	-0.00279872	0.00188138	-0.00253489	-0.00344267	-0.00350004	0.0138467	0.00584311	0.000195867	0.00194815	0.00340783	-0.00251837	-0.00950681	-0.00854833
b0022	0.00299374	0.00683399	-0.00137448	0.0178215	-0.00249015	-0.0185267	0.0136221	-0.010893	0.000834743	-0.013972	0.00314107	0.0250678	-0.00577191	-0.0108462	0.0206064	-0.0127745	-0.0161858	0.00610465	0.00435957	-0.0268348	-0.00480908	0.0100579	0.00758407	-0.00703827	-0.0224305	-0.0042601	-0.00333517	-0.0105285	-0.00117473	0.00870191	-0.00448598	-0.0171143	0.0224654	-0.00509284	-0.00924229	0.00143113	0.00446166	-0.0161776	0.0310258	0.0276548	0.0211897	-0.0179862	-0.00437264	-5.06288e-05	-0.00244215	-0.0100999	-0.00350028	0.027549	0.00297003
b0023	0.000463612	-0.000977928	0.000957766	-0.00456824	0.0059924	-0.00865515	-0.00789533	-0.00076001	0.0285058	0.00248451	-0.00868566	-0.0080838	0.00633934	-0.00982965	-0.00624596	-0.00590978	-0.00909628	0.00616572	0.00271606	-0.0109149	-0.00941449	0.00386881	0.00454626	0.000560498	-0.00575159	-0.0180996	-0.00466311	0.00160247	0.00738614	-0.00335493	0.0154888	-0.000537414	0.00622934	-0.00238322	-0.00428006	-0.0144316	0.00466391	-0.00276806	-0.008873	0.00420128	0.00672804	-0.007309	-0.00521431	0.00267613	0.00323971	-0.0014643	-0.00184864	-0.000641243	0.00628143
b0024	-0.00807153	-0.00724974	0.0447353	-0.0273068	-0.0138411	0.00143364	0.0022674	-0.00271513	0.024618	0.00443358	-0.0100127	0.0120207	-0.0247071	0.00547767	0.00525077	0.0464545	0.00509368	0.0186945	-0.0176683	0.0078892	0.0150043	0.00794797	-0.0197614	-0.0367829	-0.00596157	0.00463425	-0.00726003	0.00112577	0.00474418	0.0190056	0.029137	-0.0486373	-0.00754272	-0.00865002	0.0218159	0.0155392	-0.017643	-0.00761434	-0.0175007	0.0390563	0.00302493	0.00773648	0.00364892	0.0142777	0.00810899	-0.0183399	0.0151381	0.0250187	-0.0140865
b0025	-0.000379516	-0.00696378	-0.000475534	-0.00841012	-0.00369685	-0.00181997	0.000794858	-0.00418309	0.00374526	0.00436551	-0.000368235	0.0069477	0.00266829	-0.00133253	0.00278521	0.00201474	-0.00221744	-0.00547588	-0.00576331	0.000570808	-0.0101762	0.00427225	-0.00337444	0.00180877	-0.0029866	-0.0114714	-0.0034951	0.00474298	-0.00391181	-0.000502471	-0.00122003	-0.00619853	-0.0041196	-0.000303768	-0.00398096	-0.00329761	0.00259506	0.00370358	-0.000967973	0.00381683	-0.0035553	-0.00666591	0.00015422	0.00210232	-0.00758399	-2.01603e-05	0.00397891	0.00299499	0.00329795
b0026	-0.00486696	0.00170967	-0.00710516	-0.00455145	-0.00357139	-0.00187616	0.00658793	0.00331392	0.0117496	0.00308839	-0.00683803	-0.0015346	0.00357643	-0.00171123	-0.00583213	-0.00423017	0.00456861	-0.00484648	0.00202611	0.000541277	-0.00256694	0.00388101	0.00142328	0.0011474	0.0136957	0.00481844	-0.00292597	0.00400967	0.00289725	0.000957692	-0.00175311	-0.00345742	8.04743e-05	-0.00275256	-0.00316748	0.00301934	0.00258902	-0.000344922	0.00171277	3.7032e-05	-0.000537012	-0.0017643	-0.00366715	0.0089977	-0.00168779	0.000956755	0.000214493	-0.000194142	-0.00368927
b0027	-0.000962682	-0.011679	-0.00464291	0.00625745	-0.00552548	-0.00255632	0.00297265	0.00445362	0.0221919	-0.00272839	-0.0207381	0.00271184	0.00728705	-0.00907868	-0.00579719	-0.0182966	0.000387308	-0.00737316	-0.000239102	-0.00471639	-0.00546666	0.00645076	0.000954145	-0.00186744	0.00995078	-0.000680307	-0.0133986	-7.81331e-05	0.00191856	0.00251191	0.0105766	-0.0026579	-0.00437082	0.00268494	-0.00282023	-0.00736851	0.00204765	-0.00210182	-0.00893883	0.00288897	0.00430915	-0.00544266	-0.0105011	0.00941762	-0.00649948	3.24795e-05	0.00184181	0.00302468	0.00577091
b0028	0.000243236	-0.0136107	-0.00382829	-0.00975795	-0.00544231	-0.00521798	0.00784091	-0.00307957	0.0212438	0.00313414	-0.00647127	-0.00542899	-0.00930567	-0.00106828	-0.0142355	0.00312839	0.00192768	-0.0047447	0.00122494	-0.00104339	-0.00450641	0.0660818	0.00304221	0.00178469	0.010559	0.00621609	-0.00265349	0.00319391	-0.00486008	-0.0044436	-0.00508811	-0.00717781	-0.0119974	0.00325862	-0.0067875	-0.00198883	-0.000886741	0.0029545	-0.00239125	-0.0115236	-0.000166881	0.0053657	-0.00238605	0.00810668	-0.0062176	0.00148251	-8.83343e-05	0.00531962	-0.00166243
b0029	-0.00512119	-0.00787974	0.00183826	-0.0147566	-0.0100868	-0.00363879	0.0117181	0.00286155	0.012956	0.00447217	-0.000428974	-0.00546179	-0.00918982	-0.00860492	-0.00406871	-0.00116917	-0.000694429	-0.00620838	0.00177062	-0.00318305	-0.00506385	0.0216279	-0.00450135	-0.00265985	0.014076	0.0121864	0.000337774	-0.00084311	-0.000497036	-0.00693442	0.0036558	-0.002788	-0.00711793	-0.00226475	0.000750205	8.57828e-05	0.00149828	-0.00651607	-0.000312298	-0.000342631	0.000269112	0.00354129	-0.00519715	0.00145215	-0.00561132	-0.00336235	0.00523705	-0.00409845	0.00262872
b0030	-0.007907	0.000536108	-0.0154649	0.00822564	-0.0059775	0.00611253	0.0145787	0.0227782	-0.018132	-0.0138447	0.0127176	0.00625276	-0.00864642	-0.00709147	0.00480853	-0.00309494	-0.00533154	0.00418408	-0.0187179	-0.0198565	-0.0158976	0.011119	0.00944824	-0.00653419	-0.0097349	-0.00208537	0.0122314	0.0331618	0.0198266	0.0042062	0.00218403	-0.00237373	0.00714839	0.0108737	0.000526871	0.020053	0.0093023	0.0136336	-0.00225969	-8.2579e-05	0.00705925	0.00395704	0.00649965	-0.0145942	-0.00627571	0.00480153	0.0153256	-0.003092	0.00646421
b0031	-0.00407005	0.0128993	-0.0103525	-0.0223891	-0.0131031	0.0202389	-0.000729159	0.00244621	0.0072671	-0.0241083	0.014109	-0.00253963	0.00559072	-0.0238868	-0.00683607	-0.00627289	-0.00133649	0.0592925	0.0024903	-0.00258941	-0.0179637	-0.0208347	0.00702431	0.00411425	0.0102998	0.00795998	-0.0104907	-0.0112442	0.0165014	-0.0099941	-0.00298186	0.00963695	0.0142538	0.00210887	0.0128763	-0.00574324	0.0183456	0.00219022	0.0223942	-0.00772011	0.0107303	-0.00358088	-0.00735219	-0.016052	0.00584439	-0.0151776	-0.006956	0.0124145	0.00981906
b0032	0.0117681	-0.00171289	-0.00272824	-0.0224774	0.145117	0.0070146	-0.00157624	-0.0213792	0.00510433	0.00974233	-0.010526	0.00106271	0.0131628	-0.0160254	-0.0319069	0.00641225	0.00380006	0.0908144	0.00251499	-0.000398378	-0.0124171	-0.00518647	-0.00492493	-0.00348522	-0.00208013	0.0211054	-0.0186343	0.0173884	-0.015734	0.00164349	-0.0142323	-0.00691346	-0.0051865	0.00229303	-0.0158646	0.0176573	0.00618769	0.00901044	0.000600433	0.00784576	-0.00865189	-0.00739204	0.00844169	0.0061794	0.000301192	-0.0103013	0.0297191	0.0101032	-0.0122514
b0033	0.00272686	-0.00499904	2.46717e-05	-0.0124807	0.155395	0.00323412	0.003612	-0.000622789	0.0383899	-0.0163469	-0.00535139	-0.00225856	0.00598781	-0.00579804	-0.0196181	0.00868798	0.000778928	0.0659489	-0.00302112	0.00427739	0.000960706	0.00142602	-0.00504629	-0.00115883	-0.0103061	0.0144387	-0.00702254	-0.0115191	-0.00672681	0.00998945	-0.00783758	-0.00395769	0.00391446	0.00162159	-0.012947	0.00865401	-0.00514623	-0.00137562	0.00110849	0.0013654	-0.0033202	-0.00711111	0.00177219	2.72734e-05	0.000327773	-0.0123699	0.0462627	-0.00666976	-0.0186953
b0034	-0.0166988	0.0166008	-0.000710015	0.0192413	0.0977841	-0.0139558	-0.027996	0.0461857	0.0257542	0.000959995	0.0233697	-0.000751138	0.000893383	0.00940242	-0.000511562	-0.00319498	-0.0144664	0.0413681	-0.0453855	0.00178823	0.00517265	-0.00848883	-0.00598607	-0.0138872	-0.0341767	0.00899502	-0.00684133	0.00248437	0.00893921	0.00928674	0.0242954	-0.0357945	0.00356751	0.00421405	-0.020478	0.00231089	-0.00239665	-0.0176942	-0.00273285	0.00558128	0.00421243	0.00971394	0.00620815	0.00064239	0.00194853	-0.0167883	-0.0129852	-0.00253611	-0.0139908
b0035	0.0125467	-0.00303296	-0.0381034	-0.0226333	0.00612532	-0.00510402	0.0108704	0.0251852	-0.000221179	-0.00156446	0.0036972	0.00759309	0.0245313	0.0247554	-0.00668451	-0.0101565	0.00332594	0.0140762	-0.0115259	0.0221608	0.0092279	-0.00433951	0.0059662	0.00520688	0.0185192	0.00322062	-0.0170696	0.0156686	-0.0112108	0.00909139	-0.0213042	0.00614068	-0.0141345	-0.00403794	-0.0049462	0.000516078	0.00469723	-0.00878969	0.0183676	0.000418237	-0.00870736	0.0109287	0.0129104	-0.00744461	-0.00435962	-0.0294533	-0.000891526	-0.0110444	-0.0287076
b0036	-0.00952589	0.0300736	0.0257244	-0.021629	0.00880747	-0.00295339	0.00581553	0.0226902	0.0119779	-0.0201584	0.00148286	0.00604474	0.0167166	-0.0092236	0.00354458	0.00685336	-0.00327073	0.00445732	-0.0170876	-0.0089009	0.00919333	-0.00622539	-0.0087925	0.0459556	-0.00668639	-0.0203486	-0.0153304	-0.0036521	-0.000328226	0.0130513	0.0114162	-0.00956763	-0.000126441	0.00948121	0.0085647	-0.00506484	-0.000411845	-0.0139702	-0.006917	-0.0323523	0.0210711	-0.011559	-0.00522679	-0.0186296	-0.00292445	0.0091943	0.0104636	0.00863351	0.00490633
b0037	-0.00299056	0.00810916	-0.0147827	0.00216082	-0.00177999	0.00432191	-0.0011362	0.0254843	-0.00931669	-0.00434748	0.00602871	-0.0109321	0.00246121	-0.0160646	-0.0179322	-0.00357301	-0.00915913	-0.0028538	-0.0063579	-0.00769757	0.0141711	-0.0066869	0.000474497	0.0116489	-0.0101951	0.00134713	0.00239207	-0.0106879	0.0175091	0.000832561	-0.0138006	-0.0042848	-0.00744775	0.0047015	-0.00411756	0.00944385	-0.00180248	-0.00518796	0.015037	-0.00564517	0.00400487	-0.00216623	0.00502429	0.0104141	-0.00885669	0.011346	0.00540257	-0.00301006	0.0286143
b0038	0.0056901	0.00982776	0.00488891	0.00648015	-0.00105627	-0.000350932	-0.0100601	0.00385859	-0.00161834	0.00661755	-0.00192083	-0.00545208	8.07937e-05	0.00793634	0.00495456	-0.00513183	-0.0024329	-0.010896	-0.00860208	0.00625632	-0.00367177	-0.001105	0.00354833	-0.00852189	-0.000253625	0.00937574	-0.00806513	-0.0180371	-0.00175092	-0.00445906	0.00424035	0.004116	-0.0117193	0.000735117	0.0128163	-0.00271901	-0.0128841	-0.00141954	-0.00903009	-0.0120876	0.00144759	0.00213046	0.00986751	0.00448561	0.00494866	0.00464863	0.00935002	-0.00135267	0.0103452
b0039	-0.00306512	0.00697366	0.0095194	0.00385057	0.00438531	-0.00373276	0.00442462	0.00190249	0.000765556	0.00828882	-0.00813597	-0.000601482	0.00617685	-0.00730042	-0.00699117	0.00486971	-0.00987842	0.00305544	0.00189981	0.00780484	-0.00187447	0.000454912	0.0076698	0.000269804	-0.00366544	-0.0104525	-0.000908268	-0.00262931	0.0156594	0.00359112	0.0197262	-0.0163857	0.00115389	-0.00348437	0.00197121	0.00548611	-0.0131127	0.0094527	0.00613217	-0.0030338	0.00629006	0.000524123	0.0116483	0.00356347	0.00361287	-0.0105935	-0.00465546	-0.000283581	0.00127331
b0040	6.49718e-05	-0.00539539	0.00596004	-0.00379214	-0.00540083	0.00191209	0.00443156	0.00898042	-0.00204552	-0.00468986	0.00499104	0.00109793	0.00931812	0.0191723	0.00235258	-0.0172136	-0.0117021	0.0125755	0.0166875	-0.0201264	0.00700183	0.00933999	-0.00466115	-0.00422066	-0.00499638	-0.0269512	-0.00457221	-0.00981142	-0.00605303	0.00592882	-0.00403619	-0.00747463	-0.0161637	-0.00706694	0.0104133	0.00214227	-0.0189171	0.00617516	0.0020491	-0.0160377	-0.00420177	-0.0256391	0.000470348	0.000248711	-0.00209157	-0.00491512	0.000898753	-0.0012035	0.0208816
b0041	-0.00983381	-0.00904813	-0.00565951	-0.012707	0.00890702	-0.0272157	-0.0238322	-0.0205493	0.0148548	-0.0148121	0.0121607	0.00758619	-0.0128906	0.00945838	-0.0104495	0.00296821	-0.0051152	0.00211886	0.0145341	0.0189601	0.023777	0.0233189	0.0147786	-0.00493247	0.00316138	0.00727915	-0.00672306	0.0202966	-0.0399701	-0.0222882	-0.0272065	-0.00387811	-0.00916521	-0.00273829	-0.0143512	-0.0104326	0.00331401	-0.0114288	0.00762841	-0.0137676	0.0269549	-0.00022644	0.00807824	0.00509703	0.00659478	-0.0092354	-0.0157658	-0.00442299	0.00871455
b0042	-0.00148063	0.00712072	0.00328533	0.0164165	-0.00842288	-0.0135656	0.0029682	-0.00815588	0.0199835	0.00548689	0.0174726	-0.00398572	-0.0152529	-0.000310197	0.00117382	0.0093544	-0.00816839	0.0147469	-0.0103193	-0.00438043	0.0289362	-0.00850191	-0.0016415	-0.0132379	0.000936793	0.0058647	0.00835191	0.0344584	-0.00682276	0.0088412	-0.0204937	-0.0106731	0.014642	0.0139447	-0.00693008	-0.0125207	-0.0172583	-0.0544048	0.0017323	-0.00320455	0.0245623	0.00117964	0.0180605	0.00871682	-0.00365305	0.0113583	-0.00191086	0.00875068	0.00372661
b0043	0.000182974	-0.0125024	0.0158869	0.00798035	-0.0128304	0.0107505	0.0178206	0.00170289	-0.0131183	-0.00582817	0.00563057	-0.0189632	-0.00535128	0.0234565	0.00658662	-0.0138251	0.00612303	0.00425851	-0.0130016	-0.00713993	0.0260306	-0.00513437	0.00624119	0.0181869	-0.00209021	-0.000679013	0.0306567	0.0294928	-0.0314072	0.0132236	0.0027032	-0.00293052	0.0116632	0.00390254	0.0131778	0.00658866	0.00645871	-0.0206915	0.00690002	-0.00482127	0.00221171	0.00545428	-0.00396375	0.00554799	-0.000481501	-0.0120471	-0.000407381	0.00665894	0.035484
b0044	-0.0166189	0.000894485	-0.00389862	0.0161289	-0.00903719	-0.00690243	0.0141986	-0.0415741	-0.0147846	-0.014654	0.0142781	0.00321693	0.00134842	-0.0031077	-0.00220412	-0.0392389	0.00949986	-0.0175928	-0.00648622	-0.00636216	-0.00609764	-0.0110254	-0.00498743	0.00619256	-0.0236717	0.00902599	-0.00879224	-0.00133886	-0.00481567	0.0285591	-0.0150232	-0.0386062	0.00533506	0.00463445	0.0010252	0.00399574	-0.0287777	0.00327706	-0.000591795	0.00607747	-0.00759907	-0.0211184	-0.0283138	-0.0219444	-0.00558567	0.00722906	-0.0405885	-0.00849191	-0.00163202
b0045	-0.0132517	-0.00108611	-0.00608752	-0.00162289	-0.00158951	-0.00146085	0.0160824	-0.00248023	-0.00106827	0.0275886	0.00608092	-0.00461177	0.004129	-0.000705082	-0.00771179	0.000503063	-0.00141274	0.00991684	-0.00547539	0.00771289	0.00702837	0.00960232	-0.00647645	0.0176809	0.0102758	-0.0186244	0.00226464	0.0198752	-0.00206734	-0.000598096	-0.00326963	0.0143634	0.00587281	-0.00806669	-0.00164631	-0.00244958	-0.000999978	-0.0105889	-0.00967541	0.00274173	0.0048063	-0.00172423	0.00867945	0.00355406	0.00919776	-0.00123773	-0.00287001	0.0143888	-0.0215138
b0046	0.00196793	0.00294476	0.0129069	0.00524309	0.014585	-0.00799473	0.00637064	-0.00530277	-0.00656333	-0.016687	-0.00403191	-0.00588284	-0.00213991	0.00433329	-0.0079469	-0.00740213	-0.00523304	0.00300483	-0.00728348	-0.00653248	0.0034926	0.0278357	0.0153778	0.00408536	-0.00655156	-0.00355401	-0.00529123	-0.0111437	0.00450327	0.00861827	-0.00475881	0.00747459	-0.000814547	-0.00433642	0.00498557	-0.0128147	-0.0096775	0.00468835	0.0120101	-0.0121617	0.00718759	0.0135724	-0.00173022	-0.00398253	-0.0013546	-0.00900986	-0.00553157	0.0226084	-0.00738387
b0047	-0.000107403	0.000689862	0.00558214	0.0024755	-0.00269098	-0.00261922	0.00977817	0.00283466	-0.00597035	-0.00875047	0.00112106	0.000125942	-0.00697368	-0.00445891	-0.00677257	-0.00985736	-0.00207796	0.00435394	-0.00607454	0.00470325	0.00427034	-0.0014323	0.000596025	0.00146399	-0.000180661	-0.00796286	-0.000218494	-0.00315548	-0.00903155	0.00682767	-0.0100297	-0.00177168	0.00790359	-0.0019967	0.0028719	-0.0167023	-0.00443934	0.00234519	0.0079503	-0.000774914	0.000899398	0.00916693	-0.00162393	-0.00254931	-0.0085572	-0.0018462	-0.00310951	-0.00200725	0.002807
b0048	-0.002524	-0.00162507	-0.00603395	0.00385981	-0.0117377	-0.00944533	-0.00362976	0.00254994	0.000509302	-0.0309682	0.0107957	-0.00726039	-0.00472052	-0.0102527	-0.0137389	0.00472504	-0.00872398	-0.000378566	0.00283925	-0.0160933	-0.00103929	-0.00197529	0.00241363	0.00626724	0.000535367	-0.0173277	0.00320053	0.0109729	0.0121222	0.0083569	-0.00223581	-0.0100135	0.00359772	-0.00603519	0.00506715	-0.0158714	0.00441574	-0.00211836	-0.00667883	-0.000719246	0.00349904	-0.000903948	-0.00884438	0.0048287	0.00511242	0.00367161	-0.0134122	0.00999896	0.00996736
b0049	-0.00562522	-0.00941844	-0.00740742	0.00807771	-0.00819062	-0.00692706	0.00287732	0.00593567	-0.00442141	-0.00182526	-0.00203932	-0.00628213	-0.00529969	-0.00861687	-0.0108238	0.00292253	-0.00364908	-0.00109487	-0.00157635	0.00439808	-0.00266214	-0.0107226	-0.016018	-0.00487462	-0.000556583	-0.00440202	0.00616874	-0.00414881	0.00845779	-0.0050856	-0.00955283	0.00175193	-0.011406	0.00260307	-0.00820544	0.00904022	-0.00442039	-0.00836446	-0.000137716	-0.00113906	0.00559104	0.00679462	0.00631069	0.00285848	-0.00289153	0.00334453	0.00257805	-0.0114003	-0.0106155
b0050	-0.00685127	-0.0114015	-0.0127394	0.00317668	-0.00319126	-0.00493113	-0.0177633	-0.00128068	0.00174461	-0.010764	0.00429961	-0.00263029	-0.000130089	-0.0127239	0.00501579	0.00406137	-0.00670398	-0.00458381	-0.00147175	0.00314396	0.00133506	0.0283646	-0.0066865	-0.00221822	-0.00220276	0.00310553	-0.00366866	-0.0113065	0.00842938	0.000983249	-0.009027	0.00157778	0.00254679	0.00725545	0.00774167	0.000721386	-0.000112857	0.00041647	0.00755613	0.00385459	0.00540466	-0.00526736	0.00667424	0.00567882	-0.00470102	-0.00461197	-0.00968372	-0.00461849	0.00287259
b0051	-0.00235	-0.00691966	0.00222814	0.000930508	0.0017269	0.00301501	-0.0111904	0.000919745	-0.00534927	-0.00788003	0.00327901	-0.00109626	3.63079e-05	0.000388818	-0.00191853	0.0102779	-0.00367648	-0.000919543	0.00437378	0.00742406	0.00383077	0.0041564	-0.00470555	0.00251495	0.00203755	0.000423323	0.000363521	-0.00965349	-0.00302154	0.00264426	-0.00194852	-0.0020218	-0.00201273	0.000551765	-0.00101379	0.00460178	0.00150513	-0.00801333	0.00562521	0.005044	0.00386911	-0.00370888	-0.00272486	0.00409709	-0.00271479	0.00502274	8.14675e-05	-0.000659984	0.00772172
b0052	-0.00266049	-0.0109484	0.000434771	0.00526636	0.00331865	-0.00202416	-0.00405211	-9.63469e-05	-0.00138087	-0.011896	0.00121878	0.00154028	-0.000689513	0.000571507	-0.00818286	0.00623016	0.00192653	-0.00409554	0.00416723	-0.00313911	-0.00513123	-0.00481638	-0.00557252	0.00444424	0.00099431	0.00862396	-0.00435329	-0.00317302	-0.000235977	-0.00656987	-0.00087755	0.0147125	-0.00348699	0.00352833	-0.00520313	0.00877583	0.00172685	-0.0143934	0.00865951	0.00669508	0.0025881	-0.0108911	0.00497633	0.000923364	0.00034671	0.0013562	-0.00299129	-0.000829678	0.00142768
b0053	0.00116199	-0.00565584	0.00136131	0.000896278	-0.00274324	-0.00512118	-0.00677356	-0.000699386	0.00697547	-0.00124739	0.000866373	-0.0044605	0.00264249	-0.00755082	-0.00439945	-0.00376066	0.00430359	0.00075704	-0.0028252	-0.00283312	0.000740641	-0.0112575	-0.00132641	-0.00212573	0.00837095	1.51242e-05	-0.00116063	-0.00198886	-0.00675952	0.000151984	-0.00707527	-0.00161839	0.000402356	0.00325266	0.00298836	-0.00120725	0.00334628	-0.007466	-0.00991202	0.00195776	0.00143613	-0.00167766	0.00668273	0.000409854	0.000498018	-0.00114848	-0.00201106	0.00041293	-0.00353758
b0054	-0.00104392	-0.00418222	0.00262969	0.00136238	-0.00629009	-0.00456526	-0.00644121	0.00628254	-0.00147302	0.00180273	-0.000326553	-0.00477266	0.00336505	-0.00773343	-0.000451409	0.00443663	0.00207861	-0.00949654	-0.0103163	0.00388622	-0.000731224	-0.00950006	-0.00298307	-0.000299078	0.00288948	-0.00173144	0.00211565	-0.0021838	-0.0059821	0.00144626	-0.000226814	-0.00144898	-0.00193654	0.000191783	-0.000727026	0.00603396	-0.00167606	-0.000488224	-0.0104047	0.000704122	0.00431143	-0.00155518	-0.00389445	-0.000884991	-0.00515877	0.00144137	-0.00124873	0.0101219	0.00334758
b0055	0.0019428	-0.00261824	0.00292709	0.00497293	-0.00112744	-0.00928412	-0.000273537	0.000418469	0.000854132	-0.0043072	-0.000545496	0.00898288	-0.00202803	-0.00474005	-0.00266789	0.00433656	-0.000122342	0.00290587	0.000832227	0.00742095	0.00138832	0.00383215	-0.00100522	-0.0135972	0.00587789	-0.0186818	-0.00311867	-0.00130958	-0.0059923	0.00299669	-0.00405423	-0.00181964	0.00929292	-0.00509252	0.000604133	-0.0127889	-0.00469079	-0.00179874	0.00130514	-0.00273684	-0.00154272	0.00207055	-0.00222505	-0.00744364	-0.0010275	-0.00567645	-0.00262735	0.00277752	0.00729514
b0058	0.000518503	0.0036529	-0.0392522	0.0150737	-0.0263019	-0.00385027	-0.00927797	-0.0145614	0.0237867	-0.00822829	0.058935	0.00523164	0.0059126	0.00149435	-0.00995283	0.00523022	-0.00640212	-0.0107005	0.0118323	0.0232409	0.00553189	-0.0172656	-0.00921378	0.000516167	0.0047867	-0.00227202	0.00578332	-0.0219369	0.00276011	0.00798985	-0.0394624	-0.00973943	0.0167666	-0.00701748	-0.00309544	0.0190489	-0.0164001	0.000819765	0.0107822	-0.00235597	-0.00410156	0.0177949	-0.000488386	0.0211357	-0.00125142	-0.011306	0.00781876	0.00105088	-0.0233778
b0059	-0.000738764	0.0069867	-0.0287557	0.00840896	-0.0294056	-0.00924975	0.00516194	-0.0103681	0.0219522	-0.00567528	0.0330381	-0.00229018	0.000555045	-0.013705	-0.0072224	-0.00429473	-0.00564789	0.00156265	0.0072439	0.0157003	0.0017193	-0.0225646	-0.00682606	-0.0030983	0.00185701	0.00406083	0.00261163	-0.00901929	0.0115872	0.00904673	-0.0174233	-0.00580076	0.00012917	-0.00252331	0.00140174	0.0189367	-0.0135624	-0.0016848	0.0145289	-0.000841594	0.00821932	0.0146669	0.0125377	0.0148412	-0.0057164	0.00393282	0.00307566	0.00724731	-0.0124209
b0060	-0.00352195	-0.00715838	-0.0038922	-0.00563165	-0.00785489	-0.00488759	-0.00873442	0.00841376	-0.00427904	-0.0177356	-0.00211142	-0.000810871	-0.00280855	-0.0117652	0.00286597	-0.00103184	-0.00604582	0.000279966	0.00256857	-0.000913782	0.0133429	-0.0181192	-0.00416653	0.00184558	-0.00700098	-0.00408575	-0.000979399	-0.0106408	0.0111232	0.00721053	-0.00265818	0.00536618	0.00147536	0.00214643	-0.00474777	0.0296133	-0.00384733	-0.00768475	0.0129095	-0.00405461	0.00680663	0.000536061	0.0023959	-0.00192674	-0.00453202	-0.00291884	0.00203526	0.00581438	0.0108732
b0061	0.00338919	0.000355397	-0.0188841	0.0213437	-0.0143136	-0.0488482	0.00482229	0.0173874	-0.0056567	0.00288946	0.0230088	0.0180883	0.00144447	-0.0013361	-0.0192037	0.0100607	-0.00485385	0.0101805	0.0163984	0.0055694	0.0256471	-0.00127969	0.0191743	7.20462e-05	-0.00991632	-0.0351189	-0.00453878	0.00302887	0.0273325	0.0460721	-0.0521705	0.00792067	0.0304958	0.00481442	0.0265322	0.00317746	0.00814109	0.0157505	0.0147264	0.00120013	0.053665	-0.000416425	0.00898261	-0.00578633	-0.00567448	0.0092739	0.000918115	0.0213172	0.00415075
b0062	-0.00353317	-0.00379997	-0.0107012	-0.00777879	-0.0101135	-0.0627204	-0.016515	0.0118332	-0.0146314	-0.000111272	-0.00380846	0.00436378	0.000400209	-0.00976966	-0.0104414	0.00911892	-0.00379787	0.0134588	0.0103914	-0.00104243	0.0198914	-0.01059	-0.00101195	0.00638002	-0.00874802	-0.0252906	0.00120486	0.0184649	0.00514334	0.0327028	-0.0500453	0.00157499	0.00067635	0.0136938	0.00934794	-0.00145509	0.00689079	0.0185034	-0.0238221	0.00581237	0.0413527	-0.0147119	-0.0069518	0.00349795	-0.0191532	0.0447524	-0.00910075	0.0115465	-0.00174359
b0063	0.000719578	0.000750178	-0.0333034	-0.00139271	-0.0169819	-0.0572422	-0.0213567	-0.00336784	-0.00864893	0.0146865	-0.00260755	0.00678199	0.00616409	-0.00517161	-0.000488616	0.0151359	-0.0177529	0.0211688	0.0139256	-0.00975661	0.00298884	-0.00882312	-0.00721112	0.00595735	-0.015959	-0.0336255	0.00025714	0.0206534	-0.00510273	0.0254309	-0.0611744	0.00634829	-0.00634757	0.00888912	0.0151151	0.0166324	0.00567528	0.0197292	-0.0249015	-0.00485307	0.0381493	-0.0157941	-0.00575936	0.00931202	-0.0203405	0.0430853	-0.0110813	0.0121829	-0.00787115
b0064	-0.00297071	0.00040497	-0.0176821	-0.00218398	0.00203242	-0.0156306	-0.00747105	-0.000811506	-0.0106295	-0.00934784	0.00201658	0.00378089	-0.00227945	-0.0212798	0.00499166	-0.00123839	-0.00286104	0.00738561	-0.00429874	0.00574808	-0.0027728	-0.00947809	-0.00812288	0.00200108	0.00233508	-0.00447368	-0.00586291	0.0406083	0.0028176	0.00709757	0.00187875	0.011301	-0.00845155	0.000762717	-0.00410985	0.00522744	0.00160276	0.00464028	0.0013582	-0.00449756	0.0107487	0.0204693	0.00509259	-0.00430341	0.00525522	-0.0183955	0.00842874	-0.00976455	0.00594251
b0065	-0.00215751	-0.0152616	-3.77471e-05	0.00667427	-0.0211014	0.00178889	-0.0144317	-0.000846288	0.00245915	0.00141476	-0.0026959	0.00915718	0.00994294	-0.00516962	0.00315709	-0.00361882	-0.00196475	0.0163471	0.00236758	0.00133668	0.00800731	-0.00602879	0.00245761	-0.0062333	-0.00497925	-0.00585627	-0.00244743	0.0247646	-0.0162559	-0.00215721	0.000533025	0.038687	0.00366628	-0.000276846	0.00229742	-0.0240813	-0.000360903	0.0134852	-0.000301176	-0.0137516	-0.00404245	0.00456933	0.00920033	0.00969532	-0.00635747	0.00961006	-0.00116911	0.000451984	-0.0210272
b0066	-0.0046601	-0.0108866	-0.00412099	0.00489355	0.00953257	0.0117673	0.00734664	-0.000283567	0.00840668	-0.00880819	-0.00181283	-0.00512363	-0.00661957	0.00258871	0.00690028	0.0136828	-0.000696158	0.0212054	-0.00766521	-0.00620569	0.00532885	-0.0092467	-0.00409572	0.00177953	-0.00358917	-0.00287786	0.00104802	-0.00252623	0.00929381	0.0118027	-0.00354459	-0.0127488	-0.00310433	0.000899187	-0.0105793	-0.0193205	-0.00619574	-0.0064234	0.00802294	0.00176279	0.00406304	-0.0020776	0.00173547	0.00257536	0.00398952	0.0019761	0.000800165	-0.00964161	0.0125763
b0067	-0.0066482	-0.0011703	0.00254054	0.00804745	0.00566377	-0.00621214	0.0127675	0.00816096	-0.0012645	-0.0124505	0.00431015	-0.00457441	-0.00531477	0.00579092	-0.00121262	-0.0100042	0.00274691	0.0167002	-0.0117798	0.0107679	0.000676257	0.0267751	0.00359979	0.00803509	-0.00757682	-0.017044	-0.00307837	0.00242262	0.00205731	0.0075911	0.00419274	0.015718	-0.0155158	-0.00501105	-0.00989289	-0.00253821	-0.000808968	0.0168791	0.00796308	0.00723045	0.00966235	0.0081482	-3.81542e-05	0.00522977	0.0067487	0.00699586	-0.000688298	-0.00936225	0.00375607
b0068	-0.0067865	0.000917676	0.00883923	-0.00280543	0.00066703	0.00678935	0.000918276	0.0082168	-0.00531919	0.00311712	0.0020919	0.00129032	-0.00163523	0.00320202	-0.0049261	-0.00106481	0.003721	0.00482791	-0.0195622	0.00324414	0.00741142	0.00851563	0.000187609	0.0022821	0.0047756	-0.0198993	-0.00116416	-0.00072583	-0.00343783	0.00703787	-0.00151201	-0.00137416	-0.0108734	-0.00445751	-0.0032899	-0.00862999	-0.00472544	0.024513	-0.00382151	0.00602288	0.00303081	0.0160142	0.000112279	0.00266393	0.0044586	0.00493757	-0.00807756	0.00119997	0.00690504
b0069	0.00239752	2.39278e-05	0.000285203	0.0106001	-0.00372739	0.00305829	0.00171756	-0.00867781	0.00460526	-0.011072	0.00401123	-0.00351463	-0.00110794	0.0101068	-0.00129474	0.000324039	-0.00295897	-0.0100954	-0.000542265	0.00166933	0.00715796	0.00680919	0.00112201	0.00621305	-0.00566598	0.00500401	-0.00522406	-0.00540876	0.00573237	0.000961905	0.00934483	-0.0167235	0.00305218	-0.00376972	-0.0037002	0.00493228	-0.00756111	-0.00687998	-0.00800643	0.000637736	-0.000193696	0.0200657	0.000496414	0.0023191	-0.00126749	0.00441162	-0.00495404	-0.00827666	0.00628224
b0070	0.00273138	-0.0197474	0.0213852	0.00358446	-0.00732541	0.00541899	0.0148892	-0.00352023	-0.0054855	0.0149212	-0.0105193	0.00205071	-0.00585605	-0.0056813	0.00147001	0.0109612	0.00196289	0.0097358	-0.00561414	-0.016221	-0.00248317	-0.00278105	0.00494607	0.00182066	-0.00439625	-0.0128217	0.0055764	-0.00150314	-0.00306082	0.0101991	0.00212678	0.00801416	0.0107758	-0.0029005	-0.00329535	-0.00847834	0.000356946	0.00206498	0.00187773	0.00093841	-0.000765869	-0.00933454	-0.00574546	-0.00588795	-0.005279	0.0032636	0.000791551	-0.0054368	-0.00453179
b0071	0.00241795	-0.00206045	0.00719962	-0.00865029	-0.00434786	-0.00038772	0.0268535	-0.0114386	0.0169855	0.0177683	0.0101417	-0.0082128	0.000589659	-0.0634225	-0.00307906	-0.010634	-0.00498502	-0.00911214	0.0196903	-0.00925574	0.00123788	0.0301948	0.0107913	-0.000248268	-0.0355467	0.00569123	-0.00223625	-0.0112156	0.00493466	0.00496181	-0.0113373	-0.00656141	0.00102037	0.00104864	-0.00321426	-0.0105774	-0.00530969	0.0103292	-0.00563387	-5.85019e-05	-0.0239732	0.0103957	-0.00346319	-0.00556285	0.00175205	0.0120798	-0.027368	0.00423174	-0.0155477
b0072	0.000199065	-0.0081596	-0.00108483	-0.0116975	-0.00656506	-0.00566066	0.0289119	-0.00710587	0.0180061	0.0178719	0.0079509	-0.00947194	0.0045204	-0.0648274	-0.00171344	-0.00693597	0.00293602	-0.0056908	0.0274864	-0.00528179	0.0127002	-0.00773959	0.00908295	-0.00189572	-0.0315957	0.0106508	-0.00649303	-0.016613	0.00691871	0.000218734	-0.0109494	-0.00424145	-0.0132826	0.00261483	0.000117789	-0.00589287	-0.00321188	0.000898772	-0.00861999	0.00171618	-0.0244297	0.00622057	0.00145217	-0.00535589	0.0024027	0.0164517	-0.0191538	0.00897759	-0.0159338
b0073	-0.000687903	-0.00275819	0.0040398	-0.0131083	-0.0013905	-0.00963728	0.0268613	-0.00299775	0.0110118	0.0132961	0.00805938	-0.00814521	0.00284169	-0.0731032	-0.00134145	0.00400124	-0.00123148	-0.00594402	0.023519	-0.0052013	0.00992436	-0.0026817	0.00723974	-0.00387606	-0.0326092	0.0104509	-0.00626435	-0.0117606	0.0104863	0.00177793	-0.0065614	-0.0024327	-0.0167683	0.0048827	-0.00209271	-0.002431	-0.00463423	0.000156698	-0.00803569	-0.00157205	-0.0186551	-0.001991	-0.000376325	-0.00476004	-0.000199306	0.0154171	-0.01189	0.00738141	-0.00907881
b0074	-0.00292075	-0.00116642	0.00857548	-0.00746789	-0.00128223	-0.0114262	0.0277744	0.00262003	-0.00527085	0.0224962	0.0124846	-0.0079527	0.00472839	-0.0740742	0.00513124	0.00363754	0.0015092	0.003678	0.0223603	-0.00297742	0.0101864	0.00205831	0.00823348	-0.00229914	-0.0355356	-0.0184258	-0.0048393	0.00118539	0.0116301	0.00483605	-0.00774211	-0.00185158	-0.00534146	0.00260158	0.00584717	0.00725878	-0.00912921	0.00660713	-0.00603649	-0.0024428	-0.0155466	-0.00604665	-0.000524162	0.00135229	-0.00767886	0.0190195	-0.00371912	-0.000873438	-0.013674
b0075	0.0117055	-0.00297986	-0.00409871	-0.00608648	-0.00684027	-0.0108774	-0.0285387	-0.00692889	0.00854685	0.00232149	-0.00803613	-0.0221119	-0.00116968	-0.02377	-0.00453366	-0.00328102	0.00657876	-0.00254916	-0.0356443	-0.0303296	0.0123917	0.0188534	-0.00783722	-0.0420268	0.0117536	0.000329273	0.0127265	-0.00520387	0.00896846	0.0310931	0.00249618	0.010408	-0.00408432	0.0148481	-0.0150735	-0.00946957	-0.01359	0.00338861	0.015785	0.0342588	-0.00741448	-0.0156931	-0.0517627	0.00144316	0.010497	-0.0117822	-0.00159181	0.0238153	-0.0059742
b0076	0.00222212	-0.00261085	-0.00150348	-0.00499056	-0.0171215	0.0135103	-0.0301225	0.00213422	-0.0143536	0.0218566	-0.000511928	0.016303	0.0151876	0.0179157	-0.00557672	0.00866964	-0.00159347	0.00146206	-0.000928244	0.0138453	0.003325	0.0126147	-0.0151759	0.00691663	0.0300261	0.0142855	-0.00934129	-0.00470205	-0.00611942	-0.00285899	-0.0131237	-0.00179526	-0.0259921	0.00334814	0.000195021	-0.0075174	-0.0131989	-0.01661	-0.00665776	-0.00590312	0.00899383	-0.0194553	0.008971	-0.0115562	-0.00126231	0.0289642	0.0108133	0.00526231	-0.0113056
b0077	0.00245859	-0.00442797	-0.00767512	0.00522065	0.00161245	0.00168023	-0.00406549	0.00802556	-0.017695	-0.00716023	0.00475733	0.00409749	-0.000328578	-0.0269243	-0.00173425	0.00172931	0.00167711	0.00250763	-0.00319676	0.0113909	0.01153	-0.00839732	0.00393581	0.00494518	-0.0909874	0.0055046	-0.000933097	-0.0114569	-0.0163737	-0.00160098	0.00226116	-0.000489996	-0.00202768	0.00227221	-0.00221378	-0.00403756	0.00633415	9.09621e-05	-0.0128828	-0.000396789	-0.018017	0.019567	-0.00305194	0.00246259	-0.0036741	0.00289844	-0.00552928	0.0166851	-0.00673652
b0078	0.0023517	-0.00386903	0.00126083	0.00250105	0.00256094	0.000552826	0.00362207	0.0105623	-0.0050002	-0.00287933	0.00812498	0.00663055	-0.00556994	-0.0196162	0.00203342	0.0018977	0.00425443	0.00234134	-0.000671807	0.00649223	0.00461082	-0.0126364	-0.00446678	0.00220183	-0.0872718	0.00166954	-0.00563514	-0.0178679	-0.0110066	0.00234715	-0.00163912	0.0131542	-0.00581793	0.00170102	-0.00124182	-0.0140455	0.00500262	-0.0126317	-0.00988201	0.00138132	-0.0084554	0.016029	-0.000247465	0.00469746	-0.000810727	0.00036887	-0.0186484	0.0180276	-0.00848011
b0080	0.0123978	-0.0741253	-0.0440963	-0.0404907	-0.0162152	-0.00826016	0.0668251	0.0222391	-0.0154545	0.00526477	0.0229111	-0.284308	-0.0087567	-0.0519188	-0.0125265	-0.0149939	-0.0102108	-0.0161286	-0.0467437	0.0521385	0.016384	0.0178143	0.0254514	-0.0020671	-0.00929296	-0.0047164	0.0231108	0.0444984	-0.0452576	0.0215268	0.102883	0.0877283	-0.00202993	-0.000407462	0.00594435	-0.00072782	0.0155005	0.00969532	-0.0409377	-0.00227069	0.000241349	-0.00774686	0.00718759	0.00278459	0.017452	-0.0189843	0.0113733	-0.00235497	-0.0067594
b0081	-0.00114606	-0.0056066	0.00075347	-0.0095207	-0.0146276	-0.0112652	-0.00140369	0.00588005	-0.00306695	-0.00764181	-0.00809809	-0.00778997	0.000714244	-0.00634668	-0.000166584	0.00758204	-0.00913393	-0.00445148	-0.00998085	-0.00197554	0.00440599	-0.00177888	-0.00242455	0.00441205	-0.00389785	-0.00771338	-0.00174595	0.00777878	0.0225198	0.0101325	0.000357123	0.0203457	-0.00125981	-0.000400329	-0.00471689	-0.0094809	0.000533133	-0.00303608	-0.00584721	0.00163426	0.00411799	0.00414424	0.0113112	-0.00917271	-0.00745182	0.000270638	0.00861132	-0.000385528	0.0115224
b0082	-0.00170076	-0.00764891	0.00465926	-0.00352146	-0.00337672	-0.00811917	0.00398569	-0.0013506	-0.00687592	0.00242084	-0.00547095	-0.0101083	-0.000727519	-0.011151	0.00263342	-0.00121697	-0.00648659	-0.00636839	-0.0120952	0.00917168	-0.00294049	0.0123655	-0.000384202	0.000756533	-0.00502337	-0.00431354	0.00124945	-0.00300081	0.00955683	-0.000276246	0.00126593	-0.00270347	-0.00762225	-0.000668957	-0.00328749	0.00145457	-0.00130087	-0.000756308	-0.0140098	0.00135725	-0.00572071	0.00643897	0.00217463	-0.00864176	-0.00211793	0.000534855	0.00109473	-0.00947334	0.0100873
b0083	-0.00449081	-0.00608426	-0.00142263	-0.00112966	0.00215557	-0.00972339	-8.39656e-06	0.00431784	-0.0116979	0.0028717	-0.00649989	-0.000788509	-0.00641271	-0.0174485	-0.000217473	0.0118971	-0.00823082	-0.0143178	-0.0101859	0.0104655	0.00742786	-0.00566429	0.00225493	0.00949684	0.00414303	-0.00878373	0.00692991	0.00295767	0.0243058	-0.00102826	0.00236487	0.000372875	0.00552576	-0.00562346	0.000794472	-0.00386328	0.00300735	0.00581642	-0.00137721	0.00154442	-0.00779424	0.00274884	-0.00916202	-0.00812859	0.000684734	0.00321897	-0.00472859	-0.00203099	0.023849
b0084	-0.00702369	0.00219647	0.00737434	-8.86314e-05	-0.0100462	0.000367806	0.00648638	0.00736857	-0.00623132	0.00920978	-0.00162327	-0.011897	-0.00188941	-0.00454854	0.000266757	-0.00741086	-0.00704399	-0.00953411	-0.0175773	0.00211548	-0.00824673	0.00906168	-5.71342e-05	0.00805455	-0.00409084	-0.00738338	0.00459882	-0.00841741	0.0107766	0.000276166	0.00263926	0.0108225	-0.00650082	-0.00108674	-0.00215765	-0.00157609	-0.00946302	-0.00293989	-0.00792467	0.0202571	0.00402723	-0.00354748	0.0115093	-0.0110495	3.18511e-05	0.00296097	0.0010672	0.00726095	0.0117183
b0086	-0.00028037	-0.00723349	-0.00383534	0.0049859	-0.00796974	-0.0080262	0.00514649	-0.00237804	-0.000979268	0.00217967	-0.00383458	-0.00497909	0.00292388	-0.0110768	-0.00994047	0.00470071	-0.00563107	-0.0116693	-0.0130956	-0.00210015	-0.00396834	0.0186299	0.00216574	0.000686617	-0.0029402	0.0120904	-0.00504939	-0.0036761	0.00557942	0.0049158	0.00530832	0.0127958	-0.0107758	0.000161528	-0.00538703	0.00367497	-0.00212127	-0.00421634	0.00243772	0.00163988	-0.00484293	-0.00471874	0.00959686	-0.00171919	-0.00544425	-0.000259405	-0.000134551	0.00753272	0.00621422
b0087	0.00455144	-0.00845287	0.004153	0.0078309	-0.00817042	-0.00662591	0.00508478	-0.00296307	0.0057435	-0.00263549	-0.00360851	-0.00518654	0.0021409	0.00358793	-0.0117886	-0.00584591	-0.00350895	-0.00435695	-0.017141	0.000472475	-0.01247	-0.000225353	0.00621922	-0.0024698	-0.00164494	0.0079877	0.00113998	-0.00828084	-0.00162761	0.00398611	0.00101586	0.00429369	0.000686761	0.00145222	-0.00332671	-0.00245207	0.000277323	-0.00245307	-0.00400958	0.00555894	-5.54049e-05	0.00133766	0.00386943	-0.0115155	-0.000169035	0.00308615	-0.00565675	0.014219	0.00995019
b0088	-0.00220357	-0.00421776	0.00324619	0.0043174	-0.00494874	-0.00597545	0.005269	0.00386794	0.00773488	-0.00507267	-0.00291332	-0.00204614	0.000337708	-0.00059342	-0.00913801	8.49301e-05	-0.00713855	-0.0108466	-0.00723788	0.00274207	-0.00292762	0.00244713	0.000910781	-0.00273558	-0.00366048	0.00364361	0.000223631	-0.00482793	0.00626422	0.00271473	0.0029137	0.00736439	0.00845947	-0.000449283	0.00357521	-0.00150017	0.00299987	-0.0056562	0.00549396	-0.00405331	-0.00441061	-0.0027399	-0.000442671	-0.00901387	-7.42161e-05	-0.00467129	-0.0046214	0.00428361	-0.00204917
b0089	-0.00415855	-0.0133063	0.00105858	0.00628138	-0.00427562	-0.009315	0.000608106	-0.00149366	-0.00227882	-0.00170171	-0.00245474	-0.00041827	-0.00298723	0.00786066	0.000125736	0.00199407	-0.00219387	-0.00422348	-0.00788703	0.00494633	-0.00606694	-0.00598235	0.00177829	-0.00293591	-0.000617009	0.00383771	0.00325952	-0.000908195	0.00536815	0.00182775	-0.000179496	0.00577699	0.0136274	-0.00324981	0.00385359	0.00162372	-0.00223176	0.00369636	0.00710534	0.00255204	0.00151346	-0.000964476	0.001196	-0.0069265	-0.000368863	-0.00244587	-0.0058206	-0.0018271	-0.00541569
b0090	-0.000329076	-0.00106375	0.00278721	-0.00449567	-0.00807403	-0.0122248	0.00629826	0.00463322	0.00120939	-0.004068	0.00161325	-0.000658815	-0.00040594	0.00181886	-0.00469202	0.00339183	-0.00461556	-0.00285686	-0.00665442	0.00738977	-0.00960505	-0.00623835	-0.00101516	0.00278816	-0.00536371	-0.000188048	0.000702694	-0.00880629	0.00785119	0.00503941	-0.0154235	0.00584713	0.000973485	-0.00253087	0.0051288	-0.00160506	0.0020795	-0.00196677	0.0033219	0.00897057	-0.000185918	-0.00389346	-0.00232018	-0.00802242	-0.0031924	4.0066e-06	0.0023216	0.00964531	-0.00533683
b0091	0.0012906	-0.00664737	0.00318013	0.00295344	-0.00636354	-0.00138049	0.00624736	-0.000893876	0.000372172	-0.00159991	-0.00277584	-0.00324102	-0.00283738	0.000999118	-0.00752842	0.00146278	-0.00597723	-0.00811228	-0.0115423	0.0055204	-0.00436845	-0.00162502	-0.00786542	0.0012072	-0.00189848	-0.0010305	0.00423317	-0.00708506	0.0053153	0.0073691	-0.00392973	-0.00364565	0.0089179	-0.00157651	0.00500213	-0.00450351	0.00109316	-0.00556398	0.00749711	0.00835067	0.00115511	0.00376659	-0.000607651	-0.00739449	-0.000639085	-0.00320432	0.00478362	0.00476828	0.01124
b0092	0.00300677	-0.00797327	0.00392489	0.000941281	-0.00725149	-0.00319739	0.00287499	-0.00231479	0.00261762	-0.00100472	-0.00253894	0.00170693	-0.00121748	-0.00252305	-0.00225551	-0.00379526	-0.00531689	-0.00446971	-0.00945563	-0.000985723	-0.000540853	-0.00812163	-0.00396154	0.00470404	-0.000680858	-0.00301714	0.0003787	-0.00361219	0.00469394	0.0018798	-0.00704846	-0.00913034	0.00772149	-0.00141784	0.00506179	-0.00844974	0.00533021	-0.00217588	0.00578576	-0.00310597	0.00107961	-0.00145377	-0.00564341	-0.00369366	-0.00336232	0.00028535	-0.00413555	0.00817803	0.00114646
b0093	-0.00369068	-0.00470606	0.000705452	0.00498576	-0.00267262	-0.00745424	0.00409781	0.00674969	-0.00659688	-0.011609	-0.000859455	-0.00168279	-0.0022409	0.00990537	-0.000807479	0.00538025	-0.0101523	-0.00176918	-0.00746851	-0.00999257	-0.00230662	-0.00427494	0.00122252	-0.00734689	-0.00717621	-0.00342286	0.00566215	-0.00380277	0.00888446	0.00304361	-0.000336586	-0.000128858	-0.000515566	-0.00221271	0.00319217	-0.00312064	0.00272909	-0.00811025	0.00848601	6.43941e-05	0.00354596	0.00154593	0.00198514	0.00112998	-0.00292773	0.0075362	-0.00199083	0.00179677	0.00368211
b0094	-0.00600627	-0.0102729	0.00694978	-0.00296064	-0.00487122	-0.00397657	0.0076724	0.00789907	-0.000112168	-0.000837368	-0.00632041	9.08816e-05	0.00430476	0.00546888	0.00387079	0.000171098	-0.00228248	-0.00414803	-0.0038944	0.000606181	-0.00132712	-0.0106926	-0.000985105	0.00210652	-0.00463224	0.00424161	0.00491852	-0.00435303	-0.00140447	0.00282583	-0.00342675	0.038014	4.84134e-05	-0.0055478	-0.000206225	-0.0104301	0.00238015	-0.0111207	0.00854264	-0.000414708	0.00173445	-0.00110349	0.00288704	-0.00163876	-0.00254261	0.00521271	-0.00129784	0.00604229	0.00954524
b0095	-0.00248619	-0.00388818	-0.00118815	-0.00320121	-0.00623062	-0.000177441	0.0070246	0.00148684	0.000934218	0.00781877	-0.0104852	0.00116712	-0.00105311	-0.00164218	-0.00697449	-0.00252076	-0.00703926	-0.000797845	-0.00714618	-0.00154328	-0.00570305	-0.00221549	0.00145813	-0.000935785	-0.00610003	0.0025655	0.00327734	-0.00596812	0.00324014	0.00220418	-0.00854507	0.016314	0.000770453	-0.00161069	0.00358807	-0.000665444	0.00229475	0.000761757	0.00368972	-0.00511092	-0.00283947	-0.00134145	0.00282012	0.00115024	-0.00128801	0.00202926	-0.00378338	0.000468202	-0.0001722
b0096	-0.00275177	-0.00547336	0.00754403	-0.00778992	-0.00150126	8.50425e-07	-0.0011454	0.0034649	0.00530973	-0.00805899	-0.00469963	-0.00503435	0.000960339	0.00458198	0.0616567	-0.00452809	-0.00730134	-0.00188988	0.00810026	0.00195199	0.00152831	-0.00299974	-0.00406436	0.0077463	0.00142333	-0.0087123	0.00468751	-0.00168349	0.00440952	-0.000127448	-0.000532549	0.00675754	0.00318355	0.000779115	0.00346432	-0.00232657	-0.00106144	-0.00496143	0.0017091	-0.00367795	-0.0032864	0.00453578	-0.00697046	-0.00591872	-0.00499064	0.00089351	0.00135557	0.00175127	0.0046162
b0097	-0.00205071	-0.00678225	0.00367477	0.00302551	-0.00281239	-0.00776043	0.00147745	0.00317038	-0.00162577	-0.00448855	0.00232047	-0.00228312	0.00183693	0.00541712	0.0163803	-0.00393265	0.000230982	0.00285629	0.00256487	-0.0144216	0.00824571	0.0364182	0.00279769	-0.00705466	-0.00473347	-0.00204531	-0.00270927	-0.000245355	0.0029989	-0.00688027	0.00851504	-0.00229701	0.00635321	0.00306757	3.91509e-05	-0.000796058	0.00229723	-0.000672627	0.00704002	0.0113004	-0.00555248	-0.011049	0.00220788	-0.00971215	-0.00645121	0.0127072	-0.00115435	0.00206314	-0.00962895
b0098	0.00832554	-0.0053138	0.00237978	0.00204199	-0.00767113	-0.00175515	-0.00396124	0.00231731	0.00596798	-0.00102851	0.00299008	-0.00687879	0.00312464	-8.95161e-05	0.00763027	-0.00322071	0.00577987	0.00316404	0.00612633	-0.00729936	0.00707006	-0.0126881	0.000906145	-0.00709562	0.00270128	0.00725293	-0.00211846	-0.0105213	-0.0154915	-0.00036238	0.00303117	0.00409987	0.00211997	-0.000162898	0.00799615	-0.000900198	0.000216239	-0.00720049	0.0034465	0.00229811	0.00212715	0.00173884	-0.00136516	0.00727416	-0.00356923	0.00512759	0.00540354	0.0027109	0.00340778
b0099	0.00342251	0.0319042	-0.0631132	0.0138476	0.0141787	0.0176931	0.0117021	-0.00416898	0.0225642	0.0115716	0.00143925	-0.0183903	0.00146229	0.00370877	-0.00617834	0.015444	0.000805847	0.0205936	0.00298995	-0.00204812	-0.00825146	0.00900696	0.00184579	-0.00378125	-0.013217	0.00137187	0.0428572	-0.0146697	0.0275361	0.00386701	0.0126946	0.0325841	-0.00201233	-0.00203963	0.0179395	0.0133215	0.00386071	-0.0275312	0.00320279	-0.0328517	0.00630548	-0.0200992	-0.00288832	-0.0129564	-0.0143939	-0.00547074	0.00837587	-0.0066655	-0.00121074
b0101	-0.00755055	0.000727717	0.00425837	-0.000982024	0.000623717	-0.00478944	-0.00612798	-0.00545429	-0.000479048	-0.0034405	-0.0016968	-0.00358287	0.00194674	0.00589877	-0.00052966	0.0189707	0.00796638	-0.0140495	-0.0178543	0.0200946	0.0231637	0.00525012	-0.0151517	0.00205184	0.00062744	0.00104345	0.000995745	-0.0336869	-0.0233313	0.0102639	0.00848558	-0.00171655	-0.000931799	-0.0084911	-0.00638051	-0.0116397	-0.00304995	-0.0107637	0.0134239	0.051627	0.00686163	-0.00894273	-0.00453644	-0.00217173	-0.00584228	-0.00589598	-0.0129017	0.00358893	0.0100968
b0102	0.0019393	0.00425694	0.00532408	-0.00503271	-0.00977316	-0.00416984	0.00317474	-0.00785653	0.00400648	0.00492041	0.00232031	0.00196777	0.00327083	-0.000967039	-0.00558428	0.00401773	0.000496606	-0.00320693	0.00731649	-0.00255175	-0.0013239	0.0164579	-0.00351136	-0.00995292	0.00210464	-0.00566751	0.000353485	-0.00974314	-0.00108485	0.00426008	-0.00809421	-0.00883203	0.00241798	-0.00187872	-0.000581886	0.000255604	-0.00658715	0.00815013	0.000226507	-0.00718375	-0.00452101	0.00519675	0.00339279	0.00359423	-0.00603245	-0.000854399	-0.00780761	0.00372086	0.0127692
b0103	-0.00141055	0.0024068	-0.00352683	-0.00939688	-0.000654841	0.00155259	0.00389467	-0.00479189	-0.00712738	-0.00294418	0.000736362	-0.00911143	-0.00372431	-0.00949866	-0.00157923	0.00683863	-0.00507947	-0.0034923	-0.00310537	0.000416553	0.00689282	0.0197494	-0.0097187	-0.00881924	-0.00642081	-0.0136073	0.00144015	-0.00897864	-0.00158644	0.000708667	-0.00792069	-0.00676886	-0.00114453	-0.00119789	-0.0116211	-0.00859992	0.00923647	-0.0122477	-0.0140204	-0.00352518	-0.00626027	-0.00950691	0.00175554	-0.00713162	-0.00317611	0.00773759	0.00773209	0.00273879	0.00545137
b0104	-0.00677205	0.0102068	0.00602677	0.000630216	0.0115589	-0.00761359	0.0117265	0.00472272	0.00980426	0.017185	0.000685119	0.00288598	0.012051	-0.00516976	0.0111649	0.00806139	-0.00570146	-0.0145196	-0.000670612	0.0133859	-0.00284997	0.0146527	0.000118398	0.0138324	-0.0147759	-0.0138031	0.00535449	0.00562283	0.0051622	-0.00270573	-0.0222926	-0.00362301	-0.0188804	0.00743431	-0.00635669	-0.0161446	-0.00218516	-0.00247743	0.00422956	0.00325381	-0.00162622	0.0148038	0.0034191	0.00341502	0.00449655	0.00488012	0.00436417	0.00197447	0.0104511
b0106	0.00236819	0.00418857	-0.000198633	-0.000362335	0.00679287	0.00295596	0.00779106	0.00759438	-0.0185647	0.00804211	-0.0246472	0.00152085	0.00742024	-0.00515497	-0.0129406	-0.0146546	-0.00268323	0.00435802	0.0188989	0.0150482	0.00718736	-0.0114959	0.0100071	-0.00791588	0.00104953	-0.0152463	0.00222295	0.0102089	0.0153272	-0.00581715	0.00931379	-0.0112364	0.0106651	-0.0163535	-0.00284376	0.000208653	0.00474828	0.00280468	0.000794641	0.00374183	-0.00378666	0.00295318	-0.00987413	0.00134086	0.00480272	-0.00973967	-0.01458	-0.000611946	-0.0103688
b0107	-0.00489656	0.00743171	-0.00335722	-0.00140443	0.00783239	0.00189637	0.00799318	-0.00392898	-0.0121171	0.000635911	-0.00631131	0.00362394	-0.00202021	0.00761768	-0.00355235	0.00231362	-0.00863077	0.000382415	0.012072	-0.00237016	-0.00315638	-0.00598878	-0.00289759	-0.0097207	-0.00104206	-0.00867021	-0.000940898	-0.00775947	-0.000781493	-0.00836027	0.00238444	-0.00417915	0.00419026	-0.00581756	-0.00184624	0.000103127	0.000320982	-0.00672729	0.0102226	-0.00385857	-0.00451596	-0.00713651	0.00305123	-0.00573075	-0.000584197	0.00139785	0.00266053	0.00204218	0.00076354
b0108	0.0177304	0.00265252	-0.0121137	-0.0109429	-0.014985	0.0300681	-0.0124388	-0.00914672	-0.0190652	-0.027062	0.0260771	0.00442818	-0.0135381	0.0224567	-0.00175784	0.0173858	-0.0127022	-0.018885	0.00267506	0.00640068	-0.00739905	-0.00370048	-0.0143481	0.0179648	0.000208221	0.00902505	0.00236084	-7.99599e-05	-0.00643265	0.034879	-0.0193744	-0.00953993	0.0220226	-0.00282872	-0.00302023	-0.0149767	-0.00878844	-0.00734693	-0.00063448	-0.00455793	-0.0012862	-0.00839238	0.029481	-0.0149592	-0.0200062	-0.000636153	0.0182858	-0.00131827	0.0316413
b0109	-0.00114871	0.00429529	0.00539566	-0.0022578	-0.0033476	-0.00330183	9.01017e-05	-0.00324014	-0.0015348	0.00194409	0.00486805	6.24982e-06	0.0053231	0.00325307	0.000338679	-0.000602408	0.00112913	-0.0100522	-0.00724775	0.00992645	-0.00617183	-0.00487437	-0.0105236	-0.00122767	-0.00453069	-0.00374509	-0.000486142	0.00644221	0.00362431	-0.00347094	0.00750096	-0.0129614	0.00176654	-0.000226281	-0.00476941	-0.0218217	0.00419795	-0.00273655	-0.00535377	0.00163035	0.000813993	-0.00599306	0.00989729	-0.0027458	-0.00165813	-0.00190591	-0.00785056	-0.00191282	5.53885e-05
b0110	0.000236401	-0.0110435	-0.00109249	-0.00424302	0.00269859	-0.000425829	-0.0057173	-0.0183081	-0.0135827	0.000338377	-0.000608547	-0.00442625	0.000890192	0.00299754	0.000463775	0.0115635	0.00809054	-0.000650077	-0.0101457	0.00580059	-0.00829361	-0.0133812	-0.00313305	-0.00374574	0.000831772	0.00541886	0.00849345	-0.00589662	-0.00778536	-0.00947123	-0.000666461	-0.0096822	9.92854e-05	0.00530096	-0.00286765	-0.00608465	0.00718453	-0.000438792	-0.00241106	-0.0014278	-0.00171548	0.00562717	-0.000346889	-0.00543468	-0.00425459	-0.00796533	-0.00698793	0.0013942	0.000575069
b0111	0.000811537	-0.00279019	0.0128817	-0.00325409	-0.0117025	-0.000993341	-0.0057693	0.00408413	0.000705258	0.00600726	-0.00118275	0.00709119	-2.25882e-05	0.00702769	0.00195532	0.00200404	0.00100075	-0.00235211	-0.00513942	0.00861107	-0.0115717	-0.007785	0.00724296	-0.00558034	-0.0029696	-0.00854528	0.0100189	-0.0155124	-0.0100062	0.0031965	-0.00248288	-0.00608708	-0.00229487	-0.00116999	0.00208271	-0.0041923	-0.000623942	0.0104764	-0.00622025	8.50291e-05	0.000509692	0.00232629	-0.00805274	-0.00193326	-0.000265594	-0.00526317	-0.012628	0.013868	-0.00333521
b0112	0.0127044	-0.0171659	-0.0110122	0.0189405	0.0103904	-0.0124283	0.00670689	0.0136732	-0.02549	0.011235	-0.0168303	-0.0222504	-0.00345524	-0.0368104	-0.0177504	-0.0145581	-0.00815945	0.0160452	0.007156	-1.50045e-05	0.00897845	0.0379436	-0.000460758	-0.00320636	-0.0385823	0.00849211	0.000156086	0.00870019	-0.0196583	-0.000662631	-0.0028463	0.0108702	-0.00818875	0.000424996	-0.00391728	-0.0163284	-0.00434215	-0.0258602	0.00694402	0.00711305	0.000796384	0.0150907	0.00857246	-0.0123001	0.00218542	0.0156151	0.00258828	-0.110062	0.0147731
b0113	-0.00206016	0.00152403	0.00673797	0.0557104	-0.00780963	-0.0104375	-0.00899693	0.0404518	-0.0284543	0.00494405	0.000190906	-0.00134815	0.00824641	-0.0137178	0.017542	0.00237714	0.00522706	-0.00985846	0.018999	-3.97091e-05	-0.0107719	-0.002658	-0.0108502	0.00782232	0.0115687	0.00197725	-0.0103888	-0.0343755	-0.0272357	0.00508288	-0.00291804	0.00403504	-0.00806759	0.000978614	-0.00966959	0.0251729	-0.00560246	0.0880897	0.0281921	-0.00675493	0.0225382	-0.000305848	0.0053667	-0.0123413	-0.00735868	-0.00122197	0.0157879	-0.00274483	0.0185191
b0114	-0.000657479	0.0106441	0.0115002	0.0857806	0.00558675	-0.0139395	-0.0167621	0.0124604	0.0563228	-0.0135976	-0.0130947	-0.00530746	0.000782928	-0.00949137	0.0109593	0.0104762	-0.00129667	-0.0240843	0.0192072	-0.00850456	-0.0111586	-0.00392456	-0.0132459	0.00437787	0.000234531	-0.00184075	0.00258911	-0.0176237	-0.0192786	0.00563266	-0.00713065	-0.00928986	0.000671188	-0.00173204	0.0020802	0.010223	-0.00402726	0.020011	0.00488854	-0.00382954	0.0303612	-0.00488905	0.00308295	-0.00939023	0.00486999	-0.0192289	0.000967131	-0.00163361	-0.00890055
b0116	-0.00659085	0.00734403	0.013646	0.044451	0.0109222	-0.00461354	0.00836411	-0.000776041	0.0422502	-0.0209927	-0.00955908	-0.00605658	0.00484516	-0.0102828	0.00936114	0.00114526	-0.00140628	-0.0208887	0.00550297	-0.0133795	0.00698798	-0.00968657	-0.00568521	-0.000605081	-0.000366992	-0.000786114	-0.00728955	0.0125809	-0.0116374	-0.00883428	-0.0108724	0.00286486	0.00828624	-0.00892803	0.000910799	0.0151168	0.00246482	0.0335687	0.00340127	-0.00270606	0.00277117	-0.00399884	-0.00209318	-0.00206464	0.00499064	-0.0260994	-0.00537727	0.00109242	0.00604242
b0117	-0.00035942	-0.0054095	-0.0123313	0.00914553	-0.0118535	-0.0142893	0.00695975	-0.0273154	-0.00788666	-0.00191501	0.00490353	-0.0267308	0.0131616	-0.00490848	-0.0122318	0.00667269	-0.00743425	-0.00101521	-0.0021318	0.00333015	0.00915768	-0.00350456	0.00326711	-0.0170823	-0.00795245	0.00220937	-0.000681929	-0.00365246	-0.00251602	0.0080476	0.000611943	-0.0194334	0.00438243	-0.0056362	-0.00757754	-0.00552279	0.000181165	-0.0148552	-0.0201259	0.00190308	0.010204	-0.00946848	0.00185193	0.0110558	0.00339239	-0.00494888	0.00592073	0.0037108	0.000593484
b0118	-0.00461719	-0.00524764	0.0011141	0.0031468	0.0115655	-0.00744507	0.0194123	-0.00280961	0.0206501	0.0129887	-0.0064659	-0.0266028	0.00594368	0.0144963	-0.00225243	-0.00291303	-0.0101217	-0.00343287	0.0164033	-0.00526745	0.0160165	0.0039786	0.00405854	-0.00534426	-0.00257831	0.0565753	0.00341753	-0.00592984	-0.00821015	-0.0103731	-0.00950286	-0.0137811	0.000163175	-0.00684957	-0.00549697	-0.00794604	0.0043805	0.036801	0.00108668	0.00310834	0.00552718	0.00404392	-0.00453122	0.00682075	0.00131232	-0.0234289	0.0125755	-0.00357922	0.0119255
b0119	-0.000499595	0.011258	-0.00538908	-0.00719424	-0.0158876	0.00847695	-0.000529726	-0.017942	0.00639581	-0.00155129	0.0105967	0.012422	-0.00314664	-0.0102519	-0.00394489	0.00258144	-0.0043536	0.00598323	-0.00300841	0.00441873	0.00284776	-0.00982542	0.00227738	0.00267776	0.00959714	-0.00315465	-0.00556807	-0.0077998	0.00450416	-0.00157831	-0.014712	-0.0116785	0.00272589	-0.00183637	0.011078	-0.0249773	-0.000542146	0.019032	0.0165496	-0.010745	-0.011229	4.62639e-05	0.000391052	-0.00803553	-0.00870703	0.00125481	-0.0234599	0.0014278	-0.00601871
b0120	0.00856752	-0.0103887	-0.00044144	-0.0125948	0.0295949	-0.013503	-0.00895743	0.00256224	0.0371176	-0.00264004	-0.00709884	0.00378537	0.00848508	0.00544504	0.0140208	-0.0046483	0.00224183	0.00498211	0.00838277	0.00273466	-0.010307	0.00103739	0.00763359	0.00337325	0.00670416	0.00978581	0.00741301	-0.00378998	-0.010075	0.00898011	0.00293057	-0.00766265	0.00706925	-0.00211921	-0.00812531	0.0101526	0.00842874	0.000977009	0.00474925	0.00109149	0.00441834	0.00907302	-0.00220567	0.0293855	0.0030349	0.000622035	-0.00539596	0.00423528	0.0024919
b0121	0.00127847	-0.0112948	-0.0116837	-0.0118915	0.0263346	-0.0071553	-0.00878656	0.00339445	0.0319465	0.000661893	-6.40278e-05	0.00665744	0.010327	0.00449269	0.0015555	3.81118e-05	-0.00555153	0.00626696	0.00605243	-0.00130602	-0.0028281	0.00210405	0.00469082	0.00218669	0.00441597	0.00620906	0.00108064	-0.00909398	-0.00706709	0.00487125	0.00176434	-9.54391e-05	0.00232949	-0.00192002	-0.00323291	0.0148599	0.0119396	0.000849454	0.00801183	0.000984588	0.00250603	0.00664235	0.000616509	0.0186844	0.00173269	-0.00459367	-0.00676585	0.00142636	0.00419287
b0123	0.0811261	-0.0049938	-0.0224743	0.00191339	-0.0205111	-0.0032838	-0.00218506	0.0312539	0.0308322	-0.00673821	-0.00910375	0.00341333	0.00294893	-0.0146626	0.00465699	-0.0103841	-0.0227438	0.0147896	0.0134034	0.040398	0.0275325	-0.026885	0.0118468	-0.0133906	-0.00646186	0.0378489	0.00149514	-0.00155194	0.0240953	0.0170797	0.0136034	-0.00497526	-0.0133635	-0.00502295	-0.010414	-0.0423285	-0.0139948	0.0141484	0.0118602	-0.0029405	-0.0258954	0.00945142	-0.0071759	0.013454	-0.00286122	0.000898694	-0.01605	0.00413584	0.00980787
b0124	0.00242825	0.0106536	-0.0114804	0.0202033	-0.0146978	0.00393247	-0.00194082	-0.0216711	-0.00142502	-0.00363638	-0.00114217	-0.0108972	-0.000847264	-0.0123489	0.0150791	-0.0231494	0.00207537	5.53524e-05	0.0114343	0.0156077	0.0202968	-0.0114393	0.00553547	0.00348371	-0.0104976	0.0271811	-0.000500318	-0.0149429	-0.012825	0.00753601	0.0248802	0.00172768	0.00641848	0.00793101	-0.0104752	0.018415	-0.0110651	0.059504	0.0324416	0.000254698	-0.00436074	-0.00046195	0.00353594	0.0155259	-0.0141853	0.00129647	0.0121402	-0.0124185	0.000746088
b0125	-0.00605004	0.00271632	-0.00100731	-0.0051356	0.0012682	-0.00350277	-0.0121845	-0.00194052	0.00881737	0.00252035	0.0079211	0.00533606	0.00217868	-0.0047023	-0.00488721	0.00185243	-0.0131112	0.00273486	0.00138996	-0.00466252	-0.00199374	-0.0128776	-0.000437546	0.00372072	0.00392384	0.00852991	0.00806344	-0.00176237	0.00267035	-0.00175214	-0.00764577	-0.00323709	0.00244623	-0.00648554	-0.00184843	0.00703514	0.00309611	-0.00646327	0.00290391	-0.000380887	0.00126953	-0.00921132	-0.00379861	-0.00459991	0.00165125	-0.0122745	-0.00655121	0.00290869	0.00601817
b0126	0.00932272	-0.00507177	-0.00308232	-0.000620842	0.00620682	-0.00344033	-0.0006092	-0.0110199	-0.0135329	0.0141602	-0.00460368	-0.00992309	-0.00403593	-0.0119822	-0.0026068	0.00198046	-0.00788817	-0.00937273	-0.00695492	-0.0139633	-0.00713686	-0.0026126	-0.0224089	-0.00623138	-0.000701655	-0.00549104	-0.00708226	0.00281826	-0.00293187	-0.00608392	0.0202874	-0.0021418	-0.00385953	0.00396344	-0.00941054	0.00804827	-0.00350706	0.0347981	0.00282048	0.00776794	0.00755519	0.000143374	0.0094257	-0.00839178	-0.00866023	0.00696735	0.0137692	-0.00932266	0.0103394
b0128	-0.00541494	-0.00875542	-0.0239888	0.00249832	-0.00452116	-0.0058683	-0.00145155	0.000923399	0.00163707	0.0141228	-0.000815645	0.00510736	-1.171e-05	0.0113532	0.0162393	0.00368565	-0.00406278	0.00364964	0.00264345	0.00247803	-0.00174656	0.013682	-0.00121701	0.00593909	0.00156153	-0.00654591	0.00656742	-0.00160503	-0.00455679	-0.00596504	0.0048311	-0.00715875	-0.0076923	-0.00627018	-0.00697226	0.0171791	-0.00763471	-0.00222307	-0.00171394	-0.00307729	-0.00302055	0.00651601	-0.0113676	0.00654916	-0.00648008	-0.00984593	-0.000903066	0.00317288	-0.00221618
b0129	0.000775019	0.000253117	-0.00340214	0.00451992	-0.00450131	-0.0132602	-0.0246312	-0.00593135	-0.0143303	-0.00470144	-0.000784794	0.0176912	0.0153547	0.0129004	0.0150719	0.0133988	0.000609029	-0.0108567	0.00745875	0.000356082	0.00522665	0.0264958	-0.00615215	0.0184035	-0.00781323	0.000582211	-0.0087175	-0.0047169	-0.00248787	-0.0106343	-0.00530838	0.00578999	0.00638058	0.00547198	-0.00727342	-0.00690414	-0.0315156	0.0388934	0.00145095	-0.01011	0.0121247	-0.00232546	-0.00802606	-0.0193468	-0.00986122	-0.0155314	0.0124719	-0.00152276	-0.0136363
b0131	0.00323966	0.00871624	-0.00560118	-0.0113101	0.00230681	-0.0208887	-0.00464785	0.000300905	0.00703184	-0.00470975	-0.0061239	0.000176621	0.000134792	-0.0228187	-0.00263136	0.00515204	-0.00139161	-0.00914921	-0.0082934	-0.00421112	-0.0222384	-0.00915737	-0.00442114	-0.00079623	0.00885853	0.00663265	-0.00457455	0.000716309	0.0280125	0.00423698	-0.00025331	-0.00389893	0.00391861	-0.00516233	-0.00722008	-0.0489221	-0.00380333	-0.00154072	-0.00851802	-0.00212787	0.00859786	-0.00174795	-0.00407515	0.00511914	-0.0121314	-0.00844595	0.00103558	0.0140969	0.0119522
b0132	-0.00545067	-0.00179688	0.0107628	-0.00800187	0.00661753	-0.00697278	-0.0115229	-0.0165613	-0.0143581	0.00106846	0.00425316	-0.00547053	0.00208091	0.00528216	0.00598103	0.0108986	-0.00183484	0.0186284	0.00240884	-0.00516377	0.00155673	0.00939198	-0.00067877	-0.00510527	0.000305545	-0.0028765	0.00920475	0.00520145	0.0050647	0.00760356	0.00180284	-0.00491084	-0.00239644	-0.0028311	-0.000713627	-0.0128874	-0.0107043	-0.0107134	-0.00890018	-0.00035447	0.00664989	-0.00454547	0.00376959	0.0166327	-0.0022316	-0.000687273	-0.0123923	-0.00653237	-0.00635272
b0133	-0.00133731	0.00246959	0.000933034	-0.0037629	-0.00569523	-0.00284168	-0.000278405	-0.00177468	0.0154151	-0.00563416	-0.0076687	0.0040195	-0.00247046	0.00682057	-0.00795771	-0.00372276	-0.00260235	-0.00262588	-0.00338108	0.00602631	-0.0185681	-0.011204	0.00279293	-0.00238995	-0.00515024	-0.0123275	-0.000732977	0.0103818	0.000109658	0.00180018	-0.00581485	-0.00426437	0.00450585	0.000626242	-0.00222884	-0.0133486	0.00968153	0.000140697	-0.0123784	0.000967116	0.00256482	0.000255989	-0.00159374	0.00433569	0.00142966	-0.00978422	-0.0101604	-0.00388291	0.000403557
b0134	-0.00255563	-0.00118845	-0.00931215	-0.00109495	-0.0102548	-0.00204423	0.00130715	-0.00386368	0.0130974	-0.00958119	0.000115528	0.00628508	0.00448491	0.00715526	-0.00587383	0.00149518	-0.0018892	0.00712458	-0.00297767	0.0132784	-0.00541195	-0.0105529	0.000136423	0.00270263	-0.0015417	-0.0026763	-0.00249397	0.00172757	0.000515322	-0.000518884	0.000421622	-0.00996051	0.000622924	7.74212e-06	0.00361419	-0.009578	0.0144103	-0.0037029	-0.00190427	-0.000171259	-0.00562637	0.00676045	-0.0028605	0.00734345	0.00153207	-0.00822564	-0.00410623	0.00178884	0.00694795
b0135	-0.00663401	-0.00738751	0.00783719	0.000100529	-0.00822106	0.0132812	-0.0108038	0.0243084	-0.00230018	0.00255412	-0.00303264	-0.0250115	-0.0107693	0.011486	0.00451884	-0.00821497	0.00707584	0.0160168	-0.010954	-0.00837132	0.0187929	-0.00408118	0.000872942	0.0304435	-0.0094193	0.00840457	-0.000131279	0.00571571	-0.00796963	0.00159433	0.0163455	0.000927605	-0.0257689	0.0112103	0.00496264	0.0169565	-0.00609495	0.00063616	0.0167131	0.014043	-0.000585447	-0.0214074	0.019309	-0.0212098	-0.00370295	0.0115522	0.00457157	-0.0107137	0.00124981
b0136	-4.07965e-05	0.029209	-0.000344268	0.0270681	0.0107543	-0.00681287	0.00618563	-0.00487384	-0.0035976	-0.00117558	0.0110948	-0.0089154	-0.0328397	-0.031863	0.0157377	-0.012427	-0.015914	-0.0146674	0.00329031	0.00329065	-0.0183429	-0.00684257	-0.0229792	0.0259445	0.00171375	-0.00644945	-0.00430295	0.00146839	0.0254802	-0.0134811	-0.0022294	0.00950004	0.01039	-0.000513983	0.00720093	0.000547295	0.0136296	-0.0237701	0.00920028	0.00420374	0.0144598	0.00870562	-0.00344886	0.000448768	-0.00381779	0.00984068	-0.000842334	-0.0016335	-0.0131742
b0137	0.00140933	0.00112672	-0.0101916	0.0082184	0.00635185	0.0169979	-0.00950184	0.0268156	-0.0192348	0.0253768	-0.001837	-0.00118113	0.0100983	-0.0133664	-0.0071572	-0.0306565	-0.00885491	0.0218301	0.00502894	0.0127102	-0.00432388	0.00722534	0.00418834	-0.00251169	-0.00972068	-0.0203436	0.00668321	0.0173797	0.0127949	-0.0117514	0.00638585	0.0116257	-0.0285194	-0.0157792	0.00854912	0.0477638	0.0234834	0.00336705	0.00302676	-0.0119822	-0.00631081	-0.0105907	-0.00124109	-0.00850317	-0.00109808	0.00528072	-0.0128902	0.0108705	0.0157496
b0138	0.00923427	-0.013536	0.00781454	-0.0327368	-0.00268767	-0.00269011	-0.0248311	-0.0300726	0.0036721	-0.0111298	-0.023525	0.00153352	-0.0169536	0.00367983	0.0161595	-0.0125766	-0.0128112	0.0101918	-0.00999776	-0.0117514	0.00354333	-0.00809778	0.01528	-0.0223603	0.000381256	0.00140401	-0.0138027	0.00378083	-0.00476173	0.00405067	0.00752491	-0.00330888	-0.000869346	0.0114705	0.0160611	0.0149651	-0.0308387	0.0117524	0.00971871	-0.015696	-0.0118782	0.0297658	0.00669773	-0.0015619	0.00282774	0.0185458	-0.0216688	-0.0211627	-0.00448857
b0139	-0.00674537	-0.0128451	-0.00342813	-0.00578888	-0.0233203	0.00901748	0.00692971	0.00284983	0.00275784	-0.00195137	0.0066184	-0.000998015	0.00252909	-0.00297049	0.00415893	-0.00819886	-0.00383821	0.0179178	-0.00908654	0.00240649	-0.00807466	0.00658282	-0.00456825	0.00028028	-0.0236222	-0.00235633	0.00520094	-0.0152693	-0.00417673	0.00845784	-0.000944224	0.00674915	0.0119923	-0.000523029	0.00256749	0.000776678	-0.0115931	-0.0189534	-0.00345474	0.0071238	-0.00496639	-0.0150417	-0.0192747	0.00307184	-0.0065442	0.0153097	0.000857772	0.00387037	0.00280169
b0140	-0.00258634	0.00636248	-0.004366	0.00863379	-0.00360739	-0.0120981	0.0193949	-0.0133784	-0.00858217	-0.0145703	-0.0117752	-0.0036959	0.00662922	0.00891035	0.00615054	0.0110405	0.00732796	-0.00512782	-0.00700849	0.00229766	0.0129987	-0.000618501	0.00908779	0.00852497	-0.00649373	-0.00669783	-0.000999059	0.000522658	0.00350719	0.00559189	-0.00362407	-0.0149796	0.00491395	0.013372	-0.000993658	-0.010563	0.0208698	-0.000820534	0.00318697	0.00961476	-0.00260726	-0.00227928	0.0126359	0.00755393	-0.00159255	0.0147219	-0.0182059	-0.00216238	-0.0102468
b0141	-0.0131937	-0.0074768	-0.00111377	-0.0186886	0.00502306	0.013624	0.00642328	-0.00508822	9.18877e-05	-0.00845485	-0.00464985	-0.00281883	0.00246281	0.0129542	0.00340522	0.0207469	-0.00420844	-0.0127593	-0.00743696	-0.00468148	0.026216	-0.00777881	-0.0169767	-0.0120698	0.00291876	-0.0120786	0.012535	-0.0227191	0.0046797	-0.00667085	-0.00158959	-0.00646352	-0.0146297	0.00122712	-0.00520647	-0.0191156	0.0193364	0.000148767	0.0440966	0.00351865	-0.00192598	-0.00351635	0.0180009	0.000528468	-0.00438958	-0.00302651	-0.00257629	0.00657654	0.0140119
b0142	-0.00107553	-0.0120594	0.0124834	-0.006196	0.00514087	-0.000657923	0.00908398	0.0111641	0.0082381	0.00141064	-0.00603083	0.00107147	-0.00316024	0.0104732	0.00187667	-0.000495124	0.00164437	-0.00175634	0.0167513	-0.00215783	-0.00152244	0.00103835	0.0107963	0.0131256	0.00419054	0.00489084	-0.0104791	0.000817741	0.00694086	0.00460418	0.00743756	0.00469352	-0.000511407	0.0018963	-0.0125915	0.00652767	-0.000614203	-0.00281851	-0.00930561	0.00231714	-0.000127348	-0.0111318	0.00462654	0.011605	-0.00467974	0.00239256	-0.0102911	0.00212398	-0.00537675
b0143	0.00123291	-0.00283175	0.00482563	-0.00433236	0.0108457	0.000958598	0.00282305	0.00785822	-0.00171261	-0.00240131	-0.000381306	0.00304207	0.000620911	-0.00499501	-0.004443	0.000114085	-0.00316179	-0.00156384	-0.00260891	-0.00242819	0.000322999	0.00593693	0.00270802	-0.002595	0.00176794	-0.00251361	-0.00782835	-0.00625389	-0.0084644	0.00255889	0.000441266	-0.000989122	-0.000823123	0.000207138	-0.000260619	0.00744188	0.00240504	2.69622e-05	0.00571209	-0.000904833	-1.50397e-05	-0.00141645	-0.00389657	0.00254572	-0.00173765	0.00160626	-0.00629434	0.000620173	0.0025557
b0144	-0.00203469	-0.00178914	-0.00278071	-0.000320368	-0.0176538	0.00494229	0.0168526	0.00484932	0.00517842	-0.00409076	0.013086	-0.00263474	-0.00362582	-0.0235932	-0.00200446	-0.00163848	0.0043116	-0.0123133	-0.0013278	-0.00366089	0.0108764	-0.0114848	0.00412293	0.00288834	-0.0082229	0.00988928	0.00467941	0.000508992	-0.00495355	0.0205103	-0.00138075	-0.00424555	0.000805975	0.00862879	0.00120805	0.0254113	0.00647623	-0.00411947	-0.00235908	0.00119623	0.000877054	-0.00843733	-0.000477186	-0.00478737	0.00414719	0.00300192	0.000269918	-0.0066388	-0.00325666
b0145	-0.00106142	0.000455058	-0.0119556	-0.00637813	-0.0144123	0.00108273	0.00230502	0.0028591	0.00698122	-0.0125801	-0.000733705	-0.0105481	-0.0018273	0.00324921	-0.00499543	-0.00424284	-0.00131799	-0.00942395	-0.00343109	-0.00848074	-0.000488171	-0.000807719	0.00612234	0.00385357	-0.00417922	-0.0021055	-0.00350398	0.0163262	0.0108514	0.00505275	0.0103121	0.00877298	0.00251259	-0.00271137	0.00394468	0.000741047	0.00608651	-0.00514237	-0.00366132	-0.0140089	0.00384086	0.0135088	0.00287893	0.00447388	-0.00193771	0.00342542	-0.00423217	-0.00927861	-0.00119363
b0146	0.00292672	-0.00506312	0.0122043	-0.00988494	-0.0142739	0.00281724	-0.0010202	0.00118834	-0.0106431	0.0147879	-0.00407564	-0.00514501	0.00153928	-0.00484052	0.00529402	0.00215792	0.0021969	0.00700951	-0.00453505	-0.0111658	0.00711126	-0.0153594	-0.00487423	0.00140434	-0.0023413	0.00525531	-0.0132661	-0.00954182	0.00167932	-0.00350661	-0.00832278	0.0650624	-0.00366056	0.000843974	-0.00582	-0.00470758	-0.0096051	-0.000991387	0.00453494	-0.00858103	-0.00241716	-0.00522923	0.00262811	0.00310567	-0.0109674	0.00856077	-0.00771599	-0.00192979	-0.0107773
b0147	-0.00531099	0.00787384	-0.0109736	0.00497851	-0.016932	0.000615001	0.00468998	0.00453292	-0.0130104	0.000490664	-0.00779594	0.00382213	-0.0101822	-0.0035998	0.00591541	-0.000779176	-0.00708587	-0.00412819	-0.012385	-0.00385115	-0.00792368	0.0148642	0.00400876	0.000927715	-0.00609651	-0.00113942	0.000533934	-0.00625796	0.00531667	0.0042856	0.00567102	0.0026338	-0.00864862	-0.000531217	-0.00870004	-0.00826218	0.0106863	-0.00480834	-0.00926948	0.0119441	-0.0070404	-0.00585364	0.00179289	-0.00958753	-0.0089733	0.0121537	0.00257725	0.00808968	-0.0124196
b0148	-0.000126399	0.000942092	0.00374929	-0.00382327	0.000429142	0.00326879	0.00120551	-0.00457838	0.00394762	-0.00112328	0.00198805	0.00355638	0.00361144	-0.00684952	-3.79956e-05	-0.00410481	-0.00776254	0.00663451	-0.00277157	0.00299391	0.00136359	-0.0148069	0.00127896	0.00134145	-0.00390568	-0.00919882	-0.00309795	-0.00298387	-0.00357405	-0.00165377	-0.00564547	-0.00455349	-0.00580133	-0.0044809	-0.00392964	0.00402587	-0.00554699	-0.00481063	0.00583637	-0.000662301	-0.00109448	-0.00941357	0.000586784	0.00314757	-0.00289734	0.00420125	0.000372913	0.00283974	0.00329777
b0149	-0.00358251	-0.0101831	0.0113643	0.00130004	-0.00504786	-0.00287964	0.00468922	0.00463204	0.00222852	0.00159156	0.00236296	-0.000459934	-0.00450751	-0.00869658	-0.00245777	0.00113056	-0.00520682	0.000999858	-0.00157206	-0.00168872	0.00346828	0.0062481	0.00537571	-0.00265161	0.00310546	-0.00890768	-0.000326884	0.000951311	-0.0103077	0.00462455	-0.00782253	-0.00547815	0.00114719	0.00317051	-0.000602343	-0.0126662	-0.00236465	-0.000556882	0.00632176	-0.00969724	-0.000585381	-0.0014633	0.00428004	-0.00812394	-0.00147359	-0.000520106	-0.00677872	-0.00431342	0.00499554
b0150	0.00176958	-0.00187899	0.0100299	-0.0186129	-0.0122817	-0.00284845	-0.00283474	0.0045073	0.00206495	0.00112355	-0.00538434	0.00174532	-0.00126309	0.0186365	-0.00309052	-0.00819867	0.052328	0.00427881	0.00257248	0.0155917	0.0159568	-0.00952958	0.0078098	0.0136011	0.0114096	0.0488701	0.00540453	0.00540804	0.0229637	-0.000863228	-0.00310695	-0.00362507	-0.0106127	-0.00896706	-0.00854228	-0.00199681	-0.00160694	0.00165121	0.010338	-0.00249492	-0.00224152	0.000189056	0.0152746	-0.0110326	0.00429824	0.00967368	0.00546192	0.0165932	0.00494752
b0151	0.00340142	-0.016305	0.000488147	-0.0198771	-0.0160783	-0.00405161	0.0149931	0.00209216	0.0114283	0.00839681	-2.23091e-05	0.00422378	-0.00118371	0.0282598	-0.000204693	-0.0173671	0.0611966	0.00805554	-0.00235353	0.0184466	0.00667136	0.00254722	-0.00698342	0.0176496	0.0048006	0.0362193	-0.00416812	0.00726645	0.0105234	0.00588936	-0.016626	-0.00587204	-0.00933502	-0.0074346	-0.0138455	0.00350658	0.000399407	-0.00510884	0.0218023	-0.0231993	-0.00239672	0.00830429	0.00733356	-0.00831608	0.0102683	-0.00667521	-0.0052318	0.00560447	0.00976412
b0152	0.000534594	-0.0175509	0.0156967	-0.00782294	-0.0117526	-0.00579427	0.00409591	0.00323867	-0.00685659	0.0158047	-0.000408378	0.00259213	0.00174196	0.00736425	-0.00324636	0.00207606	0.0642558	0.00947104	-0.000343699	0.0080924	-0.00188954	-0.015781	-0.00331776	0.0170431	0.00639869	0.0343601	0.000120224	0.0118484	0.0104183	-0.00150424	-0.00596918	0.00183758	-0.0129993	-0.00363504	0.00314089	-0.00165422	-0.00124377	-0.00902431	0.0129297	-0.0099218	-0.00173107	-0.00169943	-0.00796108	-0.0069747	0.00796753	0.00617834	-0.00398063	0.00230308	0.0131559
b0153	0.00693543	-0.028348	-0.0135543	-0.0123247	-0.0200513	-0.012302	0.00252447	-0.00900481	-0.0100119	0.0149406	-0.00429821	0.0121069	-0.00460845	0.0126525	-0.016653	-0.00677962	0.0638349	0.0267041	0.0155519	0.0186166	0.00175159	0.00618014	0.0111423	0.0136242	0.00504899	0.0277595	-0.0010612	0.0155515	0.00273868	-0.00471664	-0.022159	0.00644677	-0.0305494	-0.00232061	-0.00964946	-0.00257041	0.0119721	-0.00353415	0.016778	-0.010874	0.00440143	0.00925093	-0.00524232	-0.00841226	0.00801193	2.78011e-05	-0.0135551	0.0112439	0.0321502
b0154	0.00165216	-0.00303497	-0.0126447	-0.00221032	-0.00730722	0.00181376	0.00644223	0.00272808	0.0147148	0.00158849	-0.00325147	0.00516172	-0.00295197	-0.00860949	-0.00724385	0.00333527	0.00068045	-0.00592089	0.00114915	-0.0045488	-0.00898723	-0.00324443	-0.00907902	0.00509176	-0.0061726	0.00119858	0.00341584	0.00175481	-0.00347429	0.00291694	0.00525855	-0.0103103	0.00814489	-0.00497173	-0.00820012	0.0020943	-0.00771824	0.00185265	-0.0037893	0.0035771	-0.00457409	-0.00620046	-0.00372897	-0.00172016	0.00846423	0.00788214	-0.00516098	0.00567446	0.0116281
b0155	0.00248115	-0.00877539	-0.00370507	0.0118168	-0.0159985	0.00714733	-0.00249869	0.00301107	-0.000760037	-0.0169284	-0.00382772	0.00598886	-0.00812292	0.00774344	0.000618538	-0.00470364	0.00335857	-0.00577933	0.0066371	0.0031924	-0.00925729	0.0093821	-0.00581455	0.00169153	-0.0039197	-0.0262324	0.00154075	0.00232783	-0.0140229	0.00168934	-0.00777766	-0.00104956	-0.00804469	-0.00106028	-0.00678322	0.0199326	-0.0120316	-0.00325995	-0.00594649	-0.000457239	-0.00483613	-0.00710212	-0.0114195	0.00817648	-0.000656903	0.00606677	-0.0108431	0.00581695	0.00124687
b0156	-0.0086292	-0.00684627	-0.0116891	-0.00555784	-0.0228206	0.00497313	0.00719674	0.0115026	0.00589217	0.0117395	-0.00949088	0.00334808	0.00500182	-0.00966819	0.00462355	0.000492997	-0.0187723	-0.0034961	0.00384204	0.00759246	0.0051458	0.0158621	-0.0365553	-0.00680198	-0.0116943	0.0411863	-0.00272792	-0.012147	0.0020609	-0.00834807	-0.00511887	0.0544516	0.00766478	-0.0121174	0.0254835	-0.00932448	-0.021126	-0.00598252	-0.0085831	-0.0183337	-0.00761297	0.00187958	0.00771732	-0.00643759	-0.0103226	0.0037061	-0.00191102	0.00433623	-0.00035043
b0157	-0.00629463	-0.0142514	-0.0184808	0.00705047	0.00602693	0.0166213	-0.01318	0.00694715	-0.00240254	0.00732454	-0.0153375	0.00601848	-0.00609942	0.00154016	-0.0155179	0.0139841	-0.00375542	-0.00119088	-0.00329835	-0.0103057	-0.0193956	0.00310354	0.00874188	0.00989255	-0.00489932	-0.00545967	0.0028977	0.00727068	-0.00359927	0.00148499	-0.00538283	0.00895856	0.00513574	0.00474602	-0.00452909	-0.0136903	0.0043794	-0.00536354	-0.0143805	-0.000555496	0.00520614	0.00543247	-0.001768	-0.000470894	0.00111388	-0.00981176	-0.00594558	-0.00648959	0.0112965
b0158	-0.0114878	-0.00569391	-0.00223899	0.000907965	0.00190271	0.00287205	-0.000737475	0.0028375	0.0129536	0.00176078	0.00379019	0.00451513	0.00222985	-0.00446103	0.00740126	0.00289403	-0.00543956	1.15486e-05	0.000782902	0.00568684	0.00458244	-0.0195197	-0.00283127	-0.0195466	-0.00606904	-0.00904905	9.80438e-05	-0.00549271	0.012471	0.010858	0.00820813	0.015458	-0.0189892	0.00106732	0.00381415	0.00938424	-0.0104011	-0.0152227	-0.0107187	-0.000550857	-0.000335719	-0.00953759	-0.00227064	0.0115242	0.00502355	-0.00459184	0.00625701	0.00530686	0.00165722
b0159	-0.0023931	-0.0061483	-0.00472658	0.0095956	-0.0056458	-0.00135412	0.00596002	0.00410013	0.00294365	0.0138846	0.00543467	-0.00936149	0.004073	0.000182379	0.00174518	-0.000369639	-0.010913	0.00374151	-0.00319674	0.000504544	-0.00011207	0.0209131	-0.00476655	-0.00332371	-0.00288012	-0.00689025	-0.000454652	0.00910666	0.00588271	-0.00255991	0.00456905	-0.0125017	-0.000103015	-0.00316969	-0.000554605	0.013949	-0.00114865	-0.00703042	-0.00476041	-0.000715859	-0.00270933	-0.00643786	0.00838419	-0.0054128	-0.0101643	0.00880738	0.0034819	0.000815131	0.00473386
b0160	0.000853959	-0.000380798	-0.00545951	-0.00320539	-0.00495678	0.00678233	-0.0017464	-0.00286276	-0.00801603	0.0062728	-0.00502061	0.00190709	-0.00743431	0.00761266	0.0302192	0.000325969	-0.00204224	-0.012835	-0.00510269	0.00331773	-0.00714897	0.00375715	-0.00858706	-0.00117561	-0.00803947	-0.000526289	0.0005884	0.00604916	-0.00917681	-0.00228877	0.00215001	-0.00798097	-0.00155728	-0.00502048	-0.0132743	-0.00719201	0.0046151	-0.00190937	-0.00227441	-0.00106257	-0.0024446	0.00681304	0.001139	0.00554435	-0.00665776	-0.00622417	-0.0100858	-0.00424344	0.00204646
b0161	-0.00683756	-0.00568989	0.0329424	0.0102046	-0.00309049	0.00593719	0.00507148	0.00480985	-0.00397008	0.011617	-0.00893795	0.000226132	0.0092226	-0.0028132	0.0145077	-0.00423759	0.00838391	0.0111103	0.0143776	-0.00928957	-0.00495747	0.017635	-0.00627231	-0.00852525	-3.1528e-07	0.0129809	-0.00262878	0.0044309	-0.0286145	-0.0108602	0.0012689	0.00889197	-0.0105439	0.00229327	0.00739108	-0.0461698	0.0206174	-0.00102527	0.00727976	0.0017591	-0.00990826	0.0367733	0.0139425	0.0180921	-0.0020402	0.0114566	-0.0055253	-0.00838717	-0.0201958
b0162	0.000922472	-0.0054971	-0.00542198	-0.000911531	0.00961293	0.0288876	0.0069609	-0.00742084	-0.0128897	0.00420897	0.00990738	0.00994043	-0.00426171	0.00264104	-0.00150484	-0.00117935	-0.00578656	0.0049546	0.0127601	-0.000413874	-0.0142025	-0.0224519	-0.000523032	-4.90851e-05	0.015983	-0.0147504	0.000162126	0.0520217	-0.00526578	-0.00485023	-0.0224947	-0.0128787	0.00219071	-0.00111598	-0.00740218	-0.00527542	-0.000745251	0.00402502	0.00589341	0.00480661	0.145875	-0.00023653	-0.0324113	-0.0130697	0.00435695	-0.0131859	-0.00287325	-0.0197722	-0.00237959
b0163	0.00297598	0.00904656	0.0130132	0.0112672	-0.00262232	-0.00766603	0.00391813	-0.00677143	-0.0218251	0.00773094	0.00825019	-0.0141544	0.00253259	0.0064429	-0.00692243	-0.00653272	0.00449157	0.00485234	-0.0101914	0.00136277	-0.0061135	1.69841e-05	-0.00268098	0.0157016	-0.00219929	-0.00648781	-0.00437955	0.00647937	0.00949923	-0.00183501	0.00397692	-0.0164619	0.00144131	-0.00156032	0.00830007	-0.00760899	0.00238198	0.000999007	0.00172759	-0.0165247	-0.00345827	0.0119769	0.0148546	0.00359607	0.00206171	-2.17104e-05	0.000334441	0.00582892	-0.0032753
b0164	-0.00321364	0.0329841	0.00790968	-0.00168352	-0.0170069	-0.00140835	-0.013148	0.0112555	0.0107006	-0.00850823	0.0252604	-0.00226072	-0.00199	0.0166179	-0.0118167	-0.0157908	0.00142489	0.0126364	-0.00451069	-0.000982234	-0.0244049	0.0088882	-0.00763786	-0.000234983	-0.0143625	0.00313798	-0.00723677	-0.0162543	-0.00272093	-0.00237186	-0.0178082	0.000811959	0.0122095	0.00310843	-0.00434933	-0.0129042	-0.00980378	-0.010149	-0.00664829	-0.00201163	-0.00650274	-0.0241979	-0.0099298	0.000338548	0.00227848	0.0098558	-0.0124875	-0.019111	-0.0211111
b0166	0.00141081	0.00138266	-0.0102252	-0.0146531	-0.00378193	0.0030279	0.00281368	-3.96967e-05	0.00482796	0.003686	0.00700611	0.00213895	0.00202848	-0.00627739	-0.00419974	-0.00185507	0.0026455	0.0145796	-0.0114572	-0.00595574	-0.00978101	-0.00346224	-0.0013186	0.00254293	0.00267693	-0.00334298	-0.00493324	-0.00765512	-0.00387559	-0.00386658	-0.00204027	0.00414661	-0.00293798	-0.00166336	0.00725903	-0.0215035	0.00704432	0.000561063	-0.00124064	-0.00182969	0.00506973	0.000139988	-0.00367917	-0.0111861	-0.0002113	0.0028262	9.28246e-05	0.00450776	-0.00561974
b0167	0.00370211	-0.00515521	-0.00814986	0.00402357	0.0149532	0.000257699	0.0108022	-0.00199553	0.00108543	0.0127208	-5.89714e-05	0.00270829	-0.0025701	-0.00634641	0.0312446	-0.00165229	0.00585965	-0.0142968	0.00529355	-0.00530554	-0.00227487	-0.00420239	0.00114999	-0.00110836	0.00597506	-0.00214078	-0.005963	-0.00255204	-0.00811122	-0.00324453	-0.000513171	0.00311664	-0.0111536	-0.000730253	-0.00728465	-0.0121531	-0.00814498	-0.00447801	0.00230959	0.000958255	-0.00673621	-0.00527532	-0.00477145	0.00604334	0.0047613	0.0456447	-0.00103608	0.00554321	0.00101247
b0168	0.00171607	0.00550412	-0.00403115	0.00529656	0.00228572	-0.00515681	0.0027357	-0.0040942	0.0105773	-0.0011972	0.0093882	-0.00416683	-0.000370904	-0.00530507	0.0401863	-0.00752192	0.00171015	-0.00084841	-0.00545663	-0.0054154	0.00396879	0.00321987	-0.00924756	-0.00658719	0.00248571	-0.0127269	-0.00225138	0.00696508	-0.00620205	-0.000293612	-0.00105184	-0.00040311	0.00342345	0.00102485	-0.00323024	-0.00133149	-0.00101389	-0.00465924	0.00190864	0.00426176	-0.00113128	-0.0025963	0.00201827	-0.00476824	-0.0105011	-0.00425629	-0.0039256	0.00787556	0.00499541
b0169	0.000594985	-0.00141627	-0.00210827	0.000552818	0.011882	0.00744959	-0.00107751	-0.000219614	0.0448981	-0.00108534	-0.00583852	-0.00165118	-0.000312321	-0.00700083	0.00868824	-0.00268865	0.000791649	0.000930684	-0.00999736	0.0024978	0.00391066	-0.0177453	-0.00402908	-0.00472192	0.00484503	0.00101948	0.000841971	0.0103654	0.0104505	0.00069849	0.00822009	-0.00343918	-0.00311959	0.00281842	0.00341328	0.00419045	-0.000408481	-0.00446673	0.00115704	0.00281835	-0.00481802	-0.00429703	-0.00159043	-0.00715993	-0.00148924	0.00844318	-0.00472489	-0.00362754	-0.00079637
b0170	0.00473057	0.00449914	-0.00481086	-0.00262189	-0.000232342	0.000722342	0.00662567	-0.00110216	0.051223	-0.000985233	-0.00733617	-0.000791044	0.00103314	-0.00994608	0.0020454	-0.00160671	0.000763177	-0.00106337	-0.000809444	-0.000621154	-0.00402964	-0.0123804	0.00262694	0.000411091	0.0035558	-2.40232e-05	-0.00480728	0.0099189	0.0011042	-0.000214491	0.00751848	-0.00266342	-0.00764551	-0.00107817	0.00474609	-0.000661839	-0.000288285	-0.00286004	0.00151465	-0.000401499	-0.00174565	0.00582021	-0.00187255	-0.0010656	-0.00387147	-0.000210222	-0.00833171	-0.00660723	-0.00434964
b0171	-0.00325988	0.00780962	-0.00153615	0.00559747	0.0237007	0.00431826	0.0069794	-0.00386237	0.0363068	-0.00518334	0.000689874	1.78535e-05	0.00617977	-0.00153202	-0.00317647	-0.00435216	-0.00454663	-0.0044463	-0.00482937	0.0106457	0.00821821	-0.0116947	-0.00488567	-0.00166428	-0.00502004	-0.0055828	-0.00593609	0.00567038	0.00831018	-0.00701267	-0.00416885	0.0165513	-0.00238432	-0.000767931	-0.00376652	0.0101175	-0.00839459	-0.00729478	0.00214115	0.00317502	-0.00400083	0.00285806	-0.000945521	0.00205051	-0.00774545	0.00468056	0.00495672	-0.0137948	-0.00618341
b0172	-0.000942524	0.0124949	0.00070355	0.00476329	0.0140896	0.00095518	1.3139e-05	0.00657879	0.0140903	-0.00419391	0.00384312	0.00447802	0.00425902	-0.0139847	-0.0112038	0.00340003	-0.00668532	-0.00330219	-0.00578851	-0.00868711	-0.00185821	-0.0085894	-0.00390172	-0.00171276	-0.00647167	-0.0185675	-0.00202112	0.00307361	0.00616199	-0.00828023	0.00281052	0.00422765	-0.00252362	-0.00272244	-0.0015151	0.00474336	-8.59253e-05	-0.00499935	-0.00475058	-0.00760063	-0.00389173	-0.00534667	0.00499502	-0.00573741	-0.00121699	0.00492769	-0.0041276	-0.00356109	-0.00906444
b0173	-0.00128248	0.00220402	0.0159703	0.00108605	-0.0147168	-0.00591067	-0.00168404	0.00304247	0.00712102	-0.0238838	-0.00240101	-0.00761779	0.00600444	-0.0125488	-0.0084032	0.00610306	-0.0029281	-0.0112081	0.00767044	-0.00964032	0.012629	-0.0185619	-0.0120234	-0.00986343	0.00107693	-0.00473934	-0.00437611	-0.00382114	-0.00145673	0.00416089	0.0090427	0.0312646	-0.00199162	-0.00161037	-0.00398419	0.0025369	-0.00883249	-0.0134431	-0.00423286	-0.00966413	-0.00447082	-0.00930086	-0.00293891	0.00356758	-0.00375248	-0.013658	0.00182144	-2.14522e-05	-0.00498857
b0174	-0.00131508	-0.00654506	-0.00163286	0.00122731	-0.00150673	0.00553706	-0.00344288	0.00474865	0.0034746	0.00563443	0.00184377	-0.00382107	-0.0032251	-0.00231605	-0.00750714	0.00326501	0.00130037	-0.00331524	-0.009567	-0.00788192	0.00359436	-0.0153661	0.000115785	0.00161445	-0.000741725	-0.00847168	0.0045931	0.0131311	0.00200077	0.00307801	0.00018287	0.00416354	-0.00235956	0.00425302	-0.000704378	-0.0141521	-0.00636409	0.000555624	0.00176422	-0.00441379	0.0028925	0.000233785	0.00246033	-0.00228157	-0.000933379	0.000240039	-0.0110603	-0.00230135	-0.00790464
b0175	-0.00208151	0.000358257	0.00257018	0.00413178	-0.00688069	0.00104098	-0.00409076	0.00335848	0.00699484	0.00651408	0.0105309	-0.00185416	-0.0047556	-0.00613089	-0.00163202	0.00151521	-0.005329	0.00156234	-0.0102504	7.42832e-05	0.00231395	0.00319119	0.00120095	0.00348289	-0.000281422	-0.0114279	0.00296096	0.014878	-0.00146073	0.00265916	-0.00350518	0.00505916	0.0071708	0.00139326	0.0017286	0.00147544	-0.0110598	0.00762043	0.0056579	-0.00278844	0.000261495	-0.00653256	-0.00208447	0.00613638	-0.00637902	0.00507758	-0.00962368	0.00101892	-0.00379238
b0176	-0.000889465	-0.00721849	0.0111922	0.000190988	-0.00673428	4.46335e-05	-0.00205778	0.00142796	0.00164271	0.00247019	0.00332206	-0.00499363	0.00144412	0.0078714	-0.00563361	-0.000690731	0.00161275	0.00714573	-0.000120309	0.00125142	0.000227919	-0.00867305	0.00607376	-0.000792588	0.00134625	-0.00352412	0.000308522	0.00471636	-0.00438437	-0.0018899	-0.00564694	-0.00197485	-0.00257407	-0.00296582	0.0032668	-0.0100025	0.00253701	-0.00257443	0.00901969	0.0022659	0.000419762	-0.00199337	0.00103212	0.00145934	-0.00306834	0.00377351	-0.000925248	0.00246913	-0.00864629
b0177	-0.00189897	-0.00487109	0.00558173	0.00209554	-0.00357215	-0.00200286	-0.00398256	0.00311029	0.0149557	0.00454786	0.00242442	-0.00203606	-0.000845165	0.0021825	-0.00945544	0.00456446	0.00385345	-0.000636119	-0.00694248	-0.000149163	0.00924932	-0.00148771	0.00136782	-0.00108954	0.00328856	8.6721e-05	-0.00110051	-0.00246535	-0.0126771	-0.00017689	0.00113678	-0.0004673	-0.00230145	0.000509315	0.0070592	-0.00865784	-0.00216463	-0.00221513	0.00383152	-0.000230311	0.000216468	-0.00480406	0.0026848	-0.000745782	-0.0046459	0.00420192	0.00107616	0.00259641	-0.00782154
b0178	0.000741847	0.00948852	0.00245136	-0.00356325	-0.000461889	0.00761763	0.00466424	-0.000893422	0.0251248	0.00841502	-0.00697036	0.00557633	-0.00425913	-0.013154	-0.00969397	0.00241381	-0.00369069	-0.00263931	0.000376223	-0.0090194	-0.0013869	-0.0101197	-0.00995198	0.000560516	-0.00165951	-0.0099753	-0.000189412	-0.00250989	-0.00864737	0.000273698	-0.00541516	-0.00635407	-0.000979104	0.00378411	-0.00273502	-0.0179336	-0.00482322	-0.0027594	-0.00548857	-0.00624464	-0.00295464	0.00106172	0.00876063	-0.00508736	-0.00493824	-0.00176837	-0.00878982	-0.00283927	-0.0118695
b0179	0.00381521	0.00217043	-0.00190109	-0.000510292	-0.00415824	-0.00643125	0.00204902	0.0075881	0.0120654	0.0030625	0.000924675	0.00140165	0.000237116	-0.0105849	-0.00776935	-0.000226225	-0.000487639	-0.00577924	0.00328678	-0.00879883	0.000179894	-0.0138562	-0.00157847	-8.0445e-06	0.00800665	-0.00313975	-0.00299911	-0.00621352	0.000998579	-0.00500053	0.00150727	9.36048e-05	0.00044153	-0.0013642	0.00322942	-0.00473958	-0.00111863	-0.0112652	-0.00163471	0.000106244	0.000278527	-0.0038979	-0.00592288	-0.00549249	-0.00343493	0.00177457	0.00255933	0.00156228	0.00134034
b0180	0.00171744	0.00442959	0.00605643	0.00298158	-0.00521365	0.00118237	-0.00559216	-0.0092956	0.0111968	0.0124393	0.00425434	0.00187446	-0.00960135	-0.0012363	-0.0090922	-0.00650125	-0.00522991	-0.00178741	-0.00122629	-0.0190913	-0.00372965	-0.00139548	-0.00536422	0.00502761	0.00549651	-0.0147353	0.00214125	0.00648388	-0.00272781	-0.000678387	0.00132149	-0.00959424	0.00637489	-0.000747753	-0.00023346	0.0143419	-0.00402605	0.002353	-0.000142047	-0.00194658	-0.00124105	0.00180236	0.00333036	-0.00555522	-0.00494765	-0.0150551	0.00219421	0.00168866	0.00475578
b0181	0.000235835	-0.00346272	-0.00594635	-0.00129379	-0.00725994	0.000201325	-0.00505602	0.00782385	0.0126127	-0.000664233	0.000864312	-0.0013496	-0.00315469	-0.00838694	-0.0105651	0.0066731	-0.00677045	-0.00258444	0.00184004	-0.00152257	0.00926579	0.0111627	-0.0024348	0.00502532	0.00343768	-0.00823856	-0.00106686	0.00270201	-7.87284e-05	-0.00177338	-0.00202476	-0.00447293	0.00433534	-0.00151634	0.000577333	0.00859803	0.000464434	-0.00126587	-0.00583724	-0.0105209	-0.00206593	0.00236852	-0.00671105	-0.00144363	-0.00214233	-0.0125091	0.00228102	0.00311665	0.0121872
b0182	-0.00151127	-0.00389473	-0.0048157	0.005229	-0.00551955	-0.00177714	0.00268095	0.00944499	0.0101464	0.00222767	-0.00266274	0.00358211	-0.00595515	-0.004517	-0.000242741	0.0059623	-0.00465365	-0.00445687	-0.000999585	-0.0115326	-0.00746438	-0.0170922	0.00278664	-0.00390227	-0.0013349	-0.00881019	0.00297104	0.0121166	-0.00270084	-0.00113159	-0.00395952	-0.007632	-0.000362634	0.00169127	0.00216825	0.0247097	-0.00282356	-0.00610635	-0.0123089	-0.00773653	-0.00311757	-0.00800736	-0.00312425	0.00113006	0.00225856	-0.00348129	0.00546783	-0.00267175	-0.00450958
b0183	-0.0017485	-0.000440951	-0.0060155	0.000395116	-0.00317631	-0.00615633	0.00453441	0.00599393	0.0112575	0.00419581	0.00401344	-0.000372208	0.000108152	-0.0111307	0.00118438	0.00867126	-0.00298162	0.00358284	0.00652375	-0.0181863	-0.00922988	0.00914459	0.00121059	-0.00672179	-0.00641638	-0.00217353	-0.00315599	0.00484853	-2.18354e-05	-0.00147031	-0.00657287	-0.00620856	-0.00610771	0.00138855	0.00111645	0.0249212	-0.0109421	-0.0111075	-0.0114432	-0.00743633	-0.00110086	-0.00921847	0.00340134	0.00492572	-0.0023243	-0.00380453	0.0024779	0.00786441	-0.0033152
b0184	-0.00199161	-0.00489998	0.00222249	-0.00280838	-0.0064005	0.00429664	-0.00120933	-0.00195513	0.0117082	0.000237125	0.00123673	-0.00527014	-0.00341864	-0.00301017	-0.0022628	0.00148278	-6.22639e-05	-0.000996986	0.00122843	-0.00486638	-0.00237834	-0.00361789	0.000212152	0.00348592	-0.00357307	0.00379073	-0.000971195	0.0014681	-0.0031182	0.00123319	-0.00539352	-0.00125832	0.000722217	-0.00417351	-0.00367017	0.0106643	-0.000908764	-0.00731239	0.00187279	-0.000488914	-0.000414166	-0.00556954	0.00483086	0.00161698	-0.00238139	-0.00609841	-0.00185619	0.00436802	0.00265289
b0185	-0.00126264	-0.00449657	-0.00523716	-0.000233568	-0.00821465	-0.00874606	0.000114622	0.0025864	0.00796481	-0.00385964	-0.00308551	-0.00104148	-0.00152967	-0.00270802	-0.00662244	-0.00304662	-0.0013395	0.00260553	-0.00349919	-0.00195577	0.00365993	-0.00943255	0.00585111	0.00963507	-0.00153579	0.0109683	-0.00387976	0.0041948	-0.00444348	0.00192111	-0.00621207	-0.00443797	0.00622953	-0.00158134	-0.00254785	-0.00363258	0.000618257	-0.00098404	-0.00330906	-0.00340195	0.00120829	0.00399708	0.00545557	-0.00580802	-0.000603701	-0.00102801	0.00181624	0.00570307	-0.00429863
b0186	-0.00165137	-0.000580672	0.00383158	0.014966	-0.0047008	-0.000463609	0.00680951	0.0135482	-0.00663254	-0.00966972	0.000103658	0.000768137	0.00377146	0.00350325	0.00225961	0.00638991	0.00733218	-0.00579801	-0.00141585	0.0112247	0.00446808	-0.0141985	0.00526784	0.000665193	-0.00227411	0.000162014	-0.00011857	-0.00356909	-0.01349	0.00689132	0.00159826	0.00677634	0.00988077	0.000289503	0.00231395	0.0241389	-0.00697127	-0.00457351	-0.00147937	-0.00600448	0.00611363	6.70203e-05	0.00805058	0.000768088	-0.00527331	-0.00123275	-0.0108168	0.00184539	-0.00385822
b0187	-0.00127586	-0.0104884	0.0117535	0.0103442	-0.00129665	-0.0152434	-0.0135019	0.0111471	-0.00922496	-0.0127414	-0.000499581	-0.0100567	0.00262776	-0.00501798	0.00456177	-0.00116878	0.00186538	-0.000881887	-0.0146222	0.0255127	-0.00483579	-0.0179615	-0.00456822	0.0245356	0.00525101	-0.000167101	-0.0144125	-0.00382356	-0.00271097	-0.00815549	4.54282e-05	-0.0129932	0.018674	-0.00611676	0.00170163	-0.000250331	-0.00305026	0.00763872	-0.010555	0.007612	0.00424082	-0.00285464	0.0210538	0.00946666	0.00845932	-0.00919701	-0.00543096	0.00976723	-0.0123414
b0188	0.00271782	0.00242572	-0.00242345	-0.00751938	-0.00600272	0.0010098	-0.00824731	0.0049481	-0.0064853	-0.00743313	-0.00114587	0.00767437	5.97948e-05	-0.00724085	-0.00344271	0.00252221	-0.00451905	0.00276483	-0.0034884	-0.000543191	-0.00717929	-0.0172753	-0.000880431	0.00170598	-0.00193891	-0.00630698	-0.00229563	0.0012349	0.00120218	-0.000773052	-0.00920041	0.00192102	0.00462051	-0.0050162	0.00270842	0.00423317	-0.00011695	0.000726698	0.00819712	0.00150702	0.000869892	0.00297957	-0.00448362	-0.00532746	0.000405923	-0.00233769	-0.00185319	-0.00453812	0.0130118
b0189	-0.000295802	-0.00517039	0.00503923	-0.00175511	-0.00615867	-0.00258336	-0.00271094	-4.14342e-05	0.000723151	-0.00470193	-0.0154814	-0.0129721	-0.00938852	0.00601856	0.00649589	-0.0019731	-0.00986252	0.00529944	-0.00137185	0.00185151	0.0115711	-0.00924757	-0.0104178	0.0231003	-0.0114815	-0.00147992	0.00284775	0.00412383	-0.0123933	-0.00245817	0.0113476	-0.00351203	-0.00659952	0.00762015	-0.000547936	-0.0211766	-0.00525147	-0.00581015	-0.00189941	-0.0058919	-0.00835895	0.0141384	0.0115083	-0.00653115	-0.0030843	-0.00762083	0.00286328	0.00389817	0.000223529
b0191	0.012655	-0.0138768	0.0138698	-0.000361542	-0.00963344	-0.0075386	-0.0195457	-0.0108844	0.00997731	-0.00791076	-0.00954541	0.0100299	-0.00750188	-0.0102694	-0.00365782	-0.00621231	0.000926058	-0.0119638	-0.00389418	-0.0138272	0.0107782	0.00408964	0.00106151	0.0121142	-0.00254819	-0.00306987	-0.00415025	-0.00853036	0.00774728	0.00297614	-0.00410879	0.00414447	0.0115916	0.00277474	0.00870686	-0.0064966	-0.00782892	-0.00373111	-0.0103325	0.016878	0.00147324	0.00250955	0.00223779	0.00251162	-0.0025354	0.0127082	0.011974	0.00819571	-0.00701343
b0192	0.00568626	-0.00227652	0.0095078	-0.00538783	-0.0152719	0.00219469	0.00564995	-0.00381108	-0.00143617	-0.00210988	-0.00560207	-0.00229443	-0.0109974	-0.0104247	-0.00434349	-0.00529043	-8.05413e-05	-0.00338912	0.00884986	-0.00521553	0.020208	-0.00539062	0.00239316	0.00195457	0.000618143	0.00604416	-0.00775581	-0.00548926	-0.00853621	0.00304012	0.00484612	-0.00382199	0.0108458	0.00338804	0.00315476	0.00564154	-0.002846	-0.00350834	0.00855533	-0.00456114	0.00226373	-0.00206761	-0.00297355	-0.00828253	-0.00472987	0.000913748	0.00238484	0.00382333	-0.00228481
b0193	0.0127892	-0.00365073	-0.00904771	-0.007505	0.020931	0.0116156	-0.00057938	0.00720209	-0.0106439	0.00967336	-0.0201158	0.0113024	-0.0129486	0.00459595	-0.00114018	-0.000263354	-0.00995548	0.0233676	-0.0167965	0.00218739	0.0379869	0.00275049	0.0058016	0.0178387	0.00288659	-0.0336041	-0.0136892	-0.00963276	0.00947295	-0.000524066	-0.00363597	0.0114953	0.00901702	-0.000593449	-0.0146213	-0.0206653	-0.0115361	-0.0116421	0.0162386	0.00239943	0.00123934	-0.0024471	0.00486187	0.00542796	0.00938015	-0.0139793	-0.00139797	-0.0048592	0.0236425
b0194	0.00119759	0.000157193	-0.00297661	-0.000615693	0.00423436	0.0033006	0.00674013	-0.00804	0.0196124	-0.000307912	0.000435371	-0.000972859	0.00190844	-0.00314525	-0.0090701	-0.00475545	-0.00355224	0.00156094	-0.00355671	0.00472911	-0.00229603	-0.012306	-0.00049375	-0.0095215	0.00255553	0.00361283	0.000401643	0.00708993	-0.00352442	0.0036176	0.00661051	-0.00105807	0.00255091	-0.000199961	-0.00210057	-0.0200277	0.000228981	0.000499555	-0.00655256	-0.000731679	-0.00213107	-0.00200006	-0.000538438	-0.00154479	-0.00736565	-0.00182846	-0.00145107	0.00244372	-0.00125576
b0195	-0.00535444	-0.0188582	-0.0118159	0.00506739	0.00913785	-0.00122684	0.00860269	0.00669592	0.00339033	-0.00309423	-0.0044576	0.00839773	-0.00115457	-5.52446e-05	0.0139407	0.00667696	-0.00225084	0.000981669	-0.00568224	0.0165289	-0.0074004	0.0396968	-0.000479738	-0.00763287	-0.00328683	-0.0133247	3.05961e-05	-0.00259205	0.00382335	0.0129469	0.000470605	0.00616382	-0.0170328	-0.00704987	-0.0123892	-0.00330397	-0.010735	-0.00170302	-0.00243066	0.000380574	-0.00835259	0.0153359	0.00383784	-0.00299423	0.00137682	-0.00366789	0.0148246	-0.00150763	0.0160198
b0196	0.0074131	-0.00193845	0.00620147	0.000381568	0.00605656	0.00416669	-7.82083e-05	-0.00261944	-0.00923828	0.0134077	-0.00533419	0.000747596	-0.00406118	-0.00514724	-0.00418567	0.00188908	0.00142901	0.00360214	-0.0121675	0.00320191	-0.00585408	0.00523103	-0.00757513	0.000140836	0.010295	-0.00686787	-0.00229729	-0.00436109	-0.00224053	-0.0104494	-0.00633199	-0.00340713	-0.0160189	-0.00282414	-0.00578547	-0.0120474	-0.00112939	-0.00109888	-0.00497669	-0.00298407	-0.00808774	0.0210388	-0.00693251	-0.00724811	0.00827488	-0.0108139	0.00579219	0.00217906	0.00146818
b0197	-0.00207421	0.00123418	0.00781745	0.00546336	0.0110046	0.0136392	-0.0124889	0.00661159	0.0208385	-0.0161486	-0.00630723	-0.00324979	-0.00519102	-0.00333667	-0.00468207	0.00359882	0.00116268	-0.00612186	0.00707254	-0.00587537	0.0177989	0.0078206	0.00334526	0.002118	-0.0194125	0.00994374	0.00681892	-0.000432883	-0.0181135	0.00790899	0.011778	-0.0122157	0.00490871	-0.00384111	0.00725256	-0.0109987	0.00292817	0.00203021	-0.00670892	0.00207398	0.0041435	-0.00348018	-0.00671463	-0.0045734	0.000450257	-1.99059e-05	0.00993115	0.002641	-0.0145544
b0198	0.000697964	-0.00814592	-0.00171571	0.0110804	-0.0118154	0.0104514	-0.00687651	0.00128328	0.0155484	-0.00107926	-0.0117692	0.00352813	-0.00728929	0.00287004	-0.00420429	0.00144089	0.00479785	0.0142902	0.0090973	0.000274398	0.0106243	0.00520962	0.0128536	-0.00180473	-0.00858826	-0.006713	0.00393049	-0.0107856	-0.0292673	0.00609036	-0.00625044	-0.0139251	-0.0152638	-0.0033824	0.000527875	-0.0048279	0.00393991	-0.00505226	-0.00562935	-0.00269357	0.000267553	0.00110078	-0.0178989	0.00283085	-0.00608568	0.0126598	0.0116737	0.010333	0.0039756
b0199	0.00200089	0.00419083	0.0089923	2.7148e-05	-0.00503665	-0.00675287	0.0013645	0.0157083	-0.00586277	0.0044735	-0.0143924	-0.00369713	-0.00626213	0.0022568	-0.00912848	0.0122496	0.00745753	0.0111085	0.0133059	-0.0192987	0.00367098	-0.0111221	0.00491174	-0.000440646	-0.00522548	-0.0131467	-0.00176983	-0.00656148	-0.00973493	-0.00296686	-0.00993588	-0.00580557	-0.0358685	0.00309792	0.0205006	0.00248847	0.00271965	-0.00567041	-0.018104	-0.00588506	0.0117154	0.00917685	0.00652619	0.0111621	-0.0018837	0.0113376	0.0161834	0.00973857	0.00260013
b0200	0.00420552	-2.84258e-05	0.00763312	0.00944754	0.00236557	0.00743806	0.000697751	-0.00668665	-0.00257379	0.00515607	0.00159742	0.00783254	-0.00465096	0.000550136	0.00162729	0.0106017	-0.00479807	-0.0062897	-0.000575942	-0.00298294	-0.00619722	-0.00169794	0.00170574	0.000488574	0.00172766	-0.00896471	0.00444924	0.00143356	-0.000352501	0.00246611	0.00316595	0.00446811	0.00259573	-0.000762906	-0.00919033	-0.007801	0.00505378	-0.00227001	0.00524	-0.000839535	-5.84545e-05	-0.00172738	-0.00321271	-0.013283	0.00353837	-0.0108258	-0.00348965	0.00339025	0.00388842
b0207	0.00411031	0.00158314	-0.00369271	-0.00587376	0.00404405	0.000833264	-0.0013277	0.000434756	0.00382335	0.0190682	-0.00507074	0.00551983	-0.00894152	-0.00581454	0.000912484	-0.0459908	-0.011169	0.00659287	-0.000420867	-0.0104037	-0.0138331	0.0163493	-0.000796809	0.00869345	0.00575526	-0.0148232	-0.00502578	0.00667454	-0.00399219	-0.00638731	-0.014771	-0.0149621	0.00809202	0.00154059	0.0146318	-0.0302113	0.0196159	0.00716642	-0.023642	0.00348131	-0.00853041	0.0110216	0.00777617	-0.0109389	0.0165737	-0.00495978	0.000948598	0.0182691	-0.00110773
b0208	-0.000803594	-0.00260687	-0.0102223	-0.0271647	0.0264591	0.00965294	0.00337319	-0.00917419	0.021822	0.00443364	-0.0172122	-0.00127257	0.00314093	0.0128642	0.0012715	-0.161558	-0.00292979	-0.0400086	-0.005691	0.0178643	-0.00597723	0.00819413	-0.00785824	0.00278821	-0.0101178	0.0130584	-0.00918749	0.00372114	-0.00439231	-0.00316814	0.0227868	-0.0373699	-0.00673493	-0.00384208	0.0505167	-0.0110948	-0.0155928	-0.00428749	-0.00189733	-0.0023565	-0.00756624	0.0142697	0.00834737	0.00311766	0.00881011	-0.014649	-0.0248558	0.0186326	0.0177532
b0209	0.00267111	-0.0079789	0.000968057	0.00179799	0.00242103	-0.000850557	-0.00368998	-0.00936821	-0.0216767	0.000453578	-0.000706995	0.0015896	0.00180552	-0.00883913	-0.00297018	0.0179386	-0.000467922	0.00240909	-0.0080074	0.00270124	0.00343428	-0.00250527	-0.00538347	0.00112494	0.00354208	-0.00292781	0.00221741	-0.00459115	-6.90007e-05	-0.00241805	0.00338372	-0.00026311	0.00317808	-0.00260607	-0.00974228	0.00871888	-0.010269	0.00159083	-0.001947	-0.00894594	-0.00108077	0.000616334	0.00634693	-0.0155414	-0.00462603	-0.0405392	0.000217542	-0.00768228	-0.00437534
b0210	0.00796352	0.00994561	-0.00448787	-0.00188987	0.00318995	-0.0101849	-0.00868115	0.0124108	-0.0144407	-0.0041364	0.00133135	0.0113305	0.00199357	-0.0144279	-0.00526704	-0.0120617	-0.00496252	-0.00698438	-0.00600452	0.00540036	0.00860333	-0.0118775	-0.0139711	0.0141852	0.000412057	-0.00134275	0.0104388	-0.0079541	-0.00046903	-0.000215098	-0.00593583	0.00962327	0.00418252	-0.00501318	-0.0187894	-0.00856563	0.00658752	-0.00243546	0.0143262	-0.000986557	0.0071261	-0.00168192	0.0129193	-0.011134	-0.00914014	-0.0239691	-0.00257929	-0.00394116	-0.000975237
b0211	-0.00155764	-0.00787318	-0.00851951	-0.00740425	0.00242344	-0.0023478	-0.00342814	0.0345268	0.00308545	0.00853058	0.0189345	-0.00294558	-0.00249417	0.0092189	-0.00173345	-0.0014611	-0.0120678	0.0155043	0.0107525	-0.0214356	-0.0301537	0.0122284	-0.00276631	-0.0146629	-0.0169584	-0.00574541	0.0124984	0.023403	0.0181523	0.00209909	-0.00978145	0.000562668	0.00122985	0.00426378	-0.00330317	0.0466464	-0.00151169	-0.029728	-0.0073417	-0.00513739	0.0098027	-0.0120313	-0.00977789	0.00289739	0.00124074	-0.00179121	-0.00728105	0.0168592	0.00771027
b0212	-0.00121193	-0.00530767	-0.0111797	-0.00193005	-0.00383626	-0.000767983	-0.000519218	0.0110201	-0.0126721	0.0208112	0.00318784	-0.000309541	-0.00684748	0.0127468	0.00503458	0.00617836	-0.00296188	0.00922848	-0.00947387	-0.0177797	0.0018614	-0.0198762	0.000757069	0.00329975	-0.00486756	0.00459679	-0.00932991	-0.00217985	-0.00710049	-0.00815912	0.00623149	-0.0155722	0.000468986	-0.00368044	-0.00460302	0.00677824	3.93645e-05	-0.0161383	0.00385097	-0.00499703	0.0104411	-0.00623311	-0.00727506	0.0160601	-0.00187832	-0.0100288	0.00731347	-0.00939473	0.0113158
b0213	-0.00253307	-0.00103706	0.00202075	-0.00296062	0.0100208	0.00441167	0.00726786	0.00481793	-0.0204996	-0.00679019	-0.00419802	-0.00900242	-0.00864139	0.011685	-0.00123623	0.00366602	0.000347965	0.0110319	-0.00523074	-2.98453e-05	-0.00580054	0.0107771	-0.00858913	0.00605857	0.00494487	0.00600747	0.00588233	0.00430883	0.000594988	0.003372	0.0175135	-0.0173775	0.00427272	-0.00183882	-0.010754	0.00783162	0.00433867	-0.00457043	-0.00548543	-0.00546306	-0.0011397	-0.0115768	0.00900024	-0.00475443	-0.00221747	0.00310409	-0.00212417	-0.000933131	0.00180508
b0214	-0.00183458	-0.00376127	-0.000555566	0.0128643	0.00150421	-0.000360338	-0.00952703	-0.0102786	0.000444725	-0.00282332	0.00084286	0.00167406	0.00446971	0.00665566	-0.00854866	-0.00106011	0.000776263	-0.00556542	-0.00423877	-0.0119671	-0.0052101	-0.00849703	-0.0107444	-0.0113965	-0.00320293	-0.0116179	0.000855178	-0.00357193	0.00517768	-0.00971496	0.00290753	-0.00948956	-0.00411536	-0.00303752	-0.00527981	0.00204185	-0.00546093	-0.0044643	0.00462378	0.00862048	-0.00294041	-0.0150552	-0.00281911	0.00222514	0.00205358	0.00173388	0.00377258	-0.00177637	-0.00684328
b0215	-1.29804e-05	0.00772568	0.00669191	0.0035545	0.00528446	0.000170583	-0.00645555	0.00253743	-0.00630984	-0.00255141	0.00650532	-0.00215972	0.00476688	-0.00918823	-0.00210928	0.00614237	-0.00677499	-0.00810035	-0.00657483	-0.00293181	-0.00391927	-0.0035953	-0.00116939	-0.0027816	0.00235728	-0.00260348	-0.00359603	-0.00937832	0.00516579	0.00108165	0.00100906	-0.00234657	0.00412774	-0.00328237	0.000545143	0.00231506	0.00393571	-0.0051567	-0.00782004	-0.00302517	0.00245524	-0.00285808	-0.00172596	-0.0127002	-0.00148197	-0.00135013	0.005656	0.000817956	-0.00846055
b0217	-0.00404119	-0.0011614	0.0361111	0.00208628	-0.0162915	0.00810182	0.00208111	0.00586647	0.014349	0.0262451	0.00598928	0.010559	-0.00866001	0.00609412	-0.00590584	-0.00494242	0.00241613	0.0114143	-0.00930154	-0.0077682	0.00411169	-0.000322489	0.00609836	-0.0309906	-0.011571	-0.0267109	-0.00224588	-0.0058544	-0.0293009	0.0306754	0.0135089	-0.0256219	0.0018129	-0.000886853	-0.00270711	-0.00244883	-0.00789376	0.00620508	-0.0233762	-0.0034368	0.00649987	-0.00940853	0.0153217	-0.030922	0.0109075	0.00656408	-0.00624887	-0.00409762	0.00968409
b0218	-0.00342881	-0.0218398	-0.00633304	0.0128853	-0.0011421	-0.00487173	0.0261357	-0.0223483	0.0169005	0.00696051	-0.00579928	-0.000920297	-0.0081407	0.0279577	2.28497e-05	-0.00207177	0.0129777	0.00111923	-0.00591236	-0.00979058	0.0215192	-0.00203875	0.0546751	0.00836775	-0.0470191	-0.00737956	0.0246519	0.000523934	-0.0112129	0.0285514	0.0192849	-0.0299116	-0.0282288	0.00350193	-0.0129868	-0.0140608	-0.00824655	-0.00271098	-0.00306151	0.00791217	0.00736666	0.0059474	-0.00810607	0.0234708	-0.00420218	0.00566204	-0.00135182	0.00588512	-0.00894951
b0219	-0.00830105	-0.00647399	0.00844222	-0.00740875	0.000958562	0.00458643	-0.011822	-0.00605502	0.000807882	-0.0149637	-0.00311837	0.00184583	-0.0061091	0.00685249	0.00437687	-0.0087174	-0.00282174	0.00290422	0.00926245	0.0141526	-0.00242334	-0.00406225	-0.0050805	0.0249599	-0.00813484	-0.00518466	-0.000972125	-0.000627838	-0.00773498	-0.0026984	0.00839795	-0.0146025	0.0106267	-0.00254355	-0.0123783	0.00137173	0.00752296	0.00303807	0.00555912	-0.00643166	0.00422452	-0.00577906	0.00396868	-0.0124075	-0.00306517	-0.00999176	-0.00327929	0.000467599	-0.0063429
b0220	0.00719238	-0.000441019	0.138895	-0.00519087	-0.000293396	-0.00201552	0.00371615	0.00115137	-0.00643325	-0.0253727	-0.0119906	0.000835013	-0.002071	-0.00316875	-0.0169668	-0.00385503	0.00674554	0.0015171	0.0116688	0.0024188	0.0018632	-0.0126955	0.00808511	0.0140839	-0.000183032	0.00944878	-0.0149847	-0.00911537	-0.0178461	0.00983018	0.00851452	0.0130344	-0.0103941	0.0100283	-7.63301e-05	-0.0208141	0.00983717	0.0142774	-0.00154831	-0.000462795	-0.00615463	0.00826445	-0.00936907	0.00394749	-0.0113343	0.00846611	-0.0101938	-0.00212745	-0.0251781
b0221	-0.00710205	0.00862682	-0.0113272	0.00592817	0.00957515	-0.00242338	0.0061184	0.00585716	0.00432925	0.0162973	0.00615436	-0.0246406	-0.0125589	-0.011939	0.0232917	-0.00533191	-0.000928234	-0.0171355	0.00286254	-0.00637329	0.0263221	0.00276721	-0.0101001	-0.224641	0.00736633	-0.00544971	0.00367665	-0.0028311	0.00884587	-0.00198384	-0.00388386	-0.00163232	-0.00258942	-0.000253871	-0.0075986	-0.00474813	0.00207633	0.0205007	-0.0164245	0.00081674	-0.00288012	-0.0253166	-0.00524408	0.00199321	-0.00653897	0.0260854	-0.00970321	-0.0149562	1.32142e-05
b0222	0.00141295	-0.0017276	0.000645681	-0.00220655	0.00453343	0.00565303	0.00377461	-0.0069396	0.00164897	0.00168548	0.00163022	0.00403883	-0.000153175	0.0139623	0.000593033	0.00282917	-0.00648115	0.00142196	-0.00788172	0.0033309	-0.00197974	0.0443869	0.000214926	0.00290264	0.00264072	-0.0127237	0.000249293	0.0134607	0.00538415	-0.00243131	0.00533487	-0.00546779	0.00615298	0.000578148	0.00413451	-0.0125754	-0.00258138	0.00477301	-0.0100113	-0.0048141	-0.00445842	0.00306221	-0.0084588	-0.00445219	-0.00396792	-0.0133109	0.00605587	-0.00186035	0.0130838
b0224	-0.000345298	0.00294297	-0.00598345	0.00974958	-0.0087042	-0.00541723	-0.0030099	0.000103698	-0.0135355	0.0287813	-0.0108482	0.00058565	-0.00672614	-0.00766929	0.00429512	0.00526544	0.00276777	-0.0226299	-0.00386197	0.0104718	-0.00336905	0.00192751	-0.00115271	-0.00450113	0.00595364	-0.0141314	0.00297521	-0.00286503	-0.00894704	-0.000525816	-0.00246181	-0.00751748	0.00644721	-0.000701128	-0.00146484	-0.0349254	-0.0151291	-0.00392788	-0.0237491	0.00329458	-0.00151595	0.00171157	-0.00172811	-0.0107413	0.00444057	0.00273654	-0.000603203	0.010737	-0.0174399
b0225	0.00252081	-0.00208595	-0.00922766	-0.00634579	-0.00159973	-0.000818142	0.0261555	-0.0146958	-0.00340088	0.000159996	-0.0135593	0.00411318	-0.00659771	-0.00938215	-0.00825698	-0.00239551	-0.000937966	0.0127354	0.00334009	-0.0175141	0.0202416	-0.0236532	-0.00742688	0.0104939	0.0108636	-0.00655232	-0.00143402	-0.00351001	-0.0121667	-0.00274904	-0.0208451	-0.00813882	0.00941752	0.0112866	0.00442529	0.0308666	-0.00416288	-0.00487886	-0.000215125	0.00207854	-0.0122269	-0.0186771	-0.00415404	0.0127622	-0.0057015	0.00160504	-0.0121848	0.0187149	-0.00463648
b0226	0.000292345	-0.0263457	0.0047767	-0.00173488	0.00677701	-0.00895774	-0.0149139	-0.0142528	-0.00289968	-0.00154603	-0.00242743	0.0199493	0.00114716	0.00588813	-0.00801539	0.00709729	-0.00435443	-0.00461682	-0.0134663	0.00113735	0.00425169	0.00291793	-0.0134633	0.0203171	-0.000876699	0.00208077	-7.01076e-05	-0.0205694	0.0108637	-0.00285878	-0.00387458	-0.0059704	-0.00494606	-0.00645391	0.01245	0.00551512	-0.00719675	0.0096999	0.00627067	0.0177156	0.00475635	-0.0123253	-0.0107894	-0.00375527	0.000233722	-0.0204918	0.00276762	0.0161017	0.0102268
b0227	0.00042807	0.00128154	0.00451626	0.0101255	0.00891963	-0.00512346	0.00150679	-0.0230214	-0.0162934	-0.00698973	-0.00423951	-0.00133565	0.00562971	0.00128883	-0.0184468	0.0150065	0.00270766	-0.000610583	0.0134973	0.00636404	0.00687514	-0.0126876	0.00557291	-0.00529977	-0.0112515	0.001061	-0.00552478	-0.00914118	-0.00027476	-0.0045433	-0.000918499	-0.0102679	-0.00447973	-0.0131013	0.0141448	-0.0022512	-0.0053279	0.00441409	-0.00166936	-0.00993735	0.00673722	-0.000360558	0.00280741	-0.011348	-0.00290379	0.0172986	-0.00591824	0.00181689	0.00748897
b0228	0.00697921	0.000233565	0.0268704	-0.00608413	-0.00776094	0.0132883	-0.0161673	-0.0192087	-0.00711972	-0.0109811	-0.00479692	-0.00322965	-0.015012	-0.0114871	0.00291951	0.0125516	0.0101651	-0.00329078	-0.0108504	0.00392966	0.0156177	-0.00823125	0.00402173	0.0156405	-0.00385709	0.0164763	0.00545901	0.0130116	-0.00348808	0.00434046	0.0093907	-0.0178012	-0.0036798	0.00136291	0.00469446	-0.0180293	-0.0172171	0.00460528	0.00431941	-0.00196431	-0.000750719	-0.0140664	0.0184543	-0.0132822	-0.00504076	-0.0089418	0.000618107	-0.0121227	0.00251735
b0229	0.000768723	0.00371845	0.00359307	-0.00713189	0.0114581	-0.0127728	-0.0122715	0.00850689	-0.01163	-0.0307177	-0.00763381	-0.00392541	-0.000636958	-0.00734375	-0.00374392	0.00684661	-0.00706502	0.000791464	0.008612	-0.01931	-0.0118751	0.00466339	-0.0156921	-0.0205685	-0.00782574	-0.00607043	-0.00164542	-0.0349623	0.00720726	-0.00517452	0.00777031	0.0128984	0.0039947	0.00429627	0.0084522	0.00703791	0.00513316	0.00630186	-0.00135422	0.00137823	0.0187916	-0.00085189	-0.00265438	0.00626611	-0.00607539	0.00878662	0.00172204	-0.00272162	0.0172195
b0230	0.0110637	-0.00155842	-0.0315661	0.0096452	-0.00597671	-0.00425569	-0.0105214	-0.0169925	-0.0138724	-0.00190036	-0.0320562	0.0160031	0.0201388	0.0253448	-6.67992e-05	-0.0303252	0.00175592	-0.0056047	0.04783	-0.0433751	0.00129942	-0.00637883	-0.000935106	0.000175124	-0.000172214	-0.00970181	-0.00117574	-0.00559175	-0.00509909	-0.00702579	-0.000928836	0.0112497	0.00328376	0.0156777	-0.000202404	0.00994962	-0.000686929	0.0113577	-0.00887847	-0.000317156	0.00520322	0.0209677	-0.00836085	0.00302054	-0.010006	0.0157169	-0.014955	-0.00641846	0.0176254
b0231	-0.00292208	-0.00245717	0.0117686	-0.00268099	0.0055449	-0.000557183	-0.00296133	-0.0096187	-0.00528044	-0.0129668	0.0102467	3.53741e-05	-0.00622579	-0.00335529	0.00494205	0.00336427	-0.00615869	0.0072639	-0.00206365	-0.00640832	-0.00311096	0.00481357	-0.000529042	0.00649238	-0.00678961	0.00192209	-0.00346803	-0.0141308	0.00742086	0.00142103	-0.00506945	0.00394938	-0.00083678	-0.00380014	-0.0029095	0.012362	-0.00235245	0.0017217	0.00769377	-0.000737451	0.00402537	-0.00436218	0.00855216	-0.0100522	-0.00444231	-0.00476986	0.000987122	-0.0043661	0.0122279
b0232	0.000126033	-0.00896845	-0.00224028	0.00637957	0.00405927	0.000500528	0.00473026	-0.0166825	-0.0222278	-0.0105807	-0.00695256	-0.00350021	-0.0147847	-0.0118888	-0.00558708	0.0152323	-0.00161381	0.00179922	-0.00493261	-0.0150117	0.00275411	-0.0191942	0.0051096	0.00517192	0.0177375	0.0134232	0.0128194	0.00337357	0.0183212	-0.00449421	0.000689068	-0.0103328	0.00732213	0.00322871	0.0113189	0.00227942	0.00264687	0.00899912	0.0191852	0.0101337	-0.00267854	0.0113564	-0.0192716	0.00662193	-0.00411521	-0.0102483	0.00639219	0.000526185	-0.0076751
b0233	-0.00252531	0.00777608	0.0196252	-0.0106947	0.0100538	0.00248107	0.0028035	0.00422399	-0.0195234	-0.0157461	0.00385733	-0.00497816	0.00769757	-0.000779544	-0.0064981	0.00409608	-6.54196e-05	-0.00180392	-0.0186072	-0.00117657	0.00990883	-0.0225257	0.00069973	-0.0118569	0.0107938	0.00398472	-0.0243163	-0.0147525	-0.00362809	0.0208339	-0.000923541	-0.00409372	-0.0228907	0.00530749	-0.0110557	0.0173543	0.00471759	0.00187751	-0.0226895	-0.0163857	0.00910005	-0.00337995	-0.0127846	0.0382684	0.00337974	-0.0099451	0.0115008	-0.0210183	0.0121743
b0234	-0.00387269	0.00543489	0.00398526	-0.00546732	0.00240083	-0.0190024	0.0121673	0.00977376	-0.0157072	-0.0250386	0.00590986	-0.000865414	-0.0144703	-0.0169009	-0.00402547	0.00802152	-0.00478912	0.00599691	-0.00953172	-0.0191351	0.0219217	0.0300703	0.0023823	0.0065912	0.0110833	-0.00381426	0.00191796	-0.00376671	-0.0230037	0.00436665	0.00451747	0.00780632	0.0347822	-0.00833606	-0.00947587	0.0215715	0.00471786	-0.00831291	-0.0109488	-0.0251662	-0.0146936	-0.0116177	-0.0217935	-0.0144833	-0.0143489	0.0223406	0.00575286	-0.0201671	-0.0222087
b0235	-0.0169051	-0.0357561	-0.00335562	0.00310769	-0.00290028	0.00754314	0.00175988	0.0229851	0.0100856	-0.00536701	-0.00497243	0.00299781	-0.0224165	0.00340732	0.0106654	0.00440687	0.0164136	0.00369833	0.010981	0.00390614	0.0122576	-0.0155483	-0.0114848	0.011205	-0.000901737	0.0131033	0.00700937	-0.00510605	-0.00200638	0.0164577	0.0224508	0.00687433	0.0183232	-0.00964009	-0.00182874	0.00500283	-0.0290824	0.00487602	0.0066601	0.00245932	-0.00145296	0.00976875	-0.039028	0.0177181	0.00494892	-0.000597905	0.00332736	0.00469886	-0.00458366
b0236	-0.000478177	0.00882526	-0.00250442	-0.00092923	0.027117	-0.0372574	-0.00985619	-0.0167359	-0.0059364	-0.0401111	0.0376485	-0.00118328	-0.0251437	-0.0381532	0.00772102	-0.0440572	-0.00127419	-0.0112994	0.0157984	0.0149919	0.000572594	0.00926634	-0.00664757	-0.0281968	0.0169759	-0.0368644	0.0049156	0.00187328	0.00829388	-0.025906	0.00121844	0.0412807	-0.0378085	-0.00572319	0.00147925	-0.0171188	0.0238801	-0.00624786	0.0101847	-0.00411864	0.0100796	-0.00577071	-0.0253883	-0.0151998	0.00088493	-0.00261152	0.00335924	-0.0191842	-0.0083276
b0237	-0.00165755	0.00417788	0.00397493	0.00717571	-0.00556734	0.00375502	0.0108283	-0.00700014	0.00825532	0.00782534	-0.000141845	0.000590635	-0.00480728	-0.00674718	-0.00422151	0.00294279	-0.00375455	-0.0139177	-0.00635278	0.00662484	-0.0106915	-0.0124491	-0.00554058	-0.00365645	0.0147716	-0.000792948	-0.00141715	0.0036852	-0.0111694	-0.0078677	0.00499738	-0.014814	0.00147491	-0.0033749	-0.000294209	0.00275259	-0.00133677	-0.00707937	-0.00638669	-0.00187553	-0.00778475	0.00243374	-0.000665433	0.00744042	-0.00192498	-0.00354527	0.000613073	0.00768036	-0.00365597
b0238	-0.00214949	0.00846927	0.00336537	0.00933288	0.0292117	0.00488179	0.00482852	-0.0047203	0.00364968	0.00471846	-0.012672	-0.00740801	-0.000450013	-0.00812275	-0.00898768	0.00654918	-0.00247479	0.00541179	-0.000122321	0.0078222	-0.00974887	0.0139485	-0.000713164	-0.00147945	0.0244176	-0.00356796	0.00602758	-0.0103213	0.00515117	0.00520117	0.00364499	0.00961205	0.00215968	0.00041798	-1.66465e-05	-0.0317662	0.00464647	0.00985412	-0.00473293	-0.00666816	0.00105024	0.0157469	-0.00459235	0.00484922	-0.0105576	0.00702842	-0.00125501	0.000605463	0.0120293
b0239	-0.0016416	-3.69412e-05	-0.00122696	0.000167054	-0.00901138	0.00238602	0.000232533	-0.0031743	0.000104459	-0.00029392	-0.00564708	0.00491878	-0.000655238	0.00390764	0.0055788	-0.00615033	-0.00687171	-0.00524444	-0.0029329	0.00510059	0.00219588	-0.0131947	2.17436e-05	-0.000619526	-0.0051742	-0.00188589	-0.00551021	0.00142205	-0.00383024	1.06639e-05	0.00828168	-0.00286489	-0.00495966	-0.000648988	-0.00287721	-0.00856106	-0.00133123	0.00104743	-0.00454623	-0.000609741	-0.0125635	0.000102636	-0.00382065	-0.0122047	-0.00453935	-0.00437396	-0.00196123	-0.00271589	0.00141825
b0240	-0.00736038	-0.0296705	-0.00638909	-0.00364851	0.00201946	0.00249587	0.006995	-0.0163617	-0.0283463	-0.0288109	0.00137484	-0.0142762	0.0190632	0.0190426	-0.00027708	-0.00796065	-0.00414181	0.00953636	-0.0184862	0.0273095	0.0143953	-0.0189414	0.0414023	0.0704055	-0.00828151	0.00246437	0.0036955	0.00524649	-0.00365347	-0.00225465	0.0158877	0.00557711	0.0222325	-0.0100181	-0.00057644	0.0228038	-0.017169	0.020451	0.019499	-0.00462551	0.00117991	-0.0518674	-0.029911	-0.0265023	0.000601043	0.00655944	-0.0106239	-0.0247078	0.0159855
b0241	-0.00169863	0.0120413	-0.00784993	0.00378872	0.0146081	-0.00864186	-0.0183877	-0.00430089	-0.010361	-0.00857947	-0.00544392	0.00328492	-0.00932788	0.00374646	-0.0184992	0.0287392	-0.00671672	-0.0072959	-0.000121384	-0.00755858	0.00698986	-0.00400712	0.0151024	-0.0321657	-0.0178605	0.00526847	-0.00860225	0.0077916	-0.00478171	-0.00929908	0.000282426	0.00797424	-0.0133806	-0.0169431	-0.00526808	-0.00391965	-0.0108864	0.00527937	0.0032675	0.00384115	0.00311631	-0.00726488	-0.0151341	-0.00450232	-0.00253063	0.00924423	0.0140426	0.0275189	-0.0250729
b0242	-0.000898654	-0.00252237	-0.00739079	-0.00624038	0.00208377	-3.92842e-06	0.00847134	-0.00173027	-0.00943332	0.0139406	-0.000920137	0.00331413	-0.00388515	-0.00510878	-0.0101863	0.000127505	0.00631188	-0.00746098	-0.00138208	0.00481139	-0.00348055	0.00575819	-0.00421053	0.00327098	0.00427312	0.000591208	-0.00127236	-0.00117485	-0.000142448	0.00361212	-0.0027493	-0.00244397	-0.0050522	-0.003595	-0.00447706	-7.5625e-05	0.000915154	-0.00527984	0.000635704	0.000288278	-0.00162317	-0.000141112	-0.00252355	-0.00559877	0.000919271	-0.000704885	0.00361428	0.00407277	0.00681059
b0243	-0.00734614	0.00564966	-0.00564898	-0.00318312	-0.0101369	-0.00387501	0.0061407	0.00271732	-0.00885349	0.011374	-0.00203897	-0.000172245	-0.000630742	-0.0109213	-0.00357374	-0.00308715	0.00241632	-0.0101696	0.0021813	-0.00252955	-0.00266816	-0.0202696	0.00201541	0.00356889	0.00611148	0.00525795	-0.00408873	0.00317854	0.000522713	0.000912877	-0.00252125	0.00834595	0.00538679	-0.00289177	-0.00151326	-0.00815516	-0.00255457	-0.00716017	0.000712649	-0.00244935	-0.00657845	-0.00530677	-0.00206434	-0.00511829	-0.00486241	0.00516206	0.0030826	0.00520708	0.00393847
b0245	0.00369219	0.00576802	0.000762982	-0.0122383	-0.00798999	-0.00240712	0.00825805	0.00420527	-0.0074942	-0.00673367	-0.00201502	0.0168138	-0.0212429	0.00196223	-0.00817598	-0.0192791	0.00727734	-0.00687831	-0.00939741	-0.00957405	0.0106741	-0.00975248	-0.00113305	0.00198516	-0.00534517	0.0158691	0.0128204	-0.00313928	-0.00685705	-0.00998503	-0.0294692	-0.0220895	-0.00357156	0.00803623	0.017986	0.00187214	0.00646543	-0.015013	0.000484627	-0.00801346	0.0060498	0.0133134	0.00183003	-0.0155904	-0.00314388	-0.00542955	0.00748801	0.0269187	-0.00250864
b0246	0.0199573	-0.000457843	-0.00901302	-0.0192561	0.00154167	-0.00164678	-0.035309	0.0121266	-0.00330203	-0.0243316	0.0128871	0.00844345	-0.00105719	0.0187598	-0.00737563	-0.0142302	-0.0194231	-0.0164044	0.00363574	0.00917274	-0.005594	-0.0025027	-0.0355964	0.0126094	0.00101862	-0.00805756	-0.0163174	-0.00590083	0.00751848	0.0223065	0.00316798	-0.0162712	-0.0113431	-0.00991316	0.00477249	-0.0126704	-0.0175344	0.0121039	0.0103353	-0.00978122	0.00430848	0.0109167	-0.0294781	-0.00370797	-0.00796684	0.00348017	0.00173287	-0.0149791	0.023765
b0247	-0.00139298	0.0298168	-0.00691261	0.0410854	0.00268777	0.0185958	-0.00290062	-0.00143621	-0.00852185	-0.00210984	-0.0147163	0.0144292	0.00923165	0.00401166	-0.00950451	-0.025948	-0.000662721	0.00277423	-0.00798761	0.00983554	0.0169576	-0.00378898	0.014892	-0.00103462	0.0132625	-0.00903048	-0.000620692	-0.00342996	0.011317	0.00109839	0.0256635	-0.0148485	0.0119576	-0.0130877	-0.0039879	0.00752523	0.0175684	0.000594361	-0.0150689	0.0197947	-0.00247948	0.00455545	0.00637266	-0.0127196	0.0136039	-0.0292645	0.0146864	0.0203615	0.00300301
b0248	0.00612154	0.00189217	-0.0283982	-0.0150982	-0.00331991	-0.0031693	-0.0107439	-0.00371703	0.000938457	-0.0089614	0.0061033	-0.00443945	-0.0124389	-0.00198284	-0.00117346	0.0172459	-0.00212105	0.00188005	0.00469229	0.02427	-0.000906068	-0.0119475	0.00973249	0.0149339	-0.00937311	-0.0163858	-0.011766	-0.0134729	-0.0121825	-0.0144592	0.0319365	-0.0142496	-0.0162104	-0.00262717	-0.00507449	-0.0127886	-0.0097864	-0.00281091	-0.032938	-0.00552065	0.0054266	-0.01269	0.0241611	0.00186138	0.00200999	-0.00360144	-0.00617311	-0.0139632	0.0102084
b0249	0.00634165	0.0130123	-0.0077788	0.00237341	-0.00905842	0.0017336	0.00780671	-0.0135313	0.0189221	-0.0185042	0.00663925	0.00535514	-0.0373532	0.00652294	-0.000504043	0.00502994	-0.00495741	0.0195502	0.00728246	0.0136378	-0.0349554	0.00129466	-0.0028765	0.00343018	0.00167222	-0.00735178	0.0139386	-0.00205574	0.00815899	-0.000471198	-0.0136819	-0.00769199	0.00603252	0.00203998	-0.0078541	-0.00665943	0.00420048	0.0250768	0.0152772	-0.0108773	-0.00534876	-0.00566307	0.00477214	-4.43398e-05	-0.00519276	0.00332169	-0.013261	-0.0120866	0.0111459
b0250	-0.00410484	-0.0181902	0.0141325	-0.00120467	0.00100574	0.0103599	-0.0146278	-0.00706905	0.00157188	0.0053186	0.00386415	0.00361291	0.0110937	0.00227655	-0.0024934	0.00408223	0.00347931	-0.00853463	0.000935531	-0.00733482	0.00033312	-0.0167894	-0.00315406	0.0132099	-0.00198281	0.00598741	0.0512215	0.0139723	0.00252018	-0.00658497	0.00726927	-0.00764957	0.00329938	0.000936066	-0.00570456	0.00308582	-0.0106881	0.00407243	-0.00464145	-0.00103269	-0.00220899	0.00596806	-0.0027444	-0.0040426	0.00220332	0.00235591	-0.00712013	0.00349995	0.00725053
b0251	-0.000611019	0.00194206	-0.0257746	0.0241228	-0.0273187	-0.00143835	0.0340842	0.00714152	0.0119594	0.0142622	0.00522412	0.00199675	-0.0207805	-0.00195693	-0.00208297	-0.00915587	0.00993497	-0.0279873	-0.0210952	0.0225791	0.0086336	0.00790634	0.00182299	-0.0168771	0.00476383	-0.028053	0.0183039	0.00630473	0.0115869	-0.0471969	0.00648785	-0.00470863	0.0316305	-0.00182591	-0.000177356	-0.0127146	0.091501	-0.00337881	-0.0293532	0.0105114	-0.0066513	0.0048618	-0.00468723	0.0112767	0.00796421	0.00269636	0.00315781	0.0137911	-0.00145513
b0252	-0.0104413	-0.017324	0.00332049	0.00481057	-0.00475975	-0.00365864	0.00425557	-0.0129914	-0.00171239	0.0218003	0.0263698	0.0112571	-0.0103404	-0.0012038	-0.0031447	0.00122598	-0.0103276	-0.00040655	0.0135786	-0.00399013	0.0406769	-0.0207715	0.0055484	-0.0116837	0.00349829	-0.021422	0.0017045	0.00764256	-0.018558	0.0151754	-0.0451895	-0.0128089	0.0214806	0.00406537	0.0162195	-0.00829014	-0.00203205	-0.000826746	0.0111048	-0.0158696	-0.00251486	-0.00286461	0.009481	-0.0102965	0.00454618	-0.00816519	-0.00441498	0.0061278	0.00775336
b0253	-0.000363513	-8.66713e-05	-0.00775013	0.00649361	-0.00747731	0.000705694	0.00112024	-0.0106058	-0.00717665	0.00734654	0.00149033	-0.00569583	0.00109276	-0.0114587	-0.00155212	0.0115187	-0.00487799	0.00317282	0.00706577	-0.00264448	-0.00057866	0.00567033	-0.0018823	-0.00312735	-0.00306973	-0.0132661	-0.000116119	0.00257889	0.00665812	0.00374169	0.00724675	-0.0100149	-0.00455432	-0.0118554	0.00394651	0.0223684	-0.0149487	-0.00888448	-0.0100085	-0.00649503	-0.00819565	-0.00932092	0.0036398	0.00332969	-0.000519225	0.00529193	0.0037769	-0.00524125	-0.00613957
b0254	0.00200497	-0.020064	0.00669854	-0.00196301	0.0191658	0.00940398	0.00842125	-0.00974345	-0.0180502	0.0195747	0.00287052	-0.00301741	-0.000910714	-0.00708302	-0.0112994	-0.0129845	0.00364331	0.00911543	0.0218845	-0.00451089	9.12081e-05	0.0129446	0.0152727	-0.0112726	-0.00209604	0.00126225	0.00537301	-0.0204515	-0.000942946	0.0041207	-0.0121596	-0.0291554	0.00690335	-0.0122234	0.0017909	-0.0119625	0.00257285	-0.00994906	0.00466179	-0.0152012	-0.00803132	-0.00477971	-0.00658838	-0.000308062	-0.00464013	0.00180062	-0.00601652	-0.0029109	0.0504788
b0258	-0.00439241	0.00522292	0.0104924	0.00176818	-0.00050448	0.00296177	0.00405754	0.00577987	-0.0123629	-0.00113692	0.00613377	-0.00829704	-0.0148961	-0.0103209	0.00172715	-0.00424088	-0.00282771	-0.00411416	-0.000987623	0.00194594	0.0126218	-0.0103127	-0.00199977	0.00827224	0.00454252	-0.00187928	-0.00286887	-0.0043666	-0.00029185	-0.00689504	0.00968926	-0.0102921	0.00962447	-0.000330465	0.00409521	-0.00597696	-0.00195872	0.000591853	0.000273254	-0.00961995	-0.00264813	0.000757751	0.0142047	-0.00880636	-0.00220251	-0.000729076	0.00610667	0.0034094	-0.00434369
b0260	-0.010266	0.011201	-0.000733612	0.0130289	-0.0104052	-0.00304978	-0.0111905	-0.00122915	-0.0251748	-0.00544111	-0.00547357	-0.0114046	0.000517381	0.00644432	0.00986618	-0.016324	-0.00069382	0.0144774	-0.0376916	0.00152656	-0.000847798	0.000448692	0.0117402	0.00744289	0.000478431	-0.00421946	-0.00478116	-0.0102748	0.0093149	-0.0063472	-0.000620805	-0.00787306	0.0265945	-0.00378841	0.0194168	-6.41104e-05	-0.00979345	0.00875615	0.00122524	-0.00651752	-0.00265474	0.00450893	-0.0116193	0.00451351	-0.00887686	0.0129494	0.00637392	0.00615178	-0.00531387
b0261	-0.00848719	0.000377825	-0.00207186	0.0100792	-0.00373519	0.000171153	-0.00277137	-0.00425875	-0.00517005	-0.00238049	0.00396271	-0.00560052	-0.000674971	-0.0117891	0.00962413	-0.00402757	-0.00582469	0.00383148	-0.0377011	0.00596223	-0.00226291	-0.0219131	4.95193e-05	0.0115781	0.00101	-0.000591598	-0.00595429	0.00452047	0.00901406	-0.0049863	-0.00443514	-0.0189366	0.0299156	-0.00356252	-0.0100754	0.00312675	-0.0114963	0.00306894	0.0173928	0.00501563	-0.00377171	-0.00223526	-0.00877736	-0.000471206	-0.00820042	0.0122456	0.00790996	0.00622937	0.0071497
b0262	0.0100762	-0.000387355	-0.0124068	-0.000731925	0.0129419	-0.0052315	-0.00242602	-0.00432351	0.000857777	0.0031673	-0.00369945	0.0101312	0.00914119	0.00308531	0.00636468	0.00600533	-0.00513978	-0.0160189	0.0118972	-0.023177	0.0124007	-0.00806049	-0.000529823	-0.0115149	0.0115733	0.000885561	0.00278606	-0.00249852	0.00112246	-0.00472029	-0.00790464	-0.000155234	0.024208	0.000870439	-0.00347418	-0.0128906	0.000202678	0.000675722	0.0114186	0.00305179	-0.00903847	-0.00202028	-0.0247178	0.0158412	-0.00649166	-0.00603103	-0.0105615	-0.0119525	0.000550316
b0263	0.0038147	-0.0213724	-0.0620824	-0.0248331	-0.00153945	-0.0476064	0.0163661	-0.0253536	0.0088742	-0.00251097	0.00934841	0.00330373	0.00852829	0.0205508	-0.00581513	0.0752757	-0.0104069	0.0106611	-0.00723714	0.00826008	0.00867083	-0.0186585	-0.0296407	0.00296055	-2.88262e-05	-0.000415721	0.0019794	-0.0145606	-0.0207201	-0.0256481	-0.022528	0.00864575	0.00676819	0.00644977	0.00714691	0.0239733	-0.00617559	-0.0128755	0.0342802	0.0258677	-0.00310365	-0.00959554	0.00399347	0.0297329	0.00118221	-0.0177336	0.0164947	0.0137672	-0.00513147
b0266	-0.00499567	-0.00854423	-0.0364827	-0.0141169	0.00312464	0.00376553	-0.018492	-0.00911961	0.00666348	-0.000357703	-0.0206579	9.32694e-05	-0.00622417	-0.000175481	-0.0111668	-0.00891655	-0.00311808	-0.00110229	-0.0268351	0.00986449	0.0252931	0.00826598	-0.0270227	0.00564144	-0.000432485	-0.00990113	0.00284163	0.0247364	0.00298524	0.0125854	-0.0180257	-0.00070201	0.0131929	-0.0116006	-0.0026961	-0.0293586	-0.0337453	-0.00300722	-0.0201335	0.00310265	0.00580763	0.00318265	-0.0123129	-0.0102159	0.0169785	-0.0145327	-0.00532297	-0.00580918	0.00295555
b0267	-0.00504435	-0.00379777	0.0194643	0.00885086	-0.0106603	-0.0194504	0.00929298	-0.012033	-0.00172919	0.0141515	0.000823638	0.00421649	0.00196735	-0.000189826	0.0025558	-0.0021258	-0.00300123	0.0101243	0.00559399	0.0017445	-0.0258216	0.0148189	0.00856718	-0.00832957	0.00217944	0.00302971	-0.022978	-0.032821	0.012979	-0.00292107	-0.00749031	0.009804	-0.00333051	0.0011849	0.00333593	0.00520857	-0.00220617	-0.0105045	-0.0147805	0.0214723	-0.0035462	-0.00215432	-0.00633427	-0.00723073	0.00280051	-0.00938964	0.00595714	-0.00878414	-0.00830444
b0268	0.00284688	-0.0124684	0.022041	-0.0103142	0.00973756	-0.0115283	0.00456069	0.0188965	0.000128663	0.00576832	0.0317382	-0.0129158	-0.00839306	0.00612435	0.0019856	-0.0200625	0.00372747	-0.00839149	-0.00280904	0.00958802	-0.0382962	0.00867238	-0.00661833	0.00123244	0.0282131	0.00159225	-0.00918535	0.0951822	0.00250253	0.0336924	0.0134369	-0.00667524	-0.00239543	0.0020135	0.0103032	0.00306574	-0.054776	-0.013888	-0.00520858	-0.0032073	0.00023106	0.0151439	-0.00537863	0.0103355	-0.0118669	0.0101467	0.0271351	-0.00100486	0.00127811
b0269	0.00701438	0.00812358	0.0221501	-0.016249	-0.00324857	-0.00156579	0.0243956	-0.00935038	-0.00275761	0.00269685	0.026403	0.00573437	-0.00843174	0.0118871	-0.00019272	0.0169746	-0.0103472	-0.00465918	-0.0136919	0.0069786	-0.0241286	0.00721664	-0.00880391	0.00317227	0.0256854	0.00589991	-0.0133024	0.0577753	0.00700857	0.0446205	0.00235424	-0.0109529	0.0040131	-0.000929099	0.00606857	0.00706041	-0.0439476	-0.0165962	0.00764559	0.00404395	-0.00373637	0.00859384	-0.00544224	0.000712627	-0.00633744	-0.0104494	0.0168297	-0.00330245	0.0204714
b0270	0.000507498	0.00728185	0.000427284	-0.0162708	0.000677964	-0.0155113	0.00746135	-0.0108139	0.00325849	0.00397507	0.0202837	0.00266142	-0.00450759	-0.0231095	-0.0039401	-0.00679097	0.000586877	0.00968242	0.00498574	-0.00213679	-0.0134842	0.0112594	-0.000960119	0.00872857	0.00946371	-0.00468298	-0.00473375	-0.0192339	0.0039595	0.0258903	-0.00353622	0.00543742	0.00176038	-0.0100692	0.004875	0.0166188	-0.0451944	0.0139254	0.00160385	-0.00549197	0.0124751	0.000586236	0.0112482	0.00273649	-0.000828821	-0.00618309	-0.00655803	-0.00464191	0.00440281
b0271	0.00445598	0.010059	-0.00742492	0.00112315	-0.003294	-0.0164733	0.00345451	0.00148978	0.0113174	0.0117354	-0.0105459	0.00077418	-0.00252433	0.000328498	0.00125932	0.00844709	-0.00418382	-0.00127036	-0.000986946	-0.0113426	-0.0035616	-0.0132097	-0.00751536	-0.00702064	-0.00257139	-0.00129766	-0.00519461	-0.00846923	0.0179605	0.0256609	0.000592698	-0.000586244	0.0115527	-0.00362986	0.00205395	0.000717992	-0.0459543	-0.00392253	-0.00283158	0.00835144	0.005294	-4.66153e-05	-0.00166079	0.000968568	0.00554932	0.00177583	-0.00724178	0.0165021	0.00390977
b0272	-0.0133669	0.00319694	-0.0082093	-0.00133744	-0.00327172	-0.00192606	-0.00518327	0.0102148	0.00363919	0.00367816	-0.0145894	-0.00702733	0.00223355	-0.00698447	-0.00280639	0.0118856	-0.00447361	0.093362	0.0159122	-0.00176874	-0.0059969	-0.00703815	-0.00453392	0.00575839	-0.005677	0.0039502	0.00181481	-0.00350589	0.00205261	-0.0055871	-0.00550336	-0.0116648	-0.00961024	-0.00839446	-0.0118989	-0.00522615	-0.00609042	-0.0147092	-0.0115087	-0.00457256	-0.00295403	-0.0154181	-0.00754449	-0.00169192	-0.00609003	0.0100129	-0.0105797	-0.00259283	-0.00477164
b0273	0.00501625	0.00508064	0.000784534	0.0157728	0.00228271	0.0056752	0.00759096	0.00178488	0.00764032	0.01131	0.00323924	0.00473439	0.00275168	-0.00336587	0.0135028	0.00797162	0.000492229	0.282023	-0.00307552	-0.00713275	0.0243452	-0.00553966	0.00131158	0.0119345	0.000907403	0.00610377	-0.00544438	0.000175578	-0.00593516	-0.00464436	-0.00573327	-0.00360676	-0.00253434	-0.00139398	-0.0056634	0.0054983	-0.00847979	-0.0162269	-0.0133327	-0.00254093	-0.000507473	-0.014675	0.00133611	-0.00561903	0.0099818	-0.00298099	0.00499443	-0.00431157	-0.00160217
b0276	0.00184483	0.00178526	-0.00132865	0.00634221	0.00402299	0.00240009	-0.000527671	-0.00267816	-0.0144655	-0.00348718	-0.00753529	-0.00671261	0.00391404	-0.0137418	-0.00946337	0.000484962	-0.00689649	0.0100175	0.0101762	-0.0122013	0.00557253	-0.00879414	-0.011482	-0.00104525	-0.0090571	-0.00281976	-0.00151674	0.00469763	0.0101637	-0.00390299	0.00891036	0.0134464	-0.00566994	-0.000429689	-0.00202367	-0.00711479	-0.00929877	-0.00405069	0.00676458	-0.000531551	0.006169	-0.00494523	-0.0020002	0.00853784	-0.00155138	-0.00642219	0.000483311	-0.00191857	-0.00582286
b0277	0.00159762	0.00432211	-0.015844	0.00160813	0.00395497	-0.00401966	-0.012704	-0.00281354	-0.0105522	0.017859	-0.000756373	-0.00566499	0.00113025	-0.00325973	0.0123229	-0.00907307	-0.00122951	-0.0115811	-0.0182493	0.0170563	0.000249889	-0.00442554	-0.00651926	0.00846816	0.00747431	-0.00207028	-0.00203267	-0.00237112	-0.00448885	-0.00941259	0.0191969	0.00890769	-0.00848103	-0.0155383	-0.00822244	-0.00368995	-0.0106055	-0.0124938	-0.0168902	0.00226021	0.00630151	-0.0178379	-0.00731562	-0.0101044	-0.00615015	0.00894195	0.0112276	-0.00424974	0.000184426
b0278	0.00167006	0.0127708	-0.0119377	0.0108176	-0.00153336	-0.0118255	0.0153642	0.0104674	-0.00505271	0.0432772	-0.0135387	-0.00457353	-0.00755193	0.00426611	0.0147614	-0.00269718	0.000751764	0.00831407	0.00749778	0.0159841	-0.00600052	-0.01964	-0.0050691	0.0194521	-0.00700174	0.0177106	-0.0138435	0.0138158	0.0412206	-0.0140065	-0.00714237	-0.0242297	-0.00598107	-0.0045048	0.00554458	0.00333428	-0.00327432	-0.011295	0.0240104	0.0109658	0.00663731	-0.0118538	0.016861	-0.0102126	-0.0062614	-0.00274709	-0.0020377	-0.00985827	-0.00138728
b0279	-0.00258839	0.00920774	-0.0182711	-0.0130189	0.00537201	-0.0234743	0.00352929	-0.00617145	-0.00499277	-0.0111013	-0.0069501	-0.00286299	-0.00802057	-0.0196667	0.00232501	-0.0164441	0.00845187	-0.00727836	0.014932	-0.0147117	-0.0122309	-0.0108649	-0.00193583	-0.0125254	0.00806404	-0.0100046	0.00578369	8.84148e-06	-0.0144333	0.00192955	0.00607747	-0.00967929	-0.0045925	0.00728566	-0.0142008	-0.0150954	-0.0119756	-0.0142236	-0.00835871	0.0198965	0.00990686	0.00695548	-0.0134323	0.00624496	-0.00503941	0.00521151	0.0139516	0.0158507	0.0140762
b0280	-0.00438157	0.00832779	-0.0057496	-0.00819034	-0.00248033	0.000672324	-0.00484998	0.00214541	-0.0221063	0.0161557	-0.00302539	-0.00390127	-0.00367666	-0.00981858	-0.00233058	-0.0122228	-0.00223576	-0.00242535	-0.000603794	-0.0107234	0.000240675	0.022616	0.000242184	0.0116424	-0.00652859	0.00203698	-0.0051185	0.0188325	-0.00595259	-0.00320099	-0.00446828	-0.00593443	-0.00653223	-0.00402189	-0.00581787	0.00476879	0.00383663	-0.0144606	-0.00976913	-0.0025054	-0.000621591	-0.00855518	0.00339281	0.00312346	0.00496021	0.00392901	-0.00229731	-0.00386574	-0.012168
b0281	-0.00594884	0.00852684	-0.00274219	-0.00922803	-0.00897587	0.00459592	-0.0134897	0.00618208	-0.00721849	0.00441986	-0.0125836	-0.0044934	0.00153477	-0.0111025	0.00297669	0.00465075	-0.00595488	0.0087783	-0.0212905	-0.000394992	0.000334955	-0.0115195	0.00267904	0.0149411	0.0106373	-0.00851833	-0.0053861	0.0120364	0.00891028	0.00361056	-0.0122158	-0.00285683	0.00414835	-0.0104458	0.00700047	0.0318576	-0.00225051	-0.00101431	0.00203052	-0.0051531	0.000600936	0.024316	-0.00940642	0.000914822	-0.00982042	0.00675778	0.00868483	-0.00138756	-0.0115206
b0282	0.000909763	0.000370696	-0.00074055	0.000631752	-0.00249015	-0.00151033	-0.00179443	0.000759552	0.00999282	-0.0066714	0.000551254	0.00128612	0.00156418	0.00180323	-0.000153031	-0.00244269	-0.00112487	0.000261639	1.39447e-05	-0.0010698	-0.000608859	-0.000380227	-0.0011994	-8.95019e-05	0.00143233	-0.00188905	0.00076328	0.00197091	0.00142534	-0.00188094	0.00251357	0.000518718	0.00373945	-0.000505838	0.00183201	0.00633893	0.00297045	0.000676397	-0.00276899	-0.000557704	0.000467724	0.000591226	-0.00111688	0.000765843	-0.00183994	-0.00152839	-0.00234902	0.000911582	-0.000260281
b0283	0.00410035	-0.00391006	-0.00274946	0.00237096	0.00768064	0.0133845	0.01146	-0.00824526	-0.0124616	-0.00608382	0.0013245	-0.00398394	-0.0100301	0.000842469	0.0345285	-0.00439594	-0.00100094	-0.0071848	0.0161737	0.019626	0.0270914	0.00189855	0.0159848	0.00781277	-0.00641883	0.00678708	-0.00252698	-0.018756	-0.00222626	-0.00600861	-0.0154684	0.0044077	-0.0137866	-0.00012122	-0.00126863	0.014488	-0.0115137	-0.00456078	-0.00138051	0.0112638	-0.00855651	0.00498309	0.0122275	0.00912802	0.00279778	0.00380071	0.00447555	-0.000251588	-0.00999695
b0284	-0.00477038	-0.0116578	0.00580917	-0.0059511	0.00240886	-0.000569746	0.0119326	0.00778223	-0.0130962	-0.00140412	-0.00885101	0.00264515	-0.00865479	-0.0101462	0.0376456	-0.00109948	-0.00466597	-0.00127967	0.0131855	0.0124763	0.012882	-0.00410625	0.00873504	0.00882753	-0.00402436	0.0122872	-0.00172757	-0.00941772	-0.000909921	0.00158495	-0.0194985	0.0159937	-0.0013685	-0.000270143	0.00630299	0.0326127	-0.0194947	-0.00431596	-0.0183215	0.0019618	-0.00694632	-0.000369887	-0.00471562	0.00145129	0.00186641	0.00112801	-0.00633512	0.0029651	0.00444358
b0285	-0.00892812	-0.00458918	0.0123648	0.00942701	-0.0204401	-0.010823	0.0082308	-0.00922513	0.0209298	-0.0117098	-0.0101478	-0.00695658	-0.00277447	-0.00359902	0.0368668	0.0205122	-0.00467249	0.00889878	0.00303735	0.00888793	0.00752411	0.010279	0.00717973	-0.00158095	-0.00828889	0.025953	-0.0052768	-0.0136045	0.0130621	-0.00643927	-0.00603212	0.00977094	0.00284479	0.00751357	0.00634313	0.0391844	-0.00358686	-0.00396498	-0.02945	-0.0140569	0.00364723	-0.004496	-0.0110991	-0.00409508	0.00104899	-0.00342515	-0.00517065	-0.0109808	-0.0070416
b0286	-0.0135542	0.00191795	0.00909479	0.0184009	-0.0134334	-0.0146103	-0.000423973	-0.00130805	-0.00435598	-0.00796033	0.00200704	-0.000420837	0.00789063	-0.0248712	0.00318795	0.0158665	0.000323235	-0.00609616	0.0169214	-0.00126048	0.00953618	0.0137694	-0.000503511	-0.00418139	0.00339971	0.0418098	-0.00807309	-0.016432	0.000830466	0.013088	-0.00356348	0.00679344	0.00874588	0.00755747	0.00142795	0.0362767	-0.010889	-0.0041679	-0.00915716	-0.00322553	-0.00666149	-0.00383034	-0.014652	0.013478	-0.00456916	-0.000779099	-0.00413485	-0.00220807	-0.00578932
b0287	-0.000529721	-0.0073331	-0.000908282	-0.00974236	0.0232253	0.00483384	-0.00618752	-0.0325101	0.00396943	0.00300901	0.00284108	-0.0128866	-0.00616562	-0.00165169	0.00864233	-0.0195958	-0.0152701	0.00713397	-0.016139	0.0154988	0.00873294	0.0295047	-0.000351435	0.00688384	0.000577259	-0.000695098	-0.00733258	-0.00983049	-0.00666805	-0.00223876	0.0181993	0.00404171	0.00525772	0.00358855	-0.00319197	-0.0101728	-0.011332	-0.00385706	-0.00334709	0.00416635	-0.0053058	-0.0163172	0.00736627	0.0116331	-0.0243452	0.00154066	-0.00921448	-0.0105802	-0.00852346
b0288	-0.012303	0.022566	0.0121397	-0.0146049	-0.0289172	0.00683494	0.0560254	-0.000481398	0.000230861	0.0320338	-0.00347462	-0.0199393	0.0172891	0.0103209	0.0281436	-0.0153102	-0.0249383	0.0407635	0.0200579	-0.0130044	0.000992234	-0.00766402	0.00268002	-0.0210706	-0.00278634	0.0360455	-0.00778045	-0.00968938	0.000754425	0.0150143	-0.0287565	-0.00403063	0.0140916	-0.0112699	-0.0110866	-0.0192467	-0.00126624	-0.00471686	0.0202962	0.0101617	-0.0021383	-0.00264478	-0.0203812	-0.0247779	-0.0135616	0.00071606	0.0183559	0.00953293	0.0181655
b0289	0.00161618	-0.00999921	-0.00389334	-0.00595218	0.00310768	0.00555126	-0.0101326	2.33585e-05	-0.026121	0.000872296	-0.0209284	-0.00482664	-0.00117486	0.00435267	0.00382281	0.00155741	-0.000570042	0.00685798	-0.00501232	-0.0166454	0.00232645	0.0234276	0.00750108	0.00889888	0.000593712	0.0026906	0.000570111	-0.00142489	-0.0107584	-0.0169381	0.000978668	-0.00102652	-0.00522292	0.00440287	0.00242521	0.00182831	-0.00411712	0.000909381	0.00913755	0.00497083	-0.00705539	0.00384957	-0.00372922	-0.0018893	-0.00393331	0.0199429	0.00193703	0.00424831	0.00978187
b0290	0.00422635	-0.000664749	0.00311201	-0.000118661	0.00131186	0.00320624	-0.00565047	0.0128371	-0.0184976	0.00611019	-0.00220975	0.000484887	-0.00404127	-0.00930182	0.00228896	-0.00576347	-0.000180295	-0.00839245	0.00142827	-0.0127259	0.00573645	-0.00132333	-0.00807105	0.00270279	-0.0105309	0.0154918	0.000188479	-0.0139434	-0.0074311	0.00212959	-0.0139162	-0.00250961	0.0141116	0.00190591	0.00504037	-0.012322	-0.00530751	-0.0116761	-0.00874782	-0.00704277	-5.83816e-06	0.0117855	-0.00190799	-0.00213127	-0.00100483	0.00600882	0.0105729	-0.00128621	0.00620975
b0291	0.000578248	-0.011812	0.0025015	0.00243199	-0.00515219	0.00320037	0.00667248	0.0168422	0.000893196	-0.014583	-0.00542273	-0.00395932	-0.00387197	-0.00543953	-0.0111998	0.0127193	0.00769764	0.00109287	0.0083382	0.0106514	0.0167826	0.00495001	0.00464661	-0.000177705	-0.00849063	0.0101667	0.00079565	-0.000407748	-0.0208967	0.00525023	0.0063308	0.0122067	-0.00685958	0.000739679	0.00365255	-0.00486122	-0.00945551	0.000764276	0.00100953	-0.00872318	0.000598347	0.00191911	-0.000581545	-0.00920451	0.0062891	0.00508552	-0.00427498	-0.00509138	0.00692124
b0292	0.00997329	-0.0100217	-1.02234e-06	-0.0200455	-0.0171992	-0.0113189	-0.0190236	0.0393978	0.000321129	-0.0218399	-0.0140018	0.00439091	0.00211779	-0.013627	-0.0113753	0.00886136	0.00642004	0.0026808	0.0318749	-0.0250746	0.00256005	-0.00935827	-0.0162341	0.000299884	-0.0134255	0.0274317	0.0104303	-0.00486096	0.000429062	-0.00436488	-0.0185835	-0.0297183	-0.00517805	0.00749629	-0.0123129	0.00101204	0.0164736	0.00335138	0.00339495	0.0142613	-0.00938488	-0.00670907	0.0153916	0.00162031	0.0102311	0.00592063	0.010851	0.0117703	0.0458186
b0293	0.000935943	-0.008865	-0.0358954	0.0129587	0.00381863	-0.00701831	0.00196266	0.0373325	0.00624771	-0.0121424	0.00536904	0.0142461	0.0139027	0.00532236	-0.00710434	0.00395632	0.00411872	0.0115658	0.0368806	-0.00914042	-0.0141824	0.0454127	-0.0128073	-0.015948	-0.0271129	0.0268094	0.0105895	-0.00583407	-0.0137236	-0.00154532	-0.0120066	-0.0055798	0.00786369	-0.0125881	0.00477227	0.0172274	-0.0182759	-0.00133887	0.00248694	0.0106973	-0.00590064	0.00246639	-0.0245494	0.0120123	0.0184885	0.0226158	-0.0149059	-0.00396532	0.0012461
b0294	0.0151605	0.00112719	-0.000885154	-0.00167842	-0.0207493	0.017631	-0.00377281	0.0392103	0.00461624	-0.00779996	0.00546218	0.00425593	-0.00569529	-0.039433	0.000531304	0.0104259	0.00603824	0.00850784	0.0247691	0.0273695	-0.0195751	-0.00922725	-0.0115334	0.0265615	-0.0113658	0.0193079	0.00661833	0.00589099	-0.00748576	0.0141539	-0.00242929	-0.0182252	0.0321889	-0.00870388	-0.00510288	0.00836292	-0.0225499	-0.00685129	0.00923769	-0.00299146	0.000219696	-0.00693849	-0.0127084	-0.000717852	0.0091505	0.0148316	0.00785612	0.00743787	0.0144481
b0295	0.00117374	-0.0195819	0.00106443	-0.0385088	-0.0290963	-0.0214681	0.0012065	0.00658521	-0.0159656	-0.00317334	-0.0031287	0.0132192	-0.0202172	-0.0025346	0.00748359	-0.00477196	-0.0062808	-0.00432515	-0.00973192	-0.00228263	0.0156585	0.0207491	-0.0191345	-0.0547354	0.0337736	0.00682111	-0.01995	-0.0136987	-0.00793937	0.000269878	-0.00438143	0.0190013	-0.00398765	-0.0141054	0.00385762	-0.0576114	-0.00601814	-0.0040292	-0.013549	0.0277164	-0.00217094	0.00243009	0.00106461	-0.0019752	0.00306071	0.0176088	0.00896645	-0.00385564	0.0120747
b0296	0.482578	0.000653263	0.00981144	-0.012494	0.0164093	-0.0102915	-0.000588653	-0.0151796	-0.00754363	0.0179495	0.0103201	-0.00779078	-0.00083617	0.0427658	0.0339081	0.0110115	-8.39903e-05	-0.00706207	0.0020066	0.0241612	-0.0167548	-0.0173012	-0.00230165	0.024021	0.011464	-0.00398452	0.0176372	-0.0192056	0.00243825	0.014209	-0.00762256	0.0295891	0.00692978	-0.00154632	0.0049765	-0.000269911	-0.0142419	-0.0126725	-0.000521101	-0.0127908	-0.00742334	-0.0436758	0.0125162	-0.00814104	-0.0146082	-0.00657846	-0.00917607	0.000457754	0.000370309
b0297	0.00744515	-0.0127034	0.00812876	0.00390336	0.00239842	0.0100283	0.0143605	0.00873408	-0.0033514	-0.00877374	0.00886596	0.00329237	-0.0233526	-0.00707132	0.0043695	0.00631061	0.00669508	-0.00157258	0.00808485	-0.000179588	0.0104454	0.00139361	0.00731401	0.0370632	0.00392741	-0.00493005	-0.00899653	-0.0314051	0.00601532	0.0278181	-0.0119844	-0.0175048	0.00592526	0.00869364	0.0129493	0.00592489	-0.0135039	0.00530718	-0.0135782	-0.0106743	0.0108046	-0.0277547	-0.0028709	-0.00172783	0.00718301	-0.00275089	-0.0104383	0.00834541	0.0153006
b0300	-0.0126165	-0.0139413	0.0153286	-0.00534109	0.00957421	0.0221659	-0.00498479	0.0170003	0.0107933	-0.00351255	0.000903983	0.0022982	-0.0140293	-0.0224756	-0.0154431	0.00256842	-0.00765017	-0.00882779	0.000286543	-0.00633013	0.00418152	0.0151834	0.0165677	-0.00460299	0.0079473	-0.0197172	-0.00140874	-0.00922494	0.00493611	0.0036839	0.0138363	0.0114306	0.0154025	-0.0122207	-0.0033943	0.0276227	-0.00024692	-0.0161356	2.08766e-05	-0.00229302	-0.00870319	-0.00584378	0.0229964	0.0018547	0.00805759	-0.0119169	-0.00404349	-0.00595061	-0.0167257
b0301	-0.00895441	-0.00178928	-0.00292663	-0.00428224	0.00965932	0.00713193	-0.0362425	0.00348977	-0.0109449	0.00644902	0.0171601	0.00115636	-0.0182061	-0.00024186	-0.00260296	-0.0340255	0.0343062	-0.0129198	0.00975588	-0.0138425	0.0168134	0.00657676	0.00778619	0.0115557	0.00756557	0.0217081	0.00336101	-0.0177771	-0.0041799	0.00856144	-0.00640683	-0.0140812	-0.0357665	0.0040873	-0.00093686	0.0050719	0.0013526	0.0238168	-0.00846891	0.0019915	0.0136664	-0.000237786	-0.0151398	-0.0176204	0.00265173	-0.00717852	-0.00155202	-0.00211868	-0.0110234
b0303	0.00441151	-0.0245737	-0.0206054	-0.00148004	0.00139365	-0.0231382	-0.000384679	0.00612464	0.00151881	-0.00848681	0.00391579	-0.0142211	0.00531023	-0.00244746	-0.00450634	-0.0139845	0.00820968	0.011524	0.0447316	-0.013621	0.01276	-0.0124619	-0.0296561	0.0106864	0.0114642	0.0278594	-0.000420003	0.00725819	-0.0101953	-0.00294683	-0.0370168	-0.00276914	0.00566278	-0.00761264	-0.0172223	-0.00561151	0.00508568	0.0123782	0.00727661	-0.00128688	-0.0266637	-0.00828381	-0.00946176	0.0155085	-0.0082667	-0.0159991	0.0118447	0.000671449	0.008797
b0304	0.00331382	-0.00522573	0.0104588	0.00296736	0.0123407	0.00402436	0.00226736	-0.000914377	0.00584107	0.0125414	0.0121762	0.0084645	-0.012727	-0.00626815	0.00183085	-0.0090673	-0.00105341	0.00442204	0.0115557	0.0197877	0.0103314	-0.0252724	-0.00469845	-0.0019455	0.0101449	-0.00747193	-0.00376277	-0.0117145	-0.0199257	0.0154731	-0.00525431	0.000622532	-0.0230296	0.00495562	-0.00176754	0.00457252	0.000320785	-0.00940926	0.0104811	-0.00396584	0.0105085	0.00727061	-0.00635222	-0.00267452	3.02183e-05	-0.0121957	-0.0100718	-0.00413121	-0.0111136
b0305	0.00356378	-1.40834e-05	0.000743066	-0.0112404	-0.00848095	0.000953173	-0.0140897	0.010927	-0.0173967	-0.0224073	0.00581985	-0.014234	-0.00359343	-0.000644009	0.000596659	0.00984559	-0.00529986	-0.00671929	-0.0122338	-0.0116732	0.00171377	0.01672	-0.00573597	0.00152226	-0.00654015	-0.00676641	8.31633e-05	-0.0014191	0.0075763	0.00286149	0.000338191	-0.013183	-0.0117767	0.00209945	0.0107279	-0.0111945	-0.00763862	-0.003258	-0.000457974	-0.00238222	0.0079786	0.0363939	-0.00650179	-0.000416543	-0.00239435	0.000505288	0.00747275	0.0135058	0.00625626
b0306	-0.00503545	-0.00437925	0.0233913	0.0315025	0.00277913	-0.00703027	-0.00198403	-0.0178752	-0.000377004	0.0068604	0.0133194	-0.0132067	-0.0144798	-0.000461114	-0.0118192	-0.00351733	0.00176415	0.0056259	-0.0214368	-0.0115829	-0.0291589	-0.0157934	-0.0109705	-0.0256246	-0.01083	0.00369765	-0.0145087	0.0442121	0.0116262	0.00159218	-0.0154143	0.00639922	-0.251212	-0.00210999	-0.00142128	0.0179132	-0.0063853	0.00970265	0.013901	0.0033734	0.0132113	-0.00202956	0.00460621	0.00331841	-0.0006703	-0.0127478	-0.0258753	0.0170487	-0.0101326
b0307	-0.00320568	0.00826376	0.012106	0.0361878	0.00270567	-0.00354353	-0.00228903	-0.000947109	-0.00429748	0.00579386	0.00918814	-0.0102585	-0.0117844	-0.0047957	0.000324767	-0.00223259	0.00195849	-0.00175654	0.00629523	-0.0101721	-0.0164438	-0.0117753	-0.00100902	-0.0121897	0.000353254	0.00930041	0.00181923	0.033293	-0.00106836	0.00177564	-0.0213333	0.00552234	-0.164798	-0.00140137	-0.000141441	0.0107612	-0.00182776	0.0124714	0.00927875	-0.00608581	-0.00230769	0.00164468	-0.00794918	-0.000720278	-0.00288051	0.00240448	-0.0208429	-0.0024774	-0.00841336
b0308	-0.00423967	0.00808986	0.00923824	0.0381344	-0.00986516	0.00349726	0.00557145	0.00734338	-0.000257024	0.00522135	-0.00409388	-0.0146509	-0.0190026	0.0161337	0.00268473	0.0147411	0.00119661	0.00247968	0.000146436	-0.00605428	-0.0194272	-0.0212589	0.0110112	-0.0118444	0.00885294	0.00728025	0.006337	0.0288988	0.0251637	0.00594487	-0.000882213	0.00725847	-0.15708	-0.00530598	0.00406942	0.00114925	-0.0175227	0.0102667	0.0024635	-0.0102126	0.00177375	0.0117312	0.00207184	0.00690808	-0.0069759	0.000288079	-0.0157283	-0.00952449	-0.012131
b0310	0.000607884	-0.0399483	-0.0101239	-4.33782e-05	0.00145989	-0.00272772	0.00578762	0.0410096	0.0110189	0.006813	-0.020355	-0.00467635	0.000943415	-0.00208937	-0.00173607	0.00350401	-0.000220338	-0.0187337	0.00702753	-0.0245616	-0.0134189	0.0090005	-0.00810109	0.0135106	-0.00861463	-0.00531936	-0.00757001	0.00444282	0.0103898	-0.00259761	0.00846136	-0.00541898	-0.0323164	-0.00739875	0.00697908	0.0138583	0.0132908	0.00282901	0.00424571	-0.000994586	-0.00510562	0.00464485	-0.0608283	-0.0098239	0.00745982	0.00147557	0.00793379	0.0191739	-0.00127684
b0311	0.00340515	-0.0020319	-0.0150439	-0.0121413	0.0091467	-0.00468341	0.00122394	0.00735818	0.0170039	-0.0227275	-0.0265475	0.00726651	-0.00642183	-0.0239813	-0.00686149	0.00160972	-0.00559384	-0.0152791	-0.0103727	-0.00749464	-0.00208959	-0.015835	-0.017975	0.0126365	0.00703411	0.0248593	-0.0106721	-0.00414325	0.00502345	0.00591001	0.00747377	0.00500937	0.00950897	-0.00256068	-0.0103838	0.0645244	-0.0037667	0.0295915	0.00126235	0.00193072	-0.00705401	-0.00748221	-0.00427637	0.0164429	-0.00324613	-0.00391299	0.00200202	-0.00220393	0.000953806
b0312	0.00823592	0.00572266	-0.0147282	-0.00980413	0.00516382	0.00262378	0.013221	0.00371699	0.0124094	-0.0134396	-0.0137974	0.00859222	0.00298298	-0.0269391	-0.008502	-0.00119335	-0.00724838	-0.0090546	-0.0281413	0.00411182	-0.00924252	-0.00653091	-0.00173111	0.0143977	-0.00297976	0.0200354	-0.0162754	-0.0171207	0.0101974	-0.00549721	0.000899148	-0.00465764	-0.00413983	-0.00461118	-0.00404032	0.0706614	-0.00328165	0.0445992	0.00755449	-0.00623442	-0.0123746	0.00887932	0.00582033	0.0137786	-0.00149906	-0.00299731	0.00588716	-0.00330855	0.0123515
b0313	0.00764824	0.0084081	-0.00895944	-0.0271649	0.00452375	-0.00532097	0.0145704	0.00364064	0.0020882	-0.0205896	-0.0145094	0.00415273	-0.00109539	-0.0322192	-0.0117419	-0.00679211	-0.0174155	-0.0137681	-0.0152716	-0.00734211	-0.010278	0.00214302	0.00429724	0.0112524	-0.00316399	0.00466661	-0.0156498	-0.00247375	0.0188644	-0.00196201	0.00296805	0.0027201	0.00204013	0.00171494	0.0113812	0.0623409	-0.00335444	0.0488919	0.00974108	0.00419639	-0.00226326	0.019453	0.0184094	0.00965854	-0.00105784	0.00413413	5.98447e-06	-0.018839	0.017228
b0314	0.0032988	0.00432171	0.00296626	-0.0205478	0.00242258	-0.00341515	-0.00479311	0.00426804	-0.0089738	-0.0187834	-0.0130552	-0.00484656	-0.00648531	-0.0235044	-0.00853316	-0.00685799	-0.00517634	0.0044073	-0.0166177	0.0049379	-0.000908686	0.006326	0.00324992	0.01665	0.00554469	0.0142879	-0.0198319	0.00290286	0.00513321	-0.00274551	0.00164136	-0.00116576	0.00380069	-0.00407036	-0.00317908	0.0751884	0.0060908	0.040471	0.00633787	-0.0107339	0.00620872	0.00701671	-0.00231996	0.00770315	-0.00166934	0.00174373	-0.000371913	-0.00317148	0.00091399
b0315	-0.0160082	-0.0163953	0.01118	-0.00667973	-0.0180139	0.0199247	-0.00468452	0.0215143	0.023	-0.0176338	0.000818656	-0.0405709	-0.00805862	0.0460056	-0.0172039	0.00450186	-0.00731893	-0.00392845	0.03775	-0.00166961	0.0101464	0.00146311	0.0360948	0.028957	0.00147219	-0.0137811	0.0084478	-0.00147772	-0.0070106	0.0264951	0.0176797	0.000889283	0.00313093	-0.00955195	0.00362039	0.0193026	-0.0146276	-0.00358802	0.0253599	-0.0360671	-0.0146404	0.00765377	-0.000339289	0.0257839	0.0278665	0.000409062	-0.0182409	0.080251	0.0242343
b0316	0.00116442	0.0050178	0.0128673	-0.00722893	-0.00571931	-0.0109308	-0.00786704	-0.0130304	-0.0162204	-0.00641605	0.00449021	-0.000549356	-0.0111605	-0.0158811	-0.00162293	0.00305932	-0.00641288	-0.00160619	-0.0200005	0.0052634	0.00143842	0.00273957	-0.00452144	-0.00197029	-0.000784799	0.00082438	-0.00748695	0.0215188	0.00570804	0.0130943	-0.00243096	-0.0163434	0.00371018	0.0022477	0.00232051	-0.00336926	-0.0108004	-0.00064891	-0.00101317	0.00692409	0.00864781	-0.00492133	0.00522288	0.00222477	-0.000688706	0.00361816	0.00302938	0.00320775	0.000952564
b0317	-0.00083356	-0.00642851	-0.0209735	0.0580346	0.000494242	-0.0269672	-0.00652364	-0.0132464	0.00377502	0.0198221	0.00931831	0.00372359	-0.0192917	0.00310952	-0.00028519	0.0249572	-0.00502512	-0.00292128	-0.0170218	-0.00891961	-0.0137999	-0.0222371	-0.00186742	-0.0155514	-0.0151527	-0.00172995	-0.00132185	-0.00516074	0.0161129	0.00592149	-0.00773608	0.011984	0.0401186	-0.0107489	0.00845061	0.0105521	0.0271996	-0.000696994	-0.00915826	0.000713417	0.00756097	-0.00216822	-0.00359319	-0.0131713	-0.000633515	-0.00941693	0.00342312	-0.0221772	0.0173608
b0318	-0.0110001	0.0178317	0.0174011	0.0203896	0.00893604	-0.000549102	-0.00953501	-0.000724814	0.00376956	0.0032306	0.0140215	-0.00856886	-0.00837141	0.0342716	0.00439174	-0.0152144	0.000922023	-0.0100943	-0.00516859	0.0191666	0.0368334	-0.0132734	0.0106493	-0.000569006	-1.79478e-05	0.00218543	0.00159288	-0.0042357	-0.0138532	0.00991899	0.011485	-0.0244518	-0.00891999	9.47398e-06	-0.01052	0.018137	-0.0105494	-0.0216838	-0.00669616	-0.0198444	0.00236722	0.00521221	-0.0178534	0.00318359	0.00659697	-0.0242502	0.0104531	-0.00591699	0.00715611
b0319	-0.00933085	-0.0177124	-0.000409903	0.00383989	-0.00190888	0.00973409	-0.0197678	-0.020938	0.0243958	-0.0119904	-0.0125547	-0.00539695	-0.0185899	0.0179895	-0.0171077	0.0173023	0.00818472	0.000406741	0.00387361	0.00664674	0.0132915	0.00335524	-0.000229915	-0.00572518	-0.00746482	-0.0102035	0.00241666	-0.00642588	-0.0329298	0.00470047	0.0146382	0.00759169	-0.0240316	-0.00238625	0.0100527	0.00143596	-0.0273163	0.0185227	0.00299938	-0.00599719	-0.00828382	-0.00728626	-0.0121731	-0.00884423	0.00603331	-0.00429195	-0.00587889	0.00189205	-0.00653415
b0320	-0.0127563	0.0127574	0.0160151	-0.00778417	0.0196019	-0.0166959	0.0083669	0.00771893	0.00332411	-0.0130028	0.0203254	0.000848435	-0.00581391	-0.0185913	-0.00888376	-0.00448773	-0.0131729	-0.00939021	0.0106375	-0.0172246	0.0050108	0.00262881	-0.00797531	0.00755885	-0.0049627	-0.0027979	0.00259681	-0.0115114	0.00982396	-0.00893848	-0.000451228	0.0151157	0.000715576	0.000969999	0.00102053	0.0184621	0.00514613	-0.00827201	-0.00205541	-0.01465	0.0160755	-0.0188375	-0.0278313	0.0144919	0.00288468	-0.00514488	0.00360948	-0.00836414	0.000711782
b0321	0.00318584	-0.0108271	-0.0223731	0.0029387	0.00885072	-0.00353472	0.0051944	0.0193867	-0.000808865	-0.00366468	-0.00992989	0.00837348	-0.00993598	-0.0018458	0.00687173	0.0337505	-0.0037294	-0.0116051	0.000200005	-0.00510402	0.00864707	0.00411976	-0.00469966	0.00496132	0.0105978	0.00575712	-0.00768225	-0.00215638	-0.0138531	-0.00203781	-0.00660348	0.0180979	0.00464488	-0.00460639	-0.00732505	0.00124589	-0.00342404	-0.00597461	0.000426388	-0.00518323	0.00213231	0.00649391	-0.00832844	-0.00719835	-0.00129532	-0.010316	0.00173843	-0.0103165	0.00617827
b0323	-0.00629124	0.00520917	0.00330239	0.0117164	-0.00379727	0.0223586	0.015216	-0.0171374	0.0180125	0.0125235	0.00866158	-0.00392929	-0.00610531	-0.00118291	0.00846653	-0.0115054	-0.0102188	-0.00712194	-0.0105132	-0.0219339	-0.00279422	0.00202988	-0.00958827	0.0067738	-0.00491752	-0.0211537	-0.00649072	-0.0195088	-0.0068687	0.0114035	0.00049508	0.00460276	0.0148206	0.00187961	0.0214784	0.00902954	0.00738543	-0.0238764	-0.0105263	0.0144253	-0.00117976	-0.0165119	-0.012351	0.0135476	-0.000377979	-0.00207192	0.00582262	-0.00224569	-0.00201818
b0324	-0.00221479	0.00412758	-0.00446972	-0.00524879	-0.00435926	0.00135496	0.00504912	-0.00294617	-0.0086576	0.00125862	-0.00280902	0.000535985	-0.00245524	0.00228807	0.00325228	0.000261722	-0.00263814	-0.0102454	-0.00346879	0.00536677	0.00815001	-0.00375226	-0.00762273	-0.00145956	-0.0033593	0.00860032	-0.00664409	-0.000264895	-0.003512	0.00264647	-0.00308959	0.000813358	-0.0053354	-0.00248488	-0.00958561	-0.0104383	0.00135016	-0.00102083	-0.00337521	0.00246088	-0.00119519	0.00781195	0.00275908	-0.0013978	-0.00284926	-0.00279118	0.00450139	-0.000266499	0.00454981
b0325	-0.00324661	-0.00150384	-0.00949397	-0.00597095	0.00415455	0.00885849	0.004493	-0.0020459	0.00823394	0.023176	-0.00240374	-0.00271475	0.0065393	-0.00089319	0.0071836	0.00209099	0.000353158	0.0066885	-0.00428945	0.0117643	-0.00213427	-0.0283612	0.00384083	-0.00267685	-0.00780265	-0.0114884	0.00397936	0.00550243	-0.00829311	0.00541155	-0.000318832	0.000435487	0.00162909	0.00988028	0.00342551	0.00654568	-0.000485749	-0.00488838	-0.00511189	0.000824865	0.00036056	0.0130729	0.000972392	-0.00688828	0.00789433	-0.00277396	0.0018951	-0.00455372	-0.00245356
b0326	-0.00224124	-0.0151374	0.0111305	0.0268675	-0.00103988	0.000104627	-0.00673357	-0.0063276	-0.00431297	0.00817857	0.00789773	-0.00435814	-0.00680726	0.00320853	0.000467119	-0.0106985	0.00844597	-0.00243777	0.00383894	0.0139912	0.00326502	-0.00388264	0.0182277	-0.000903877	0.0164541	0.00779575	0.00777377	0.0010439	0.00143122	0.000661359	0.0474018	-0.00357906	-0.0115139	-0.00293245	0.0013057	0.00261025	-0.000721174	0.0134694	-0.00346719	0.0091796	-0.0056744	0.00800956	0.0132146	0.000913095	-0.00795702	0.00854933	-0.00276109	0.00570514	-0.00695744
b0327	-0.00130895	-0.0110247	-0.0105029	0.0361715	0.00191366	0.0110568	-0.00208028	-0.000595633	0.0200541	-0.00869756	-0.0107739	0.0186521	0.0158535	-0.0190707	0.00145825	-0.0361613	0.00550656	-0.0154002	-0.00315104	-0.0152958	0.0259606	-0.0125694	-0.00185667	0.00348577	-0.0116226	0.0112643	-0.00968721	0.00415804	0.0361318	-0.00648032	-0.0193009	0.00582551	-0.00253068	0.00839189	0.00389947	0.0147559	-0.00740918	0.013094	-0.0128936	0.0133584	-0.00536191	0.00510187	0.0483835	-0.0366674	0.00469053	-0.00906377	-0.019804	-0.0296042	-0.00391756
b0328	-0.000632735	-0.00680732	-0.00345745	0.000494936	-0.00265723	-0.00574657	0.0330299	-0.0258395	-0.0172769	0.00126177	0.0113047	0.00314773	-0.00563024	-0.0178916	0.0172295	-0.00889372	-0.00217068	0.00613337	-0.0149882	-0.0191793	-0.0076088	0.00846892	-0.0451384	0.00070254	-0.00948721	-0.00758469	-0.00876343	0.00593547	-0.00796905	-0.0105215	-0.00674813	-0.00341633	-0.00848143	0.00319866	-0.00359428	-0.00135087	0.0171377	0.00568884	0.0131328	-0.0153743	0.0063113	0.00176762	0.0216242	-0.000497246	-0.0217758	0.00548101	-0.00464804	-0.00183045	0.0101123
b0330	-0.000347653	0.0117712	-0.00876889	0.00457122	-0.00317316	0.0254263	0.00152783	-0.0125588	-0.0248663	-0.00428726	0.0182686	-0.00791865	-0.0109135	0.0173495	-0.0125344	-0.0233886	-0.00409262	-0.0015385	-0.0230911	0.00533011	0.0108814	-0.00844058	-0.00952117	-0.0249497	0.00370479	-0.0307253	-0.00612931	0.0164543	0.0114847	-0.00128248	-0.00345843	0.00128643	-0.0231608	-0.00475709	-0.0130323	-0.0249223	0.0104444	0.0614149	0.007144	-0.000991143	-0.00815535	-0.0254866	0.00992422	-0.0126086	0.0105499	0.00555921	-0.0147996	0.00578724	0.00319096
b0331	0.00732622	-0.0109317	-0.00815625	-0.0261543	-0.0242746	-0.00122549	-0.0124935	-0.0623472	0.0082553	0.00107107	0.00191877	-0.014008	-0.0169284	-0.0269757	-0.00904505	0.00307791	0.00235499	-0.0098665	0.359827	0.033233	-0.0134152	0.000121621	-0.00541882	-0.00626924	0.0018594	-2.37125e-05	-0.00231267	0.012836	0.000110769	0.0091916	-0.00395237	-0.00325339	-0.00138088	-0.0003298	0.0138191	-0.00855999	-0.0228687	-0.00384593	-0.00779822	0.00308598	0.0266273	-0.0290826	-0.0062913	-0.00312333	0.0320718	0.027852	0.0350665	-0.0395791	-0.000307568
b0333	0.00380889	0.0147381	-0.0211337	-0.020749	-9.62406e-05	-0.00209837	-0.0175246	-0.00276191	-0.00229734	0.000720362	-0.00782533	-0.0125883	-0.019995	-0.00774876	-0.00845438	-0.00510334	0.00680531	-0.0104325	0.334334	-0.00761725	-0.00536106	0.0179635	0.000306564	-0.0164783	-0.00415024	0.00616858	-0.00534995	-0.00474033	0.00963182	0.0128623	-0.000724259	-0.00338709	-0.00413977	0.00384566	0.00641835	0.012175	-0.0141317	0.0267054	-0.00843099	0.00379276	0.0116507	0.00442714	0.00248286	-0.0249333	-0.000617877	-0.0072206	0.0144548	-0.00250227	-0.0314726
b0334	-0.00165534	-0.00121522	0.0105112	0.00515068	-0.00442389	0.0137787	0.0297168	0.0080785	0.00562914	0.0118623	-0.017854	-0.0234604	-0.0127176	-0.00880821	0.00269521	0.00825317	0.0117826	0.00835337	0.340228	0.0163027	-0.0105444	0.00211217	0.00415316	0.0123033	-0.0162157	0.00123881	-0.0137209	0.0301138	0.0120895	0.0163062	0.0111675	0.00132508	-0.00628596	0.0115941	0.0187223	0.00736627	-0.0104293	-0.0112565	-0.00271293	0.0150797	0.00329688	0.00373883	-0.0111581	-0.0138177	0.00340928	-0.00378323	0.0137265	0.00258176	0.00687407
b0335	-0.00477679	-0.0100889	0.00470542	0.0186251	0.00793567	0.00639978	-0.00798999	-0.0121453	0.0217569	0.0166176	0.0147682	0.000940073	-0.0146895	0.00152028	0.00804505	0.0242803	0.00547331	0.00762554	0.255924	0.0223505	-0.013212	-0.00908362	0.0091929	-0.0101089	-0.0164672	-0.00267557	-0.007478	-0.00280836	-0.00588477	0.021698	0.00327784	0.00848262	-0.00218903	0.00396839	0.00296058	0.00991178	-0.0160198	-0.00463695	-0.000530515	0.00601408	0.0121811	0.00747298	0.00327968	-0.00392509	-0.00620535	-0.00624706	-0.00166516	-0.00639595	-0.0149514
b0336	-0.00797091	-0.01403	-0.00798315	-0.00919061	0.18956	-0.00504232	-0.0116154	-0.00903769	0.0412347	0.043121	-1.51234e-05	0.00665686	-0.00370652	0.0097402	-0.0150275	-0.00987514	-0.00173914	0.0142335	-0.0121259	0.00911341	-0.00611557	-0.00249996	0.00154758	-0.00336792	-0.00390415	0.000928206	-0.00114613	-0.0228006	-0.0143072	0.00372151	0.00409549	0.0328269	-0.00622021	0.00786394	-0.00696543	0.0061716	-0.00471256	-0.000219793	-0.00365392	0.00343414	-0.000303861	0.00956513	-0.0012549	0.00446327	0.0146679	0.0937191	-0.00170364	0.00618824	0.0152559
b0337	-0.00857109	-0.00426063	-0.00125453	0.0041128	0.140569	-0.0214066	-0.00990218	0.00244392	0.0286331	0.0237818	0.00483645	-0.00301816	0.00709463	-0.00130809	-0.00709462	0.00725367	-0.00826574	0.0135609	-0.0193037	0.000508549	-0.00576954	-0.0065062	-0.0112689	-0.00392989	-0.00230261	0.0110316	0.000357564	-0.00555937	0.00936873	0.00143858	0.0141496	0.00363338	0.00497421	0.0026942	-0.0039193	-0.0116039	-0.000683332	-0.00600503	0.00782336	0.00640798	0.00424068	0.0102103	0.00328865	-0.00531451	0.0161289	0.0650331	-0.00499488	-0.000258715	0.0189958
b0338	-0.00355329	0.00112397	0.00947098	-0.0033176	-0.00748442	-0.00587437	-0.0154146	-0.00669377	-0.014067	0.00794838	0.00300216	-0.00397808	-0.00395446	-0.00588993	-0.00390493	0.0268174	0.000379472	0.00317067	-0.00643583	-0.00400106	-0.000168325	0.0121615	0.00603338	0.00323708	0.00373423	0.0124581	0.000121086	0.000628495	0.0233488	0.0142429	0.0177593	0.00381668	-0.00876729	0.00321065	-0.00366733	0.0130926	-0.0108754	0.00865045	-0.00816587	-0.00587723	-0.00645039	0.00476935	0.00343505	-0.00144035	-0.0240483	-0.108522	0.00411713	-0.0126054	-0.00333279
b0339	0.00794141	-0.0160904	0.00699697	0.00540291	-0.0107084	-0.00723222	0.011977	-0.00695034	0.00444128	0.00819916	-0.00444722	0.0163287	0.00135716	-0.0074973	-0.00698809	0.0221617	0.00707141	-0.00351106	0.0167781	-0.00299435	0.0163169	0.0205435	0.0296116	-0.0075768	-0.00356619	0.00773383	-0.0019968	-0.00520964	-0.0237204	0.00842843	0.000181249	-0.00503514	-0.00173502	-0.0092808	-0.00987229	-0.0303724	0.0135225	0.0107162	0.0031822	0.000699975	-0.00672726	0.0141184	0.00852556	-0.0157235	-0.00192011	-0.00428526	-0.00581809	0.0178269	0.0336525
b0340	0.00281685	0.00991032	-0.0101889	-0.0118136	-0.000544323	-0.00281186	-0.00202393	-0.00938791	-0.00361438	0.00387505	0.0031862	-0.00169128	0.00916958	-0.00536925	-0.0120586	-0.00782189	-0.00311339	0.000603238	0.00220143	0.00896452	0.0154305	-0.00629942	-0.0111701	0.0185259	0.00139142	-0.00206823	0.00685445	-0.00498404	0.0130889	0.00855427	-0.000298304	-0.00701502	-0.0130092	-0.0126255	0.0176899	-0.0122034	-0.00959791	-0.015059	0.0245305	-0.00410231	-0.00103502	0.0176209	-0.00331733	0.00487533	-0.00383898	-0.0138867	0.0145275	-0.0210724	0.0253961
b0341	-0.00451244	0.00169786	-0.0187872	0.0123302	-0.00252011	0.00304003	-0.00873572	-0.00444624	0.00167167	-0.00172362	-0.00642107	0.00577874	0.000435334	0.00906253	0.00587566	-0.0157228	-0.0129485	-0.00211321	0.011756	0.0112641	0.0179594	0.0076132	0.00331458	-0.0125906	0.00220148	0.00249426	-0.000625754	-0.00608866	0.00481944	-0.0250773	-0.00423732	-0.021662	-0.0211773	0.00120792	0.00692261	-0.00268914	-0.00799235	-0.00249763	-0.000523031	-0.0124463	-0.00917476	-0.00350451	0.0075963	-0.00281602	-0.00199087	-0.00359166	0.000840854	-6.61294e-05	0.00394609
b0346	-0.00240836	0.0172934	-0.00392193	-0.00189244	0.00878849	0.00830726	0.0215993	-0.00854754	-0.0295899	-0.000282009	-0.01079	-0.0177107	-0.00785847	-0.0197145	-0.00686801	-0.0147705	-7.95997e-05	-0.00531763	0.00679456	-0.0133606	0.0217654	-0.0110997	0.0119561	-0.00970134	0.0142533	-0.0131244	-0.0126432	-0.00516089	0.00820951	-0.00754136	-0.024642	-0.0156782	0.00747826	-0.00891877	0.0137598	0.00991865	0.0263317	0.0972033	0.00458275	-0.0021241	-0.00763771	-0.0151941	0.0036938	-0.0148152	0.00131235	-0.011557	-0.012279	0.00369258	-0.000958247
b0347	0.00150106	-0.00522878	-0.0228778	-0.00944446	0.00399118	0.00430791	-0.00178815	-0.00155282	-0.0112123	-0.0119877	-0.00710529	0.00196675	-0.00986095	0.0213769	0.0132595	-0.0116934	-0.0037854	0.00397775	0.000508674	-0.00047276	0.0130703	-0.0096703	-0.00619427	0.000139668	0.00705266	-0.00804066	-0.0189544	-0.0045597	-0.000324512	-0.00823156	0.000601669	-0.0136083	-0.0143097	-0.00232509	-0.00743615	-0.00960807	-0.00581807	0.0299204	0.00808799	-0.013002	-0.00841432	-0.00745212	0.010263	-0.00855891	-0.00535931	-0.00536628	-0.00755416	-0.0159915	0.00471892
b0348	-0.000155796	0.00694686	0.0146068	-0.00607902	0.00857827	0.0105759	-0.0151321	-0.0206071	-0.00217137	-0.0223267	-0.00705686	0.000586854	-0.009254	0.022315	0.00745354	0.010871	0.00395251	-0.00740068	-0.0139128	-0.0176064	0.0392773	-0.0199563	-0.00893648	-0.00481454	-0.0122496	-0.00988045	-0.00199054	0.00520972	-0.00476895	-0.018985	-0.0010494	0.00313639	0.0174077	-0.0107168	0.0252458	-0.018807	0.0149385	0.0369117	-0.0105298	0.00618986	-0.0182719	0.00704275	0.0238705	-0.0107345	0.00564796	-0.00190618	-0.00943899	-0.0203479	0.00598715
b0349	0.0112207	-0.00392727	0.00903305	-0.00416994	0.0195675	-0.0165973	-0.00391347	0.010434	-0.00835354	0.0121147	-0.0148624	0.0204046	-0.0177544	0.0380083	0.0184569	-0.0033281	0.00396928	-0.0193002	-0.00183202	-0.021353	-0.00686902	-0.00730366	0.00382144	-0.00694808	-0.0208227	-0.0241261	-0.00394656	-0.0109463	0.00684177	-0.00754201	-0.0266186	-0.017257	0.0311405	0.0112774	0.0207143	-0.0102374	0.00640387	0.019802	0.00256427	-0.0116095	-0.00802601	-0.00257939	-0.0112088	-0.0198299	-0.0151679	0.0322679	-0.00300664	0.000114617	0.0059924
b0350	-0.0115981	0.0108489	-0.0120103	-0.00612647	0.00215011	-0.00693314	-0.00794243	0.0254049	-0.00372366	-0.00780223	-0.00701042	-0.0202478	-0.0154838	-0.000432749	0.007009	0.00820393	-0.00536958	0.0148855	0.0177413	-0.00207923	0.00940809	-0.00876974	-0.010604	-0.0112059	0.0184246	-0.0132396	-0.00306113	0.00612522	0.0048487	-0.00105058	0.0181815	0.00216174	0.0198055	-0.000188847	-0.00634016	-0.000170553	0.024288	0.0201245	-0.00314042	-0.00273876	-0.000873004	-0.000425944	0.000207544	0.0142527	-0.00743092	0.0068266	-0.00390152	0.0207403	-0.0144586
b0351	-0.0136807	-0.00195758	-0.0252515	0.00239716	0.00612526	0.00117494	0.00724713	-0.000406031	-0.00283717	-0.0113751	-0.0141668	-0.0109508	0.00526326	-0.017223	-0.00517587	-3.51803e-05	0.00287488	-0.0019534	0.0168034	0.00608084	0.00199031	-0.00424815	0.00127109	-0.00789727	-0.00223111	-0.00342879	0.000425616	-0.00672229	-7.93091e-05	0.00647648	-0.00187143	0.0130436	-0.00276079	-0.00399804	-0.00752411	-0.000620481	0.000909298	0.00326405	0.00543882	-0.0136041	0.0159536	0.00318975	0.010175	0.00734632	-0.00180514	-0.000717155	0.00781336	-0.00890363	-0.0119494
b0352	-0.00456045	0.00670763	0.00183984	-0.00318193	0.0101502	-0.0050775	-0.00668126	-0.0103076	-0.0145567	-0.00186784	-0.0114881	-0.0125138	-0.00925612	0.0169967	-0.00258319	0.0209244	0.00203949	0.00999346	0.00407859	-0.0114475	-0.00146936	-0.0301308	0.0087466	-0.0130306	-0.00537806	-0.00105499	-0.0029838	-0.00212253	0.00717019	0.00683722	-0.0145011	-0.00336925	0.0106947	0.00332318	0.0100941	-0.0107506	-0.0175881	0.0144508	-0.00727049	-0.00633629	0.0116372	0.00539856	0.00508024	0.0110835	-0.00204796	-0.0026014	-0.00575767	0.00797893	0.00528627
b0353	-0.00124631	-0.00644736	-0.0199683	0.010475	0.0137547	0.00439173	0.0137803	-0.00209949	-0.0214651	0.0074383	0.00148203	0.000807315	0.00159352	0.00620642	-0.00262076	-0.0233295	-0.00359269	-0.000984934	0.007163	0.00471192	0.00649064	-0.0147174	0.00646594	-0.00477372	-0.000182525	0.00430683	-0.00385772	-0.00517117	-0.0131843	-0.00376038	-0.00440713	0.00189228	0.0198133	-0.00261018	-0.00299066	0.00269714	0.0188443	2.84961e-05	-0.000259699	0.00208295	-0.0115952	-0.00310653	-0.0181113	0.0181131	-0.00218961	-0.0109775	-0.011914	-0.0136238	-4.61408e-05
b0354	-0.00369963	0.0172008	0.00785513	-0.00896096	0.00831084	-0.00229918	-0.0105329	-0.00875182	-0.00623934	-0.007417	0.00125703	0.00593929	0.00625507	0.00969793	0.00611716	0.00427206	-0.0109492	-0.00118878	-0.00569846	0.00878751	0.000602681	-0.0276334	0.0053804	-0.00501815	-0.00361518	-0.0016848	-0.00229635	0.0129631	0.00639333	0.00392497	0.00282894	0.00711025	0.00536698	-0.00577235	0.00741633	0.0011173	-0.00592088	0.00785851	-0.0113644	0.00286303	-0.00140368	-0.0107054	-0.00359415	-0.00707633	-0.00144739	-0.0111049	0.000808186	-0.0139475	0.00274028
b0355	-0.00252624	-0.0145767	0.0257383	0.00113485	0.00929282	-0.00336636	0.0121598	0.00466492	0.00626041	-0.00504246	0.00836462	-0.00703093	-0.10623	0.0194942	0.0163637	0.00104357	-0.00134659	-0.00484455	0.0159176	-0.0249733	-0.0133801	-0.00536189	0.000744481	0.00416245	0.0124875	0.00113998	-0.0144187	-1.31484e-05	-0.00950617	0.00133227	-0.00636561	-0.0158313	0.018492	-0.00262402	0.00434566	0.0254316	0.0201967	-0.0114023	-0.0303354	-0.000801981	-0.00345923	0.0275219	-0.0145957	0.0199156	0.0118436	-0.0106927	0.00342119	0.00360357	-0.0127274
b0356	-0.00349924	-0.00403873	0.0214923	-0.00843629	0.00637309	0.0107641	-0.000954742	0.00981888	-0.0134191	-0.0178132	0.00357952	-0.0106503	-0.0943076	0.012191	0.00953328	-0.00498712	-0.00632019	-0.00660183	0.0111972	-0.0188855	-0.00158635	0.0090094	0.00711924	0.00243039	0.00796768	0.0100491	-0.0136874	-0.00243267	0.0035074	-0.00537856	-0.0134334	-0.0140204	0.017495	-0.00389006	0.00887073	0.0123617	0.024721	-7.22908e-05	-0.00865344	2.82624e-05	-0.0162755	0.0120705	-0.00294203	0.00632858	0.00601548	-0.00441554	-0.00290497	-0.00781524	0.000892927
b0357	-0.00201246	-0.0275351	0.0203654	0.00491341	0.00215106	0.00498703	-0.00770671	0.0025505	0.00550151	0.00730258	0.00616564	-0.000573279	-0.0985695	0.0219437	0.0155697	0.0153479	-0.00232684	-0.0147911	-0.0194883	-0.0226355	0.0215245	-0.0103452	0.00573559	-0.00344314	0.0097926	0.0088436	-0.0282016	-0.0150957	-0.0108383	0.000207658	-0.00558993	-0.0108507	0.0118133	0.00284747	0.0229511	0.00131606	0.00513517	0.00385803	-0.0368448	0.0110351	-0.0115478	-0.00305022	-0.0142912	0.00810554	0.00358516	0.00794259	-0.00727904	0.0179911	0.00948647
b0358	0.00443716	0.0156221	0.0197725	-0.00647995	0.00178461	-0.00359439	-0.00273484	-0.000943978	-0.0174196	0.00772842	0.0022086	0.0126054	-0.00371972	-0.026185	-0.0117474	0.00498444	-0.00725813	-0.00265207	0.00906763	-0.0169456	-0.015308	0.0106316	-0.0114281	0.0107555	-0.00374401	0.00494356	-0.00565927	-0.0113807	0.00194928	-0.00584534	0.00624098	-0.00586126	0.0022622	-0.00176535	0.00744953	0.0282507	0.000376087	0.00596952	-0.0172251	0.00056145	0.000104647	-0.00383294	0.0128526	-0.00320241	-0.00163596	0.0141914	-0.00323865	0.000818688	-0.0074456
b0360	0.000909763	0.000370696	-0.00074055	0.000631752	-0.00249015	-0.00151033	-0.00179443	0.000759552	0.00999282	-0.0066714	0.000551254	0.00128612	0.00156418	0.00180323	-0.000153031	-0.00244269	-0.00112487	0.000261639	1.39447e-05	-0.0010698	-0.000608859	-0.000380227	-0.0011994	-8.95019e-05	0.00143233	-0.00188905	0.00076328	0.00197091	0.00142534	-0.00188094	0.00251357	0.000518718	0.00373945	-0.000505838	0.00183201	0.00633893	0.00297045	0.000676397	-0.00276899	-0.000557704	0.000467724	0.000591226	-0.00111688	0.000765843	-0.00183994	-0.00152839	-0.00234902	0.000911582	-0.000260281
b0363	0.00211823	0.00041199	-0.00707497	0.0076454	-0.0012062	-0.00150118	0.00264509	0.00523174	-0.0224767	0.00910628	0.0075407	0.00586559	0.000661803	-0.00484423	-0.00669298	0.0145083	0.000881893	0.00408279	-0.00261067	0.00731077	0.00234605	0.0067534	-0.000751978	-0.0188847	0.0171294	0.00142871	-0.00436019	-0.0105287	-0.00407746	-0.0107207	-0.00790124	-0.0185891	0.00545595	-0.00642722	-0.00530405	0.00783694	-0.00754357	0.00108282	-0.015796	-0.00749678	-0.00330681	0.0110486	-6.90769e-05	-0.0129956	0.00286634	0.00115949	-0.00344608	0.000701319	-0.00717991
b0364	0.00336518	-0.0154639	0.00594615	-0.0060264	0.000656857	-0.0272599	0.017638	0.016194	0.00681939	0.000912465	-0.008237	-0.000605242	0.022354	-0.0169064	0.00110677	0.0355239	0.00182454	0.000182098	0.000556598	0.00141593	-0.0281855	0.0218561	0.00293638	-0.00847251	0.00393467	0.00757746	-0.0150737	-0.0132273	-0.00565526	0.00313286	-0.0125361	-0.0108945	-0.0199607	-0.0102928	-0.00851747	-0.00902322	-0.0032788	-0.0225997	0.0216255	0.00712796	0.00307342	0.0311196	-0.0154387	0.0267387	-0.00682271	0.0157086	0.00504821	-0.00341455	0.00562218
b0365	0.00218369	0.00961678	0.0135164	0.00548343	0.0127892	-0.0106469	-0.0202098	0.0037622	-0.0099064	-0.0342928	0.004021	0.0122811	-0.0180951	-0.0020658	0.00703378	-0.0294689	-0.0079914	-0.00689873	-0.00749037	-0.017325	-0.0206905	-0.0133062	0.00240269	-0.0166872	-0.0108253	0.0229636	0.00503766	0.00287506	0.00287675	0.00585252	-0.0085043	-0.0033174	0.00511116	-0.00325484	-0.0117875	-0.0323397	-0.00142062	-0.0104752	0.00249006	-0.00680115	0.0162364	0.00385882	0.011041	-0.00569778	-0.000377117	-0.0108114	0.0540645	-0.000304288	0.0218089
b0366	-0.003523	-0.00215688	0.0132933	-0.00706054	-0.00824885	0.000632155	0.0367022	-0.00295847	-0.0155017	-0.00372541	0.00448377	0.00552562	-0.0220042	0.0234825	0.00807836	-0.0402468	-0.00709968	-0.00879975	0.000304378	0.010191	-0.00911299	0.0135473	-0.00916843	0.00140201	-0.00198171	0.00560259	2.44424e-05	-0.00210667	-0.00532196	-0.0112917	-0.00919043	0.0121251	0.00312883	-0.00530022	-0.00564442	-0.0305326	-0.00682797	-0.0176575	0.0121426	-0.00669262	-0.000641598	-0.0223509	-0.00340931	-0.0106916	-0.0106789	-0.0116958	0.054106	0.00233855	0.00719383
b0367	0.000273335	0.00825203	0.000437974	0.00112696	-0.0273927	-0.00712402	0.0118417	-0.00152629	0.00463314	0.000512286	0.00373237	0.000529012	0.00694573	-0.0024725	0.0124961	-0.0159833	0.00534475	-0.00732778	0.00732739	-0.0169776	-0.0266373	-0.00801857	-0.00839551	-0.00531052	0.00549689	0.0177071	0.000715482	-0.00784361	-0.00690958	-0.0156066	0.00897258	0.00480791	-0.0203458	0.0119923	-0.0100097	-0.0268212	-0.023007	0.00338632	0.00352427	0.00588146	-0.0299758	0.00357529	-0.00998726	-0.0047923	-0.0172586	-0.00400239	0.0287261	0.00362035	-0.0167715
b0369	-0.00200538	-0.00491284	-0.00933986	-0.00393318	0.00335424	-0.00135456	0.00769102	-0.007435	0.0121709	0.00332824	0.00342034	-0.00102288	-0.0049818	-0.0101788	0.0519976	-0.00229017	-0.00381826	0.000290136	-0.000769374	0.00221966	-0.00177476	0.00207038	-0.00142229	-0.00231743	0.000537705	-0.00263861	-0.00463918	-0.00137539	0.00111737	-0.00172258	-0.00334626	0.00284066	-0.00418795	0.00278641	-0.00319759	-0.00126604	0.00454747	0.00451453	0.00867721	-8.81002e-05	-0.00937061	0.005196	-0.00774918	-0.00048699	-0.0065019	-0.00881918	0.00273068	-0.00755465	-0.000914617
b0375	0.00124034	0.00274919	-0.0345364	0.0331045	0.0145506	-0.0154689	0.0122643	0.0206084	0.00450003	-0.00709053	0.00300925	0.00652716	0.0149734	0.0148186	0.00272806	0.00892547	-0.0112061	0.00125404	0.0203597	-0.0212389	0.0106812	0.00478158	-0.0243075	-0.000873339	0.00503988	-0.0153996	-0.0194083	-0.0234762	0.0204988	-0.0054205	0.0117657	0.00887429	0.000978664	0.00670833	-0.0121894	-0.00922817	-0.0163511	-0.00604164	0.0264679	-0.0187779	0.000681926	0.0178324	0.00241075	0.0204293	0.00188228	-0.0272074	0.004187	-0.0145565	-6.67282e-05
b0377	-0.00240078	-0.00193942	0.0167717	0.00120435	-0.00528651	0.000514533	0.00476277	-0.00902093	-0.0189542	0.00202884	-0.00822092	-0.00201787	0.00291596	0.00674205	-0.00789824	0.0034108	0.00283549	-0.0113864	-0.00138062	-0.00477303	-0.0011078	-0.0145095	0.000487294	0.0161562	-0.00659519	-0.000303349	-0.0036395	-0.00254731	-0.0156772	0.00663336	0.0167581	-0.00779507	0.00544498	-0.00242115	0.000180981	-0.0186814	-0.00689464	0.00861058	0.00143919	-0.000633181	-0.00598731	-0.00965596	0.00642432	-0.000521145	-0.00521658	-0.00346959	-0.00276587	-0.000316349	-0.00761564
b0378	0.00250111	0.00481227	0.00465704	-0.00544428	-0.00444842	0.00391151	-0.00188991	0.00167905	-0.00477724	0.0114936	0.00380613	-0.00188574	0.00276743	-0.0090375	-0.00698775	0.00489574	0.00169984	-0.0136918	8.76179e-05	-0.00187465	-0.00782766	0.00190696	0.0023166	0.00415382	-0.000272137	0.00334475	-0.00139664	-0.00833165	-0.00576714	-0.000352362	-0.00137431	0.000999778	0.00257072	-0.00229593	1.40615e-06	-0.0189403	-0.00429854	-0.000130228	9.12726e-06	-0.00310591	-0.00151674	0.0115322	-0.00393511	-0.00306269	-0.00243356	-0.0029396	-0.00412007	0.0038757	-0.00833183
b0379	0.00145451	-0.0135957	0.201483	0.00708465	-0.00912126	0.00235726	0.0318706	-0.0166271	-0.000604176	-0.0235764	-0.00979792	0.00483368	-0.0151359	0.0196287	-0.0554291	0.0199695	-0.0163929	-0.0166752	-0.0176455	0.0222848	-0.00410852	-0.00304649	0.0216556	-0.0442029	0.00153521	0.00136043	-0.0152488	-0.000493011	0.0223274	0.00588931	-0.00606232	-0.025804	-0.016634	-0.0145664	-0.0190138	0.0141033	-0.0158997	0.00997234	0.0195608	-0.00719628	-0.00294769	-0.00146513	-0.00681163	0.0252486	-0.00823032	0.00175017	0.000849972	-0.0107227	0.0067095
b0380	-0.0163754	0.00637174	0.00606849	-0.00696449	0.0134267	0.0287505	0.00885833	0.0421236	0.00414633	0.0272769	0.00759581	0.0119829	-0.00696412	8.28142e-05	0.000632176	0.00209665	-0.00334954	0.00648569	0.0115858	-0.00668332	0.0155733	-0.0128637	0.0103447	-0.0172429	0.00659071	-0.0133759	0.00867568	-0.0328153	0.00334101	0.00109105	0.00516899	0.0117866	0.0441399	-0.00684938	0.019084	0.017753	0.000464318	0.0201959	-0.00956402	0.0351916	0.000459054	-0.00443151	0.0063558	0.00632689	0.0167712	-0.00450014	-0.00561077	0.0156073	0.0766002
b0381	-0.000208988	0.00327063	-0.00714562	0.0125989	-0.00567817	0.00646427	0.000422212	0.0100046	0.00471228	2.17926e-05	-0.0166884	-0.000378857	0.00443643	0.00102997	-0.0134456	0.00643688	0.00471392	-0.00310777	-0.0101456	0.00200598	-0.0107337	-0.00214963	0.000199353	-0.0055081	0.066576	0.00223816	0.00407168	0.00498997	-0.00593165	-0.00542028	0.00798707	0.00913133	-0.000734901	0.0089511	0.00576996	-0.000309874	-0.00649758	-0.000290486	-0.000102912	0.00171437	-0.00688564	-0.00950728	-0.00671722	0.00244245	-0.006591	0.0194361	-0.00125213	0.00616956	-0.00299211
b0382	-0.0022487	0.0185484	0.00242475	0.0118423	-0.0101425	-0.0124234	0.00147681	0.0173101	1.33845e-05	0.00460876	0.00356349	-0.00346284	0.0502018	0.00323946	0.00197652	0.00242395	-0.012206	-0.0310735	-0.00668317	0.00620626	-0.00829539	-0.00282946	0.00461841	0.00481907	-0.0112131	-0.021125	-0.0120104	0.0136254	0.0145049	-0.0090575	-0.0148942	-0.0128606	-0.000989545	0.00414773	0.0186928	-0.0180273	-0.00280095	0.00062829	0.00181516	0.00573621	-0.00642143	0.00715625	0.00851505	0.0071667	-0.00358035	0.0445557	0.0278202	-0.0231623	-0.0218604
b0383	0.00524453	0.0135459	-0.00136917	-0.00183063	0.00310805	-0.00319727	-0.00609216	0.00493997	0.0115096	-0.00192746	0.00886226	-0.00160943	0.0284118	0.0212282	0.00070153	-0.00251716	0.000655968	-0.0333107	-0.000765453	0.0105215	0.00205781	0.000118225	0.00940433	-0.00252339	-0.0109612	0.00429579	0.00238216	0.00988107	0.00721096	-0.00640524	-0.0116401	0.00377046	-0.0120462	-0.00429208	-0.00213407	0.00151801	-0.00632463	0.00510399	-0.000538618	0.00960753	-0.00912227	0.015548	0.000454367	-0.00165948	0.00322667	0.0181406	0.0137208	0.00352186	-0.0222998
b0384	0.00334059	0.0102924	-0.00991909	0.00470085	0.00841177	-0.0164972	0.00182635	0.0025573	0.00339336	0.0164344	0.0188029	-0.00397054	0.00196664	0.0100911	-0.0142628	0.00140584	0.00608478	-0.00826719	0.00814173	-0.00567874	-0.0143427	0.0137809	-0.00276576	0.00186232	-0.00467603	0.00803849	-0.00707846	-0.018629	0.0165506	0.00255023	0.00382983	0.00166406	0.00109263	-0.00107692	0.00330446	-0.00983746	0.0108294	0.015461	0.00227536	0.00316912	0.0243289	0.00885783	-0.00132289	-0.016611	-0.00850478	-0.00696942	-0.0129126	-0.00346702	-0.0119086
b0385	0.0123481	-0.00805387	-0.0194171	-0.0075066	0.00528304	-0.000538855	-0.0134747	-0.0124008	-0.0176178	0.00267876	-0.0109482	-0.0054392	0.00346758	-0.00537126	0.015096	0.000509169	-0.0134843	0.00643836	0.0131366	0.00933524	0.0193103	-0.00267501	0.00384818	0.0141743	0.00467183	-0.0118443	-0.00251301	-0.00480466	0.00225976	0.0146576	0.00754522	0.0189791	-0.00469522	0.00642545	-0.00865344	-0.00680581	-0.0124666	0.00269935	-0.0034315	0.00131945	-0.002583	0.0096003	0.00310793	-0.0134113	-0.00418433	0.00348448	0.00686131	0.0165651	0.0256035
b0386	-0.0083703	-0.00213451	0.00346986	-0.00286283	-0.00165002	-0.00041546	-0.00788053	-0.00932385	0.00717134	0.0123497	-0.00195133	-0.00038588	-0.00552491	-0.00977014	0.0101802	0.0048809	-0.0164882	0.00280084	0.00126194	0.00912889	0.0102428	0.00663908	-0.00365828	-0.00702837	-0.00340331	0.0467844	-0.00176193	-0.00408093	0.00735321	0.00501081	-0.00754643	-0.00981726	0.00063354	-0.00160571	0.00137194	-0.00454523	-0.00733074	-0.00319422	-0.00416277	-0.00608454	0.00496682	0.0171705	-0.000664181	-0.00423242	-0.00616563	0.00180977	-0.00427339	0.0151506	-0.00370242
b0387	0.00530652	-0.00423763	-0.0216411	-0.000285109	-0.00942238	0.0110568	-0.000615076	-0.00649422	-0.00790929	-0.00178908	-0.00277247	0.00789902	0.0135106	-0.00665122	0.0100446	-0.00617986	-0.00198381	-0.0015713	-0.00343715	2.9532e-07	-0.00891986	-0.0103345	-0.00403206	-0.00428613	0.00556212	-0.00674531	0.000523001	-0.0085866	-0.0015264	-0.000978788	0.00220123	-0.000502873	-0.00232834	-0.00472556	-0.00998541	-0.00559921	-0.0039243	0.00162346	-0.008546	0.00697837	-0.0127349	-0.00655723	-0.0138193	0.00770523	-0.0097226	-0.00410428	-0.00344164	-0.00694275	-0.00892795
b0388	-0.00747969	0.00350252	-0.00929812	-0.00604646	0.00455387	0.0114499	0.00315849	4.55134e-05	-0.00589289	-0.00223626	-0.00111027	-0.00762525	-0.00581089	-0.00262628	-0.00740687	0.00545809	-0.00361305	-0.00310131	0.00255662	-0.00995189	0.0171833	0.000508227	0.00122377	0.00161857	-0.0168223	-0.00155592	-0.00122795	-0.0181541	-0.000199306	-0.00085718	-0.00647561	0.008669	-0.00507108	-0.0020991	0.00293018	-0.0102293	0.00458858	-0.0272267	0.00151481	-0.0123785	-0.00993848	0.0127331	0.00323225	-0.00172254	0.00303199	-0.00237866	0.00668589	-0.0119526	0.00583739
b0389	3.92093e-05	-0.00166466	-0.023309	-0.00433227	-0.00587232	0.00368122	0.0169586	0.0174852	-0.011556	-0.0358519	0.00894706	0.000121744	-0.0108581	0.00433513	0.0844744	0.0184787	-0.00547814	-0.019186	0.00273011	0.00329072	0.00661922	0.00753452	-0.0158415	0.000759495	0.00760702	6.4861e-05	0.00629039	-0.00907255	-0.0214331	-0.00739759	-0.0115621	0.0389654	0.0234346	-0.00252154	-0.00906526	0.0288672	0.00171509	-0.0305593	0.010864	0.0587929	-0.0137147	-0.00626264	0.00253649	0.00892855	-0.00376831	0.0068624	0.00773007	-0.00698903	0.0249514
b0390	-0.00028601	0.00424403	0.00513419	0.0115916	0.000560535	0.00727378	-0.00362933	0.00254343	8.88806e-05	-0.0143414	-0.0105737	-0.00828258	0.00401826	-0.012139	0.0427534	0.0132707	-0.00505387	-0.00369024	0.0163024	0.00160009	0.0107466	-0.00275297	0.00909216	0.00237956	-0.00312962	-0.0145029	0.000863409	0.0394812	0.00775095	0.0210863	0.00414234	0.00451306	0.0163182	0.000514026	0.00172137	0.0131112	-0.0501196	-0.0102436	-0.010643	0.0057995	-0.00773645	-0.00266528	0.00245022	-0.0135007	-0.00867129	0.00970347	0.0081799	-0.00587992	-0.00178041
b0391	0.00806364	0.00096841	-0.0127595	-0.000709725	0.0171431	-0.00194053	-0.00725143	0.000719039	-0.00462708	-0.000277528	0.000582713	0.0033264	-0.000406748	-0.00865551	-0.00175251	0.00116717	0.00301052	-0.00707541	-0.00651694	-0.0166313	-0.0109599	0.0218566	0.00176559	0.00438249	-0.0153258	0.0176071	-0.000812783	-0.00498825	0.0236769	0.00395972	0.0360824	-0.00504007	-0.0220305	0.0044909	0.00256522	0.00806752	-0.00987829	-0.00336769	0.00340241	-0.00795095	-0.00347207	-0.00415145	-0.00939738	0.00351783	0.00423066	0.0061178	-0.010579	-0.00820854	-0.0099657
b0392	-0.00427907	0.000914173	-0.0258753	-0.0108779	-0.00775278	-0.00701897	-0.0082058	-0.00161858	-0.00618872	-0.0173872	-0.00971854	-0.0061619	-0.0049973	-0.0247963	-0.0272297	9.51245e-05	-0.00395527	-0.0062178	0.00440582	-0.0220979	0.00419943	-0.000309954	-0.00700858	0.0118727	-0.0119177	-0.0108897	0.0108271	0.0135645	0.00658164	-0.00652179	-0.00577912	-0.00977299	-0.00272919	0.0188658	0.00254405	-0.0204656	-0.000625924	-0.00213686	-0.0133069	0.00776348	0.000348089	-0.0146956	0.0169698	-0.00403085	0.00489696	-0.0100767	0.0101709	0.00986438	-0.0137189
b0393	0.00215654	0.00139669	0.000407027	-0.00357302	0.0126115	-0.000508623	0.00230137	0.00195733	-0.00290313	0.0141647	-0.00144795	-0.00275431	0.00205496	-0.00112331	0.0121733	0.00366894	-0.00457243	0.00257819	-0.000692074	-0.00733915	0.00312105	0.00630906	-0.00326947	-0.0058758	-0.00110582	-0.00639836	-0.00228007	-0.00876655	0.0108129	0.000559417	-0.00897332	0.00840087	0.00344045	0.000395545	0.00396985	-0.0063189	-1.08047e-05	-0.00277781	0.0122223	0.00120123	0.000634077	-0.00189984	-0.0026894	-0.0118836	-0.00473695	-0.00611115	0.00353967	-0.00207752	-0.00447398
b0396	-0.00486164	0.0016645	-0.0060118	0.0046502	0.00299785	0.0095045	-0.00721462	0.00923319	-0.00763872	-0.00149147	-0.00782662	-0.00344017	0.0283887	0.00681823	-0.00429534	0.0104038	-0.00627947	-0.00863276	0.00367486	-0.0176628	-0.00253626	0.0131747	-0.000253986	0.00725257	-0.0114539	-0.00427477	0.00582891	-0.00406655	0.00794708	0.00636028	0.000482609	-0.0090946	-0.00135832	0.00182452	-0.00548398	-0.00895751	-2.7949e-06	-0.00176324	-0.0058102	-0.00287107	0.00462157	-0.0157058	0.00597472	-0.000818774	-0.0072327	-0.00165395	-0.00312079	0.00574472	0.000581384
b0397	-0.00234299	-0.00224948	-0.00119299	-0.00156704	-3.85062e-06	-0.000379052	0.00380004	-0.00426997	-0.00427876	0.0066905	-0.00343339	-0.007558	-0.00220328	-0.00400058	-0.00684105	0.00444642	-0.00164896	0.005303	0.00393543	-0.0111853	-0.00290927	-0.00258116	0.00228644	-0.00364284	0.00249194	0.00651534	-0.00636433	-0.00227552	-0.00338476	0.000833898	-0.0116152	0.000341736	0.00130159	-0.00349857	-0.00354956	-0.0038753	0.00321922	-0.00682104	0.00368312	-0.00212131	-0.000814197	-0.00256669	-0.00521952	6.21839e-05	-0.00303729	-0.0029903	-0.00711379	0.000547656	-0.00453908
b0398	-0.00131461	-0.00652573	0.00744151	0.000189191	0.000128546	-0.0110669	-0.000458848	-0.00538814	-0.00862846	0.0100195	-0.00264434	-0.00581561	5.39835e-05	-0.00420059	-0.00106628	0.00189453	-0.00349383	-0.0021427	-0.00546098	-0.00726277	0.00207553	0.00737876	-0.000493644	-0.00161681	-0.00276834	-0.000256963	0.000654464	-0.0101495	-0.0120247	0.00296718	-0.0065262	-0.00309721	0.00031104	0.00156876	0.00934827	-0.0112198	0.0103753	-0.00488735	0.000634225	0.0056227	0.00369828	0.00359157	-0.00909926	-0.00444784	-0.00131049	-0.00226273	-0.00560946	0.00250911	0.00968599
b0399	-0.0028151	0.00873193	0.00609221	-0.000223648	-0.00760495	0.00710922	0.00280679	-0.00894846	0.00505968	0.0262497	0.0013506	-0.00746026	0.00134	-0.0032584	0.000856644	0.0129085	-0.00962625	-0.00503528	-0.0144061	0.00905091	0.000102684	0.00261016	-0.00241294	-0.00141441	-0.00441743	-0.00885718	-0.000188515	-0.00268217	0.0132062	-0.00741801	-0.0112446	-0.00296679	-0.00841202	-0.00281471	0.00308223	-0.00699433	0.00132809	-0.00270179	0.000713383	-0.00698708	-0.0129302	0.016618	0.000843925	-0.00894236	0.000421737	0.0147466	-6.80027e-05	-0.00641415	-0.0161196
b0400	-0.00207316	0.00725552	0.00258911	-0.0121717	0.0147234	0.0203032	0.0047497	-0.00483852	-0.00606347	0.00581393	0.00832529	0.000139824	-0.0104586	-0.0141304	0.00134154	-0.00575081	-0.00178926	-0.0171261	0.00145901	-0.00203457	0.00631879	0.00363003	-0.000580444	-0.0112019	-0.00367188	0.000786699	0.00445698	-0.00288213	-0.00202312	0.000852115	-0.011176	0.0014881	-0.0178914	-0.00030662	-0.0129096	-0.00749461	-0.00377185	-0.000616917	0.00162852	-0.00138399	-0.00861679	0.00682056	0.00191738	-0.0127867	0.0049011	0.00438956	-0.00339169	0.000745117	-0.00324432
b0401	-0.0133028	0.00296274	-0.00459231	0.0424034	-0.00485438	0.0196491	-0.0166866	0.00890299	0.0168415	-0.0198695	-0.00478854	0.000139546	-0.0108249	-0.00589145	-0.00337451	0.00303166	-0.00536044	-0.0127989	-0.00916026	-0.00167874	-0.00950951	0.00557384	0.00403058	-0.00205343	0.00788952	-0.00945121	-0.00307985	-0.0111971	-0.0245635	0.000851789	-0.00418334	-0.0194818	-0.00537359	-0.00645214	-0.00612001	-0.00313318	-0.0096369	-0.00396726	-0.0108632	0.00268242	-0.0161267	-0.0101698	0.00379079	0.00104993	-0.0198758	0.000636755	0.00737421	0.0167734	0.00605187
b0402	-0.0029355	0.00185797	-0.00900091	0.00915976	-0.0113518	-0.00396936	-0.000453678	0.000166122	0.00672415	0.00157771	0.00283383	-0.000111063	-0.00120877	-0.00731526	-0.00636252	0.000580196	0.00148463	0.00050249	-0.0107106	-0.00613966	-0.00462556	0.00707772	0.00349651	-0.00144823	0.0151272	-0.000453112	-0.000265641	-0.00651035	-0.0232784	-0.00246472	-0.00752321	0.0054251	0.00355916	-0.00128102	0.000259958	-0.00319074	-0.00886614	-0.0019315	-0.000568499	-0.00356527	-0.00159393	0.00124701	-0.0152347	-0.00933308	-0.00653969	-0.000154453	0.00813203	0.0108173	-0.000773179
b0403	0.00149018	0.00355891	-0.0183766	0.000211745	-0.00942022	-0.0037926	0.000628204	-0.00194517	-0.00473451	0.00401343	0.0228345	0.00765408	0.00367549	0.00113694	-0.00450336	-0.00901661	0.00529431	-0.0078171	0.00330549	0.00052051	0.00320777	0.00210822	0.000256807	-0.0010784	-0.00485268	0.0116376	-0.00915608	-0.00528603	-0.00428142	-0.00363746	0.00162139	0.00459298	0.00230696	-0.00290297	-0.00260835	-0.00462722	0.00249525	-0.00286531	-0.00494113	-0.00529255	-0.00193347	0.00605327	-0.00284411	0.00104216	-0.00201198	-0.00764831	-0.00372436	-0.00509844	-0.0064835
b0404	-0.00075797	-0.00707481	0.00290854	0.00533105	0.00141932	-0.00216896	-0.00222849	0.000716764	-0.0133606	-0.024103	-0.00288522	-0.0043745	-0.00802961	0.00397402	0.00604579	-0.00799486	-0.00332168	0.000221238	-0.0157624	0.00497438	0.00672387	0.0100442	-0.012277	0.00356258	-0.00398475	-0.0115148	0.000289304	0.000191106	0.00549895	0.0113068	-0.00794931	-0.0161032	0.00344492	0.00192726	-0.00659957	-0.00331536	-0.008857	-0.00807087	-0.0174076	0.000699265	0.00572972	0.00301734	0.0163906	0.00050558	0.00274703	-0.00104742	0.00514735	0.00416779	-0.0170086
b0405	-0.00387798	-0.00301538	0.000893939	-0.0204109	-0.00728112	-0.0011098	-0.00659247	-0.000214072	-0.00317721	-0.00523264	-0.00689039	-0.00219194	0.000800241	0.011314	0.0113603	-0.0035778	0.00345326	0.00311509	0.00503753	-0.00544717	0.00399464	-0.00748133	0.00640868	0.0015924	0.00652205	0.0105779	-0.00565642	-0.000299948	-0.00604382	0.00287152	-0.00151106	-0.0129778	-0.00322459	-0.00170422	-0.0067379	0.00611643	-0.00247927	0.00590823	-0.00581996	-0.00156587	-0.00201231	0.0130137	0.00548585	3.0411e-05	8.40804e-05	-0.00658044	-0.00849332	0.000302187	0.00958294
b0406	-0.00432818	-0.0109436	0.00125155	-0.00293547	0.011541	-0.0063536	-0.0117252	-0.00574459	0.0174544	-0.0163148	-0.000501223	-0.00299748	-0.00407327	0.00887902	0.0112006	-0.00706058	-0.00204226	0.0057919	-0.00334517	-0.00342664	0.00851104	-0.0025886	0.00495628	0.00706977	0.0142654	0.00792433	0.00066209	0.00687534	-0.000758178	0.00285469	0.00458024	0.00367113	0.00755328	0.00143045	0.00118373	-0.0204222	0.00542678	0.00120948	0.00717095	-0.00712379	-0.00455036	0.0169902	0.00735329	-0.00601347	-0.000881698	0.0198938	-0.00305432	0.00626312	0.0087914
b0407	-0.00868514	-0.00812628	-0.00154815	0.0066957	0.0170236	-0.00963007	-0.00441615	0.0014529	0.0110008	0.00546475	0.000847192	-0.00427131	-0.00718284	0.00423214	-0.0108838	0.00026398	0.000828074	0.00596869	0.0011412	-0.0167631	0.00670726	-0.00222456	-0.00878842	-0.00266372	0.00646332	9.37043e-05	0.0087411	0.006709	0.00339149	7.89428e-05	0.00417118	0.00114752	0.00688274	0.00462582	0.00572343	0.00987031	0.013267	-0.00759514	-0.0115942	-0.0105773	0.00964726	0.000766711	-0.00213093	-0.00146608	0.00216104	0.000877518	-0.00482108	0.000702114	-0.00239113
b0408	-0.00486644	-0.00359267	-0.0051078	-0.00358901	0.00165994	-0.00410054	-0.00108967	0.00517652	0.000607429	0.00298724	0.00354472	-0.00182004	-0.00903956	-0.00876866	-0.00095539	0.000245089	0.00415053	0.00298859	0.000770958	-0.00367161	0.00296182	-0.00764685	0.00342888	-0.000516033	0.0125542	0.00565892	0.00396514	0.00486772	-0.00721112	0.00252381	-0.00259586	0.00436393	0.00715717	0.00158177	0.00416092	0.00822069	0.00166066	-0.000169517	-0.00615799	-0.00354898	-0.00016312	-0.00365194	-0.00278396	-0.00891017	-0.000232187	0.00314534	-0.000716349	0.00278942	0.00765873
b0409	-0.0057952	-0.0107486	-0.00309781	-0.00570737	-0.00383538	-0.00130751	-0.00728365	-0.00194856	0.00819837	0.00154886	0.0029037	0.00137276	-0.00428235	-0.00139033	-0.000363658	-0.00508778	0.00565028	0.00754266	-0.00194484	-0.00100268	0.00692716	-0.0117928	0.0055464	0.00271535	0.00951582	0.00817648	0.00598019	0.00368605	-0.00163914	0.00146972	-0.00491704	0.0162623	-0.000341718	0.00139457	0.0013787	0.00788333	0.00428783	-0.00350031	0.00370816	-0.00587939	-0.000199375	-0.00613846	0.00253687	-0.00604588	-0.00580971	0.00533206	0.00107672	0.00619243	0.00699118
b0410	-0.00383885	0.00868525	0.00337604	-0.00622431	0.0102207	0.00724234	0.0100191	-0.0151081	-0.0110607	0.00115669	0.00405352	0.00579438	0.00791402	-0.0109944	8.37072e-05	0.00360383	-0.00523865	-0.0112979	-0.00279623	0.00394603	-0.0101794	0.00302729	0.00535964	-0.0088357	-0.00754869	-0.002689	-0.00290599	0.0174247	0.0155504	-0.0103794	0.00506172	-0.0115897	0.000560313	-0.00730267	-0.00104795	-0.0436491	0.00172471	-0.00338089	0.011464	-0.0113173	-0.00902957	-0.00659165	-0.00682366	0.000763027	0.00142705	-0.0123173	0.00764924	-0.00401551	0.0042025
b0411	-0.00512249	0.00760535	-0.0183227	0.00510558	0.00661381	-0.0074385	-0.0293798	0.00303627	0.000844742	0.00477676	0.0132736	-0.00161114	-0.0145045	0.00686207	-0.0108036	0.00174844	-0.0164859	0.0169479	-0.0140624	0.00381933	0.0120291	-0.0221526	0.00688507	-5.04712e-05	-0.0113965	0.022922	0.00586893	0.0618203	0.0184658	0.0106603	0.0293613	-0.0118814	0.00284825	0.00164006	-0.000223953	-0.000228452	-0.00648568	0.00122798	0.00283739	-0.000824218	0.00546855	0.00536755	0.00249429	-0.00744557	-0.00916084	0.00211142	0.000871581	0.00217106	0.00693401
b0413	-0.00309246	-0.00362393	-0.00698066	0.00347819	0.000822645	-0.00548638	-0.002766	-0.00193415	0.00631866	0.0030269	0.00259335	0.00820897	0.00327966	0.00994202	0.00209423	0.000606939	0.00141169	-0.0010898	-0.00256796	-0.00844244	-0.00788305	-0.0196072	0.000416298	0.00359829	0.000128321	-0.00717898	-0.00447561	0.000653866	0.00206513	-0.000637117	-0.00155686	0.00506417	0.00228724	-0.00310015	0.00368193	-0.00858885	-0.0074083	0.0036138	-0.00708654	0.000692077	-0.00106459	-0.0057599	0.00377755	-0.00690294	-0.0053695	-0.00236982	-0.00494025	-0.00042401	-0.00154912
b0414	-0.00498262	-0.00446428	-0.00683568	0.00920382	-0.00495939	-0.00497827	0.00160458	0.00204045	0.00506772	-0.00728455	0.00360264	0.00202336	-0.00497379	0.00639254	0.00134636	-0.00587861	-0.00126559	0.00234505	-0.000720234	0.00236758	-0.00268495	-0.0027178	0.00265149	0.00293463	0.000655077	-0.00718578	-0.00165948	-0.00416432	-0.00293995	-0.000661433	-0.000481899	-0.00180366	0.00363596	-0.00072589	-0.00275854	-0.00611739	-0.00445783	-0.000695742	-0.00264791	0.00374779	-0.0112157	-0.00831255	-0.00423188	-0.00875055	0.00221384	-0.00856171	-0.00574268	-0.00309136	0.00428139
b0415	-0.00275712	-0.0109507	0.00121317	0.00610363	0.00646577	0.00694961	0.0116358	0.0012055	0.0200232	0.00109191	-0.00133351	0.0121969	0.00151099	-0.00796231	-0.00499295	0.00573275	-0.00223807	-0.00500736	0.000321176	-0.00135284	-0.0103506	-0.00695386	-0.0057609	0.000704469	-0.00313949	-0.00906285	-0.00206038	0.00360675	0.00510872	-0.00976002	-0.00627727	0.00144446	-0.00950063	-0.000289225	0.00264021	-0.00145693	0.00962567	0.00197771	0.000385805	-0.00848821	-0.00525677	0.00809443	0.00288706	0.0013566	0.00404256	-0.00616596	-0.0047954	-0.00319363	0.00602029
b0416	-0.00369476	-0.00240283	0.00622973	-0.00208455	0.0055434	-0.00446113	0.00927715	0.00149999	0.00438446	-0.0101528	-0.00328332	-0.00377668	0.000782619	0.000356748	-0.013743	0.00556853	-0.00497693	0.00586619	-0.00239534	-0.00211198	-0.00792662	0.0151337	-0.00313226	-0.00635699	-0.00231824	-0.00432638	-0.00271752	0.0115352	0.00677978	-0.00789442	0.00182655	-0.00404292	-0.00649672	-0.00195402	-0.00395406	0.00591832	0.00873083	-0.00146799	-0.00230006	0.0031752	-0.00168824	0.00201702	0.00426999	0.00526517	-0.000682224	-0.010854	-0.00352637	-0.0102468	0.00782606
b0417	-0.00934443	-0.000771532	0.00241897	0.00776449	-0.0127946	0.00170074	0.00902413	0.0116667	-0.000298039	0.00767704	0.00398073	-0.00658705	-0.000678522	0.0151028	0.000892861	0.0093239	-0.00420307	-0.00396809	0.000803222	0.00228459	-0.00402046	-0.00684679	0.00246527	0.00577177	-0.0130515	0.00120044	-0.003009	-0.00140359	-0.00589545	0.00706269	0.000961628	0.0423327	-0.0170683	0.000601062	-0.000705867	0.00689039	-0.000598234	-0.00521237	0.00220224	0.000707431	-0.00808942	0.0120081	0.012545	0.00576379	-0.00293081	-0.00966618	-0.00949813	-0.00507999	0.00305216
b0418	-0.00201562	-0.00994743	-0.000307308	-0.00320234	-0.00534188	-0.000701903	0.0112601	0.00119576	-0.00229705	0.00858284	-0.00567985	-0.00776814	-0.00336459	0.00929519	-0.00706967	0.00475094	-0.00456418	-0.00544781	-0.00161213	0.00843752	0.00213537	-0.0111036	-0.0105959	0.00541093	-0.00327939	-0.00358179	0.000418683	0.0076053	0.00633837	0.000137686	-0.00537457	0.00415944	-0.00407925	0.00147493	0.000965016	-0.00216089	-0.00670664	-0.00438226	-0.00831301	-0.000824672	0.00200569	-0.00871292	-0.0104511	-0.00298459	-2.67255e-05	0.00298412	-0.00219411	0.00184608	0.00128008
b0419	0.00494282	-0.00116355	-0.00960771	-0.000181644	-0.00688013	-0.000502583	0.0063695	-0.00190189	-0.00669769	0.00991669	0.00481937	-7.89982e-06	0.00443866	-0.000377141	-0.00806875	-0.00426574	-0.00200636	0.00339502	-0.00420368	-0.000576883	-0.00429143	-0.0165403	-0.00447391	0.00264131	-0.00134807	-0.00583327	-0.00385231	-0.012559	-0.000860784	-0.000412658	-0.00254325	-0.00660807	0.00241576	-0.000647914	-0.000573391	0.00957661	0.00103563	-0.00648944	-0.00427116	-0.00442372	-0.000561285	-0.00604113	0.00384813	-0.0108739	-0.000628782	-0.00508075	-0.00189854	-0.00545402	0.00674319
b0420	-0.00315148	0.00121891	-0.00174604	-0.00727071	0.00128027	-0.0106977	0.00371141	-0.00143203	-0.00249273	-0.00136154	0.00881626	-0.00897764	-0.00361058	-0.00704538	0.00883478	-0.00143476	-0.00358936	-0.000972049	-0.00324202	0.00483141	-0.00182836	0.0105875	9.57997e-05	0.00652612	0.00489509	0.0317263	-0.00614225	0.0154307	-0.00511919	0.00158197	-0.0071977	-0.00714446	0.00312544	-0.000542738	-0.00171049	0.00394675	-0.00211127	-0.00742756	0.00145342	-0.000650891	0.00252113	-0.00507397	0.000964135	-0.00400125	-0.00550416	-0.00401533	7.94532e-06	0.00971043	0.00772632
b0421	-0.00296226	0.00176864	-0.00159968	-0.00336532	0.00113805	-0.0044261	0.00155805	0.00504571	0.00875459	-0.011623	0.00173658	0.000108189	-0.00215348	-0.00279036	0.0121505	0.00692041	-0.0022501	-0.00490412	0.000497822	0.00168019	0.00305976	-0.0142968	0.0012904	0.00400398	0.00566349	0.00607069	-0.00589242	0.014682	-0.00471824	0.00416163	-0.00426241	-0.000508752	0.00670616	-0.000554184	-0.00837948	0.000905092	-0.00182439	-0.00780363	-0.00510575	-0.000892318	-0.00031237	-0.0038014	0.00461736	-0.00119014	-0.00195901	-0.00163995	-0.0132434	0.00215666	-0.000118577
b0422	0.001571	0.00256496	-0.0125851	0.00236402	0.013681	-0.0110078	0.00507883	0.0108638	-0.0127087	0.00128647	0.0140456	-0.0106945	-0.00836566	0.00166	0.00734848	-0.00621592	0.00642771	0.00579267	-0.0152362	-0.000114701	0.00599724	0.0121779	-0.00587872	-0.00272319	-0.00230992	0.00379534	-0.00579288	-0.00722462	0.00553765	-0.00672946	0.00240959	-0.00906482	0.0112012	0.00529841	0.0145655	-0.00597431	0.0146304	-0.00581666	-0.018994	0.0179114	-0.000610646	-0.0140974	-0.00394418	-0.00895754	0.00540627	-0.000927432	-0.0114659	-0.00441394	-0.0170116
b0423	-0.00207691	0.00151719	0.00407966	-0.0054608	-0.00431355	-0.000783947	0.00593929	-0.00913419	0.00796641	-0.00622496	0.00305782	-0.00195391	-0.00394227	0.00409225	0.000365177	-0.00567098	-0.00170343	0.00785541	-0.00185403	-0.00365719	0.00131609	-0.0110971	-0.000906564	0.00334503	0.00777319	0.0104372	-0.00252246	0.00504152	0.000140748	0.000417769	-0.00849608	-0.0100931	0.00325767	0.00362964	-0.00166132	-0.0035662	0.00427393	0.000720955	0.00720861	0.00579991	-0.000935919	0.00106262	0.00166192	-0.0024308	-0.00523217	-0.00683117	-0.00379123	-0.00259487	0.00864277
b0424	-0.000276681	0.00640871	-0.0129972	0.00656892	0.00260414	0.00471579	-0.000875925	0.00431739	0.00101976	-0.00991705	0.00278186	0.00547859	0.00642576	0.0128297	-0.00128529	0.00309141	-0.00265873	-0.00154889	0.00522834	-0.000487638	-0.00763766	0.0213949	-0.00695647	0.0106768	-0.000548754	0.00700896	0.00173332	-0.0044125	-0.00640567	0.00395894	0.00641522	-0.00540768	-0.00420627	-0.00241286	-0.00832879	0.0125699	0.00112281	0.00199386	0.0099859	0.00193317	-0.00266458	-0.00622028	0.00599322	0.00283598	-0.00354509	-0.01075	-0.0104648	-0.0146448	0.0134105
b0425	0.00451785	0.0119262	-0.00444005	-0.00331525	0.00573566	-0.00420664	-0.00195508	-0.00534463	-0.00116129	-0.0210745	-0.00509063	0.00152934	0.0106698	0.0092768	0.0035781	-0.00346536	0.00501462	0.000311253	-0.00555826	0.000540338	0.0017871	-0.00617024	0.000812979	-0.00109907	0.00106548	0.00198661	-0.00290529	-0.00938831	-0.00715413	-0.0019803	0.00988806	-0.00329863	0.000894151	0.000870634	-1.13681e-05	0.00262852	0.00525159	-0.0010477	0.00867259	-0.00265033	0.00151749	0.00267758	0.00420394	-0.00388406	-0.00745593	-0.00727686	-0.00355531	-0.00290593	0.00102032
b0426	0.00958518	0.00855555	-0.00315092	-0.0102663	0.00778304	0.00566798	-0.00188068	-0.00992174	0.00050028	-0.00740308	-0.00271158	-0.000544524	-0.000339428	0.00883261	-0.018287	-0.00548431	-0.00595533	0.00528812	-0.00201533	-0.00617532	0.00434297	-0.00152148	-0.0014195	0.000815385	0.00470768	-0.0232849	-0.00487552	0.0102224	-0.00438346	0.00362237	0.0051156	-0.000849605	0.00657631	0.00614495	0.00643757	-0.0180136	0.00764603	-0.00179858	-0.0139731	-0.0124512	0.00263103	0.00774481	-0.0032357	-0.00960187	-0.000712056	-0.00265192	-0.00373144	0.00151572	-0.00205614
b0427	-0.00556044	0.00120042	-0.013712	0.000905607	0.000925474	-0.00342447	-0.0102019	0.00196407	-0.00269551	-0.00429658	0.00353245	-0.00491238	-0.00657667	0.00110424	-0.0023163	0.00106023	0.000122105	-0.00126149	-0.00559316	-0.00200732	-0.00746318	-0.00894269	0.00290569	0.00610574	0.00259491	-0.00560501	-0.0053032	0.00661967	-0.00902421	-0.00110358	-0.00250344	0.000930123	0.0103779	0.000337712	-0.00283724	-0.0137409	0.00121381	0.0100221	-0.00103697	0.0113743	-0.00355464	0.00324418	-0.00591594	0.00508295	-0.00220855	0.00352083	-0.0093279	-0.00842207	-0.0206553
b0428	-2.2957e-05	-0.00142635	-0.0152056	0.0493377	0.0054001	-0.0124254	-0.000350537	0.0163743	0.0665766	0.0126663	0.00115611	-0.00360671	-0.00197782	0.0139008	0.0203491	0.00464539	-0.00256559	-0.0181403	-0.020522	0.000233893	-0.0173391	0.0132653	-0.00576161	-0.00611702	-0.0177617	-0.00306558	-0.00504054	-0.00368853	0.00825834	-0.00726352	-0.00271419	0.0489631	0.00589379	0.00294277	0.00150818	-0.00126521	-0.00103079	0.0696939	0.00085077	0.0112177	-0.00620447	-0.00282857	-0.00384043	-0.00706011	-0.00395653	0.021642	0.0117392	0.0059733	0.00349504
b0429	0.00158107	-0.0023512	-0.00376998	0.047722	0.0127723	-0.00878048	0.00112195	0.0181929	0.0851737	0.0121381	-0.00550529	-0.00440182	-0.000631666	-0.00349043	0.0136251	0.00741289	0.00361596	-0.0143118	-0.017114	-0.00744693	-0.0195541	0.00106853	0.00369334	0.00340335	-0.00599258	-0.0124282	0.00274929	-0.0135671	0.0106761	0.00818152	-0.00188665	0.0271874	0.0110306	0.00226509	-0.00645615	-0.0078614	0.00224933	0.072388	-0.00101509	0.0107124	0.0051196	-0.00293524	-0.0139348	-0.00661071	0.00548187	0.016122	0.0118701	0.00401783	0.00638987
b0430	0.000368294	0.0077801	-0.00717637	0.0398121	0.00877195	-0.0162546	0.00315038	0.0145298	0.0767846	0.000969148	0.00907083	-0.00274538	-0.00756672	0.012329	0.0160809	0.00915329	-4.65229e-05	-0.0171735	-0.0144478	-0.0136434	-0.0230886	0.00972276	-0.00270432	0.000828734	-0.00590198	-0.00526741	0.00367865	-0.0265637	0.0114335	0.00168515	0.000528801	0.0101641	0.00694744	0.00752726	0.00599065	-0.00903733	0.00482318	0.0791146	0.00368706	0.00431691	-0.000749017	-0.00240556	0.0109925	-0.00860602	0.00209276	0.0225498	0.0201055	-0.00633717	-0.00475982
b0431	-0.002013	0.00708255	-0.00718783	0.0382625	0.00737429	-0.0187228	0.0100449	0.0111938	0.0491948	0.00381971	0.0128561	-0.0097386	-0.00804531	0.0090256	0.0208448	-0.00922287	1.02668e-05	-0.00821582	-0.0187905	-0.00260626	-0.0275159	0.0123686	-0.00224348	0.0055837	-0.00329892	0.00531352	0.00536948	-0.0356697	0.00634032	0.00178478	0.00438689	-0.00598733	0.00454874	0.00743179	0.00579478	0.00640268	0.00789062	0.0902155	0.00156031	0.00353234	-1.60599e-05	-0.00277988	-0.000977487	-0.006367	0.00487416	-0.000288822	0.0257174	-0.0141603	-0.00237426
b0432	0.00357067	0.00483637	-0.0105884	0.0328305	0.00592474	-0.0197641	0.00425626	0.0115882	0.0225622	0.00892166	0.0101488	-0.00710474	-0.0076122	-0.00208158	0.0271168	-0.0127774	0.000285321	0.00410233	-0.0207595	-0.00285792	-0.0319221	0.0071519	0.00404337	0.00432426	-0.0018341	0.00319773	0.00284773	-0.0389908	-0.00140967	-0.000848118	0.00826675	-0.0111732	0.000457456	0.00877108	0.0134633	0.0126016	0.00662035	0.116728	0.00537721	0.00184919	-0.000521504	-0.000344118	-0.000320942	-0.00396465	0.00353348	0.0048637	0.0289845	-0.0131408	0.0128355
b0433	7.04438e-05	-0.00395162	-0.00729093	-0.00865151	0.00581656	0.000198949	0.00163906	0.00868771	0.00195255	0.00566801	0.00378563	2.09702e-06	0.00237528	0.00630986	-0.0170395	-0.00366144	0.00262118	-0.000290235	-0.00182349	-0.00755732	-0.00276111	0.0327862	0.00489201	0.00491651	-0.00385296	0.00843683	-0.000703249	0.0122844	-0.00067017	0.0027824	0.00384276	-0.00388899	-0.0158551	0.00213219	-0.00541236	-0.00729668	-0.00802999	0.00665775	-0.00254248	0.000236682	-0.000307134	-0.0081019	0.00413441	0.00452752	-0.00519731	0.00152411	0.00109513	-0.000695331	0.0113136
b0435	-0.0068835	-0.00336019	-0.00457171	0.00913987	0.00451651	0.00234483	0.00845638	0.00419832	-0.00619772	0.00215647	0.00434802	-0.00437772	-0.000449296	0.0163624	0.00822788	0.00701496	-0.0117519	-0.00694382	0.00306558	8.76536e-06	0.00287179	0.0128527	-0.00799247	0.0104092	-0.00992564	-0.0057352	-0.00192936	-0.0036606	0.0210441	0.00631286	0.0105089	-0.010642	0.00970013	0.00186322	0.00193723	0.00790266	-0.00570166	-0.00281736	-0.0139567	-0.00550109	0.0031116	0.0052532	0.007812	-0.0103958	-0.00669956	0.00246484	-0.0147239	0.010337	0.00886844
b0436	0.00349632	0.00476056	-0.00527746	-0.00307739	0.000767948	0.0033657	0.00422819	-0.00334555	0.0328519	0.00876375	0.001599	-0.000125383	0.0026077	-0.00238999	-0.00877925	0.00152349	0.00193208	0.00701455	-0.0074236	0.000758117	-0.0022272	-0.00837784	-0.0032705	-0.00131268	0.00109627	0.00485804	-0.00436549	0.00166225	0.00108298	0.00192662	-0.00206059	-0.00859312	0.00158293	-5.83141e-05	0.00238742	-0.00146038	-4.91855e-05	-0.00853943	0.000713879	-0.00213056	0.00099555	0.00245338	-0.00339176	-0.00472527	0.00131831	0.00473487	0.00447032	-0.00232008	-0.0075416
b0437	0.0025271	0.00240333	-0.000220642	0.00126792	-0.000506787	0.00173575	-0.00654724	-0.00345169	0.00631679	-0.00906241	0.000996756	-0.000584491	-0.00328714	0.00454447	0.00372653	-0.00235843	-0.00360824	-0.00193549	-0.0130147	0.00418119	-0.000238481	0.00178929	-0.00815988	-0.00329588	-0.00225209	-0.00455673	0.00284201	0.00340852	-0.0067519	-0.00472701	0.0115065	-0.00208541	-0.00502285	-0.000561443	0.0023863	0.0118401	-0.00481035	0.000176395	-0.00652582	-0.00363756	-0.00367503	0.0181026	-0.000481649	-0.00551895	-0.0038254	-0.00151805	-0.00353991	-0.00229494	-0.00267418
b0438	0.00112314	-0.000819787	-0.00526791	-4.57258e-05	-0.00198942	-0.00218999	-0.00459145	0.00260659	0.00332743	-0.0103437	0.00309584	-0.001139	0.0013553	-0.00460007	3.76781e-06	7.43104e-05	-0.00513627	-0.00463828	-0.00526149	-0.000329085	0.00264357	-0.00206794	-0.00247517	-0.002032	-0.00012439	-0.00762552	-0.000831669	1.76739e-05	-0.0026989	-0.000503003	0.00361313	0.00708092	-0.00295111	0.000973091	0.0042173	0.00833614	-0.00584687	-0.00322098	-0.00371459	-0.00740323	-0.00241873	0.0141531	0.000978247	-0.00647516	-0.00116658	0.000374682	-0.00567322	-0.00431236	-0.00113476
b0439	-0.00401665	0.00389017	0.0936207	-0.0142413	0.00582461	0.0111992	0.00154243	0.0141787	0.0155727	-0.00485935	-0.0154871	-0.0072954	-0.00884141	0.00455334	-0.0159549	0.00173217	0.00298386	0.00520314	-0.00656029	0.00525325	0.0164578	-0.0019092	-0.00317338	0.00975127	-0.00724122	-0.0208877	0.00749141	-0.00643532	0.00190591	0.0148839	0.00181038	0.00791063	-0.0100101	-0.00868969	0.000391406	0.020803	-0.0053861	0.00898688	-0.0386252	-0.0117557	0.0116442	0.0464139	-0.00332471	-0.0378106	0.00154493	0.0192639	-0.000670653	0.00899862	-0.00501823
b0440	-0.00198585	0.0122813	-0.0139632	0.0117033	0.0111314	0.000470773	-0.00471061	0.00566376	0.00470089	0.0177861	-0.00938141	-0.0133654	-0.0148584	-0.00286951	-0.00694454	-0.00853633	-0.000505581	0.00975786	0.00197727	-0.016444	-0.00554057	0.0303322	0.00481317	0.00965315	-0.000385479	-0.000281232	-0.00593447	0.0182269	0.0194805	0.0203248	-8.50855e-05	0.000599886	-0.00124449	-0.00177735	-0.00328534	-0.014196	0.00315479	-0.00585612	-0.00613113	-0.000494866	0.0152898	0.00157913	0.00337173	-0.00469776	-0.00156259	0.000126218	-0.00756558	-0.00111893	0.0063195
b0441	-0.0010539	0.00519325	-0.00636131	0.00395294	-0.0144264	-0.00128921	0.0055916	0.00935957	-0.00372937	0.010048	0.00318686	-0.00145241	-0.00351267	-0.0145551	-0.00453841	0.00625866	0.00226156	-0.00725588	-0.00410604	-0.00848531	-0.000886217	-0.0054243	-0.00300885	-0.00351334	0.00518935	-0.00575876	0.00288752	-0.00297157	-0.00576515	0.00459702	0.00142801	0.00735575	0.0029422	0.000608535	0.00484459	-0.000565569	-0.00133345	-0.00358437	-0.00890498	-0.00504769	0.000292669	-0.00376179	-0.00476441	-0.00846157	0.00406065	5.60829e-05	0.00321553	0.00272416	-0.00860346
b0442	0.0218785	0.0118724	0.000377268	-0.00126521	-0.0131659	0.00603489	0.0141878	0.00625637	-0.007402	-0.015264	0.00533232	-0.00261918	-0.00404704	-0.00869781	-0.00646394	-0.000597098	-0.0046974	0.00513466	0.00603166	-0.0211276	0.0136335	-0.0105201	0.00268638	-0.00975224	0.0036399	-0.0124238	-0.0158477	0.0230315	0.0108291	-0.00481263	0.000735437	-0.0187592	-0.00318244	-0.00379437	-0.0111104	-0.0107406	-0.0109097	-0.0195278	-0.00310061	-0.00485829	-0.00995365	0.0024856	0.0185554	0.00763462	-0.00193818	0.00426341	-0.0189037	-0.00511824	-0.0144224
b0443	-0.00202209	-0.00149526	0.00392073	-0.00496151	0.00496139	-0.00127413	0.0479445	-0.000692775	-0.00353578	-0.011405	0.000243922	0.00103598	-0.00107227	0.0262124	0.0167927	0.018609	-0.00258742	0.0014682	0.0215933	0.00153469	0.00107706	-0.00681208	-0.00746811	-0.168282	0.00412555	0.00219038	0.00167068	-0.0118421	0.00278049	0.01676	0.0348967	0.000637163	0.0114936	0.0091953	5.9494e-05	0.0102003	-0.000187978	-0.0237271	0.0341009	-0.0208749	0.00265301	0.00716504	0.00934826	-0.00314706	-0.00625083	-0.0194598	-0.000794627	-0.0108484	0.00395995
b0444	-0.00380872	0.00331485	0.00703347	0.00148848	-0.00396145	0.000170786	-0.00108774	-0.0104736	-0.00426907	0.00466738	0.00716989	-0.000736961	0.00319448	0.0161127	-0.00151594	-0.00330799	-0.00287714	-0.000732849	-0.0089251	-0.00671872	-0.00896195	-0.0178394	-0.00331735	0.00733408	-0.00594765	-0.0071738	0.00763765	0.00304038	-0.00747226	0.00249058	0.00430758	0.0169635	0.00740433	0.00114052	-0.00816118	-0.0130157	0.000596904	0.0037697	0.0068622	0.00251457	-0.00193212	-0.00807007	0.00128738	0.000351909	1.12334e-05	-0.00861638	-0.00623675	0.011252	0.0092057
b0445	0.00135134	-0.00940157	-0.00765654	-0.00245388	-0.0042124	-0.00476058	-0.0130618	-0.0173177	-0.0170583	-0.000711202	-0.00513458	0.000213369	-0.00801563	0.000953067	-0.00724407	-0.00677848	0.00392962	0.000326333	-0.0254179	-0.00966355	0.00662424	0.00873748	-0.0153795	-0.00658009	-0.00690894	-0.00562253	-0.00835385	0.0153524	0.0127112	0.00208231	0.019567	0.00558103	-0.012425	0.0013439	-0.0150742	-0.0130958	-0.00441502	-0.000700588	-0.00623687	0.00294147	0.00916419	0.00309709	0.000492939	0.000234548	-4.46727e-05	0.00694419	0.00205159	0.00228853	0.0206777
b0446	0.00665767	-0.00355123	0.00868877	-0.0213565	-0.00946684	0.00543577	-0.0190371	-0.0426042	-0.0234764	0.0314922	-0.00116251	0.00716268	0.00369173	-0.00834485	-0.0011415	-0.00511528	-0.00311792	0.0164069	-0.00437427	0.00259865	-0.007723	0.0428693	-0.00337849	-0.00671086	0.000406979	0.00564984	-0.00455003	0.00215147	-0.0128445	-0.0084496	-0.00399867	-0.0227229	-0.000769082	0.0053332	-0.00875827	-0.0164926	-0.0149101	0.00881652	-0.00341499	0.0018403	-0.0110723	-0.0142219	0.00120351	-0.0147347	-0.00739551	0.00154901	-0.0102894	0.0326223	0.0205085
b0448	0.000635975	-0.00729839	-0.00323118	0.00946601	0.00228087	-0.00999164	-0.00580391	-0.000489344	-0.0137914	-0.00826032	-0.00414164	0.00309289	-0.000513583	-0.00437307	0.0857803	0.0190644	0.00483074	0.00248594	0.000816024	-7.32956e-05	-0.00573619	0.00662445	0.0111715	-0.00641745	-0.00275088	0.00832765	-0.00145552	0.00461955	-0.00787349	0.00169077	-0.00414828	-0.0103438	0.0258304	-0.000201097	-0.011008	-0.00414826	0.00316192	0.0108235	-0.0048618	0.00192945	-0.00114699	-0.0012337	-0.00329406	0.00327963	0.00194497	-0.00232215	-0.0152745	0.00562998	0.00113841
b0449	-0.000474594	-0.00235699	-0.00309289	0.00307104	0.000389327	-0.00600448	-0.00368631	-0.00746694	-0.0113843	-0.0107713	0.00300961	-0.0078001	-0.00902893	-0.00160615	0.0988588	0.0209897	-0.00496829	0.0011024	0.0101717	-0.009274	-0.00293622	-0.00177913	0.00794836	0.0054811	-0.00282906	4.96486e-06	-0.00889594	0.00314805	-0.0128358	0.00393865	-0.00833368	-0.00872215	0.0219154	0.00329012	-0.0229193	0.00390577	0.00484808	-0.00213797	-0.0080197	0.00496902	-0.000741815	-0.0134235	0.00498193	-0.00401991	-0.000571905	0.000879264	-0.0144184	0.00234866	-0.00444497
b0450	0.0177227	-0.00780134	0.0373972	0.00959371	0.0293108	-0.0397309	-0.0201741	0.00833925	-0.013472	-0.0160825	0.0444662	0.0163077	-0.0142813	0.0360724	0.0122094	0.0048377	-0.00547474	0.00118432	0.00808338	-0.00293039	-0.0267592	-0.00774102	0.0349389	-0.0106814	-0.0160517	0.0101603	-0.0121224	-0.000140212	-0.0244856	0.0101977	0.000647728	0.000114813	-0.0215063	0.0488354	-9.14451e-06	-0.00260398	0.00381823	0.000829884	-0.0199774	-0.00958403	0.0111716	-0.00773552	0.00449703	0.0242171	0.243817	0.0160098	0.0025462	-0.031391	0.00327602
b0451	0.00175555	-0.00337886	4.76966e-05	-0.0102771	0.00958101	-0.000852672	-0.00157392	0.00510622	-0.00976195	-0.0254877	0.0275961	-0.00614067	-0.00192176	0.0468622	-0.0146094	0.0170938	-0.0118975	-0.0171395	0.00777151	0.0481788	-0.00454174	-0.0219642	0.0286016	0.0186351	-0.0270216	-0.000851003	-0.00455816	-0.00563315	0.0206638	-0.00237642	-0.00536408	0.00429996	-0.0253172	0.0070137	-0.0266064	0.00309574	0.0131226	-0.0155304	0.000307033	-0.0206288	0.00695544	-0.0132165	-0.00922913	0.00625126	0.222494	0.0139066	0.00877319	-0.00947517	0.0115596
b0452	0.000605868	0.00340946	0.00525608	0.0120663	0.0106417	0.00151711	-0.00731468	0.00131439	-0.00387348	0.000860359	-0.0034834	-0.00560486	-0.00179723	-0.0191066	-0.00485844	0.0041409	-0.0107915	0.00236042	-0.00942688	-0.000694285	-0.00679303	0.0168122	-0.00321409	-0.0363183	0.0134972	0.00388503	-0.00237976	-0.0109162	0.0105707	0.00320995	0.0166127	0.000358825	0.0139627	0.00439884	-0.00350848	0.0177119	-0.00684753	0.00596787	-0.00642542	0.004849	0.000702504	-0.0008169	-0.00357456	0.0030236	-0.00912546	0.00650137	0.00223089	-0.0056322	0.01318
b0453	0.00212549	0.00225112	0.0187653	-0.0040611	0.00696154	-0.00642453	-0.00780986	-0.00107293	0.0140806	-0.00468285	-0.00514576	0.00847882	-0.00618834	-0.00893677	-0.00929893	-0.0105813	-0.0114988	-0.00252972	0.003228	0.00591974	0.0127895	0.0017647	-0.00892601	-0.0183687	0.0189467	-0.00594787	-0.00413393	0.0179571	0.0030818	0.00105493	0.0246317	-0.0139793	-0.00203683	0.0119141	-0.00182391	0.0220634	0.00417603	0.0304971	0.014551	-0.0020082	0.000284641	-0.0104389	0.0063469	0.00481134	-0.00709366	0.00301819	0.00972863	-0.00189596	0.00114322
b0454	0.00443395	-0.0119883	-0.0135628	-0.0113459	-0.00798114	0.0082883	0.0054312	0.00440362	-0.0125307	0.0127471	0.00796823	-0.0152279	-0.00600623	0.00130992	-0.00365167	0.00702179	0.00295624	0.00432758	0.00403633	0.00184995	-0.000735945	-0.0142183	-0.00321059	-0.000616014	-0.00131292	3.98382e-05	-4.41895e-05	-0.0122838	-0.00299733	-0.00527379	0.00884485	0.00364918	-0.0057358	-0.00218158	0.00512921	-0.0141421	0.00780482	-0.0106485	-0.00410803	-0.0068537	-0.011289	-0.016691	0.000992109	0.00420835	-0.003242	0.018585	0.00203	0.00984185	0.00863594
b0456	-0.00599981	-0.0112529	-0.0161297	-0.00930797	0.000343147	0.0253242	0.0191035	-0.0322427	-0.0112257	0.00686826	-0.00322349	0.0106283	0.00376749	0.0426973	-0.0125327	0.00938355	-0.00101289	0.0132385	0.0134383	-0.00162707	0.00986638	-0.0128258	0.0207464	0.00771406	0.0238004	-0.0212759	-0.0075535	-0.00589662	0.00276374	-0.00957085	0.00017632	-0.022526	-0.024657	-0.00157504	-0.00258681	-0.0260566	0.00351802	-0.0122034	-0.0515909	0.0262124	-0.0151532	-0.0417115	0.0201933	0.00984244	-0.00469817	0.0130971	-0.00846477	-0.00178211	-0.0033207
b0457	-0.0035322	-0.00697385	0.000774892	-0.00417459	0.000703983	-0.00203467	-0.00604748	0.00108386	-0.00726239	-0.00288916	0.00521296	-0.00309142	-0.00577711	0.00515609	0.000656992	0.00357888	0.000437139	-0.00149054	0.00150748	0.00524882	-0.00135172	0.0112912	0.00240016	0.00652037	0.00294732	-0.00772475	-0.0055673	-0.0186433	-0.00212752	0.00150197	-0.0151988	-0.00309389	-0.000688695	-0.000548388	0.00380363	0.00766039	-0.0114613	-0.00288503	-0.0109502	-0.00655571	0.00705447	-0.00628815	0.00116218	-0.00283248	-0.00557146	0.00433164	-0.00970764	0.00830106	-0.00555383
b0458	-0.00929705	0.00332643	0.0162276	0.00133345	0.00637648	0.00175422	0.0065243	0.00303291	0.00477491	0.00303188	0.00262511	-0.00385737	0.0262782	0.0111971	0.0181111	0.0331369	-0.00546175	-0.00823687	-0.00626447	-0.00322756	-0.0175226	0.0108559	-0.0128261	0.0104806	0.0120334	-0.0251981	0.000190691	-0.00713576	0.0175999	-0.00764565	-0.00100388	-0.0218181	-0.000929683	-0.00170285	-0.0149943	-0.00762798	0.00114075	0.0842695	-0.00234747	0.00119729	-0.0132477	-0.00540218	0.000293246	-0.00281053	-0.00577484	-0.00479856	-0.00101342	0.00187414	-0.00267017
b0459	-0.00311904	0.0264755	-0.0308486	-0.0158303	-0.00707714	0.00480351	-0.00827812	-0.0119407	0.0228348	-0.00404902	0.0115722	-0.0100674	0.0120179	0.0161461	-0.00410279	-0.00398529	-0.00204071	-0.00418964	0.0123416	-0.00505873	0.00265328	-0.000739176	0.0108976	-0.00132942	0.0119264	0.0109569	-0.00671183	0.00857253	0.0171905	-0.000651752	0.00737103	0.00797765	-0.00385793	-0.00484489	-0.00384288	-0.0100349	0.00754517	-0.0159511	0.000789246	-0.0149078	-0.0114927	-0.0182149	-0.0016555	-0.00677542	-0.00240531	0.00162316	0.00250136	0.000561898	-0.0017989
b0460	-0.0113965	-0.000833955	-0.0247127	-0.00353831	-0.0113378	0.0059567	0.00429728	-0.0276908	-0.00994822	0.0102935	0.00324388	-0.00571637	-0.00211381	0.00662963	-0.0149655	0.00488916	-0.0073471	0.0143212	-0.0120945	-0.01036	0.0351033	0.0710918	-0.0124801	-0.00447608	0.0139409	-0.0082172	-0.0195408	-0.0328384	0.0161116	0.00568979	-0.0137399	0.000608386	-0.00381706	-0.00229042	0.00195143	-0.00365556	0.00104661	-0.0108071	0.00112432	0.0318986	-0.00604941	-0.00629676	-0.00241156	0.0059626	0.00382491	-0.00603658	-0.00626422	-0.0104398	-0.00892302
b0461	0.00128761	0.00602342	-0.0165958	-0.0150382	-0.0327438	0.00304969	-0.00277443	-0.0117401	0.0286464	-0.00714504	0.00895715	-0.00946612	-0.0082767	-0.0151437	-0.0118391	-0.00266751	-0.00643939	0.00375132	-0.00672946	-0.00874777	0.0189389	0.00502353	-0.00546617	0.00378962	0.00411632	-0.00838335	-0.00813856	-0.018749	0.00815836	-0.00512901	-0.0112903	0.00297165	0.00414159	-0.0065375	-0.00190867	-0.014085	0.00184542	-0.00498617	-0.00688535	-0.0080564	-0.00707662	-0.00711531	-0.00359858	-0.00212911	-0.00519645	0.00834193	-0.00543657	0.00838453	-0.00498174
b0463	-0.00120721	-0.00377241	-0.0119532	0.00669551	-0.00899961	-0.00539845	-0.00229631	-0.00642341	0.00925997	0.00781341	0.0108498	0.00178364	-0.00846472	-0.00684495	0.0223545	0.00555018	0.00235481	-0.0058522	-0.0104616	-0.00486367	0.00601655	-0.0032063	-0.00465025	-0.00378856	-0.00554196	0.00310605	-0.00404836	-0.0114329	-0.00433794	-0.0065008	-0.00294005	0.036812	-0.00308456	-0.000454273	0.00632291	0.00918642	-0.00553953	-0.00825341	-0.00366779	-6.36868e-05	-0.0056498	0.0104836	0.00727114	0.00722034	0.001747	0.00439024	-0.00189218	0.00323059	-0.0119232
b0464	-0.00170778	-0.00559642	-0.00512852	-0.0086281	-0.00372139	-0.0030499	0.00179879	0.0182365	-0.00707056	0.00461135	-0.00188104	6.53709e-05	0.000212476	-0.0103254	-0.00133281	0.00875022	0.000593534	-0.00410098	-0.00478001	-0.0216052	-0.011846	0.00736176	-0.00457347	0.0111487	0.00171873	0.00456028	0.0073073	0.020817	0.00660786	0.00244644	0.00165692	-0.00512533	0.000720688	-0.00525842	0.00206537	0.0125112	0.00364629	-0.0063619	-0.00887465	0.00666327	-0.00743342	-0.00515983	-0.00416714	0.00541141	-0.00947781	0.00595487	0.0083951	-0.0113038	0.0020348
b0465	0.000389565	0.00232908	0.0122954	-0.000760092	-0.0202124	-0.00469922	0.000874446	-0.0144379	-0.000755334	0.00288465	0.0113963	-0.00653073	-0.00346623	0.0101343	-0.006088	-0.00696324	-0.00059776	0.00527116	0.00812439	-0.0112775	0.014948	0.00281444	7.96469e-05	-0.00331956	0.00387068	-0.00540602	0.00260107	-0.0104995	-0.00957694	-0.00125601	0.00306177	-0.00121424	-0.00505762	0.00237594	0.00367186	-0.0134168	-0.000810011	-0.00474655	-0.000227967	-0.00697716	3.47725e-05	-0.00549505	0.000641441	0.00629135	-0.00727692	0.00334668	-0.00140065	0.00513424	0.00322737
b0466	-0.00370765	0.00467057	0.0360525	0.00494106	0.0183085	0.011498	-0.00881084	0.0045887	0.0118688	0.00831437	0.000242967	-0.016886	-0.00201229	0.0546134	0.0101427	0.0730686	-0.00281501	0.0194142	0.00811283	-0.00256781	-0.0040928	-0.0207104	0.0403537	0.00510092	0.016571	-0.0285047	0.00220608	-0.00210597	-0.000609717	-0.0108786	0.0309081	0.0383779	-0.0379021	-0.00371106	-0.0194394	0.000244641	0.028866	0.00431001	-0.0101357	0.116014	0.0124862	-0.00270723	-0.0158489	-0.0186716	0.00214461	0.0023268	-0.00325833	-0.0236179	-0.0364318
b0467	0.00232861	-0.00326305	-0.0210951	0.00157868	6.04235e-05	0.0145943	-0.00568553	0.00532817	0.00563483	-0.00254879	-0.00161819	0.0116288	-0.00816945	-0.00787581	0.00980021	-0.00728453	-0.0100556	-0.00634497	0.00852788	-0.00985965	0.00394244	-0.00601436	0.00365424	-0.00575559	-0.00349154	0.00471505	-0.00349198	-0.00829799	0.00167498	0.00274249	-0.0187194	-0.00379498	-0.00308221	0.00335117	-0.00250126	0.00180407	0.0037155	0.00167238	-0.00796188	-0.00710094	-0.00890985	0.00828975	-0.00878823	-0.00352721	-0.0048032	0.00499871	-0.00125126	-0.00331192	0.0186899
b0468	0.0115852	-0.0141966	-0.0105166	-0.0033267	-0.0143882	0.0106276	-0.011692	-0.00503798	-0.00531249	0.00224433	-0.0108795	-0.00135021	0.00726238	-0.0169888	-0.00138851	-0.000447461	0.0325964	0.00357803	-0.00408443	-0.00287418	0.00841145	-0.0020853	0.00254207	0.0140246	0.00264505	0.00915822	-0.0147555	0.0126959	0.00106602	0.00269015	0.0199293	0.00988792	-0.0123471	-0.00224478	-0.000417803	-0.0085478	-0.0142548	0.0229682	-0.00653982	0.00480693	-0.00309102	-0.00780291	0.0116626	-0.00202372	-0.00777437	0.00279853	-0.00622858	0.000334859	-0.0225491
b0469	-0.000328962	0.00463371	-0.0141477	0.000423639	-0.015483	0.00782216	0.0101791	-0.0138311	0.0162095	0.0161339	-0.00177479	-0.000558801	-0.00763615	0.0142818	0.0215987	-0.00576486	0.00644507	0.00393766	-0.000998843	-0.0129337	-0.000520065	0.0145687	0.00590272	0.00838458	-0.00723127	-0.0116245	0.00469902	-0.00652783	-0.00424451	0.000129129	-0.00923096	0.0115465	-0.0124341	0.000346734	-0.00167886	-0.00365474	-0.00450777	-0.0066785	0.00212655	-0.0137471	-0.00663673	0.00920836	0.00779127	-0.00722968	0.00180511	-0.00407867	0.00871727	0.000616467	0.00567106
b0470	-0.0010356	0.000850128	-0.000304078	-0.000578419	-0.00983968	-0.00500659	0.00629049	-0.00144455	-0.00246843	0.00252547	0.00228521	0.0058203	-0.000889762	0.00527543	0.00531625	-0.000735326	-0.00387244	-0.00173895	0.00183168	-0.00508605	-0.00133768	0.00316973	-0.00258585	-0.00165704	-0.00217948	-0.00946748	-0.00390549	0.000787662	-0.00184292	-0.00522658	-0.000551405	0.00241281	-0.00816315	-0.00180011	-0.0029596	0.00977766	-0.00570749	-0.00644996	0.00509183	-0.00153741	-0.00226874	-0.0103916	-0.000378784	0.00422709	-0.00183865	-0.00207606	-0.000368219	-0.00302058	0.000390574
b0471	0.0031005	0.00248714	0.00208125	-0.000396096	-0.00756781	0.00353729	0.0020334	-0.00434113	0.0151527	0.0157967	0.00571824	0.000625651	0.00596907	0.00697768	-0.00532068	0.012506	-0.00274206	0.00523583	-0.000622719	-0.0152534	-0.00577336	0.00627868	-0.0103497	-0.00831665	-0.000482522	0.0036919	-0.00718471	-0.00715174	0.0161717	-0.00774627	-0.00664537	-0.0103406	0.00261501	-0.00203373	0.00619182	-0.00937771	0.00460101	-0.0107477	0.00565704	-0.00685621	-0.000542243	0.00634082	0.00153457	-0.00427737	-0.000935949	-0.0150583	-0.00269279	-0.00646707	0.00278908
b0472	-0.0030928	-0.000642466	0.00170615	0.00650284	-0.0111731	0.00257908	0.00370512	-0.00676485	0.0122072	0.0078828	0.00677601	0.0027572	0.00267145	0.0190002	0.00266624	0.00583575	-0.00889357	0.00272056	-0.00373829	-0.00770608	0.00336725	0.0306699	-0.0084812	-0.00152082	-0.00814698	-0.00144109	-0.00889255	-0.00241917	0.0179569	-0.00585982	-0.0143063	-0.00818956	-0.00172136	-0.000738215	-0.000432207	0.0028712	0.00494247	-0.00977502	-0.00975218	-0.00411825	-0.00338861	0.00177424	-0.00355195	4.56899e-05	-0.00264682	0.00587687	0.00671589	-0.0121626	0.00372954
b0473	-0.00914704	0.004013	0.00684073	-0.00345632	-0.0055124	0.0115185	-0.0159495	-0.000824963	-0.00277886	-0.0081512	0.0156059	-0.00184011	-0.00786431	0.0165753	0.00467153	-0.00259018	-0.000514886	-0.000350732	-0.00092017	0.00741883	-0.00350304	-0.0141551	-0.00381158	0.00456639	-0.00838743	0.00521719	0.00313744	0.00650879	-0.0101574	0.0115381	0.00992457	-0.000981888	0.00857851	-0.00315322	-0.00533805	0.00471312	-0.000247606	-0.00440846	-0.00371528	0.00694889	0.000544853	0.185915	0.00224806	-0.0165879	-0.0018464	0.00418625	-0.00871425	0.00337119	-0.00296435
b0474	-0.00222418	0.0051135	0.00678015	0.0121379	0.0244616	-0.00978954	0.00795556	0.00615314	0.00124265	0.00529327	-0.0135177	-0.023689	0.00734183	-0.00376808	0.00232616	-0.00261282	-0.000746443	-0.0012644	0.00235347	0.0169889	-0.0224031	0.00511769	0.00408837	-0.00219032	0.0050482	0.0202483	-0.007384	0.0180106	0.00633257	-0.00579213	-0.00293861	-0.00197526	0.0103692	-0.00417116	-0.00457969	0.00455298	-0.00481601	-0.000253586	-0.00913749	0.0142513	0.00200557	0.00173824	0.00544354	-0.00299931	-0.00279197	-0.00190857	0.000210001	-0.00574333	-0.000818418
b0475	-0.00157147	0.00976921	-0.00587309	-0.00468135	0.00480796	-0.0136286	-0.00168461	0.00667053	-0.00453757	-0.0439863	0.0145061	-0.00641031	-0.000823989	-0.0156064	-0.00766202	0.0108208	0.00544889	-0.0167012	-0.0104395	0.0174452	-0.00358053	0.0111772	-0.00334386	0.00302402	-0.00505138	0.00800558	-0.00580292	-0.00980492	0.00313802	0.00331691	0.0124531	-0.00779541	0.0137806	-0.00795213	0.00127521	0.0250195	-0.000804382	0.00208425	-0.00546284	-0.000951805	0.00232479	0.00789074	-0.00295876	-0.00437862	-0.00861154	0.00188807	0.00150656	-0.0110417	0.0120934
b0476	-0.00461112	0.00141701	-0.00727915	0.000319517	-0.00973543	0.0085644	0.0265321	-0.00921628	-0.0342373	-0.00576643	-0.0142579	-0.00241579	0.00833832	-0.00548745	-0.00354449	-0.00153258	-0.00342577	0.0113304	8.44022e-06	-0.00230125	-0.00631149	-0.00727891	-0.012814	-0.0126943	-0.00648673	-0.00420851	0.00800228	0.0147224	0.0034303	-0.0027956	0.0223757	-0.0221452	0.00614848	-0.00381894	-0.00757277	0.006068	0.00880918	0.00605624	0.00377869	0.018052	-0.00284305	0.000275819	-0.0257583	-0.00190927	-0.013865	0.0094093	-0.00246525	-0.0111593	0.00683622
b0477	-0.00214917	0.00593521	0.00421348	-0.00932479	-0.00637652	0.0073253	-0.00281001	-0.000904507	-0.00279339	0.00976922	0.000633891	0.00421493	-0.00192858	0.011055	-0.00966511	0.00397822	-0.00562821	-0.00220831	-0.00970465	-0.00708132	0.00353968	-0.0100187	-2.54676e-06	0.00169602	0.00531794	-0.00611458	0.00209071	-0.00562487	-0.00162344	-0.000267785	-0.00116224	0.0030481	0.000538337	-0.00387818	0.000643458	0.00368553	0.00542747	0.00584754	-0.00320558	-0.00267586	-0.00293658	0.000355963	-0.000528259	-0.000336302	-0.00138957	-0.000738715	-0.00406167	-0.00116353	0.00468647
b0478	0.00419441	-0.0141956	-0.0186011	-0.00549286	0.0045651	-0.00967408	-0.00943492	0.00270053	-0.00228527	-0.0198439	-0.0102851	-0.00155438	-8.11957e-05	0.0041803	0.0346912	0.00537687	0.0029959	0.0116131	0.00397743	-0.00786605	-0.00868282	0.0057587	0.00494142	-0.0036391	-0.000461689	-0.00651822	0.0061049	-0.00380554	0.00141115	2.67896e-05	-0.00282269	0.0019178	0.00606719	-0.00466732	-0.0011758	0.0503919	0.0021951	0.00460359	-0.00714581	-0.00230324	0.00301325	0.00689247	-0.00936538	0.0112724	-0.000201181	0.00576869	-0.0107561	0.000820237	-0.0103959
b0479	-0.00444483	0.00545089	-0.0205633	0.00193381	0.00625175	0.00336165	-0.0151826	-0.0875799	0.0191318	0.0126138	-0.00317866	-0.00247287	-0.0113751	-0.0139668	0.00692711	0.000285685	-0.00682119	0.000464492	-0.00241789	-0.0376953	-0.0047237	-0.0197437	-0.00637602	0.00448643	0.00836885	-0.00735166	0.0110857	-0.00724354	-0.0019332	0.00403485	0.00912979	-0.00438427	-0.0103657	0.00355428	-0.00937809	0.00384203	-0.00959362	0.00320553	-0.00134261	-0.00249652	-0.0011044	-0.0137804	-0.0183505	-0.0131114	-0.00577903	0.0116005	-0.00234984	0.00663154	0.0118595
b0480	-0.0030144	0.000543648	0.00218495	0.00571775	0.00317298	0.000172202	-0.00894446	0.00714449	-0.0083453	-0.0103987	-0.00394327	0.00631296	-0.00455853	0.00749206	-0.00602177	-0.000963262	3.62232e-06	-0.001331	-0.00361819	0.00141267	-0.00252032	-0.012427	-0.00426581	-0.00381022	-0.00102745	-0.00503944	-0.00360135	-0.00371095	-0.0053186	-0.00202016	0.000872919	0.000405551	0.00534226	-0.0030664	0.00815896	0.00694661	0.00154199	-0.0024651	-0.0091569	-0.002193	-0.00229824	0.0133194	0.000344987	0.00687368	-0.00113093	0.00254524	0.000122958	-0.0011663	-0.0100058
b0481	0.00183779	0.00504875	0.00141215	-0.0119727	0.0142801	0.0167526	0.00692998	-0.00985994	-0.0010741	-0.00245719	-0.01324	-0.0166945	-0.00676298	-0.0079546	0.0139163	-0.00434203	0.00181042	0.00132869	0.00373183	-0.000672225	0.00148847	-0.00740991	-0.0127669	0.00550055	-0.00985169	-0.00264857	0.00176145	-0.00407024	-0.00158708	-0.00695743	0.00323214	-0.00550039	-0.00680207	0.00341013	0.00268075	-0.0200394	-0.0062252	-0.00476576	0.00953116	-0.00206641	-0.00483409	0.00295594	-0.00060813	-0.0051635	-0.00798667	0.00791895	-0.00665619	-0.0157374	-0.0101351
b0482	0.00847687	2.00529e-05	0.00936634	-0.00502924	-0.0130367	0.000526919	-0.00488679	-0.00147376	-0.0140367	0.00260142	-0.00351221	-0.00429706	-0.00234669	0.0062666	-0.00571933	0.0103565	0.00389638	-0.00052064	0.000656585	0.00306182	0.00480739	0.0223039	0.00617868	0.00149477	-0.0103254	0.00177284	0.00310617	-0.0141578	-0.00756003	-0.0068849	0.01894	-0.012148	-0.000724842	0.00286841	-0.00398315	0.00186552	0.00195098	0.00574845	0.00493281	-0.00493941	-0.00283728	0.00664958	0.00200103	8.91834e-06	0.00196473	-0.00186584	0.0037341	0.00419637	-0.00245206
b0483	-0.00493915	0.0279894	0.0111251	-0.00161157	-3.29217e-05	0.0366186	-0.0112702	0.00294054	0.00259597	0.0145345	0.0091963	0.00305902	0.00848066	-0.0349778	0.00350708	-0.0228929	-0.00475615	-0.0261168	0.0137813	0.00881064	-0.0218478	-0.0169792	0.0134353	-0.0047404	-0.00819389	0.0048355	0.0147834	-0.00538012	-0.0287108	-0.00208266	0.0224653	-0.0123451	-0.0114815	-0.00426086	-0.0030809	-0.00777567	0.00542377	0.0222027	-0.00475261	-0.0458796	-0.015576	-0.0140377	-0.00612117	-0.00638155	-0.00794232	0.00262378	-0.0169419	-0.0257067	0.0048924
b0484	0.10757	-0.00309532	-0.0282241	0.00432324	-0.018667	-0.00334838	-0.000249946	0.0177246	0.00570962	-0.0271959	0.00530814	-0.00123698	-0.00165608	-0.0295789	-0.00551568	-0.00446454	-0.0239956	0.0107622	0.00758148	0.0550945	0.028566	-0.0182523	0.0271053	-0.00747423	0.00774292	-0.0157733	-0.0127018	-0.00837952	0.0328011	0.00967475	0.00244939	0.00903415	0.00776604	-0.00132898	-0.0225842	-0.0511525	-0.00118595	0.00455951	0.0212646	-0.0148767	-0.00440565	0.00807789	0.00315754	0.00649526	-0.00832534	-0.00890153	0.0108131	0.00283726	0.000850139
b0485	0.00066295	-0.00497239	-0.00521369	-0.0240964	0.0360536	-0.000168915	0.0145825	0.016442	0.0146321	0.00237927	-0.00828358	-0.00179315	-0.0210943	0.00885393	0.00503799	-0.012446	0.00126326	0.0123996	-0.0079703	0.165323	0.0168659	-0.00510009	-0.0122608	0.0131356	0.0147407	-0.0119397	-2.60445e-05	0.008638	0.00125021	-0.00428323	-0.000340514	0.021059	0.018276	0.0557286	-0.00932642	-0.00719796	0.00778564	-0.0127779	-0.00413057	-0.00729275	-0.0156944	-0.00559506	-0.00550389	-0.0095579	0.0060802	0.00555764	-0.00547601	0.00233626	0.0127135
b0486	0.000866088	-0.00244007	0.00722343	-0.00230542	0.0191277	0.00742482	0.0127478	-0.00428142	-0.00139891	-0.00546068	-0.0120942	0.0065788	-0.00402222	0.0175806	-0.00779583	-0.00428353	-0.00240905	0.0121775	0.00436774	0.159583	-0.0124869	0.034826	-0.00530762	0.00641364	0.0114869	-0.008945	-0.00903699	0.00257105	0.00451134	-0.00454947	-0.0115115	-0.0118539	0.0181579	0.0493053	0.00335213	-0.00443899	0.00778787	0.00338297	0.00777157	-0.000590087	0.00351995	-0.0158318	-0.00990031	0.00521796	0.00846977	-0.0150784	0.0016194	-0.00682463	-0.00123291
b0487	0.00904234	-0.00301717	-0.00973289	-0.0027184	0.00219448	-0.00113449	0.0017327	-0.0173601	-0.0114431	0.00409028	-0.00434462	0.00547203	-0.00701078	-0.0116098	-0.0077553	-0.00255105	-0.00345179	-0.00730462	0.00408354	0.0391882	0.00600193	0.0198595	-0.0130069	0.00276652	0.0138657	0.0053555	-0.00831718	-0.00241015	0.00793769	-0.00441817	0.00368664	0.00190106	-0.00249425	0.00934472	0.00736434	-0.0163418	0.00812251	-0.00233046	0.0112295	-0.00267132	-0.00273183	0.00430457	-0.0108403	-0.000880399	0.0035836	-0.00749403	0.00288047	-0.00280981	0.0036605
b0488	0.000891021	0.00383621	0.00722941	0.00436807	0.00705269	-0.00249035	-0.00431719	-0.0105387	-0.00495176	-0.0134519	0.0182228	0.00661929	-0.00125191	-0.0145293	0.00165221	0.00782482	-0.0045557	0.00711052	-0.00737734	0.000301612	-0.00735831	-0.00725051	-0.00261691	-0.0164991	-0.00506265	0.00278965	-0.00166507	-0.0107631	0.00311919	-0.00631069	0.0034225	-0.0100067	0.0128753	0.014082	-0.0021841	0.0293412	-0.000437865	-0.00285435	0.00618225	-0.00286788	0.00529002	-0.00900701	0.00440119	-0.00739422	-0.00723893	0.00147557	-0.0104768	-0.0186247	-0.0110299
b0490	-0.000243932	0.00259626	0.00297646	0.00981375	0.00204194	-0.0140632	0.00482012	-0.00490841	-0.00847909	-0.00545214	-0.0028762	-0.0040982	-0.00198037	-0.0026525	-0.0157249	0.0156826	0.0012669	0.00186036	0.000161095	0.00374859	0.00232409	0.0104618	0.00166235	0.00179794	0.003864	0.0123864	-0.000859696	-0.000271286	0.00932409	0.00242394	0.0169766	-0.0153977	0.00671182	0.00363544	0.0112222	0.0070201	0.00423123	0.00100018	-0.000604041	-0.00423825	-0.00100618	0.00723063	-0.00597177	0.00577851	-0.00121983	0.000825922	0.0022774	0.000631341	-0.00789995
b0491	0.00411763	0.00450212	0.00201271	0.005015	-0.00133771	0.0128994	0.0032112	0.00913264	-0.0126032	0.0131601	0.0126752	-0.00483177	0.00581967	-0.00747451	-0.0173614	0.00592091	0.00655727	0.00376338	-0.00163428	2.54831e-05	-0.00460529	-0.00355244	-0.000911121	0.0118132	0.00898729	0.0248628	0.00292438	-0.00344038	0.0139516	0.0128889	0.00955033	0.00479413	0.00319298	-0.00145919	-0.002017	0.0195922	-0.0127075	0.00479776	-0.00491393	-0.00200861	-0.00319747	-0.00633747	-0.0114363	0.0144938	0.00387398	-0.00535293	-0.00459274	0.00801058	-0.0130369
b0492	0.00306288	-0.00523494	-0.0013103	-0.00363699	0.00149005	0.00409388	0.00410378	0.00222862	-0.00573632	0.000193299	0.000779369	0.00155225	-0.000206922	0.00290938	-0.00552685	0.0010189	0.00174655	-0.00425548	0.00147449	-0.00240447	0.00289482	-0.0142309	-0.00948985	0.00355546	-0.00109437	0.000583463	-0.00203784	-0.00465455	-0.00471374	0.00123932	0.00819138	-0.00146378	-0.00877569	-0.00166306	-0.00278405	0.00456274	0.0079403	-0.0101624	-0.000201939	-0.0106595	0.00524391	0.0633047	0.000851437	0.00229793	-0.00163169	-0.00148315	-0.00614311	-0.00601706	-0.0037817
b0493	-0.00026353	-0.000854818	-1.63383e-05	-0.00283846	0.000555632	-0.00701392	0.00240915	0.00407856	-0.00904943	0.000959136	-0.00236379	-0.0037926	-0.00816698	0.0032401	-0.00492193	-0.00249879	0.00641172	-0.0143168	-0.00125215	-0.0101102	-0.00159373	0.0107628	-0.00158001	0.000717574	-0.00301738	0.000765633	-0.000659943	-0.00381974	-0.0108931	-0.0076799	0.0109694	-0.00409106	-0.00183264	0.00116952	-0.00612589	0.0165615	0.00461214	-0.00285444	-0.00146314	-0.00247869	0.00083812	0.00195951	0.0018232	-0.000954979	0.00149108	-0.00421161	-0.00102	0.00204416	0.000107261
b0494	0.00325593	-0.0178558	-0.00362194	-0.00237133	0.000266625	0.00278826	0.000233725	0.00680924	-0.00700853	0.00279904	0.00283877	-0.000652105	-0.00807915	0.00048832	-0.000764298	0.00165361	0.00544407	-0.00257032	0.000865776	-0.00423566	-0.00196019	0.0183894	-0.013427	-0.00216637	-0.00013917	-0.00323847	0.00199514	-0.00641834	-0.00711382	-0.0108786	0.00736989	-0.00380666	0.0117245	0.000167341	-0.000350231	0.00524483	0.00692088	-0.00285825	-0.00344454	-0.00296994	-0.00653124	-0.00767542	-0.00614381	-0.00112428	0.00197064	-0.000735451	0.000678742	-0.00886863	0.00440528
b0495	-0.00490829	-0.00330529	-0.00589667	-0.00148728	-0.001246	0.00770599	0.00979447	-0.0119382	-0.00239485	0.0152808	-0.00434915	0.000449862	-0.00962302	-0.0073473	0.000548957	0.00354371	0.00348197	-0.0107927	0.00479998	0.00750154	-0.000992847	0.0179813	-0.00601131	0.0103059	-0.00457582	0.00229762	0.010399	-0.0111992	0.00286826	0.000576734	0.0104537	0.0242047	0.00348591	-0.00390915	-0.00431249	0.00692898	0.00127035	-0.0143076	-0.00897995	-0.0210576	-0.0108943	-0.00534845	0.000928213	-0.00924606	0.00693353	-0.00441086	-0.000234538	-0.00430628	-0.00589692
b0496	-0.00244841	0.000972676	0.000223946	0.012613	-0.00484623	0.00867983	0.0101686	0.00301929	-0.00525973	0.0133021	-0.000513376	0.0023521	-0.00435234	0.000262242	-0.0165694	-0.000854302	0.000742929	-0.0126959	0.00363552	-0.010573	-0.000445247	0.0249354	0.000837263	-0.00238286	-0.00234375	-0.0129579	-0.0019939	-0.00865546	-0.00148784	-0.00182132	-0.00063815	0.0308487	-0.000210307	0.000671107	-0.00247994	0.0140617	-0.0047244	0.0033337	-0.00468942	-0.00716935	8.38062e-05	0.00760382	-0.00716669	-1.40211e-06	0.00723478	-0.00153763	-0.00135575	0.000872481	0.00377519
b0497	0.000779017	-0.00505188	-0.00163765	0.00196574	-0.00045647	-0.00335826	-0.00865768	-0.00249619	-0.0200715	0.0127275	-0.00235407	0.00754752	0.00483515	-0.00436569	-0.00160267	0.00186355	-0.00278894	0.00610168	0.00333274	-0.00262768	0.00535524	-0.00594974	0.00720042	-0.0063038	-0.000823655	-0.000749142	-0.00919572	0.0053135	0.00166229	-0.00551538	-0.0097351	0.00456619	0.00035722	-0.00417155	-0.00629317	0.0022829	-0.00355488	-0.00510621	0.00318581	-0.00604143	0.00212455	-0.00961509	0.000301825	-0.00210694	-0.00219125	8.93624e-05	0.00108933	-0.00678393	0.0118522
b0498	-0.00255602	0.00116964	0.00185483	0.00809049	0.0201304	0.00109665	-0.0308464	-0.051465	-0.00890491	0.0537838	-0.00251054	0.0060437	-0.0111357	0.00741621	-0.0154354	0.0311998	0.0108796	-0.00756124	-0.0110456	-0.0168974	0.00924839	0.0105623	-0.00851052	-0.0265154	0.00393687	0.00181623	0.000966307	-0.00407764	-0.00921601	-0.00502331	0.0176056	0.0352208	-0.014661	0.00359869	0.00667299	-0.0202174	-0.00150348	-0.00160708	0.0329873	-0.00538188	0.00429399	0.00767101	0.00990715	0.0286265	0.000790891	-0.00878275	-0.00834779	0.0110556	-0.0145194
b0499	-0.0171297	0.014441	0.00868675	-0.00695052	0.00855756	-0.00903737	-0.0134313	0.00669824	0.000337651	0.00829996	-0.0285737	0.00910907	-0.00538582	0.00126864	-0.00488851	0.0339807	0.0101484	-0.00576365	0.00146427	-0.00488571	0.046098	0.00064358	-0.00719806	-0.0144711	0.00200844	-0.018153	0.00636924	0.00263781	-0.0189876	3.7917e-05	0.0375003	0.0631282	-0.00920071	-0.00373588	0.00965791	-0.01189	0.00349603	-0.0045271	-0.00823288	0.00789079	0.0179341	0.0133615	-0.0427869	-0.00339365	-0.00795802	-0.0074361	-0.00736402	0.00183515	-0.0289785
b0501	0.0125723	-0.00919272	0.0102488	-0.0133436	0.0205261	-0.011695	0.00189657	0.0131877	-0.0227103	0.0134034	0.00276722	0.000187558	-0.026427	0.0205069	0.0111629	-0.0168185	0.00970093	0.00116581	0.033418	-0.0128075	0.0169554	0.00587023	-0.00883206	0.040537	-0.0018351	-0.0305943	-0.0200937	-0.00339332	0.0117532	0.00297674	-0.00991144	0.0253156	-0.0121403	-0.00332638	0.00878596	-0.00300111	-0.0120786	-0.000220967	0.0228089	-0.00361562	0.00880544	0.00950889	0.0353901	0.0173628	-0.000335669	0.00555977	-0.00666079	-0.00137953	-0.0274103
b0502	0.00062948	0.000611497	-0.00140661	0.0111032	0.00188362	-0.00867334	0.00162125	0.0109922	-0.00295746	0.000462373	0.00568666	0.00230333	0.0138084	-0.00560349	-0.013017	-0.012952	-0.0021041	-0.00290057	-0.011496	0.0279346	-0.0116598	0.0102311	-0.0261159	0.00884356	-0.00410243	0.0123423	-0.00589499	-0.00443552	0.0113179	0.00276027	-0.00182302	-0.0261614	-0.00413663	-0.00752899	0.00517151	0.00479388	0.00107914	0.000244025	-0.00359491	-0.00855504	-0.00711831	-0.0060342	-0.0315732	-0.00848825	0.00543242	-0.0051614	0.00177063	0.00144551	-0.0231687
b0503	-0.0131778	0.000633957	-0.00271515	0.00633994	0.000372976	-0.00360393	0.00624983	-0.00245109	-0.0127178	-0.00998747	-0.00846439	-0.000918164	-0.00719495	0.00301156	0.00178989	0.00825177	-0.00792197	0.00170433	-0.00226954	6.61221e-05	-0.00205955	-0.0171891	-0.00834355	0.0116709	0.00222146	-0.00913047	0.0039932	-0.000401651	0.0170617	0.00414862	0.0076837	0.00515719	0.0126704	0.00383126	-0.00980904	-0.000158829	0.00947169	-0.00504555	0.0106372	-0.00192493	-0.000185334	-0.00354048	-0.00772672	-0.0045031	-0.00883014	-0.00432167	-0.00568738	7.19768e-05	-0.0080692
b0504	-0.00153885	0.00499399	0.0110552	-0.0125402	-0.0224849	-0.00158386	0.0266369	-0.0252313	-0.00162218	0.00814538	-0.00830457	-0.00682132	0.0096013	0.00672642	-0.017012	-0.00615598	0.000459655	0.0171574	0.00687619	-0.0178959	-0.0160881	0.0196368	-0.00508711	-0.020455	-0.00911995	-0.0172204	0.0014686	-0.0130321	0.00645535	-0.0105823	0.00382202	-0.0306102	0.00693255	0.00425139	0.0128631	0.00425436	-0.00731647	0.0115204	0.0199349	-0.000504246	-0.0044461	0.00957002	0.00709246	-0.00737319	-0.00569291	0.00744746	-0.0018408	0.00723763	0.00692393
b0505	-0.0107782	-0.0123328	-0.00145091	-0.0023478	0.00103887	-0.0164627	0.0247999	-0.0288834	0.00609785	-0.00563122	-0.0274976	-0.0157108	-0.015755	0.00338171	0.0142327	-0.0200034	0.003984	-0.00296025	0.00465605	0.0298887	0.00123392	0.00386277	0.00609091	0.0465471	-0.0136424	0.0172304	-0.0104775	0.0261644	-0.0223671	-0.00286527	0.0110358	0.0193085	0.00533919	-0.00756254	0.0219181	0.00110231	0.00402189	0.00135711	0.0140803	-0.0112819	0.00202355	0.00283836	-0.00663625	0.0186713	0.00931564	-0.0065457	-0.00555086	-0.00525288	0.0138606
b0506	-0.003104	0.00520559	-0.00351943	-0.00460375	-0.00512029	0.0014473	-0.0043155	0.00570925	-0.00417325	0.00107842	-0.00290103	-6.11178e-05	0.00699596	0.00182541	-0.00244514	0.00470346	0.00301429	0.0013229	-0.00214861	0.0116005	0.00022308	0.00193255	0.0019555	0.0018583	9.32243e-06	0.00818703	0.00463136	-0.000397605	-0.00485706	0.0120796	0.00102334	0.0357935	-0.00269154	-0.000448719	-0.00493884	0.0113878	-0.00591328	-0.00505393	-0.00171838	0.00435126	0.00247011	0.00484168	0.00451381	-0.00734125	-0.0139628	-0.0392369	-0.00226705	-0.00366521	-0.0024348
b0507	0.000222116	-0.0107375	0.00866085	-0.00349497	0.0029508	0.0605275	0.0233463	-0.00339413	-0.00519909	-0.00268703	-0.025136	0.00131637	-0.00238274	0.0128201	-0.0133562	-0.0117258	-0.00153418	0.000758292	0.00547697	-0.000528277	-0.000188531	-0.0111074	-0.00154933	-0.00394412	0.00588067	-0.00322168	-0.00485843	0.00356336	-0.000206053	-0.00621666	0.0396564	-0.0201604	-0.00505391	0.0124839	0.00703621	-0.00429018	-0.0202132	-0.00578665	0.00963496	-0.00864255	-0.00493778	0.0085359	0.0193968	-0.0167028	0.0125454	-0.0220718	0.00196619	-0.0168336	0.00394833
b0508	-0.00269199	0.001705	0.0332717	0.00037972	-0.0121773	0.0865412	0.0411002	0.0189125	0.019435	0.0268635	-0.0060839	0.00813163	0.0251033	0.0226931	0.00958441	-0.00103202	0.0116471	0.00297695	-0.0247835	0.0194724	-0.0282701	-0.0108347	-0.000334647	-0.0369738	-0.00926451	0.00592857	-0.00403298	0.000792706	-0.000934758	-0.00313187	-0.00162231	-0.0553036	0.0118161	0.00955981	-0.0166072	-0.00258991	0.000978076	-0.0220841	0.00245447	-0.00603061	-0.0240369	0.000748621	0.028171	-0.0146999	-0.00375531	-0.0193199	0.00894607	0.011369	-0.015854
b0509	0.00246743	0.00550382	0.031169	-0.00821275	0.000343288	0.112084	0.0298662	-0.00812879	0.00890679	-0.00669143	-0.0211662	-0.00446446	0.00640901	-0.00945079	0.0179002	-0.0138002	-0.000458085	0.0011372	0.00311568	0.0173161	-0.0217244	0.00356524	-0.00843782	-0.00162975	0.0143021	0.0122809	0.00063619	-0.00250214	0.00607951	-0.00764872	0.0479118	-0.0005339	-0.0388032	-0.00290108	0.00960841	-0.00955003	-0.00766083	-0.0290666	0.0039323	0.00666482	0.00652686	0.00431593	0.00108674	-0.0171943	-0.00337755	-0.00479937	0.00993254	0.00701997	0.0264825
b0512	-0.00177545	0.0200278	0.0208379	0.00200556	-0.00903189	0.0410656	-0.00198371	-0.00783267	0.0012156	-0.00108672	-0.00844442	-0.00500929	0.0113207	0.0186548	-0.0124975	0.00551124	-0.00294666	0.0186801	-0.00832657	-0.00291995	0.00920925	0.0146447	0.0101599	-0.00949835	0.000364276	0.00744023	-0.00245183	0.000129114	-0.0040817	-0.00602081	0.0387578	-0.01031	0.000914022	-0.00815496	-0.00323295	-0.014165	-0.0015853	-0.0210173	0.00222241	0.00681852	-0.00250943	-8.60481e-05	-0.0283768	0.0103557	-0.00362683	0.00485851	-0.00422152	-0.00114241	0.0217766
b0513	-0.00737104	0.00548527	-0.0116419	0.00925452	0.015834	0.0198042	-0.00483497	0.0039936	-0.00176798	0.00501109	0.00239593	0.00173357	-0.00185984	-0.00169923	-0.011422	-0.0152568	-0.00136808	-0.00792479	-0.0021801	-0.0216403	0.00369819	0.0190257	-0.00199032	0.000896169	-0.00724202	-0.00741243	0.0139163	-0.0138395	-0.00892137	0.012998	0.0180299	-0.012384	-0.0186827	0.000590781	0.0081441	0.0108993	0.0146352	0.00153049	0.00232693	-0.00302487	0.0109218	-0.00233704	0.00693759	0.00504431	-0.00183661	0.00630382	-0.00726588	0.00447099	-0.00245025
b0514	0.00822203	-0.00272932	-0.00460351	0.0260222	0.00861631	-0.00853791	0.0161506	0.00552782	-0.00658954	0.00114511	0.00113662	0.00280467	-0.00695472	0.016344	-0.0131874	0.0107193	0.00972982	0.00246926	-0.000889581	0.000384175	0.00285186	-0.0159215	0.00236449	0.00626891	-0.0189247	0.00181995	-0.021658	-0.0165308	0.00709435	0.000965223	-0.0144874	0.0561803	-0.0104297	-0.00696607	0.0110912	-0.00637299	-0.00329614	0.00287508	0.0119606	-0.000353686	0.0181959	-0.00558004	-0.00664077	0.00569519	0.00012291	0.0163526	0.00840068	-9.06727e-07	-0.00992689
b0515	-0.00533566	0.00419139	-0.00474056	0.005839	-0.0116567	0.00443892	0.0137067	0.00982829	-0.00692506	0.0219906	-0.0108364	-0.000602775	-0.00100222	0.000616095	-0.00254123	0.00755222	0.00130967	-0.0119575	-0.00346561	-0.00819343	-0.0127286	0.012121	0.00230758	-0.00561585	0.00426396	0.0140235	-0.00274733	-0.00037141	0.00316104	-0.00135008	-0.000656806	0.00964707	0.0048567	-0.00563729	-0.000323641	0.00709176	0.00317339	0.00315862	0.000638198	-0.00757092	-0.0124936	-0.00404421	-0.0189856	0.0046655	-0.00549626	-0.00971917	-0.00149521	-0.00856095	-0.0231699
b0516	-0.000626936	0.00246576	-0.00843678	0.00141927	-0.00298696	0.00164357	0.00822451	-0.00974304	-0.0143886	0.0161412	0.00385049	-0.00359325	0.00761413	0.011003	-0.00895695	0.000684177	0.0030525	-0.0101417	-0.00809283	-0.00283227	-0.00931636	0.00195059	0.000462074	-0.00156525	-0.00595972	0.0172979	0.00116503	-0.0026845	-0.00198579	0.00567325	0.0143425	-0.00221061	-0.00581284	-0.00171198	0.00671906	-0.00312338	-0.0042995	-0.00183135	0.00369583	0.00195406	-0.00317708	-0.0171427	-0.0209113	-0.00033301	-0.00258376	-7.60721e-05	0.00151265	-0.0102796	-0.013428
b0517	-0.00354283	0.00827997	-0.00730267	-0.0198556	0.0325279	-0.0128337	-0.00741618	0.0300797	-0.0145739	0.0198648	0.0176457	0.00937315	-0.0119526	0.0260811	0.00159853	0.0042906	-0.00254189	-0.00516057	-0.0018894	-0.0171738	0.000548207	0.00883309	-0.00704548	-0.0131452	0.0188048	0.00465351	-0.00900617	-0.019754	-0.00158458	0.0057207	-0.0101317	-0.00483404	-0.0174834	0.000956708	0.0079143	0.00913716	-0.001064	-0.00668479	0.00172447	-0.00363398	0.00769314	-0.0152174	0.0351392	-0.00660871	0.00544374	-0.00528126	-0.0181192	0.00800847	-0.0163992
b0518	0.00192859	0.00793649	0.0123189	-0.000222959	-0.00500795	0.0142775	-0.010484	0.00223189	0.000794541	0.0230527	0.0115301	-0.0145192	-0.0103649	-0.0275761	0.00617887	0.00491231	-0.00464217	-0.00597396	-0.00940098	-0.000103116	0.00376829	0.00800946	0.00509795	0.00037052	0.00999817	-0.00142147	0.00179613	-0.00413327	0.00797449	-0.00450336	0.00534013	-0.00720708	-0.00708808	-0.000924045	-0.0123959	-0.0140821	0.00371007	9.54359e-06	-0.00140766	0.00174446	-0.0113744	-0.00285152	-0.00259353	-0.0107425	0.00936182	-0.0108976	0.00136479	-0.000383369	0.0123022
b0520	0.0028902	0.012978	0.0115649	-0.0155231	0.00689959	0.00827532	-0.00505432	-0.00921607	-0.00784891	-0.0106565	-0.015858	-0.00870449	-0.00237184	-0.00851817	-0.016758	-0.0080703	-0.00402047	0.00693173	-0.00871417	0.000845842	0.00982426	-0.00751167	-0.00439719	0.00137246	-0.0119114	-0.00145979	-0.00735415	-0.00271429	0.0230878	-0.000883209	0.0136218	0.0106659	-0.00461591	0.00123634	0.00315053	-0.00584419	0.00674427	-0.00623002	0.00566269	0.00914428	-0.012221	-0.0291205	0.0105565	0.00228082	-0.00306644	0.00614112	0.00994518	0.0212723	0.00616483
b0521	0.00822677	-0.00740202	0.0147096	0.0288781	-0.00411939	-0.0106779	0.00103977	-0.0185891	-0.0160379	0.0238444	0.00860755	0.0074596	-0.00714752	0.00745832	0.00140827	0.0323481	0.00164967	0.00898624	-0.00314535	0.024669	-0.00214189	-0.0257829	-0.0101038	-0.00796024	-0.00384034	0.00894963	-0.00618593	-0.00602546	0.021634	-0.00454074	0.00171885	-0.00163404	0.0130493	-0.0100957	0.00446233	0.00577912	0.00984575	3.50005e-05	-0.00285807	0.00258265	0.0142574	-0.0242084	-0.00816913	0.00620303	0.0054639	0.0034147	-0.0100444	0.00466813	-0.00576178
b0522	0.00276061	0.008364	-0.00640417	0.00358503	0.000834802	0.00373796	-0.00582168	0.000786798	-0.0130053	-0.0123653	-0.000837482	-0.00228787	0.00387119	-0.0104399	0.00543723	-0.010499	-0.00616109	0.00224011	-0.000523887	-0.00963174	0.000454044	-0.0118123	-0.00570022	-0.00415294	0.00412174	0.00016505	-0.000738907	0.00466429	0.00857298	0.00367438	0.00582299	-0.00233568	-0.0178337	-0.00101048	-0.00338925	0.00331547	-0.00347108	0.00347683	0.000701347	-0.00206931	0.0124418	-0.00173449	-0.00479831	0.00780466	-0.00614997	-0.0013803	-0.00107965	0.00767336	-0.00586674
b0523	0.00838806	0.00134292	-0.00952764	-0.0067937	-0.000535309	-0.00189786	-0.0101838	-0.000222234	-0.0153461	0.00346385	-0.0100413	0.00595214	0.000929577	-0.0173225	0.0130708	0.0243153	-0.00482076	0.00782551	-0.00512649	-0.000491543	-0.00912117	-0.00345746	-0.0126848	0.00325048	0.00146217	-0.00649038	-0.0102344	0.0240507	0.00512402	-0.00208372	0.0138202	-0.0143263	-0.00760775	0.0016917	-0.00642569	0.00945402	-0.0108937	0.0083449	0.00442262	-0.00910478	0.00580956	-0.000843408	0.0127837	0.00245673	-0.000678019	-0.0102743	-0.00409658	-0.00143172	0.0092127
b0524	0.00934315	-0.00652572	-0.0157079	0.00686628	0.00718437	-0.00304787	0.0148097	0.00456409	0.0148588	0.00314609	-0.00380963	-0.00719945	0.000758991	-0.0177299	-0.0245783	0.0109306	-0.00783062	0.00173819	-0.0150182	-0.000553095	0.00691186	0.00774887	0.00236355	-0.00460274	-0.00367457	-0.00463845	-0.00231781	-0.00291766	-0.000195533	0.00291279	-0.00293845	-0.00442138	-0.00547282	0.00230538	-0.00324421	0.0112379	0.00139333	-0.0086783	-0.00434871	-0.00226873	0.000296099	-0.000664591	0.00624591	-0.0120738	0.0102679	0.00680391	0.00240489	-0.00559751	0.00476977
b0525	0.00909109	0.00503645	0.0133774	-4.61042e-05	-0.00100122	-0.00357681	0.000913291	-0.0103686	0.0103919	0.0135626	-0.00343278	-7.19725e-05	0.0056563	-0.012842	-0.00482612	0.00630726	-0.0032124	0.00130713	-0.0133064	0.00398259	0.000497137	0.0183686	-0.00752144	-5.68808e-05	0.000105678	-0.0121862	-0.00129128	0.000939893	0.00566946	-0.00203917	-0.00843033	-0.00921893	-0.000105204	-0.00775105	0.0076078	-0.0163251	0.00400022	-0.0010157	-0.00702471	-0.00474505	0.00610152	0.00674791	-0.00521974	-0.0051043	-0.00452429	-0.0145965	0.00424093	-0.00221582	-0.000980857
b0526	-0.000591956	0.0010753	0.0011442	-0.000757785	-0.00649969	-0.00447814	0.0112056	0.00225806	-0.00345402	-0.00211459	-0.00742442	-0.00238835	-0.00397171	-0.000605308	-0.0127383	0.00253872	-0.00770402	-0.00897975	-0.00336081	0.00254759	-0.00114229	-0.00739894	-0.00250804	0.000565973	0.000550359	0.00439117	0.00178625	-0.00129271	-0.00172586	0.00288915	0.00333779	-0.00597074	0.00858556	-0.00168088	0.000133869	-0.0124587	0.000885962	0.000326415	0.00394853	0.00260095	-0.000476472	-0.0036056	-0.000657077	0.00173071	0.000535967	0.00845265	0.00596476	0.00863865	0.0074734
b0528	0.00161409	0.0218115	9.9948e-05	0.0183841	0.00344235	-0.00345817	-0.0107296	-0.0255876	0.00114852	0.00858586	-0.00206571	0.0146499	0.00333215	-0.0111406	0.00357895	0.0138384	-0.00164019	-0.0196422	0.000178747	-0.00555804	0.0149228	0.134179	-0.00113074	-0.0256414	-0.0131011	-0.0173477	-0.00131183	-0.0168911	-0.00659621	-0.00779677	-0.0159831	-0.0261146	0.0338163	-0.01263	0.0110241	-0.0246953	-0.00225833	-0.0204374	0.000965156	-0.0135424	-0.00437163	-0.00211877	-0.0186134	0.0201788	0.00878847	-0.0461473	0.00260111	0.00129387	0.00235861
b0529	0.00271398	0.00369992	-0.00816562	0.00647652	0.00255002	-0.00533804	0.0098698	-0.00755653	0.00656425	-0.00470584	0.00591103	-0.00638744	0.000141956	0.000641196	-0.00584888	0.00142865	-0.00348913	-0.000988472	-0.00437317	-0.00754597	0.000381302	0.00657752	-0.00258229	-0.00100461	-0.00101482	-0.0046303	-0.00791113	0.000989422	-0.000888246	-0.00493493	-0.00348671	-0.00201501	0.00535323	-0.000228741	-0.00447226	-0.0092319	0.00411291	-0.00833089	0.00287334	-0.00754058	0.000831741	-0.012438	0.00688052	-0.00982641	-0.00452404	-0.00388559	-0.0132697	0.00312304	0.00711518
b0530	0.0135327	0.00634642	0.0289539	0.0155067	-0.0113866	0.00996791	-0.0162726	-0.00148233	0.00327185	0.00697255	0.0174999	-0.00658525	-0.0149622	-0.0161539	-0.00853784	-0.0254805	-0.0063564	0.0375307	0.0109387	-0.0170007	-0.0276943	-0.00329176	0.00255234	-0.0267458	0.0201872	-0.00649737	-0.000798088	-0.00557742	0.0223147	-0.00953101	0.0216586	-0.0107071	0.0273819	0.00208417	0.0171744	0.006592	-0.0035049	-0.00154898	-0.0167548	-0.0152112	0.0116967	0.00847571	0.0144909	-0.0206305	0.0123496	-0.0260924	0.0105036	0.00885284	-0.00824008
b0531	0.00138303	-0.0107973	0.0100004	-0.0108234	-0.00307279	-0.00598041	0.00187854	0.010322	0.00676067	0.0120741	-0.00800424	0.00438696	0.000842263	0.00323489	0.0136675	0.0247416	0.00303997	0.010353	0.0074399	0.0136774	-0.00276923	0.00795071	-0.000138572	-0.0203189	-0.00381697	-0.0219985	0.0134446	0.00289563	-0.0173084	0.0026846	0.0140732	-0.0161429	0.00597217	0.0061365	0.0044089	0.00328353	0.00823166	0.0131938	0.00663999	0.00885367	0.00234498	-0.00109633	-0.0273451	-0.00794838	0.00303064	-0.0179148	0.00649191	-0.0108966	-0.0105631
b0532	-3.47958e-06	0.00269722	-0.00702892	-0.0101278	0.00892972	0.012336	0.00127539	-0.00603911	-0.0182382	-0.00617172	0.00282987	-0.0081746	0.00243048	0.00927063	-0.00811167	0.00367729	-0.0017976	-0.00363609	0.00126714	-0.0118897	0.0106547	0.000304658	0.00436297	0.00375122	0.0111511	-0.00305773	0.0135362	-0.00556095	0.0250072	0.00668439	0.000101775	0.00410816	0.0087885	-0.00220942	-0.00243293	0.00180658	0.00255019	-0.0105997	0.00709565	-0.000293453	-0.000602225	0.000427836	-0.00253689	0.00831889	0.00184778	-0.00948189	0.00974913	0.000936696	-0.00166837
b0533	-0.00748139	0.0150892	-0.0163254	-0.0119505	0.00840833	0.0045728	0.00251376	-0.00115992	-0.0110388	-0.0165882	0.000515167	0.00746897	-0.00412273	0.0224335	-7.08782e-05	-0.0198055	-0.00530016	-0.00492164	0.0122937	-0.00542426	-0.00651526	-0.00433732	-0.0109243	0.0205333	-0.00973666	-0.0220328	0.00227842	-0.00270287	-0.0114715	0.000796946	0.0181151	0.00984921	-0.00320569	-0.00256591	0.0173387	-0.00523991	-0.00372359	0.0117345	0.0176284	-0.0150247	-0.00109195	-0.00376868	0.0174175	-0.000568743	0.00336123	-0.00744069	0.0103535	-0.00272958	-0.00251423
b0534	-0.00155481	0.00372568	0.00118348	-0.00422113	-0.0181335	-0.0118936	0.0139606	0.0166314	0.0130443	0.0123867	-0.0116604	0.013635	0.0124161	0.0194806	0.0182234	0.017923	0.00441897	-0.000411457	-0.00134674	0.0362991	0.0125218	0.00263784	0.0243687	0.00905229	-0.00781369	0.0177032	0.00878991	-0.00846419	-0.012836	-0.00438198	0.0493293	-0.0113869	0.00407475	-0.0104213	0.0117126	0.0214454	0.00105554	0.00182872	-0.00311875	-0.0165081	-0.00307313	-0.0236914	-0.0139972	0.0044211	-0.00339476	0.0355792	0.0141249	-0.0256948	0.00147129
b0535	0.000162501	-0.0225727	0.00346611	-0.0209576	-0.00327858	0.000991682	0.0191827	-0.0176854	-0.0179417	0.0142499	0.00047808	0.00992398	0.00146412	-0.00705007	0.00178371	0.0327624	-0.00609209	-0.0184534	0.0027837	-0.0066379	-0.00961775	0.0177517	-0.00472067	-0.000218607	-0.00418495	0.014449	0.00243313	0.0106738	0.00128541	0.00352473	0.0139235	0.00543779	-0.00567061	-0.0158516	-0.026171	-0.0060711	-0.0255513	-0.000448134	-0.0179882	-0.00582819	-0.0170728	-0.0282033	-0.0560198	0.00951588	-0.00446147	-0.0167227	-0.00405144	-0.0111366	-0.0345011
b0537	-0.00283311	0.00306696	-0.00507778	-0.00795	-0.00542929	0.00702036	-0.0045523	0.00357179	-0.0164024	0.017153	-0.00597822	-0.000236962	0.00287958	-0.00349389	-0.00542157	-0.000738466	-0.00358005	-0.00251534	-0.00401144	-0.00469416	0.0110643	-0.00684346	0.00292199	-0.000494475	7.83779e-05	-0.00233414	0.003044	0.00277125	-0.00294647	-2.78442e-05	-0.00678738	-0.00547033	0.00461059	-0.00541475	0.00215732	-0.0273258	0.00069019	-0.00296838	0.00297074	-0.00611253	-0.00236549	-0.00833111	-0.0020812	-0.00221802	-0.00188018	-0.00224916	0.00133409	0.00381927	0.00156337
b0539	-0.0106051	0.020982	-0.014412	0.00624148	-0.00322607	0.0251351	-0.00260977	-0.0111975	0.00804144	0.00696986	-0.0192323	0.0156884	-0.023794	0.00794687	-0.0257947	0.00611773	-0.00763763	-0.0158615	-0.00136377	0.00634883	-0.0187199	-0.00818016	0.00588584	-0.00728713	-0.00858615	-0.0320091	0.0238297	0.00784202	-0.0092874	-0.0116093	0.0114738	0.00732999	-0.0306663	-0.0183282	0.00606177	0.00107533	-0.0109253	0.00340809	0.00737754	0.010031	-0.0263392	0.0146088	-0.029097	-0.0455361	0.00862597	-0.0209892	-0.0149915	-0.00279576	0.0193366
b0542	0.00450557	0.00216275	-0.00409916	-0.0012511	-0.000402866	-0.000817794	-0.00427546	-0.00237062	0.0109387	-0.0174621	-0.00322577	0.00557158	0.00469007	0.0204866	-0.00162231	0.00551296	-0.00130852	-0.00682783	-0.00895209	-0.00449369	0.00355472	0.00272846	0.0117619	8.56856e-05	-0.0015274	-0.00663789	-0.00296727	0.00608704	0.001065	7.76731e-05	0.002075	0.00863886	0.00332254	0.00175664	0.00631915	0.019853	0.00233185	0.0108286	-0.00581362	-0.00365327	-0.00500536	0.000514952	-0.00537825	-0.00992856	-0.00293395	0.000479078	-0.000486949	0.00019726	-0.0133553
b0543	-0.00819725	0.00443667	0.0302348	0.00411785	0.00607837	-0.0180233	0.0164377	-0.0193661	0.0186204	0.0231292	-0.000561392	-0.0138132	0.0120042	-0.0195864	-0.0120872	-0.00433627	-0.00354134	-0.00587263	-0.00076961	0.014027	-0.0116643	-0.01245	0.00134356	0.0239639	-0.0104103	0.00125082	0.00669266	-0.0143195	-0.0020613	-0.0225687	0.0298552	-0.0146148	-0.013048	-0.00304294	-0.00967392	-0.0238116	0.0140135	-0.0265242	0.0271695	0.0168186	0.00439909	0.00920346	-0.0441092	0.0045542	-0.00247503	0.019563	-0.00598382	0.020955	-0.000155276
b0544	-0.00456282	0.00582841	0.00237585	-0.026275	-0.0326065	0.00088138	-0.00863707	0.00906738	-0.00775095	0.00685667	-0.00666445	-0.000284645	0.0149763	0.0141461	-0.00324759	0.00786293	0.00414092	0.0101736	-0.0044211	-0.00710812	0.0122583	-0.00330389	0.00185731	0.00194246	-0.00932606	-0.0078098	0.00223222	0.00555467	-0.0132338	0.0116884	-0.00182756	-0.0145805	-0.026061	0.000668373	0.00988893	-0.010559	0.0127216	0.0145353	-0.00146764	0.00826923	-0.00462416	-0.00296917	0.00730613	-0.0254205	-0.012412	0.0155674	0.008535	-0.021225	-0.0236048
b0545	-0.00559855	-0.00719097	0.018103	-0.0121551	-0.020732	-0.00389263	0.00670529	0.00792924	0.0134424	0.0143049	0.00515675	0.00751919	-0.0166428	0.00103716	-0.000929991	0.00384051	-0.0209688	0.0194628	0.0149025	-0.00903346	0.00331594	-0.0269685	0.00284509	0.00941704	0.00784553	-0.0132468	-0.000536434	0.000675375	-0.0239497	0.0166565	-0.00722635	-0.0296954	0.0108829	0.0225367	-0.00740323	0.00868409	-0.0078166	-6.9301e-05	0.000359189	-0.0168022	0.011893	-0.0430879	-0.00345818	-0.00816264	-0.0205322	-0.00434446	-0.0233155	-0.00543905	-0.00584882
b0546	0.0020908	-0.00246757	0.0150996	0.00203077	-0.00245418	0.00514334	-0.00644151	0.00794699	-0.0230801	0.00512588	-0.00349396	0.002157	-0.00117683	-0.000230429	-0.00815552	-0.00149728	-0.011775	0.00153896	0.0143648	-0.00491531	0.00495536	-0.00518219	-0.00371585	0.00159684	0.00980371	-0.0152532	-0.0105619	-0.002038	0.00391051	-0.0034432	-0.0205526	0.00284087	-0.00673369	0.00161774	-0.0123472	-0.013517	-0.0164302	0.00376705	-0.000517626	0.00393693	-0.0035903	-0.00759434	0.00234105	-0.00534549	-0.00252273	0.0162285	-0.000839822	-0.00268091	0.0138857
b0547	-0.0058417	-0.0121848	-0.0231778	0.00108966	-0.000228354	-0.0133867	-0.00979234	0.0066855	0.00489554	-0.0254001	-0.0123497	0.00479304	-0.0143399	0.00187386	0.00605956	0.00583598	0.00427727	-0.00269863	0.00135394	-0.0263532	0.0300902	0.00290772	0.00873064	0.0121921	-0.0171627	-0.0179948	-0.00120002	-0.00449657	0.0181229	-0.0183713	-0.0100284	-0.0016367	-0.0243169	0.00286039	-0.00496942	-0.0357865	0.00979206	0.0144093	-0.0220183	-0.00438459	0.00955424	0.0138994	0.0499526	-0.01777	-0.00874995	0.0144272	0.0013338	0.000781246	0.0338747
b0548	0.00751315	0.00887977	0.019202	0.0105721	-0.00259583	0.000484858	0.00111049	0.0110775	0.0114626	-0.0123478	-0.0103802	0.0015647	0.00525044	-0.0230102	-0.00460784	-0.000773523	-0.000377393	0.0102938	-0.00768914	-0.0194919	-0.00120943	0.00288513	-0.00949503	0.00550276	-0.00306409	0.00570791	0.00165136	0.0136757	0.00787452	-0.00207717	0.00114232	-0.010558	0.0151249	-0.00827237	-0.000669028	0.0099601	-0.00350362	-0.0118082	-0.00653837	0.00937141	-0.00511629	-0.00118582	0.000690565	-0.0142303	0.000551244	-0.0156321	0.00180821	-0.0098676	-0.00429926
b0549	-0.0103303	0.00563252	0.0299414	-0.00728491	0.000135568	-0.00754805	-0.00848653	0.00502588	-0.0146694	-0.0328257	0.00344253	-0.00551048	0.00568226	0.0191725	0.025578	-0.0852082	-0.000357897	0.00262263	-0.00154608	0.011603	-0.0020125	0.00185509	-0.0324309	0.0121278	0.00457574	0.00157006	0.0104271	0.0184217	-0.00407577	-0.0155308	0.000885412	-0.00393196	0.0112609	-0.0017805	-0.0059778	-0.00724242	0.00294954	-0.00219108	-0.000671814	-0.00885677	0.00111572	-0.00844457	0.0240523	-0.0347597	-0.00852573	-0.0104959	-0.000474945	-0.0266241	-0.00441927
b0551	0.00131064	0.00771511	-0.00175355	0.00249616	0.00158439	-0.0100952	0.0225749	0.0307624	-0.000873034	0.0398521	-0.0210997	0.0111795	0.0282747	0.0351532	0.0171334	0.0391093	-0.00119538	-0.0156709	0.0166992	-0.027799	-0.0317184	-0.01078	0.00707674	0.0255992	-0.0190399	0.0075324	-0.00705357	0.0219921	-0.0241433	0.0130131	-0.00328366	-0.0222641	0.00424624	0.00482964	0.00559761	-0.00100934	-0.0170191	0.0140613	-0.00435288	-0.0018357	-0.0038077	0.00280592	0.0176734	-0.00968039	-0.00277564	-0.0138991	0.00379144	0.0144414	-0.00989377
b0553	-0.00353246	0.00447632	-0.0114101	-0.0220112	0.00846902	0.000248833	-0.0325252	0.0722283	0.0195247	0.0293318	0.00750006	0.00666102	-0.00538118	-0.00816951	-0.00708609	-0.00548151	-0.000223637	0.0222811	-0.0118343	0.00464517	0.0170401	0.00507084	0.0126765	0.0113491	0.0102393	-0.000168432	-0.00735659	0.125159	-0.0152323	0.00306003	0.00628942	0.00122926	0.00495691	-0.000660837	0.00362465	0.000743694	-0.00954551	-0.0180898	0.032955	-0.0061527	0.0166343	-0.00150773	-0.00552443	0.00844402	-0.0080165	0.0188949	-0.00858973	0.00836467	-0.0078577
b0554	-0.0157126	0.00581256	0.0160771	0.00473626	0.00689745	-0.0521967	0.0247324	0.00869918	0.0103981	0.00411313	0.00582102	0.0112731	-0.0399735	0.0449899	0.0126479	-0.0350442	-0.0218659	-0.0069562	0.0227417	-0.0188301	-0.0027007	-0.0175526	0.017273	-0.0406642	-0.0108759	-0.0594448	0.00136793	-0.000500031	0.0342657	0.0155927	-0.00209386	-0.0163045	-0.037373	0.00636103	-0.0313231	0.00997062	0.000291715	-0.00815756	-0.00364808	-0.0237851	0.0480668	0.0158825	0.000462618	0.00434381	0.0014337	-0.0123928	-0.00580334	0.00955323	-0.013073
b0555	0.00666842	-0.0176913	0.00570399	0.00422766	0.0105599	-0.0122868	0.00814147	0.0356743	0.00168449	0.0226259	0.00351889	0.00571149	-0.00464746	0.00734457	0.00731257	-0.000679612	0.00758912	-0.0090752	-0.0128818	0.0145003	-0.000264651	-9.59138e-05	0.00473232	-0.0342181	-0.00436955	0.00573562	-0.00661133	0.0231686	0.0108499	-0.00703532	-0.0176716	-0.0070629	0.0137401	-0.0112272	-0.00391931	-0.0236241	-0.00085428	-0.00138854	0.0151723	-0.0109208	-9.41261e-06	0.00802398	0.0345886	-0.029011	-0.000655097	0.0129363	-0.00706423	-0.00829777	-0.00102479
b0556	0.0102349	0.00693957	0.00254905	0.00541918	-0.0364944	0.00652534	0.00227626	0.0213115	-0.00582417	0.00243113	-0.00178049	-0.0119971	-0.00997608	-0.0134867	0.00279074	0.00752798	0.00303727	0.020656	-0.00393476	-0.00236392	0.00128883	0.0291475	-0.0183111	-0.001259	0.00471999	0.0141403	-0.0112448	0.00946563	0.0177509	0.019495	-0.00546947	-0.00221332	-0.00566567	-0.00156193	0.00797014	0.0240375	-0.0455805	0.0133096	0.00157474	-0.0001128	-0.0139545	0.0131124	0.0117787	0.00619578	-0.0136468	0.028113	0.0272787	-0.00141078	0.00661087
b0558	0.00378664	0.00779854	0.00599874	-0.00427618	0.00156525	-0.0149812	0.0096699	0.00244471	0.00395487	-0.00360951	0.00824194	-0.00734562	0.0114225	0.0354889	0.0167251	0.0166998	-0.00388936	-0.00636642	-0.000714465	-0.02107	-0.0067901	0.000919084	-0.00711284	0.00189721	-0.00939048	0.0157692	-0.0106169	-0.0153153	0.013141	0.01194	0.0204434	0.00328566	-0.0346194	0.0230624	0.0137997	0.00452499	-0.00994369	-0.016491	0.00868807	0.0221486	0.0102997	-0.0148226	-0.0134553	-0.0211979	-0.00652584	-0.00732501	-0.00410968	-0.0156422	0.00234856
b0559	-0.00173044	-0.0155304	0.00319252	-0.00130944	-0.00454195	0.031882	-0.0226921	0.0270884	0.00705923	0.0139791	0.00887856	-0.00496831	-0.0197156	-0.0376478	-0.0022515	-0.0434039	-0.00209813	0.0227873	0.00216353	0.00192962	0.00713824	0.0109859	-0.00905241	0.00119932	0.00349164	0.0397307	0.00512753	-0.017896	0.0146053	-0.0197316	0.00278644	-0.00382033	0.000759357	-0.00763956	-0.00274545	0.0119046	0.0266442	-0.023216	0.00830147	0.0111517	0.00659223	-0.0025592	0.00860981	-0.00151961	0.00678553	-0.00807219	-0.0145745	-0.00322945	-0.00579703
b0561	0.00110348	0.0192633	-0.00740639	0.0125434	-0.0161904	0.0156789	0.0139139	0.0109284	0.00110668	0.00873444	-0.0146801	-0.0033173	-0.00787865	-0.0383	-0.0286739	0.0177548	-0.0047163	0.0122617	-0.00408984	-0.00152271	0.0194069	-0.00215721	0.0032309	0.0295796	0.00199755	-0.00718637	-0.00702052	-0.0229986	0.0020312	-4.80263e-05	0.0414965	0.00743701	-0.000659309	-0.00439153	0.021659	-0.00719255	-0.0123823	-0.0175304	0.00420299	-0.0106574	0.00213056	-0.00783088	0.00768483	-0.03307	0.00202223	0.00727958	-0.0043754	-0.0115593	0.0191535
b0562	0.000909763	0.000370696	-0.00074055	0.000631752	-0.00249015	-0.00151033	-0.00179443	0.000759552	0.00999282	-0.0066714	0.000551254	0.00128612	0.00156418	0.00180323	-0.000153031	-0.00244269	-0.00112487	0.000261639	1.39447e-05	-0.0010698	-0.000608859	-0.000380227	-0.0011994	-8.95019e-05	0.00143233	-0.00188905	0.00076328	0.00197091	0.00142534	-0.00188094	0.00251357	0.000518718	0.00373945	-0.000505838	0.00183201	0.00633893	0.00297045	0.000676397	-0.00276899	-0.000557704	0.000467724	0.000591226	-0.00111688	0.000765843	-0.00183994	-0.00152839	-0.00234902	0.000911582	-0.000260281
b0563	-0.0148798	-0.00311731	0.0214313	0.00931699	-0.00611907	0.00261387	-0.0501859	-0.0597908	0.0368956	0.0223334	-0.0306633	0.00233193	0.0536115	-0.0116067	0.00964091	-0.0836758	0.00301345	0.0133169	-0.017395	-0.00395896	-0.0248757	-0.0112151	0.0131612	-0.00168164	-0.0043767	-0.00710993	-0.00754838	0.00750326	-0.0337107	0.0153026	-0.000545244	0.00106753	0.0154643	-0.0256183	-0.00774214	0.0061536	-0.0271584	-0.0128732	0.0170796	0.0100908	0.0203738	-0.0418542	0.0136991	0.00240157	-0.012581	-0.0166229	0.0291028	0.00843794	-0.0094523
b0564	-0.00743275	0.00380643	-0.00636843	-0.000706849	0.00611609	-0.00526697	0.00552537	-0.0172684	-0.0159371	0.0370915	0.0144196	-0.00253009	-0.0079045	-0.0262725	-0.00327913	-0.00447381	0.000360927	-0.00782382	-0.00648332	0.0304422	0.0139546	-0.00144437	0.00760317	-0.00479906	-0.00725937	-0.00841144	-0.0164133	-0.00254558	-0.0134388	0.0105628	0.0223846	0.0184326	-0.0164319	0.00399049	0.00320152	-0.0508568	-0.0238598	-0.0596861	-0.0278578	0.000141615	-0.00378042	0.00808722	-0.000758283	0.000392778	-0.00462288	0.000675755	-0.00755626	0.00665109	0.00778922
b0565	-0.00320332	0.0140748	-0.0139053	-0.00105124	0.0100983	0.00602768	-0.00556084	0.00192443	0.0103901	-0.00517451	0.0108122	0.00740298	0.00173212	-0.0177579	0.00768128	0.0040401	0.00935517	0.0137986	-0.00861114	0.0108964	0.00724312	-6.00471e-05	0.016773	0.00409269	-0.033046	0.00246987	0.000376544	-0.00187302	-0.00506941	0.0211033	-0.0111088	0.0138445	0.0153408	-0.00524826	0.0169846	0.00617973	0.011481	0.0124937	0.0154355	0.00410924	-0.000996789	0.0160357	-0.0137274	0.0160117	0.00250177	-0.0139007	-0.00933549	-0.00438326	0.00581967
b0566	-0.00897529	-0.00137398	-0.00467187	-0.0170544	0.00951508	0.00649642	0.00528812	0.00268469	-0.0101341	0.0209589	-0.0148866	-0.00855875	-0.0103552	-0.0223402	0.00542032	-0.0063212	-0.0043923	-0.00996766	0.0073759	-0.012346	-0.00186318	-0.0114084	-0.000246728	0.00117082	-0.0133999	-0.00450037	-0.0130053	0.000964506	0.00734796	0.00323801	-0.00685665	-0.00480272	0.00178357	0.00365484	-0.00993585	-0.00341228	-0.00188236	-0.0116247	0.0150971	0.000178549	0.00635686	-0.000860074	-0.00835607	-0.0108628	0.00496452	-0.00149409	-0.00306059	-0.0033752	0.00733439
b0568	-0.00413395	0.00292297	-1.53954e-05	0.00361499	-0.000924964	0.000517134	-0.00368729	0.000500751	0.00455482	0.00769508	0.00744884	-0.00649516	0.00221056	0.00612705	-0.00529472	0.00388775	-0.00720865	-0.00335312	0.00368545	-0.0046533	0.00184135	-0.0107022	0.00608998	-0.0070505	-0.000562281	-0.00412021	-0.00189389	-0.018875	0.00645783	0.00685769	-0.00479191	-0.00474716	0.00214631	-0.00293171	0.00954885	0.00297459	-0.000233962	0.00148998	0.00659488	-0.00048829	-0.00196131	0.00793919	-0.00266312	-0.00325573	-0.00115263	0.00239307	0.00976451	0.022221	-0.00464437
b0569	-0.00384214	-0.00297856	-0.00458222	-0.00256828	0.00752951	0.00885944	0.0141672	-0.00850914	-0.00137457	0.00121289	-0.00322454	-0.0069468	0.00217881	-0.00722187	-0.0157133	0.00226875	-0.00306431	-0.00243416	0.000248969	-0.0147978	-0.00716116	-0.00484381	-0.00846548	-0.00919919	0.0040785	-0.000863504	0.00686676	-0.00895136	0.0169885	-0.00394854	-0.00131433	-0.0034871	0.000730674	0.00158389	0.00319963	0.0113612	-0.013287	-0.00782806	0.00945747	-0.0113015	-0.00392322	0.00183182	0.00415107	0.00963422	0.00104254	-0.00793094	0.00281647	0.0180539	-0.00229789
b0570	0.00132509	-0.0156361	-0.00107106	-0.0179893	0.00118217	0.0115442	0.00032358	0.0130744	0.00609108	-0.0128129	0.00730039	-0.000222878	-0.00511283	0.0029635	-0.000526772	0.00449843	-0.00331052	-0.0168098	-0.00152442	0.0139395	-0.00925533	0.00452383	-0.0144708	0.00694702	0.00887121	-0.00328705	-0.000899633	-0.0025819	-0.0125049	-0.00529819	0.000929366	0.0121517	-0.00563158	-0.00615859	0.006058	-0.0203211	-0.0105837	-0.00374458	-0.0153668	-0.00145251	0.00378017	-0.00246462	0.00765252	-0.00765726	0.000671011	0.000876997	-0.00820867	-0.0114826	0.00909233
b0571	-0.00155451	-0.0111351	-0.00953745	-0.0218595	0.00364193	0.0205551	0.00614814	0.0132243	0.0120784	-0.00159501	0.0132113	0.00353652	-0.00636858	0.0102913	-0.000860125	-0.0191869	-0.00553089	-0.00812356	0.000702574	0.0103933	-0.00708506	-0.000759021	-0.0224353	0.0102966	0.00835662	-0.0176339	0.010102	0.0022133	-0.0228746	-0.00704353	-0.00494512	0.0200892	0.0113979	-0.00622156	-0.00293827	-0.0139434	-0.006545	-0.00567485	-0.0196836	0.00687775	0.0022249	-0.00726303	-0.00442362	-0.0171926	-0.00204847	-0.000728932	-0.00529186	-0.0208664	-0.00122662
b0572	0.00701837	0.00685549	0.0130948	0.000724925	0.00610027	-0.0188173	-0.0237127	-0.0347398	-0.00172125	-0.0124282	-0.0208682	0.00605489	-0.0100006	0.0177457	-0.0452956	0.00714402	-0.00623054	0.00862149	0.00367839	-0.00466727	0.00215505	0.0130897	-0.0336605	-0.00739207	-0.00627326	0.00926312	0.013964	0.000685025	-0.00322028	0.010772	0.00472571	0.000442467	0.0244081	0.0112357	-0.00712062	-0.00280426	-0.0128996	-0.00745362	0.0100317	0.0193697	0.00372034	0.0142144	0.00137636	0.00164293	-0.00420786	-0.0193397	0.00983283	-0.00618749	-0.00720659
b0573	-0.0378449	0.0111511	-0.00018717	0.00765892	0.0168472	0.00615832	-0.012293	-0.0168184	-0.0150096	0.00878019	0.0051591	0.0141103	-0.00112038	-0.00517704	0.0201518	0.0171252	0.00471866	0.00353247	-0.0167768	0.00388394	0.00118029	0.00595661	0.00763464	-0.00683548	0.0030409	-0.0024048	-0.0145081	-0.00218709	0.00204995	-0.00741791	-0.00686403	-0.0144135	0.00397968	0.00437494	-0.0144995	-0.00681274	0.0132356	0.00552942	0.00738471	-0.00526374	0.00176763	-0.00982573	0.00677953	-0.00835561	-0.0112926	0.000659697	-0.0148337	-0.00772489	-0.0101824
b0574	-0.030895	0.00640571	-0.0126158	-0.00645652	0.000857286	0.00647977	0.0115589	0.00562273	-0.000361401	0.013577	0.00775595	0.0125391	0.00187619	-0.00570723	0.00635474	0.00864269	0.00279556	-0.010938	-0.00409535	-0.00623462	0.0199865	-0.00504346	0.00666062	0.00150077	-0.00267474	-0.00878922	-0.00861372	-0.00662722	-0.00904794	0.00157201	-0.004767	0.004298	-0.0150127	-0.00308626	0.00172069	0.00838271	0.0108129	0.00674511	-0.00303657	-0.0136404	0.00580637	-0.00641498	-0.0154804	0.00348291	-0.00247586	0.00761786	-0.00603495	-0.00226872	-0.0131748
b0575	-0.0215392	-0.00677507	-0.0132326	0.000896453	-0.00709472	0.0114445	0.0221564	-0.000271145	-0.0149794	0.00729503	-0.00162623	0.00287636	0.00268796	-0.0104949	0.0166237	-0.0168551	0.00460595	0.00498454	0.00379091	-0.00726795	0.00208918	-0.0193448	0.0137709	-0.00156162	-0.00458861	0.00504751	-0.00990618	0.000398607	-0.00610281	0.00468992	0.00535826	-0.0105496	-0.0305571	-0.000946615	0.00868758	-0.00276971	-0.000615068	0.000275825	-0.0106431	-0.012622	0.011338	-0.00927533	-0.0126741	0.00476184	-0.0101904	0.0100012	-0.0193167	0.00851901	0.0135334
b0576	-0.0106628	-0.00940876	-0.00215	0.002993	-0.00810465	0.0117673	0.00216757	0.0203693	-0.00894176	0.0173069	-0.0098609	0.00114215	-0.00516691	0.0133398	-0.0134692	-0.0201923	-0.00822561	0.00937531	0.000501446	-0.00489396	-0.0149602	-0.00125747	0.0162194	0.00568035	-0.00821499	0.00289558	-0.00359467	0.000388995	0.00479297	-0.00330893	0.000218727	-0.0295238	0.0069562	-0.00582868	0.00431471	-0.00806855	0.00165201	0.00750315	-0.000485814	-0.00755237	0.00603802	0.0114689	-0.0135663	0.011357	0.00743448	-0.00577593	-0.0260772	0.00144805	0.00680483
b0577	-0.00368678	0.00295963	0.0179956	-0.0129349	-0.000402483	-0.00374658	0.00119767	0.00613678	0.0052926	-0.00673677	-0.00278867	-0.00292036	-0.00780702	-0.00653636	0.00849069	0.00897175	-0.00178295	-0.0065437	-0.00824335	-0.00520901	-0.000249095	-0.00656407	0.0121073	-0.00133076	0.0118882	0.00306322	-0.00227483	0.000232975	-0.00799231	-0.00685721	-0.00301458	-0.00720603	0.00772993	0.00180741	0.0048053	0.0251635	0.00694241	0.00895592	-0.00377026	-0.00819279	-0.00379542	-0.0145561	-0.0069299	-1.44403e-05	-0.00496349	-0.00463265	-0.00890758	0.011575	-0.00344052
b0578	-0.000139858	0.00867163	-0.0154672	-0.0113379	0.00370933	-0.00450622	0.00174773	-0.00434764	0.0168252	0.00214042	-0.00161626	-0.00246896	0.00319654	-0.00829495	0.0465102	-0.00176043	-0.00224634	-0.00266057	-0.00500247	0.00173029	-0.00157646	-0.00464086	0.00488429	-0.00796904	0.000157459	0.0047268	-0.00662669	0.00955676	-0.00416327	0.00335902	-0.00215009	-0.00851708	-0.000211723	0.00255186	0.001689	-0.0250884	0.00482275	-0.010636	-0.00288527	-0.000949105	-0.00897669	0.00699374	-0.00286343	0.000455169	-0.00236154	-0.00197657	-0.010212	-0.000770158	-0.011038
b0579	0.000269619	-0.00476908	-0.00382669	0.00125118	0.00148811	0.0152814	0.00496538	0.000590667	0.000334035	0.0134977	-0.0151867	-0.00379988	0.00295624	0.0022584	-0.0144824	-0.00279906	0.00270625	0.00349	-0.0115242	-0.00124862	-0.0109206	0.0183704	0.00325543	-0.00519874	0.00357252	-0.0035326	-0.00156162	0.00868812	-0.00703403	0.00643839	-0.00380973	-0.0225188	-0.00408811	-0.00484291	0.00412242	-0.0159497	-0.012098	0.00280062	-0.010208	-0.00960453	-0.00239394	0.00338105	-0.00343521	0.0145761	0.00319097	-0.0109423	-0.000996967	-0.00669289	0.00212165
b0580	0.0201567	-0.0347925	-0.00223268	0.00827418	-0.0232957	0.0278027	0.014718	-0.0222979	0.0155185	-0.00454298	-0.0234763	-0.00341468	-0.00269365	-0.00521836	0.01349	0.012148	-0.0044457	-0.0125578	0.00871963	-0.00813192	0.00881283	0.0275208	0.0149046	0.0573688	0.00996448	0.00595171	-0.00241514	0.0188654	0.00283859	0.0224263	-0.00844368	-0.010262	0.0454156	0.00733576	-0.0242306	0.0206086	-0.019685	0.0338199	-0.0476704	0.00199118	-0.0294023	0.0181839	-0.00431044	0.0484256	-0.00406373	0.0145701	0.00096214	0.00778598	0.00183003
b0581	-0.00133317	0.00100939	-0.00895672	-0.00930998	-0.000959632	0.000736119	-0.00059523	0.008471	-0.0122504	-0.00348236	0.00653566	-0.00695294	0.00324674	-0.00180299	-0.00163522	0.00111297	-0.00260854	-0.00732378	-0.0125239	0.00665467	-0.00517947	0.0120535	0.00649562	-0.00335741	-0.0010546	0.0151761	0.00235054	0.00642594	-0.00801193	0.00972745	0.00641349	-0.00536467	0.00553442	0.00139986	-0.00378548	-0.00740393	-0.00304233	-0.00661535	0.00786592	0.000764525	0.0015657	0.00645912	0.0123911	-0.00594214	-0.00952658	-0.0490586	0.00603278	0.00231566	0.00852714
b0583	-0.0027848	0.00551238	-0.00206955	0.00672458	0.00761443	-0.0114081	0.00643113	0.0269092	0.0137742	0.0034828	0.00744686	-0.0113042	0.0167248	-0.015877	-0.0144526	-0.0209397	0.181677	0.00474824	0.0177115	-0.0197003	-0.0140841	-0.0179421	-0.00645092	-0.0379488	-0.00941808	-0.0286861	0.0128177	0.00518288	-0.00336834	0.00978717	-0.00754889	0.00868895	-0.0115601	-0.00467691	-0.0227566	-0.031363	-0.00247828	0.00620343	0.0116446	-0.000978721	0.00574338	-0.0211712	0.0247574	0.00213089	-0.0104573	-0.00534609	-0.00303379	-0.00343703	-0.0253403
b0584	-0.00305774	0.0111187	-0.0118389	0.00465682	0.00563872	-0.00202825	0.00491513	0.00812585	0.00822698	0.0183006	0.018777	0.000507188	0.0135703	0.00475282	-0.0162825	0.00217376	0.253445	0.000741453	0.00361626	0.0128248	0.024507	-0.0158316	0.00876362	0.00119817	-0.00833723	-0.00957523	0.00541556	-0.00846913	-0.00455352	-0.000339866	-0.0187651	0.0270336	0.00189484	-0.00889689	0.00658821	-0.0183039	-0.0151688	-0.00162699	0.00437875	-0.00887662	-0.00263128	0.0176343	-0.00264568	0.0150807	-0.00466436	-0.000939168	-0.00576105	-0.0197919	0.010179
b0585	0.00146187	0.0170715	0.00609597	-0.0085026	-0.0167942	-0.00988128	-0.017467	0.00534917	0.000492982	-0.0106171	0.0173076	-0.00303081	-0.00776637	-0.0113969	-0.00613105	-0.0117017	0.201168	0.00445037	-0.00844323	0.0128769	0.000552353	0.00321748	-0.0265589	0.00820935	-0.00263395	0.0136376	0.00274029	-0.0195432	0.00322108	0.00843735	0.0012021	0.000191806	0.00265211	-0.00741413	-0.00747033	0.00200771	-0.000241549	0.00328698	-0.0241837	0.00331913	-0.00981849	-0.0106909	0.0282061	-0.00603755	-0.00712435	0.0122929	-0.00539318	0.0056512	0.00815899
b0586	0.00931111	-0.0112864	-0.010931	0.000375175	-0.0216291	-0.0124158	0.000254011	-0.0111146	-0.00811738	-0.00226016	-0.000484589	0.00582797	0.00204014	-0.00766366	-0.0079879	-0.008964	0.214189	0.00708818	0.00583625	0.0286391	0.0215469	0.00358381	0.0158839	0.000545106	0.0104533	-0.0178581	-0.00884193	0.00380195	-0.00620298	-0.00950791	-0.0125689	-0.0103572	-0.0337537	-0.0034117	-0.024647	-0.0014711	0.00129923	-0.00967592	-0.0142338	-0.015417	-0.00289846	0.00642955	-0.00593855	0.00465187	0.00740844	-0.0146871	-0.00705139	-0.00301307	0.0304124
b0587	0.00772615	0.00118542	0.0114636	6.5351e-05	-2.45047e-06	0.0125429	0.0172923	0.0148142	0.00955645	0.0165422	-0.00781798	-0.00842434	-0.00622058	-0.00855196	-0.0194345	-0.0405812	0.0743515	0.022701	-0.0162341	-0.0135972	-0.00581331	0.00915413	-0.00380454	-0.0164414	-0.00959509	-0.0764691	0.00362906	0.00415787	-0.0175928	-0.00231026	0.0284696	-0.00883057	-0.000459022	0.00380189	0.0148072	-0.0319417	-0.0113479	-0.00666442	0.024733	-0.00804923	0.0129691	0.00862237	-0.0139769	0.00774307	-0.00395774	0.00534185	0.0090193	-0.0167585	-0.00824323
b0588	0.0010114	-0.0111582	0.00287254	-0.00631449	0.0130656	-0.0101776	-0.00192449	0.0091478	-0.00512911	-0.00216831	-0.00470799	0.00331024	-0.00289145	-0.000165587	0.000657659	0.000495164	0.103802	0.00945187	0.00669162	0.0212202	0.0083773	-0.00854896	0.00193839	0.0104619	0.00566734	0.013469	0.00595985	-0.00159539	-0.0101545	-0.00159373	-0.0106963	-0.00966914	-0.00717434	-0.00534258	-0.00754441	0.000409239	0.0100283	0.00263521	0.00747951	0.00208692	-0.00193179	0.00633421	-0.000699843	-0.0173377	-0.00110026	-0.00823313	-0.00808111	0.00580974	0.0159764
b0589	-0.00258486	0.00126656	0.014172	-0.0107851	0.00269314	0.0108616	-0.0158242	0.000883691	-0.00648815	-0.0167846	0.00859651	-0.00303677	0.00365619	0.0159958	0.00327366	-0.00589331	0.10006	0.00684384	0.0174014	0.0112622	0.00606519	0.0283991	-0.000131785	0.00797515	-0.00849782	0.0173737	0.00637412	-0.0187086	-0.000887938	0.00408603	0.000900444	-0.00194371	-0.0220727	0.000960448	-0.00929225	0.0126121	-0.00250249	0.00887499	0.00945217	0.00506945	-0.00515468	0.00265201	-0.00122391	-0.0150854	0.00208054	-0.00453344	-0.00785723	0.0132013	-0.0153811
b0590	-0.000781482	0.0110499	-0.0020477	0.00378682	0.0101309	0.00520416	-0.0151016	-0.00449632	0.00582153	-0.00909591	0.00946637	-0.00737325	-0.00429768	0.0176868	0.00346012	0.0346141	0.0904094	0.00722641	0.00439487	-0.00895059	-0.00123276	0.013949	0.0016429	0.00577639	-0.0123334	0.0224665	0.00609565	-0.0217862	0.00250253	0.00247665	0.00540669	-0.00265123	-0.00767305	-0.00349534	-0.00134962	0.0130414	0.00042895	0.0181473	-0.0061953	0.00598115	-0.00697082	-0.00942429	0.0141871	-0.0081407	-0.00214797	0.00271902	-0.0141881	-0.00656644	-0.0113569
b0591	0.000904117	0.0141507	-0.0129492	-0.0193817	-0.00379452	0.00660377	-0.002096	0.00601645	0.0049774	-0.00481144	0.0146495	0.00811775	-0.00846875	0.00657395	0.00593169	0.0133535	0.112902	0.00717762	0.0102298	0.0072029	-0.00517043	-0.00835899	-0.022039	5.15994e-05	0.00369502	0.0331567	0.000256576	-0.0105742	0.0103502	0.00242763	-0.00763929	-0.00629673	0.0102394	-0.0038877	-0.00070297	-0.012424	0.00551862	0.0159179	0.0139495	0.000875955	-0.0074988	-0.00515222	0.020261	-0.00564308	-0.00494531	-0.00239154	-0.0158225	-0.0108495	0.00421783
b0592	0.0139968	0.00386605	0.00921569	-0.00727956	-0.00267847	-0.00218867	0.00459821	0.000103349	0.0143716	-0.00678039	0.00878655	-0.00386753	-0.000745055	-0.0114074	-0.00579525	0.00465633	0.0853834	-0.0173528	-0.00538298	0.00485578	-0.00358081	-0.00539154	-0.00717409	-0.00280693	0.00488667	-0.0148963	-0.000184342	-0.0037461	0.0071303	0.00644544	-0.00351716	0.0087569	0.0117893	0.00149014	0.00838135	0.00884651	-0.00328209	0.00619314	-0.00325029	-0.00450927	-0.00142227	0.0205273	0.0100751	-0.00664861	0.00436315	-0.00568586	0.0141606	0.000536539	0.00113027
b0593	-0.00259348	-0.10927	0.00790678	-0.03411	-0.0116867	-0.00269803	-0.0363285	-0.00433505	0.0147038	-0.0022867	-0.00465483	0.0368624	-0.0122786	0.0166974	0.0167907	-0.00526355	0.161132	-0.00566359	0.0052536	0.00285216	-0.00567012	0.00381802	-0.00481053	-0.0198255	-0.0142087	0.0540892	0.013246	-0.00522232	0.529051	0.00452556	0.00171089	-0.00986515	0.00414084	0.00243966	-0.000785827	-0.00102442	-0.00276634	-0.00208281	-0.0209866	-0.00563299	0.0120244	-0.0227227	0.0069771	-0.00384767	-0.00356902	0.00375948	0.0017236	0.001978	-0.00460252
b0594	-0.00972164	0.00370945	0.0276266	-0.01629	0.00642565	-0.00298799	-0.0224967	0.0101222	-0.000464844	-0.00455417	-0.00429567	0.0114822	0.00325259	0.00380193	0.0194806	0.0152049	0.169884	-0.0032852	-0.00421973	0.0152946	-0.0100138	0.00669008	0.0168838	-0.00629468	-0.00946575	0.0334153	0.00468116	-0.00155598	0.0432615	0.00811071	0.000583106	-0.0155251	0.00377767	-0.00376575	-0.00473998	0.016524	0.00711431	-0.00440365	-0.0196331	0.0109967	-0.00137881	-0.00901622	0.0150059	-0.0161442	0.00618425	-0.00323835	0.00598639	0.00750503	0.0349203
b0595	-0.00918041	-0.00434274	0.0267235	-0.00211777	0.0030191	-0.00228909	-0.0156682	0.000847551	-0.00117629	0.00649254	-0.0030479	0.00343654	-0.00412066	0.000372552	0.0117479	0.0189343	0.173832	-0.0013698	0.00014392	0.0268553	0.00682159	0.000498001	0.0164816	-0.00562947	-0.00590315	0.00601801	0.0030022	0.00246291	0.00666073	0.00571377	-0.00347486	-0.0104557	-0.028644	-0.00816809	-0.0191779	0.0158114	0.0010252	-0.0375057	-0.0247089	-0.00767706	0.00337206	-0.0103431	-0.00501435	-0.00242744	0.0136066	-0.0181497	-0.00241781	0.00682316	0.0599429
b0596	-0.00638526	0.0112461	0.0120274	-0.00427279	-0.00593995	-0.00533201	-0.00799088	-0.000941741	-0.000588604	0.00752003	-0.00634922	0.000587634	-0.00170769	-0.03496	0.00096527	0.0152225	0.155058	-0.0102127	-0.00292563	0.0150396	-0.00191472	-0.00529738	0.00201315	-0.0104092	-0.00583404	0.00181662	-0.00116294	-0.00311778	0.00785853	-0.00497874	-0.00537529	-0.0132993	-0.0117157	-0.00676635	-0.00920232	0.0151678	0.0053641	-0.0316033	-0.0182242	-0.00560293	-0.00249743	-0.00291331	-0.00160411	-0.000948719	0.00672074	-0.00139572	-0.00655908	0.00332782	0.0604211
b0597	-0.00614274	-0.00184852	0.0173361	0.000939646	2.63054e-05	-0.00879003	-0.0123388	-0.00514291	0.00827321	0.000100092	-0.014769	0.00671438	0.000394662	-0.0208391	-0.00221622	0.00135011	0.144639	-0.0209829	-0.00171172	0.00642053	0.0122789	-0.010145	0.0109609	-0.0203036	-0.0116563	-0.00141359	0.00516602	0.00842397	-0.0037239	-0.00687831	0.000558722	-0.00347412	-0.0040545	0.00234171	-0.00928035	0.0139614	0.000824766	-0.0156316	0.00187075	-0.0069462	0.00253983	0.0101898	0.000702834	-0.00336438	-0.000166813	-0.00452671	-0.000262805	-0.00425406	0.075979
b0598	-0.00129067	-0.00414348	-0.0134711	0.00637701	0.0152085	-0.00139664	0.00959692	0.0160822	0.00374711	0.00388331	0.0210713	0.0105897	-0.0101225	-0.0360658	-0.000895328	0.00735868	0.0147645	0.00167405	-0.0015639	0.00619466	0.0045511	0.00481423	0.00348332	0.0112174	0.00161382	-0.0207844	0.00507757	0.0630016	-0.0150419	0.0154986	-0.00303622	-0.00405721	-0.0108348	-0.000855265	0.00104057	0.0203323	-0.00105872	0.0498571	0.00132844	-0.00449348	0.0224611	0.0113537	-0.0134328	0.00344573	0.00367406	-0.000819962	-0.00155824	0.0132264	-0.00521821
b0599	-0.00308188	-0.0111433	0.0133517	0.00304532	0.00442392	-0.00369149	-8.97376e-06	0.00269347	-0.0105246	-0.0253644	-0.00336478	-0.00297046	0.00948769	-0.00438513	0.00796976	0.000273798	-0.00891826	0.00843896	-0.000598697	0.00318631	0.00371931	0.00564843	0.0103232	-0.00350991	-0.00303194	0.0107308	-0.00424266	-0.00119477	0.00222104	-0.0127264	0.00161184	-0.00337031	0.0131513	-0.00383942	0.00698189	0.0125975	-0.00160049	-0.00689035	0.00282782	-0.00520844	-0.00534279	0.019519	-0.00885719	0.0150907	-0.00444195	-0.0133697	0.0128848	-0.0100942	0.00345518
b0600	-0.00150829	0.000903014	0.00127727	-0.00846356	-0.00865506	-0.000496986	-0.00990498	-0.0114946	-0.00245575	-0.00448753	0.00475422	-0.0120281	-0.00143535	-0.0094709	-0.00592006	-0.00387404	-0.00886257	0.0140214	-0.0119456	-0.00282531	-0.00226526	0.00802361	0.00699454	-0.00346293	0.0106064	0.00759125	-0.00424061	-6.38828e-05	0.0129898	-0.0109388	0.0127979	-0.00796493	-0.00610444	0.00195697	0.00680523	-0.00433507	-0.00303389	-0.0052703	-0.0013337	-0.00683004	-0.00554479	0.0149526	-0.00724226	0.0179328	-0.0079298	0.00377009	0.0145379	-0.00281512	0.00179465
b0601	-0.00438571	0.00136439	-0.0101508	-0.000452209	-0.0111731	0.0165635	0.00220476	-0.00887234	-0.00743161	-0.00654158	0.00594234	0.00151552	-0.0208295	-0.0166093	0.00284313	0.0112385	0.00135114	0.0068475	-0.0142476	-0.00597621	-0.00442068	0.000686941	-0.0188258	-0.0108118	0.00731055	0.00678846	-0.00995204	-0.00622253	-0.005154	0.00135398	0.011857	0.00913053	-0.00432475	0.00141015	0.00306115	-0.00204777	0.013583	-0.00553969	0.00881845	-0.012945	0.0136324	-0.00983355	-0.0238215	0.00974744	-0.00819531	0.00901502	0.00226173	-0.0140458	-0.00136608
b0602	-0.00152797	-0.0080175	0.00352048	-0.00352589	0.0107631	0.00149267	-0.0108384	0.000734181	-0.0139733	-0.0077278	0.00183014	-0.00525567	0.0126775	0.00606949	-0.00632818	-0.00584155	0.00150454	0.00424659	-0.00943795	0.000125281	0.00852949	-0.00555687	-0.00524305	0.00370733	0.000361299	0.00332769	0.00101658	-0.0036737	-0.00104522	-0.000704379	-0.000994955	0.00158808	-0.00644182	0.00820976	-0.00517984	-0.00630615	-0.0130781	-0.010717	-0.00374346	-0.000552414	-0.0100917	-0.00499432	-0.0120839	-0.000729979	0.00367326	-0.0140694	0.010316	-0.0217595	0.0112475
b0603	0.00506417	-0.0197303	-0.0116678	-0.00477684	-0.0212142	0.0130502	-0.0143264	0.0363406	-0.0092293	0.0286172	-3.94179e-05	-0.0082776	0.00182049	-0.025569	0.0325125	0.0123316	0.0102345	0.00835773	-0.0152277	-0.0116003	0.00667077	0.00968414	-0.0154559	0.00189888	-0.00777181	0.00424351	-0.000207964	0.0114307	-0.0206633	0.010952	-8.47308e-05	-0.0357919	-0.0219373	0.00976078	-0.0024861	1.5159e-05	-0.00663934	-0.0169779	-0.0125719	-0.00489423	-0.00555949	-0.0113665	-0.0115468	0.00316828	0.00127155	-0.0129708	0.0192874	-0.00997868	-0.0132463
b0604	-0.00355121	0.0128514	0.00674787	-0.00187325	0.000127585	-0.00787276	0.00339489	0.00656618	-0.00427178	-0.000626822	-0.000973493	0.00582931	-0.00294116	-0.00359429	0.00127128	0.00396183	0.00548164	-0.00817244	0.00651191	-0.0082807	0.00629197	-0.01486	0.00877072	-0.00607858	0.00831703	0.00409999	-0.00139291	-0.015869	-0.00578656	0.000476744	-0.00893747	-0.0179845	0.0122654	-0.00312725	0.00464186	0.0160827	0.00771848	-0.00389056	0.00526652	-0.00347769	0.0140251	0.00828974	-0.0057633	-0.00552921	-0.00274836	-0.000169007	-0.00662079	0.00107955	0.00339918
b0605	0.0144579	-0.000590997	-0.00723123	-0.00550778	5.28475e-05	-0.0136967	-0.00976378	0.00236661	-0.00267699	-0.000500025	-0.00634435	-0.000288319	0.00514011	0.013776	-0.0211814	0.00529743	-0.000550152	-0.0020596	-0.00160225	0.000333909	-0.0200246	0.0149076	-0.00963085	-0.00424809	0.00548241	-0.00657337	0.000537083	0.0216491	-0.00367029	-0.000134911	0.00309806	-0.0023126	0.00099083	0.00243853	0.00502762	0.00937251	9.69352e-05	0.0123653	-0.0361062	-0.00109947	0.000696435	0.00818869	2.18934e-05	0.000608949	0.00214573	-0.000960415	-0.00939753	-0.0108568	0.0077262
b0607	-0.00209819	-0.00803737	0.0227267	0.0140932	-0.000405108	-0.0186637	-0.00696312	-0.00869501	-0.00758227	-0.020257	-0.00225664	0.0121148	0.0112838	0.00565068	-0.00534784	0.0054541	-0.00670789	0.00377089	-0.00636708	0.0397681	0.00930274	0.025076	0.0237902	0.00567838	-0.0192241	-0.0114867	-0.00174556	-0.00553555	-0.00121746	-0.00625638	-0.00147917	-0.0125073	-0.000805551	0.00263588	0.0201428	-0.0108808	-0.00343275	0.0219538	-0.00653772	-0.00723223	-0.00146292	0.0285374	-0.00549241	0.0039182	-1.79108e-05	-0.000829133	-0.0142076	-0.00117498	0.00770539
b0608	0.00233832	-0.0172591	0.0565829	0.000395299	-0.00366581	-0.0146578	0.00635261	-0.00607503	-0.00332109	-0.0413017	0.00282263	-0.000147211	-0.00096258	-0.0136749	-0.0179726	-0.00167827	-0.00909322	0.004636	0.0044693	0.0124687	0.0144917	-0.0262974	-0.00753588	0.010999	0.0111421	-0.00685349	0.012492	-0.00163433	0.0108749	0.00231896	-0.0116567	0.0151064	0.0127142	-0.00204401	0.000240159	0.0343683	-0.0106416	0.00235621	-0.00991141	0.00603094	-0.00497481	-0.00266401	-0.00612744	0.020968	-0.00331091	-0.00415411	0.00424292	-0.00268005	-0.00173905
b0610	0.00252094	-0.0124709	-0.00764969	0.0199675	0.00622046	-0.00655581	0.0186125	0.000694355	0.00247063	0.0285096	0.0074006	-0.00103652	-0.00228461	-0.0223508	0.00316234	0.00170985	0.00410274	0.000618536	0.00100281	-0.00807468	0.0052187	0.0207104	-0.00713679	0.00698769	-0.0014329	-0.0169157	-0.00739853	0.0488384	0.0153545	0.00618311	-0.00704443	-0.0174341	0.0013503	0.000406138	0.00972852	0.00792273	-0.0144024	-0.0106183	-0.0202566	-0.00862738	0.000500302	0.00688665	0.00300776	-0.0223551	-0.00681295	0.000359106	0.00406031	0.00257119	-0.00144735
b0611	0.000485626	-0.00498594	-0.0110828	-0.00184418	0.00747915	-0.00195654	0.00393362	-0.00680656	-0.00915101	0.00534141	-0.00124646	-0.00117986	-0.000613208	-0.00535824	-0.00481152	0.00626504	-2.38992e-05	-0.000998943	-0.0111324	-0.00579622	-0.000801232	-0.000812997	-0.00304146	-0.00360032	0.00603668	-0.00238485	0.00224097	-0.00583516	-0.00525082	-0.00640749	-0.000879579	-0.00804892	0.000734323	0.00268979	-0.00353875	0.00132492	-0.00173136	0.000186218	-0.000280342	0.00326821	-0.00740105	-0.00297586	-0.00686386	-0.0131676	-0.00834481	-0.00564701	-0.00480325	0.0035101	-0.000137701
b0612	-0.00772873	0.00360942	-0.0114639	-0.0028623	0.0111786	-0.0117895	0.00755341	0.00413227	-0.0261043	0.00724288	-0.0125681	-0.0147623	0.00296733	0.0135801	0.00293027	-0.0201198	-0.0123378	0.0173873	0.0165443	0.0018495	-0.00402128	-0.00142511	0.00534055	0.0205311	0.00215339	-0.0181521	0.0193451	0.0238555	-0.0147041	0.00184224	-0.00777986	0.0121823	0.00366871	-0.00980225	-0.0169064	0.00461134	-0.00758102	-0.00371979	0.00138119	0.00162677	0.00742005	-0.00937627	-0.0030343	-0.00650952	-0.00628304	0.0141097	0.00368425	0.00775326	-0.00493906
b0613	-0.00446859	-0.00356053	-0.00917635	-0.00475779	0.00954342	-0.0180148	-0.0149249	0.00876865	0.00453726	-0.0307396	-0.0042122	-0.00849141	0.0162158	0.0220212	-0.00512322	-0.0047702	-0.00440906	-0.00763767	0.0182681	-0.0066556	0.00250825	0.00417211	0.000276543	-0.00179115	-0.0145664	-0.01206	0.00909717	-0.000268298	-0.00802638	-0.0173443	-0.0197214	0.0137941	-0.0121925	-0.00221135	0.0288703	0.00226235	-0.0033238	-0.00335444	-0.00987334	0.00700279	-0.00777078	-0.00938879	0.0138802	0.00718024	0.000302697	-0.00029656	0.000280649	-0.0051373	0.012474
b0614	0.000382875	0.00288099	0.00760134	0.00221977	-0.014479	0.0183826	-0.00321528	0.00476808	-0.00737518	0.00162528	0.00902362	0.0158243	-0.0193188	0.0173384	-0.0187646	-0.00140386	0.00562326	-0.00362041	-0.0115065	-0.00158358	0.012863	0.00100371	0.00362685	-0.0110555	0.00394299	0.0118222	0.014524	-0.00624157	0.0161018	-0.0175185	-0.0191325	-0.00848935	-0.00231765	0.00708441	0.000193593	0.00189144	0.0204441	0.0131744	-0.00920233	0.016219	-0.00141792	-0.00854222	0.00239321	0.000721101	0.00817589	-0.00391882	-0.0209085	0.0264671	0.00917803
b0615	-0.00136786	0.00904093	0.0111066	-0.0126225	0.00237746	0.0130256	0.00108743	-0.00258168	-0.0170729	-0.0115962	-0.00551742	-0.00984982	-0.0139828	-0.00514604	0.00663125	0.00510605	-0.00319057	0.000854284	0.00434938	-0.00159986	0.0130482	0.00223574	0.00975862	0.00389781	-4.57835e-06	-0.0172915	0.0048965	0.0143723	-0.00242884	-0.00117233	-0.00299974	0.000573599	0.019135	0.00823479	0.00623532	0.0170123	0.000258643	-0.0221182	-0.0128356	0.00260552	-0.00179562	-0.0149554	-0.00258465	-0.0184915	-0.00224197	-0.00636497	0.00803367	-0.00132075	0.0120224
b0616	0.00462931	0.0128226	0.0086559	-0.00500982	0.00419635	-0.00835743	-0.00989587	-0.0153344	-0.0262529	-0.031284	-0.00556212	-0.00996441	0.000850685	0.0255034	-0.00666517	-0.00251358	0.000490767	0.0107285	-0.0125072	0.0341362	0.00932241	-0.00165934	-0.00289136	0.0368876	-0.00358324	-0.0323924	-0.00488223	0.0180285	-0.0139894	-0.0156384	0.00520524	-0.0105614	0.0242998	-0.00278295	0.00681345	0.00692023	0.00479778	-0.0228492	-0.0141029	-0.00745178	0.00669055	-0.0102101	-0.0030888	-0.00762035	-0.0064944	0.00404591	0.0115659	-0.00139091	0.0197897
b0617	0.000315342	0.00224236	-0.00109917	0.00259461	0.00914794	0.00164462	-0.00146943	0.00984227	-0.002073	-0.0207974	0.00766337	0.00343091	0.000400964	0.00850764	0.0108236	-0.0283407	0.0111054	-0.00507126	-0.00351105	0.013991	0.00229019	-3.35836e-06	0.00635656	-0.0223945	-3.17973e-05	-0.0127611	0.00935804	-0.00171067	0.00476061	0.00402953	0.0104526	0.00597846	0.015196	-0.0108154	0.00142201	-0.00731707	0.00691668	-0.000527993	-0.0149093	0.00595221	0.0123964	-0.00363999	0.00158965	-0.00633916	-0.0020528	-0.00990752	-0.00576263	0.00347228	0.00930405
b0619	0.00349536	-0.00133021	0.00348711	-0.00651492	0.00347942	0.00883865	-0.00623236	0.00540535	-0.0146155	-0.00364846	-0.00607056	-0.00514337	8.13521e-05	0.0114019	0.000892043	-0.00333432	-0.00641012	-0.00300219	0.00357819	-0.00217345	-0.00159469	-0.00374606	0.000271474	-0.00647772	-0.0040839	-0.00736406	0.00517519	-0.00183166	-0.00282345	-0.00210941	-0.0136277	0.00299819	0.00325226	-0.00428429	0.00450509	0.00701257	-0.0047738	0.000652671	0.00369539	-0.00483452	-0.00794144	-0.00805009	-0.00585593	-0.0124529	-0.00200715	-0.00537573	0.00485176	-0.00255591	-0.005024
b0620	0.00227611	-0.0103307	0.00600322	-0.000770248	-0.00337775	0.00182977	-0.00231535	0.00529718	-0.0073499	0.00624095	-0.0164146	0.000568103	-0.00898811	-0.00376661	0.00169493	0.00176725	-0.000338019	5.76674e-05	0.0029503	-0.0138644	0.00699793	-0.024882	0.00302336	0.00681822	0.0105958	-0.00919097	0.0083898	-0.0033955	0.00997318	-0.00599244	-0.00242773	0.00833572	0.00973311	-0.00497495	0.00223936	-0.00377342	0.00466309	0.000831466	0.0101857	-0.00208691	0.000238032	0.000918013	-0.00246591	-0.0135731	-4.79071e-05	0.0127534	-0.00049781	-0.00111021	0.0169195
b0621	0.0151109	-0.00721145	-0.00299069	-0.0145461	0.00840362	-0.00498193	-0.0240209	-0.0175413	0.00416038	-0.0199282	-0.0102878	-0.0149952	-0.0179411	-0.0346809	-0.00274736	-0.00216295	0.000453334	0.00277147	-0.0199365	0.000919873	0.00987653	0.0132137	0.0468724	-0.0117689	-0.00129365	-0.0201682	-0.0175925	0.0296071	-0.00696156	0.00395724	0.0119259	-0.0209907	-0.00168572	0.0019662	-5.59891e-05	-0.0216466	-0.0012363	-0.0879983	0.00871972	-0.0283941	0.0203096	-0.0194383	-0.00173792	-0.0138596	-0.0018447	0.0133349	0.0236573	0.0152512	0.0024258
b0622	0.00448584	-0.0080587	0.0133138	-0.00369074	-0.0155009	0.0031542	-0.0105952	0.0147436	0.00127994	-0.0326405	0.00586248	0.0198676	-0.00796299	0.00858351	-0.00986423	0.0104599	0.00272789	-0.00958698	0.0032041	0.00506038	0.0278335	0.0190507	-0.00266796	-0.00706732	0.0168378	0.0280347	0.00648397	0.0223459	-0.0232964	0.00306182	-0.0419348	-0.0148035	-0.00102689	0.0141156	0.00296869	0.00164952	-0.00191104	-0.0320435	-0.00489579	-0.00342933	-0.00387921	-0.011213	-0.00556351	-0.0120778	0.00552509	0.00124837	-0.00339277	0.000734558	-0.0197363
b0623	-0.0036955	-0.0271792	0.00411485	0.00931311	0.0041933	-0.00597682	-0.00418859	0.0162174	-0.0147587	0.0235339	0.0241705	-0.00438096	0.000237509	-0.00841386	-0.00874034	-0.00585651	-0.0117362	-0.0101145	-0.00335947	-0.00690014	0.0033973	0.00753386	-0.00513656	0.00164837	0.00697844	0.00966039	0.000885328	0.0181946	0.0319161	0.0258665	0.0165737	-0.0163955	-0.00482271	0.0021483	-0.000796138	-0.00191225	0.0140595	-0.0111637	-0.0105207	0.0116991	0.00282135	-0.0263991	0.0169971	0.000409908	0.00682503	-0.0195484	0.00844313	-0.0167264	0.0499553
b0624	-0.000841237	-0.0209076	-0.00822158	0.0041435	-0.00445537	-0.00462767	-0.0393077	-0.0140733	-0.00674643	-0.00243285	-0.00791797	0.0184993	-0.000616675	0.00646144	0.00287952	0.00725959	-0.0182515	0.0113702	0.000854027	-0.0120137	-0.00310218	-0.0271188	0.00167017	-0.00138167	0.00335646	0.0370134	0.00466381	-0.00747355	0.00752981	0.00819153	0.0229899	0.00388161	-0.0155334	0.00559136	-0.0018457	0.00785637	-0.010606	0.0168371	0.00190488	0.000374497	0.0137436	-0.0168172	-0.00786287	-0.0129792	-0.0229368	0.00914804	-0.00695694	-0.00135099	0.00527999
b0627	-0.0133583	0.000116693	0.00660178	-0.0139234	-0.014091	0.00722465	0.0249946	-0.00584252	0.0140724	0.00197557	0.0256659	0.00930755	0.0103727	-0.022077	-0.0321901	-0.00854993	-0.00746512	0.000821239	0.00811816	-0.00200713	-0.0292949	0.0163861	0.0150862	-0.0168201	0.00224282	-0.00966565	-0.00720318	-0.00889705	0.0021187	0.000903572	-0.0319165	0.00362421	-0.00543002	-0.0196726	0.00141617	-0.0119978	-0.00615185	-0.00410806	-0.0226124	0.103721	-0.00870356	-0.0005008	0.00362132	0.0146066	-0.00935474	-0.00440125	-0.0251577	-0.0242001	-0.00443853
b0628	-0.00366561	0.00324322	-0.00288617	0.0397645	0.00116753	-0.00169344	0.00669311	-0.01194	-0.00649317	0.0207207	-0.0117463	-0.00212168	-0.00860022	0.00320881	0.062465	-0.0640503	-0.0109733	0.00538016	6.99528e-05	-0.00366041	-0.0127653	-0.00488169	-0.00792766	-0.0119755	0.0386831	0.0272171	-0.00363416	-0.00889575	0.00558206	-0.00300554	-0.00164187	-0.00484802	-0.0107336	-0.000248821	-0.0128829	-0.00317049	0.00163059	0.0249179	0.00610112	-0.00157868	0.00379218	-0.0130836	0.00438534	-0.00308046	0.0122479	-0.0120635	-0.000350198	-0.00261198	0.000942939
b0629	0.00872878	0.00749284	-0.00998659	-0.00316251	0.00420004	0.000594005	0.0071249	0.0101335	0.00144182	0.0199907	-0.00891429	-0.000144126	-0.0124474	-0.000975181	0.00347049	-0.00346554	0.00495131	-0.00397102	-0.0168523	-0.0281552	0.00151322	-0.0016098	0.0115858	0.00544069	-0.00710172	-0.000510189	-0.00176799	-0.00411818	0.00514175	0.022937	0.0105777	0.00435479	-0.00493977	0.00404808	-0.00188666	0.00812488	-0.00517134	0.000870114	-0.00142361	-0.0022401	0.00143996	0.0238282	0.00155955	0.000968032	-0.00609867	0.0074193	-0.00148961	-0.00282889	-0.0195924
b0630	-0.00426517	-0.00360203	0.00929385	0.00644847	0.00477954	-0.00320839	-0.0011385	-0.0014139	0.00146458	-0.000502132	-0.00219722	0.0010733	-0.00873359	0.00616569	0.00810853	0.0101231	-0.00689921	-0.0034015	-0.00205924	-0.00391662	-0.0112066	-0.02442	-0.00486921	0.00798246	-0.00635909	-0.00791187	-0.000185471	-0.0102387	-0.00239509	-0.000350679	-0.00306259	-0.00722495	-0.00662291	-0.00454189	-0.0101137	0.00573263	0.00674731	-0.00472382	-0.00284782	-0.0011454	-0.000402538	0.00532116	-0.00555401	-0.000974857	-0.00862563	-0.00240062	-0.00879407	-0.00427967	-0.00176783
b0631	-0.00510064	-0.00277556	0.0086159	0.000888296	-0.0062982	0.00238248	-0.0137181	-0.0178031	0.0022853	0.00936807	0.00699892	0.00461766	0.00554082	-0.00554287	-0.00725876	0.00795057	-0.00516702	-0.00388517	0.00997949	0.00659506	-0.00172997	0.0419019	-0.0174738	0.00272835	0.0103526	-0.00313779	0.00553694	-0.00999008	-0.00911954	-9.95156e-07	-0.0132908	0.00321324	-0.00153463	-0.0027954	-0.0102997	-0.0055316	-0.015695	-0.00554536	0.0185741	0.0201995	-0.00117635	0.056026	-0.00599185	0.00565613	0.0109899	-0.0141065	-0.00641575	-0.014539	0.0109725
b0632	0.00261398	0.00974058	-0.00302775	-0.0017381	0.00416755	-0.00232177	0.00378161	-0.00289597	0.0145195	0.00286071	-0.00813533	-0.00271477	-0.00173821	-0.00720726	-0.00640774	-0.00341938	0.000127305	-0.00855418	-0.00354161	-0.015246	-0.00803788	-0.000164508	-0.000189297	0.00290372	0.00560393	-0.000558117	-0.00192337	-0.000627925	-0.012443	-0.00626781	-0.00489775	-0.00178041	0.0094501	0.000403479	-0.00166232	-0.00227639	0.00192068	0.00309602	-0.00167448	-0.00175303	-0.00566275	0.00459404	0.00532624	-0.00503621	-0.00584405	-0.00444098	-0.00235115	-0.00697278	-0.00816022
b0633	0.00398505	0.00274371	-0.00287767	-0.00451763	0.00463251	-0.00403555	0.00719591	0.00240337	-0.000615364	0.0051654	-0.000571576	-0.0026971	0.00193216	-0.00797119	-0.0103971	0.00338599	0.000960954	-0.00222013	-0.00678029	-0.0106534	-0.00842205	0.00209098	-0.00679411	-0.00374851	0.000291718	0.00850278	-0.00682931	-0.012325	-0.00123619	-0.00250782	0.000158871	-0.00169421	0.00299938	-0.000975948	-0.00247871	0.00701017	0.00213874	-0.00916054	-0.00333857	0.00298324	-0.0050069	-0.000588361	-0.00545326	-0.0053394	-0.000139941	-0.00113755	0.000296247	-0.00286228	-0.00960163
b0634	-0.00121332	-0.00724822	0.00616432	-0.00407136	-0.00196377	-0.00964221	0.0126938	-0.0126696	0.00278327	-0.00564577	0.00347483	-0.0051644	-0.00285924	0.00572109	-0.00536804	-0.0109228	0.00348548	0.0102882	-0.011519	-0.00582015	-0.00757608	0.00886022	-0.00152466	-0.00216933	0.00550187	0.0130924	-0.00138454	-0.00308424	-0.00184838	-0.00153334	3.68145e-05	0.000338775	0.00290439	0.0035125	-0.00661177	0.00880023	0.0136372	-0.0138385	0.00603433	-0.00203852	0.00485324	-0.0130851	0.000872637	-0.00721283	-0.00598779	0.00690194	0.00349018	-0.00342844	-0.00398325
b0635	-0.00291019	-0.00193477	0.00274082	-0.0095319	0.0113428	-0.00748228	0.00793715	0.00432128	-0.000964113	-0.000922291	-5.54468e-05	-0.00465386	-0.000796073	-0.0052676	-0.0147372	0.00033422	0.00399742	-0.000248438	-0.00260483	-0.0184155	-0.0094794	-0.00352	0.00548905	0.00767611	0.00535057	0.00713367	-0.003108	-0.000470157	-0.00622934	-0.00377086	0.000744903	0.00317977	0.00956015	-0.00123445	-0.000211563	0.00408217	-5.00691e-05	-0.00432195	0.0109034	-0.001272	0.00288619	-0.00914896	0.00288128	-0.00289031	-0.00183323	0.00239111	0.00572766	0.00285721	0.00815896
b0636	-0.00229758	-0.00567669	-0.0145496	-0.00979783	0.00216916	-0.00883969	0.00548177	0.000681096	-0.0046458	-0.0208983	-0.00560262	0.00241384	0.00422081	0.00814759	-0.00753213	0.00987989	0.000455477	-0.00598562	-0.000341687	-0.00795909	-9.42063e-05	0.0197399	-0.000277912	-0.00896078	0.000268303	0.00727574	-0.00612224	-0.00653031	0.00766207	0.0021169	-0.00372116	-0.0131557	0.00186514	0.00299269	0.00801886	0.0146265	0.00145143	0.00215779	-0.00819158	-0.0059866	-0.0044196	0.00354231	0.000370342	-0.00216036	-0.00607892	0.0102341	0.0104211	-0.00807827	-0.00926125
b0637	0.00102461	-0.00933785	-0.000842603	-0.00440711	0.0175167	-0.00205243	0.00287035	-0.00339068	-0.0010398	-0.00512237	-0.0065863	-0.00284567	0.000265725	-0.0080339	-0.0056758	0.000912818	0.00218845	-0.00546505	-0.00444788	-0.007173	-0.0136345	-0.00238086	0.00678343	0.00141033	0.011089	0.00692999	-0.000247557	-0.0166733	-0.00503567	-0.000906466	0.0121965	-0.00864895	0.0050287	-0.000351387	-5.83475e-05	-0.00381086	0.0101138	-0.00869193	0.00566478	-0.00685601	2.37276e-05	-0.00758204	0.00391092	-0.00310136	-0.00167052	-0.00349964	-0.00351215	-0.0103782	0.00921443
b0638	0.00689932	-0.0073336	0.00175924	-0.0102519	-0.00522378	-0.0149927	0.0104499	0.00146415	-0.0153543	0.0069471	-0.00353048	-0.00155439	-0.00734002	0.0256956	0.000104201	-0.0121863	0.00861657	-0.000223807	0.015223	-0.00583712	-0.0162837	0.00187127	-0.00239252	0.0327902	0.0112181	0.0190431	-0.000382073	0.00124375	-0.0144165	0.00994896	0.0106387	0.0143563	-0.00864842	-0.0010548	-0.00542084	0.00348708	-0.00791751	0.00212332	0.00662133	0.00470811	-0.00131154	0.00304002	-0.00728897	0.000356814	-0.002857	-0.00624775	-0.00189659	-0.00935589	0.0234208
b0639	0.000920409	0.00340458	0.00377959	-0.00406531	-0.00228001	-0.0118143	-0.00239883	0.00985256	-0.00782188	-0.00404901	0.00726117	-0.00534591	-0.00212399	-0.00261478	-0.0118086	0.00559388	-0.00214699	-0.00476976	0.00927715	-0.0119168	-0.00517962	-0.00162511	-0.00267677	-0.00286139	0.00975064	0.00891788	0.00479449	-0.0058315	-0.00178649	0.00329118	-0.000361902	0.00551029	0.00310953	3.84074e-05	0.000509893	-0.000959991	-0.000422433	-0.000796413	-0.00279201	-0.00442348	0.0040754	-0.00707825	0.00368262	-0.000148267	0.00333363	-0.00276939	-0.00587935	-0.00165505	0.0186633
b0640	-0.00439744	-0.00288363	0.00509969	-0.00761357	-0.00430756	-0.0118491	-0.000914319	0.00839371	-0.00324327	0.000285727	0.00469475	-0.00793799	-0.00366597	-0.00259449	-0.00219149	0.00131433	0.00414055	-0.00951246	-0.000274392	-0.00704404	-0.0113315	0.00193608	-0.00427799	0.00686588	0.004452	0.00443803	-0.000576052	-0.00318302	0.0013747	0.00127922	0.000824863	0.0102416	0.0117577	-0.00208786	-0.00467171	0.00763156	-2.7899e-05	-0.00942155	-0.0076218	-0.00959316	0.00480025	-0.0120346	0.00199936	0.00581814	-0.00296071	0.0032028	-0.00195641	0.000143858	-0.00786324
b0641	0.000462137	-0.00498497	0.00232499	-0.00406836	-0.00170119	-0.0115541	-0.00353575	-0.00855531	0.00569004	-0.00693492	-0.00120293	0.000538243	0.00142796	0.00191245	-0.00368005	-0.00732643	-0.000901381	0.00584545	0.00447712	-0.00148918	-0.0022382	0.0201673	-0.00172556	-0.00521734	0.00362522	0.0111605	-0.000586337	-0.00702467	-0.00549336	-0.00189652	0.00456834	0.00136337	0.00533879	0.00054279	-0.00445555	-0.00205924	0.000422443	-0.00223785	-0.00180378	-0.00886837	-0.00049622	-0.00704112	0.00598583	0.000787074	-0.00613034	0.000193366	-0.000344953	0.0116694	0.00281899
b0642	-0.0028188	-0.0026378	0.00469859	-0.00201532	-0.00522883	-0.00406454	0.000348242	-0.00601696	0.00702283	-0.00426507	0.000659828	-0.0039028	-0.000981724	0.00781324	-0.00616334	-0.00854784	0.00062268	8.56061e-05	0.00109392	0.00107626	0.00561118	-0.0173905	-0.001585	-0.0010468	0.00431458	0.00748762	0.00169385	-0.00803672	-0.0107629	-0.000904085	-5.83391e-05	-0.00209412	0.00333736	0.000193279	-0.00313688	0.0067444	0.00210405	0.000878185	-0.0035108	-0.00346241	-0.00263172	-0.00558779	0.00508883	-0.00225859	-0.00530607	-0.00284389	-0.00447295	0.0150415	0.00438158
b0643	-0.000722196	0.00441542	-0.00938484	-0.0100746	0.00200833	0.00708284	0.00701805	-0.0109677	-0.0106584	-0.0065155	-0.0124946	-0.0017822	-0.00292906	0.00522057	0.0035359	0.00658393	-0.00173815	-0.00445907	-0.0011941	0.00744122	0.00613223	0.00879941	0.00549355	0.00489013	-0.00730514	0.00335225	-0.00423456	-0.00699349	-0.00237012	0.00353678	0.0009829	-0.00671443	0.00388649	-0.00209369	0.000327266	0.00351505	0.00522843	0.00596441	-0.000623544	-0.00735467	-0.0031487	0.0117795	-0.00035656	-0.00677899	0.0028822	-0.00266876	-0.0207967	0.00278767	-0.00541322
b0644	-0.00562382	0.00263804	0.00755125	-0.0113484	-0.00606302	0.00676506	-0.00409268	-0.00139574	0.00451107	-0.00832908	-0.0160789	-0.00470399	0.0126658	0.00407938	-0.00402849	0.0046821	0.00398572	-0.0246826	0.00282857	-0.00797014	-0.00135174	-0.00121739	0.00632927	-0.0087275	-0.0171926	0.0130534	-0.00610392	-0.000551946	-0.00145202	-0.00150671	-0.00980607	0.0100518	0.00953303	-0.00426958	-0.00418368	-0.00872936	-0.00494847	-0.00741806	0.0106881	-0.00948148	-0.0167475	-0.00429889	-0.0139623	-0.0143684	-0.000172429	0.0840469	0.00812786	0.00382548	-0.00360758
b0645	0.00619791	-0.030454	-0.00033883	-0.00489496	0.00545292	0.00642037	-0.0102425	0.000964004	0.00189238	-0.0298612	0.00663137	0.0142707	-0.00298346	-0.00595002	0.0029935	0.0294647	-0.00369983	-0.00380096	0.00525493	0.00215908	0.00066863	-0.0101641	0.00105257	0.0221941	0.0128897	-0.0145717	-0.00674735	-0.0328965	-0.0212041	0.00532175	-0.00955532	-0.0113848	0.0227926	0.00578364	-0.0136509	-0.0107927	-0.0133151	0.0030611	-0.03263	0.00762667	0.00200182	0.0158009	0.015076	0.0263123	0.00975238	0.0325117	-0.00234598	-0.00160799	0.0169496
b0646	-0.00214206	-0.0294092	-0.0112157	-0.00065863	-0.00851352	-0.0114698	0.000432031	-0.0158248	0.00376459	-0.00777633	-0.00968723	0.00407116	0.0237541	0.0131572	0.01073	-0.003538	0.0097733	-0.000686238	0.0040024	0.0146711	0.00782547	-0.000632589	-0.00241565	-0.00601121	-0.0100158	0.00834097	-0.00326608	-0.0024965	-0.00552141	0.00977374	0.00235467	-0.0194954	-0.00845233	-0.00243835	0.0102652	0.00539439	-0.0100963	2.0292e-05	0.00246517	0.000659494	-0.00731302	0.00878063	-0.00540247	0.0114252	0.00157699	0.0111225	0.0117156	0.00263074	-0.000332891
b0647	0.00573217	-0.0124996	-0.0153644	-0.000871625	0.00472768	0.00423231	-0.00332142	-0.00736641	0.0115717	0.021137	0.00987485	0.00456445	0.000409421	0.00599089	-0.00535773	-0.0254973	-0.00531493	0.00281176	0.0350298	-0.0231161	0.0171742	0.00126811	0.00858542	0.0220637	0.00344515	0.034851	-0.0094932	-0.0139575	0.00253213	0.00576399	-0.0213483	-0.0156072	-0.0246912	0.0125442	-0.0139319	0.021265	-0.0223225	0.00207223	-0.00846277	-0.0166824	-0.0134791	-0.00634077	0.0102185	-0.0118585	-0.00982784	0.00227554	-0.0124374	-0.0131307	0.0108098
b0648	0.00139319	0.00868632	-0.00576725	0.0252234	0.000802463	0.00990064	-0.00756102	-0.00267981	0.00142905	-0.00785664	0.00616283	0.0115645	-0.010442	0.0091143	0.00586614	-0.0395432	-0.00718515	-0.0102185	0.0152835	-0.00594639	0.00595575	-0.0111614	-0.00593909	-0.0159398	-0.00347568	0.00887532	0.00013285	-0.00960201	-0.0263252	-0.00100852	-0.0231975	-0.00317741	-0.0208582	0.0128447	0.00550941	0.0275038	-0.00530214	0.00071935	0.00652859	-0.000592186	-0.020142	-0.00131077	0.00697836	0.0190254	0.00175435	-0.0114516	-0.00105703	-0.00968203	0.0201695
b0649	-0.00320681	-0.00199554	-0.00990096	-0.00709878	0.00384364	-0.000197772	-0.00353276	-0.00899413	-0.0137596	0.0045036	-0.00763892	0.0103749	-0.000962043	-0.0028811	-0.0039126	-0.0093522	-0.00134917	-0.00501598	-0.00450628	0.00146949	-0.0114497	-0.0159958	-0.00396664	-0.00827932	-0.00696961	0.00321045	0.00462298	0.00999415	-0.0174691	0.00847088	-0.0011908	-0.00640998	-0.00598913	-0.00163974	-0.000273038	0.000230305	0.00208072	-0.015071	-0.00102683	0.00165195	0.00460763	-0.00589868	0.011641	-0.00654015	-0.00241855	-0.00178041	0.00285733	-0.00468921	0.0109639
b0650	0.00369489	0.0158226	-0.00695386	-0.00894747	-0.0132365	-0.000894632	0.00423139	0.000563077	0.00424856	0.0023985	0.00583209	-0.00276183	0.00155013	-0.00510423	-0.0144982	-0.00886225	0.00348992	0.000872787	-0.0148909	-0.00572675	-0.0089464	0.00729332	0.00211337	-0.0204048	-0.00487689	0.00933407	-0.00743207	0.0133922	0.0111294	0.000213537	-0.0126458	0.000984758	0.00079737	-0.00803923	-0.00874229	-0.0120237	-0.0210115	-4.2399e-06	-0.00287373	-0.00792304	-0.00330282	-0.0253634	-0.0220284	0.00238025	-0.00346074	-2.48932e-05	-0.00233365	-0.0108352	-0.0119211
b0651	-0.00418073	0.000662355	0.00465458	0.00578127	0.000101215	-0.0156533	-0.00156235	0.017902	-0.00437054	-0.0130957	0.0155239	0.0114472	0.00778765	-0.00214571	0.00711283	-0.000993591	-0.000159916	0.00710821	-0.00909426	0.000404081	-0.00272467	-0.0107693	0.0023505	0.00101706	0.00147772	0.0071278	-0.000116711	0.0981057	-0.0136913	-0.00544305	-0.00759538	-0.0120334	0.0122959	-0.000154438	-0.0027425	0.00165421	-0.0106324	-0.00622999	-0.0010382	0.000326367	0.00605435	0.00393705	0.00130097	0.00745993	-0.01	-0.0107983	-0.000229672	-0.00316366	0.000436459
b0652	-0.00418212	0.0105212	-0.0074037	0.00746343	0.00387921	-0.00873702	0.00350174	0.0115393	-0.00259865	-0.0262642	0.00554363	-0.00482251	-0.0105127	0.00216145	-0.000912138	0.00418671	-0.000579014	-0.0046653	0.00502941	-0.00260978	-0.00833873	-0.00794643	-0.0108412	0.012307	-0.0157498	0.0203806	0.000917125	-0.00540214	0.00439478	-0.00209408	0.00452124	-0.010647	-0.0172456	-0.00713066	-0.00228358	-0.0145851	-4.76077e-05	0.0213014	0.00917758	-0.000105069	0.00442628	-0.0134287	0.00254025	-0.0104874	0.0289606	0.00727429	0.00772291	0.000336198	-0.00967812
b0653	-0.00916542	8.31723e-05	-0.000500634	0.0138664	-0.00758802	-0.00959397	-0.00336612	0.0152635	-0.00181977	-0.00723614	0.00823925	-0.00228067	-0.0150602	0.00445064	-0.00866644	0.0121875	0.00318925	0.00572308	0.0055361	-0.00959725	-0.00177953	-0.00631014	0.00220514	0.0176654	-0.0102975	0.0271622	-0.00107322	-0.0130382	-0.0105803	0.000397699	0.0162625	-0.0123453	-0.00784631	0.00724358	-0.00861131	-0.00849205	0.0147274	0.0249943	-0.000295962	-0.000975491	0.0080053	-0.0194996	0.00207941	0.000634362	0.0281212	0.00935453	0.00523713	0.00258291	0.00225669
b0654	-0.00125228	-0.000498236	-0.00025138	0.0101949	-0.00174647	-0.00146208	0.000767871	0.0163415	-0.0111506	-0.00108949	0.00420105	0.00133106	-0.00700128	0.0132694	-0.00640687	0.00963218	0.000231502	-0.00138103	0.0190463	-0.00368755	0.000380944	-0.000432488	-0.00714721	0.0271259	-0.00784543	0.0135657	-0.00511519	-0.0178004	-0.00864504	-0.000387757	0.0145778	-0.000891328	-0.0149389	-0.00407676	-0.00852244	-0.00294946	0.000763979	0.0259641	0.00305456	-0.00175942	-0.00172803	-0.010391	0.000541275	0.00557396	0.0335816	0.00443072	0.00101235	0.011358	-0.0166061
b0655	-0.00270373	0.00500551	-0.00180054	0.0133182	0.00175228	-0.00228836	0.0014869	0.00883665	-0.012704	-0.00707757	-6.65772e-05	0.0024702	-0.00573485	-0.00751018	-0.0112384	0.00402336	-0.00529674	-0.00538903	0.0138433	-0.00756989	-0.0100719	-0.00377581	-0.0145314	0.00711118	-0.0226431	0.0129233	-0.00211025	0.00527858	-0.0127474	-0.00324723	0.00689798	-0.015796	-0.00479459	-0.000455779	-0.000775845	-0.0193168	0.000440582	0.0201543	0.00581355	-0.00496015	-0.000338565	-0.00109919	0.00583651	0.00818116	0.0351744	0.000771436	0.00430838	0.00259304	-0.00687659
b0657	0.00209079	0.00157184	-0.006975	0.00478751	0.000456187	-0.00733305	-0.0153435	0.00634819	-0.0156557	-0.0100427	0.00182907	-0.00689188	-0.00422872	0.00130813	-0.00639484	0.00080111	0.00157494	-0.00887692	-0.00138349	-0.00580315	-0.00152561	0.00536979	0.000246958	0.00559863	0.00761964	0.0064408	0.000823602	-0.010918	-0.00348693	0.00154268	0.00261673	0.00268005	-0.00262213	0.00434539	0.00445693	0.0167239	0.00323361	0.000731105	-0.00678695	-0.00183459	0.00567968	0.0198068	0.00156198	-0.00583975	-0.000424329	0.00565616	0.00828091	0.000868898	0.0094425
b0658	8.16027e-05	-0.00200741	-0.00972656	-0.00826659	0.00545136	-0.00394389	-0.0177357	0.00698599	-0.00761007	-0.00977237	-0.000965398	-0.00408164	-0.00943102	0.00130796	-0.00764793	8.41691e-05	-0.00614766	-0.0145955	0.00366342	0.00587944	-0.00187431	-0.00523925	-0.000220956	-7.56174e-05	0.0142152	0.00321671	0.00202404	-0.00898878	0.00746265	0.00269645	0.00141475	-0.00313215	0.00949008	-0.00202607	0.00691578	0.00688412	0.00049833	-0.00015295	0.00228282	-0.00157388	0.00690179	0.022636	-0.00594161	-0.0109568	0.00469076	0.00325633	0.00367899	-0.00369466	0.0215333
b0659	-0.00508947	-0.00249531	-0.0120284	0.0046248	-0.00403125	0.00855355	-0.00243127	0.00795169	0.00550817	-0.0205414	-0.00234603	-0.010258	-0.00351668	0.0107645	-0.00544686	0.00295696	-0.00381859	-0.00903678	-0.00374816	-0.00292676	0.0061863	-0.0219789	-0.00125779	0.002147	0.00460814	-0.00412906	0.00194306	-0.0030984	0.00908004	0.0031168	0.00609829	-0.00381838	0.00517707	0.00323666	0.000490739	0.00101891	-0.00219973	-0.00339252	-0.0231572	-0.000938603	0.000238468	0.0336606	0.00152091	-0.00369903	-0.00337774	0.00477198	-0.0072522	-0.0099911	-0.00245548
b0660	0.000784857	0.00411354	-0.00248494	-0.00381213	-0.000999786	-0.00110955	-0.00517055	-0.000288514	-0.0031358	-0.00900161	0.00836056	-0.00671445	-0.00477284	-0.000461641	-0.00652393	0.00947016	0.00241153	-0.010363	-0.00187631	-0.00138348	-0.00402286	-0.00771959	-0.00405793	0.0004457	0.00301486	0.00748246	-0.00518875	-0.011747	-0.00926917	-4.95472e-05	0.00608089	-0.00626847	0.00229358	-0.00138811	-0.00194423	0.00432167	0.00164448	-0.00483978	-0.0074153	0.000240288	0.00394358	0.0447748	0.00443283	-0.00493492	-0.00247032	-0.00307247	0.000155538	-0.0014714	0.00182742
b0661	-0.00364641	-0.00227925	0.0010413	-0.00872975	-0.00730637	0.00120873	-0.0024704	-0.00354522	0.00844178	-0.00470497	-0.00522616	0.00123654	-0.00146751	0.00468378	0.000280557	-0.00495622	-0.0125328	0.00562794	0.00111151	0.0111636	-0.00134998	-0.00355167	0.00179933	-0.00447222	0.00178778	0.0212071	-0.0015259	0.00530457	0.00412416	0.00313017	-0.00359334	-0.00824811	0.00455386	-0.000289986	0.00100194	-8.2822e-05	-0.00458356	0.0037736	-0.00912366	0.00142964	0.00155953	0.0117693	0.00425444	0.000979707	-0.00151391	0.00226846	-0.00873545	-0.00711459	0.00238073
b0662	-0.00121983	-0.00585985	0.00457099	0.00065297	-0.00141276	0.0030895	0.00096687	-0.00715195	-0.000306424	-0.00717993	0.00319521	0.00167172	0.00585103	-0.0040553	0.0010305	0.00696941	-0.0058172	-0.00106489	-0.00225242	-0.000220227	0.00315108	-0.0185393	-0.00568691	-0.00673986	-0.00796907	0.00182678	-0.00745604	-0.00823993	0.00519222	0.0036297	-0.00106709	0.0183877	-2.6949e-05	0.00584427	-0.00438964	0.0146296	0.00346383	-0.00450236	0.00384219	-0.00548837	-0.00196929	0.00180868	-0.000248518	-0.00758861	-0.00270695	-0.00749188	-0.00426488	0.00378036	0.00100292
b0674	0.00131702	0.00509611	0.00203619	-0.005253	0.00652166	0.0014582	0.000741265	0.0102029	-0.00371926	0.00203661	0.000446825	0.00363511	-0.00479948	-0.0165624	-0.00597115	0.00130929	0.00728203	-0.0088023	0.007156	0.00195263	-0.0327653	-0.00707824	-0.0137188	0.00102661	0.00876172	0.000545973	-0.00281458	0.00589628	-0.00849851	0.00161091	0.00658667	-0.00490855	0.000568252	0.000666564	0.00056996	-0.0287446	-0.00169305	-0.00411248	0.00374089	-0.00468758	0.0028195	-0.00140506	0.00443351	0.00537529	0.0443531	0.00305292	0.000229809	0.0142686	-0.000535725
b0675	0.000308946	-0.00657231	-0.00912916	0.000637779	0.00144386	-0.00341445	-0.00987845	-0.00883625	-0.00262842	-0.000351836	0.00283173	0.00228868	-0.00608114	-0.00387676	-0.00312301	-0.00480081	-0.00155229	-0.0082134	-0.00905969	-0.00459764	-0.00459774	0.00874644	-0.00728952	-0.00614653	0.00334438	-0.00248966	-0.00349805	0.00571515	-0.00727421	-0.000363315	0.00936357	-0.00882147	0.00275785	8.52484e-06	-0.00443849	-0.0083693	0.00280108	-0.00143697	-0.000464905	0.00424385	0.000752382	-0.00711352	-0.00130932	-0.00496889	-0.00280894	-0.00651119	0.00113001	0.0148935	-0.00276743
b0676	0.00103247	0.00364932	0.00605543	-0.00085134	-0.000346398	-0.00460363	-0.0167267	0.00190314	0.0011989	-0.00103877	0.000862164	-0.000302735	-0.00845536	-0.0080609	-0.00441303	0.00651495	-0.00397603	-0.00976633	0.00416712	-0.00936589	-0.00547028	0.00102188	-0.00158316	0.00577408	0.000565857	-0.00581923	-0.0102605	-0.0037708	-0.0119862	0.00307206	0.0131478	-0.00445129	0.00228769	0.00180027	-0.00260907	0.00381585	0.00153391	-0.00314047	-7.50716e-05	-0.0078101	0.0053987	-0.0256616	0.00310562	0.00617021	-0.00217806	-0.00344002	-0.002956	0.0697179	-0.00404982
b0677	-0.00127394	-0.00775967	0.0078837	-0.00317047	0.000395433	-0.000260175	-0.00735497	0.0108061	-0.00379403	-0.0146239	-0.0164891	0.00175513	-0.0074601	0.00400877	0.0158602	-0.000911531	0.0018568	-0.00196497	0.00720495	-0.00358576	-0.00160175	-0.0126962	-0.00244134	0.000957672	-0.00472327	-0.00079379	0.00346108	0.000220581	-0.00862463	-0.00370379	-0.00253656	0.000755435	-0.00158788	-0.000558162	-0.000620024	0.00155647	-0.00262717	-0.00409702	-0.0066844	0.000791994	5.01507e-05	-0.0186142	0.00531681	-0.0107159	-0.00511068	0.00642149	-0.00921269	0.238942	0.0141689
b0678	0.000964884	-0.00347123	0.00811264	-0.0134139	0.00876608	0.0016649	-0.00921771	-0.00504179	0.00554929	-0.0167064	-0.0212031	0.0125455	-0.0151327	-0.00771859	0.0131698	0.0027188	-0.00361888	-0.000580129	0.00170105	0.0143301	-0.00334892	-0.00170217	-0.0091718	-0.00525635	-0.00731451	-0.013442	0.00634162	0.00861551	-0.00532691	-0.0059224	-0.00450997	0.00415785	-0.00959674	-4.09515e-05	-0.012745	-0.00988228	-0.00187166	-0.00707648	-0.00807667	-0.00128156	-0.00240737	-0.0103152	0.00441081	-0.0253403	-0.0104278	0.00208364	-0.0154699	0.32223	0.0140892
b0679	-0.00474656	0.0020743	-0.0124598	-0.00205918	0.00447755	-0.00186184	-0.0143855	-0.00318677	0.00719148	-0.0134963	-0.00394015	-0.00380468	-0.0149214	-0.0104951	-0.00472363	-0.00278197	5.88951e-05	-0.0100637	0.0119879	-0.0147404	-0.011668	-0.00526861	0.00160088	-0.000818546	-0.0050157	-0.00494853	0.00323886	0.0323877	0.000313449	0.00305222	0.0128987	0.019762	-0.00237753	0.00440238	-0.00319262	-0.0050002	-0.00794795	-0.0048742	0.00346361	-0.0068649	0.00167678	-0.00841502	0.00880473	-0.0168825	0.0285423	0.00031107	-0.0047826	0.262387	-0.00721662
b0680	0.00165283	0.00179727	0.00159074	0.00393406	-0.0011999	-0.00243156	0.00108157	-0.00454554	0.00769599	0.00421066	0.00536686	-0.00269299	0.00171033	0.0067752	-0.0121198	-0.00462752	0.000375131	-0.0036686	-0.00978568	0.00372574	-0.00220718	0.00112672	-0.00220954	0.000558832	-0.000391741	0.00184911	-0.000441584	0.0048211	-0.00680869	-0.0043298	0.0105508	-0.00426526	0.00628458	-0.000306099	-0.00218013	-0.00585991	0.00529953	-0.00153899	-0.00290678	-0.000531209	-0.000234692	-0.00609312	-0.00164944	0.00060436	-0.00114626	-0.00256845	7.43018e-05	-0.0111815	0.00669163
b0681	-0.00636041	-0.00313459	-0.0180437	-0.0105285	0.00874626	0.00622043	0.00910071	0.0129762	-0.00467546	0.0394486	0.00215914	0.0053778	-0.0106819	-0.0133149	-0.010838	0.0116054	0.0027345	0.00749499	-0.0195569	0.00157613	-0.00214934	-0.00451857	-0.00479024	0.0187036	0.00406696	-0.00984372	-0.0204191	0.033943	-0.00639987	-0.00514582	0.00302711	-0.0249747	-0.0139498	-0.0022412	0.00594591	0.0032375	0.0039078	0.0320419	-0.00126904	0.00130305	0.00462303	0.00733228	-0.0183402	-0.0062664	0.00719147	-0.0057436	-0.0205831	0.191807	-0.00544429
b0682	-0.00317652	0.0244549	-0.0238775	0.00606336	-0.00486527	0.000849103	0.012001	-0.0108596	-0.0196158	0.0129959	0.000376441	0.00120978	0.011851	-0.00323636	-0.0180351	-0.0042421	-0.00638995	-0.00334273	0.00731625	0.0076111	0.00345021	0.011179	-0.00579391	-0.0205024	0.0052236	0.00161476	-0.0318286	0.00548622	0.0244107	0.00951794	0.0171044	-0.0136419	0.00581766	0.00132566	-0.0206994	-0.0265789	-0.0116418	-0.0112589	0.00303234	0.0111214	-0.0036068	-0.00358342	-0.0317514	0.0390351	-0.00136413	-0.0089296	0.0119607	0.0569653	0.0255457
b0683	9.50742e-05	0.0745555	0.00793721	0.000317861	-0.0325953	0.00432244	-0.0096568	0.0117429	0.000296845	0.0029883	0.0014457	0.0239088	-0.00658464	-0.000898988	-0.000596916	0.00626921	-0.00292825	0.00175886	0.0195889	-0.0169631	0.0390741	0.0190363	0.0122818	-0.0212611	-0.0236802	0.0642216	-0.0169652	-0.00971093	-0.0663696	0.00987259	-0.00965605	-0.013482	0.00275922	-0.0047284	-0.000354006	0.0121671	0.0135358	0.00187553	0.0204304	0.0086622	0.0236292	-0.0113928	-0.010959	0.0255206	-0.00233242	0.0226346	0.00982325	0.0114329	-0.0190735
b0684	-0.00269498	0.00642028	0.011626	-0.00930378	-0.00406522	0.00882477	-0.00493221	0.00742105	0.0108217	-0.00163652	0.00138699	-0.0122886	0.00363749	-0.0248634	0.0865878	-0.00108669	-0.000207995	0.00556595	-0.0125394	-0.00292173	0.00716247	0.0124031	-0.00303255	0.000405383	-0.00108825	-0.00892335	9.97952e-05	0.00312262	-0.00235985	0.00418839	0.000907953	0.012145	-0.00233082	0.000442712	0.000744542	0.00883661	0.00868933	-0.00469324	-0.00650016	-0.00616826	0.00410467	-0.00677445	-0.00295889	-0.0121011	0.00394554	-0.00391433	-0.0105842	0.00449003	-0.0110904
b0685	0.0085998	0.00102365	-0.0162846	-0.00622299	0.00218438	0.00403094	0.0182851	0.00658064	0.00279748	0.00852847	0.00812285	-0.0125678	-0.0023468	0.00176334	0.00242736	-0.0152639	2.74347e-05	0.0119958	-0.00747496	0.00125472	-0.00137606	0.00108969	-0.00441454	0.00431407	-0.00469408	-0.0027506	-0.00446075	-0.00741959	0.0105227	0.0040403	0.00886966	-0.00804165	-0.00990086	-0.00943022	-0.00768605	-0.0111517	0.0127218	-0.0161853	0.0157639	-0.00764623	-0.0102245	-0.0126654	0.0228787	-0.0122693	-0.000975995	-0.00237336	-0.010492	-0.0362693	-0.0233256
b0686	-0.00439524	0.00301689	0.000345515	0.00324614	-0.00154408	0.00352484	-0.00415468	-0.00733809	-0.00107155	-0.00249377	0.00413508	0.00246998	-0.00370934	-0.0053787	0.0207322	-0.000417555	-0.000419199	-0.0123496	-0.0080619	0.00760719	-0.0120448	0.00178566	0.00168136	-5.41726e-05	-0.00227182	-0.0017181	0.00181683	0.00746553	-0.00389608	-0.0019887	0.00328558	0.00215848	0.00474524	-0.000152641	-0.00118921	0.00213665	0.0041837	0.00789466	-0.00491002	0.000680697	0.00140768	0.000437253	0.00176005	-0.00522451	-0.00510679	-0.00383325	0.00247777	-0.0110387	0.00558552
b0687	-0.000952888	0.000479113	-0.00600955	-0.00622539	-0.000422811	0.0004021	-0.00583054	0.00348942	-0.00266384	0.0053024	-0.00393836	-0.00638124	-0.00588847	-0.000611578	-0.00160373	0.00287626	0.00487433	-0.00267336	0.000144323	-0.00512035	-0.0048208	-0.0142592	-0.00435703	-0.000438193	0.00427578	0.00357989	-0.00663724	-0.00543987	0.00369998	0.00115719	0.00687627	0.00509643	0.00367973	0.00324579	-0.000421965	-0.00734057	0.00446626	-0.00386271	-0.000206971	0.00257095	0.00767184	-0.00412989	0.00947487	-0.00482355	-0.00456955	0.010329	-0.00259068	-0.00603026	-0.00118751
b0688	-0.0032852	-0.00380175	-0.000610562	1.18246e-05	-0.00660944	0.00354924	-0.00136643	0.00260016	-0.00121031	-0.00058521	-0.00155692	-0.00311792	-0.00348553	-0.00554652	-0.00635619	0.000727122	0.00405085	-0.00820299	-0.00279531	0.00656023	0.000346658	-0.00713428	-0.00131654	-0.00164059	-0.0008689	0.0088252	-0.0043631	-0.000902279	-0.00838295	-0.00324961	0.00426078	-0.00318397	0.00329309	0.000124539	-0.000289579	0.0118988	0.0015067	-0.000553651	-0.00053723	0.00222209	-0.00754693	-0.000292053	0.00589459	-0.00284662	-0.000467337	0.000127355	-0.00186953	0.00291295	0.00343157
b0689	0.00429489	-0.0276561	0.0154129	-0.00107729	0.00331428	-0.0086517	0.00601214	0.0332265	0.00123546	0.0276493	-0.00658972	0.00128396	0.0075988	0.0158677	0.0167249	0.0120402	0.0176186	-0.0184318	-0.00773892	0.0209607	0.0119736	0.00700775	0.00681525	0.00869828	0.00365323	-0.0221915	-0.00571018	-0.00534913	-0.0214306	0.0180616	0.017347	0.0128204	-0.0043372	0.00804867	0.00436435	-0.00410732	-0.0224453	-0.00714715	0.00834246	-0.0114113	-0.00834567	0.0106895	0.0416403	0.00563622	0.0126317	0.00724756	0.00758875	-0.00576191	-0.00401021
b0691	0.00806569	0.0095378	0.00673834	-0.00633969	0.00623007	0.0156566	-0.0173059	0.0148009	-0.00537159	0.00710371	0.00364922	-0.000245795	0.0194295	-0.0102901	-0.00811985	-0.0106991	0.00208642	0.0120793	0.00929314	0.00787142	-0.0167362	-0.00874377	0.00438994	0.00586916	-0.00564127	0.000261419	-0.011316	-0.00645947	-0.0321014	0.00362521	0.00501024	-0.0133238	0.0248918	-0.0135393	0.0191701	-0.0256828	-0.0307989	-0.00357774	0.0059126	0.00901795	-0.0167867	0.0197997	-0.00270247	-0.00297185	-0.00935181	-0.00497791	-0.0107467	-0.00148309	-0.0238243
b0692	-0.00635429	0.00736823	0.0109034	0.00389533	0.00151847	0.00452912	0.00259711	0.0147352	-0.0107546	0.0132853	-0.00323364	-0.00732548	-0.00111605	-0.00218518	0.00835794	-0.00624974	-0.00686641	-0.000422514	0.00478821	0.000590754	-0.00267053	0.00671423	-0.00316639	0.00894175	0.00331682	-0.0160286	0.00735038	-0.00197897	-0.00725267	-0.00789342	-0.00338342	-0.0018868	0.00739746	-0.000852448	0.00148338	-0.0109224	0.00604954	0.00397183	0.00267203	-0.00205465	0.000228484	0.00381415	-0.0107951	-0.00612467	-0.00329891	0.0112269	0.00337827	-0.000334206	0.00415117
b0693	0.0018372	-0.00680653	-0.00190473	-0.0166783	0.0022282	0.0101002	0.00178597	-0.000360985	-0.0139114	0.00107502	0.00464102	0.00142629	-0.00688756	-0.019983	-0.016183	-0.011592	0.00130179	-0.00132839	-0.0140074	0.00546118	0.00711146	0.0120056	-0.0120292	-0.000541487	0.017327	0.0131917	-0.00283424	-0.00759904	-0.0111046	0.00730298	0.011847	0.0224297	0.0068472	6.49381e-05	0.00257341	-0.00123355	-0.00433165	-0.00521136	-0.0106868	-0.0107954	-0.00322709	-0.00972279	-0.0210784	0.00283456	0.00783598	-0.0122091	0.00240163	0.00683325	-0.0138783
b0694	0.00137226	-0.0104927	-0.00457343	0.000508784	0.00197314	-0.00580188	-0.00581063	0.00526465	-0.00663322	-0.0158521	-0.000124784	0.00632054	-0.00888666	-0.0056642	0.0072145	0.0247943	-0.00537821	0.0105753	0.00120799	-0.00282255	0.00332919	0.00346764	-0.00415782	-0.0203636	0.00438281	-0.00624812	-0.0111956	-0.0174874	-0.00449723	0.00909696	-0.0210521	0.00679209	0.00529542	-0.000659515	0.000873844	0.0212987	0.00594505	-0.014574	0.0121667	-0.00424754	7.26424e-05	-0.0136367	0.00836857	-0.0101243	-0.0027645	0.00702016	0.00712837	-0.00459214	-0.0057664
b0695	0.00567498	0.00914922	0.00237532	-0.00365358	0.00105195	0.00854968	-0.000650466	-0.00545977	-0.00841743	-0.0128728	-0.0112292	0.00146677	0.000791067	-0.0101993	-0.0105294	-0.00233097	-0.00632094	-0.00211516	0.00867178	0.000136911	-0.00207704	0.00129148	0.00253847	-0.0121025	-0.00184817	-0.00577961	-0.00802949	-0.00623632	0.00851187	0.000914583	-0.00513884	0.00774726	0.00572954	-0.00461056	0.000926416	0.0390227	-0.0012342	0.00078924	0.00385651	-0.00425067	-0.00319972	0.0102454	-0.00578292	-0.00978404	-0.00233563	0.00335622	0.00358899	-0.00608176	-0.00810323
b0696	0.0117147	-0.0131776	0.0162527	-0.00471688	0.0128032	0.016369	-0.00166728	0.0112361	-0.00845195	-0.00748429	-0.00278011	0.00820933	0.00358547	0.000705073	-0.00154106	0.00958339	-0.00664222	0.00727519	0.00539168	0.0151223	0.00352364	-0.00892026	-0.004857	0.00271768	-0.00813969	-0.000499624	-0.00920112	-0.0102662	0.00285786	-0.00116656	-0.00157158	-0.011748	-0.00818205	0.00988747	0.00423203	0.0509037	0.00138276	-0.00929893	0.0235157	-0.0222049	-0.00574765	0.00481142	0.0131505	-0.0221938	-0.00555167	0.0150256	0.00115843	0.00234301	-0.00135844
b0697	0.0109824	0.0138579	0.0355453	-0.00370417	0.00362313	0.00860964	-0.00166984	-0.00521003	-0.0163062	-0.00382353	-0.0144866	-0.00117381	-0.0088953	-0.00757338	-0.00830389	0.00119326	-0.00290356	-0.00210404	0.0128824	-0.00674888	0.00461029	-0.00610542	0.00257661	-0.00292358	-0.00433579	0.00164935	-0.00578243	-0.0121305	0.0146277	0.000975508	-0.0149329	0.0048898	-0.00356668	-0.000835019	0.00861236	0.103621	0.00916374	-0.00436511	0.0233764	0.000187484	-0.00210631	0.0137117	-0.0083221	-0.0190094	-0.00711322	-0.00182266	0.00485678	0.006573	-0.00680895
b0698	0.00531375	0.0322984	0.0525277	0.0157776	0.0102177	0.0156478	-0.0234291	0.00234008	-0.0139831	-0.00487403	-0.0111043	0.00721677	0.0148304	-0.0214309	-0.0120374	-0.00841324	0.00736125	-0.00672223	0.0046033	-0.0382386	0.00782938	0.0077944	0.00614671	-0.00661641	-0.00492707	0.0114917	-0.00415052	-0.0266548	-0.00551844	0.00712283	-0.0140689	-0.0033546	-0.00534336	0.000960164	0.0112569	0.134422	0.00341878	-0.0113899	0.0135357	-0.0141114	0.0013598	0.0166496	0.00217348	-0.0126702	-0.00240984	0.00245163	0.00432506	0.0207795	-0.0126952
b0699	0.00869156	-0.0203837	0.0077258	-0.00445793	0.00130256	-0.021391	-0.0309992	0.00512892	-0.0026009	0.0260483	-0.0161037	0.00575091	-0.00240938	-0.0176172	-0.0149135	-0.0194229	-0.00543471	0.0135095	-0.0113981	-0.0203893	-0.0188158	0.000285866	-0.0118249	-0.0855447	0.0131705	0.0129123	0.0141783	-0.0178109	-0.033948	0.011937	-0.0031411	0.0222417	-0.0191693	0.0193234	0.0105946	0.0172029	-0.0373671	-0.022023	0.00652905	0.0515041	0.00384512	0.0367892	0.0252799	0.00899733	0.0187025	-0.00191559	0.00804815	0.0126976	0.0378193
b0700	-0.000395698	-0.00118273	0.00192922	-0.00678801	0.00107775	0.0101438	-0.0128028	0.000868831	-0.00889334	0.00382656	0.00189746	0.00450853	0.0110341	0.000402398	-0.00133645	0.00350905	-0.00166894	0.0050847	0.0044178	-0.00262139	0.0025652	-0.0100162	-0.00159223	-0.0511204	-0.0061411	-0.000364316	-0.00746407	-0.0198425	-0.00477723	0.00262331	0.0132667	0.00237073	-0.0120079	-0.00213716	0.00356553	-0.00472788	0.0188017	-0.0165818	0.0101771	-0.0070321	0.00891298	0.00259807	-0.0046287	0.00452172	-0.00224174	0.0130022	0.00629267	-0.00533156	0.00675163
b0702	-0.00133285	-0.00303531	0.00612057	-0.0327901	0.00325679	-0.0152946	-0.0368958	-0.00448256	0.00109002	-0.000812066	-0.0347199	-0.000762524	-0.0057067	0.0245105	0.00635335	0.00565026	-0.0119362	0.0194658	0.0337409	-0.034821	-0.023548	-0.0115104	-0.0257546	-0.00249349	-0.00726407	-0.00389039	-0.0206123	-0.00317637	-0.0222781	-0.0113705	-0.0140364	-0.00472332	-0.0536574	-0.0055435	-0.0308892	0.00168405	-0.0183641	-0.0113016	-0.00583422	-0.000425792	-0.00954939	-0.0204437	-0.0135085	0.0187807	-0.0191013	0.0291582	-0.000879134	0.0156143	0.0198225
b0703	-0.00532018	-0.015723	-0.00628145	0.00910913	-0.00797673	0.00181496	-0.010046	0.00574969	0.0078957	-0.00107216	0.00205908	0.013505	0.00527323	-0.00340301	0.022629	-0.0062139	-0.00320927	0.0059741	0.00692047	-0.0059445	-0.00965213	-0.00879631	-0.00207662	-0.0652758	0.000730558	-0.00623636	0.00517891	-0.0178343	-0.00978262	0.00960976	-0.00979118	0.0198088	-0.0107699	-0.0117052	0.00444926	0.011284	0.00290898	-0.00439756	0.00691347	0.00863552	-0.0053819	-0.00395674	-0.0261599	-0.00717631	-0.00495189	0.0050213	0.00365995	-0.00969986	0.0171785
b0704	-0.00542975	-0.0020764	-0.00749762	0.00163631	0.00834134	-0.00632479	-0.00602392	-0.00217067	-0.027402	0.0261796	0.0102357	0.016854	0.0159952	-0.0107238	-0.00218926	0.00613975	-0.0164563	0.00312582	0.0153986	0.00313551	-0.021421	-0.00510882	-0.0213255	-0.0339854	0.00758572	0.00565747	0.00216812	-0.00351416	-0.00379728	-0.012686	-0.0331475	-0.0136299	0.00782422	0.000968784	-0.00201913	0.0162823	-0.0104266	0.00421655	0.0406276	-0.0104633	-0.00522181	0.0324626	0.000348168	-0.00767314	-0.000643777	-0.00917556	-0.0045744	-0.0139357	-0.00365429
b0706	0.0228814	-0.00601402	0.00869731	-0.0163496	0.0416405	-0.00616964	0.00468026	0.00712192	-0.0113468	-0.0011123	-0.0248647	0.00149526	-0.00992705	0.0181338	0.0033159	-0.00936909	0.00207549	-0.0154028	-0.00310499	0.0352225	-0.00946461	-0.00959884	0.0150582	-0.0425293	0.00228492	0.0202753	-0.0111097	0.00275805	-0.00614967	-0.00179116	0.0197244	-0.00862397	-0.0225892	-0.0195622	0.0115431	0.00717059	-0.0155939	-0.0156848	0.00869107	-0.00838076	0.0172152	0.0186038	0.0455365	0.00472913	0.00575513	-0.017831	-0.00049768	-0.0305019	0.0231518
b0707	-0.00288393	0.0110663	-0.00982521	-0.0224412	0.0147066	-0.00346321	-0.0162818	0.0240274	-0.0187769	0.00446201	0.00348929	-0.00523271	-0.0170437	-0.0122568	0.0013676	-0.00584506	0.00828913	-0.000448663	-0.00820906	0.00323289	0.0201895	0.023872	0.00189974	0.00708516	0.00162706	0.0132566	-0.00732578	-0.0142339	-0.0160663	-0.00645274	-0.0013088	-0.00775386	-0.00339423	0.00823725	-0.00378384	0.0190451	0.00126452	-0.000985009	-0.00642448	0.00773301	0.00497099	0.00375949	-0.00350673	0.00685845	-0.00219118	0.00515982	0.0243	-0.000503725	0.00294865
b0708	0.00290878	-8.57783e-05	-0.00499616	-0.00910685	0.0121321	-0.0140445	0.0069311	-0.00213072	-0.0114849	-0.014826	-0.000556589	0.0039	-0.00621737	-0.00528391	-0.00729547	0.000484789	2.81164e-05	-0.00503532	0.00177808	0.00779219	0.00907597	-0.00803134	-0.00552282	0.00443796	0.00240318	0.00408777	-0.000352071	-0.0139067	-0.0091707	-0.00958997	-0.0110455	-0.00456036	-0.0100902	-0.00523264	-0.00186283	0.0304608	-0.010679	-0.00291591	0.00251476	0.0018654	0.00413028	0.00934043	0.00466448	0.00348781	0.000379622	-0.00066083	0.0141746	-0.000318838	0.00435522
b0710	-0.00590851	-0.00448411	-0.00489205	-0.00488218	-0.00225352	0.00321357	-0.0017701	-0.00279958	-0.00626925	0.0167971	-0.00598238	0.00746097	-7.47225e-06	-0.00765192	-0.000171524	-0.000328821	0.00214036	-0.00588787	-0.00478112	0.00533171	0.00246055	-0.0205054	0.00418723	0.00287452	-0.00101423	0.00205498	-0.00418911	-0.00178491	0.00424767	-0.00316576	0.00608953	-0.000768719	-0.00238736	0.0118753	-0.000539534	-0.00465484	0.000850988	0.00480731	-0.00356385	-0.00280102	-0.00460511	0.00089137	0.00387597	-0.00445772	-0.000506854	-0.00224799	0.000906375	-0.000907678	0.00133687
b0711	-0.00484554	0.00401405	-0.00543735	-0.00399129	-0.00484959	0.00418533	0.00841598	-0.00334695	0.00440282	0.0136587	-0.00347028	0.00633749	-0.00279799	0.00262278	-0.0046026	0.0020726	0.00311364	-0.00882503	0.00519147	0.00911402	-0.00023474	-0.0244084	0.00467335	-0.00693755	-0.00395538	-0.00546845	-0.00274549	-0.0067764	0.0096528	-0.00243964	0.00670113	0.00414632	-0.00506842	0.0105059	-0.00105256	0.00239385	0.00581374	0.00714939	-0.00501749	-0.0021255	-0.00110022	0.00329823	-0.00764931	-0.0024068	0.000190295	3.33027e-05	-0.00319133	0.00436399	-0.0117078
b0712	-0.00108888	-0.00105764	-0.00746786	-0.00162864	-0.00451786	-0.000738807	-0.0010807	0.00536756	-0.000192011	0.00793977	0.00136715	0.00159634	-0.000715975	-0.00892324	-0.00499986	0.00103553	0.00549528	-0.0169173	-0.00160082	0.00590913	-0.00289324	-0.0176485	0.00238792	-0.00494254	-0.00489062	0.00354793	0.00118236	-0.00936717	0.00267719	-0.00116475	0.00201183	0.00437946	-0.00297417	0.0113988	-0.00240916	-0.00328037	0.000941488	0.0064656	-0.0087059	-0.000232774	-0.00320095	0.00448062	-0.00683976	-0.00575831	0.000551983	0.00208008	-0.00410825	0.0115764	-0.00673848
b0713	0.000827601	-0.0014837	-0.00609192	-0.00854025	0.00288438	0.000563653	0.00576694	0.00315445	-0.000262002	0.00504895	-0.00533228	0.00152218	-0.00133395	-0.0108361	-0.00296721	-0.00581387	0.00229702	-0.0197552	0.00491659	-0.00112373	0.00216032	-0.0109297	0.0016393	0.00172871	-0.00488584	0.00407397	-0.00807685	-0.0074813	0.00319892	-0.00249302	0.00477837	0.00717536	-0.00714865	0.0139394	-0.0029277	-0.0109446	0.00439671	-0.00832826	-0.00399318	-0.00541366	-0.00557972	0.0028375	-7.21842e-05	-0.00262845	0.00280513	-0.000976098	0.000932714	0.00738978	-0.000801993
b0714	-0.00144582	0.00931111	0.0194798	0.00253647	0.0127128	-0.00350367	0.00573202	0.0123965	-0.000167218	-0.0133181	-0.00547256	0.00125481	-0.00730017	-0.025429	0.00301789	0.000544573	0.00981356	-0.0321449	-0.00427636	0.00746824	0.0107291	-0.0156481	0.00512354	0.00358289	-0.00698145	0.014124	-0.00535048	-0.0129177	-0.00571041	-0.00425684	0.0160305	0.0084805	-0.00962085	0.0171849	-0.00529193	0.00210614	2.16537e-05	0.00398804	0.00986701	0.00272186	0.000296385	0.000642721	-0.00653961	-0.0118467	0.00801707	-0.00298183	-0.00369404	0.0181611	-0.00875751
b0715	0.00405686	-0.00606418	0.0119322	-0.00265584	0.00470996	-0.0222573	0.00962371	0.00291181	0.00640982	0.00159194	-0.00745412	0.0236219	0.0169138	-0.00340546	-0.0196852	0.00787003	0.00276934	0.00636043	-0.0121491	-0.0206236	0.0128213	0.0315702	-0.0175652	0.00719548	-0.00749426	-0.00164501	-0.00239206	-0.0238694	0.000366549	0.0162714	0.0376331	0.00738043	-0.00812457	0.010562	-0.0026479	0.00650173	-0.00114892	-0.00574649	-0.0276503	-0.00223133	0.0026929	0.000124375	-0.000313879	0.00321451	0.00229305	-0.00615555	0.000286448	0.0182799	-0.0178589
b0716	0.00377043	-0.00462719	-0.00239282	0.000295648	0.0204791	-0.0222366	-0.0104899	0.0113999	-0.0114769	-0.00558564	-0.0228701	-0.00854039	0.00604496	-0.0281963	-0.00110787	-0.00298075	-0.00538124	-0.00844156	0.0138322	-0.0141113	0.00573082	0.0098554	-0.0147011	-0.023172	0.00366948	-0.00610341	0.0074111	-0.00189186	0.012356	-0.00650843	-0.000703269	0.0113194	-0.0155922	0.00494629	-0.0117912	-0.0172601	-0.0185228	-0.00141463	0.0277814	0.00454561	0.00898708	0.0245552	-0.00128367	0.00985288	0.00211983	-0.00473086	-0.00343403	0.0186375	0.00904084
b0717	0.0130281	0.0134645	-0.010465	-0.000272264	-0.0100753	0.0121931	0.0115149	-0.00989994	-0.0211229	0.000608635	-0.0159928	-0.00370481	-0.00424162	0.023065	-0.00950742	0.0236831	-0.0020379	-0.0039039	0.00200766	0.0148703	0.0170734	0.00346483	-0.0172708	-0.000596175	0.00396923	-0.00789297	0.000702256	-0.00368706	0.024056	0.0245631	0.0191219	0.0193725	-0.000429773	-0.00174732	-0.00673708	-0.00642072	0.0136745	-0.00412489	-0.00161653	-0.00574432	-0.00333849	0.0127423	0.0263028	-0.00177697	0.0102522	-0.0211449	0.0191265	-0.00014394	0.00695142
b0718	-0.00330216	0.00372978	0.00391328	0.00511423	-0.0017154	0.00584099	-0.00363158	0.00971106	-0.0194208	-0.0195445	4.92397e-05	-0.00633775	0.00269184	0.0124254	-0.00118348	-0.00444655	-0.00617226	-0.0108854	0.0014327	0.00664163	0.0079857	-0.00397315	-0.00924054	0.00339632	0.00227693	0.00577638	-0.00166275	0.00477651	-0.00193417	0.000640917	0.00322889	-0.0240086	-0.00402196	0.00626194	0.00486365	0.00442478	0.00242051	-0.0204874	-0.00242151	-0.00650709	-0.00287461	-0.00173471	-0.00174876	0.00235174	-0.0055497	-0.0040333	0.00932631	-0.0131121	0.0151995
b0719	0.00446619	0.00441633	0.00965994	-0.00453505	0.0088841	-0.0251583	-0.0275885	-0.0301617	-0.0122426	0.0360545	-0.00562905	0.00291932	-0.035499	-0.00559526	-0.00836405	0.0168182	-0.000941862	0.0272171	-0.0264405	0.000870908	0.00276271	-0.00634847	0.022819	0.00695458	0.0142378	-0.0240607	-0.00984435	0.00612267	-0.0140852	0.010686	-0.000982759	-0.019925	0.0083061	-0.00346298	-0.0154935	-0.0136877	0.0157093	0.0315644	-0.0105904	-0.00544623	0.0316113	-0.0223028	-0.0149038	0.000910411	-0.00454381	-0.000637207	0.00204116	-0.0144783	0.0111218
b0720	0.00181549	-0.00932798	-0.000749662	-0.00716233	-0.00931082	0.00838261	0.0209472	-0.0139508	0.0128601	-0.000951197	0.00179279	-0.00887681	-0.0137003	-0.00329028	-0.0124417	-0.00727663	0.00908274	0.00461797	-0.00858839	-0.00839253	-0.00199979	0.026809	0.00458609	-0.0109551	0.0122542	0.000308973	-0.0212187	0.0353925	-0.0127325	-0.0172249	-0.0185556	0.0100298	0.0306399	-0.00901538	0.00971911	-0.00559665	0.0141546	0.0562413	-0.0155387	-0.0133002	0.00488583	-0.00385483	-0.00678272	-0.00839215	0.00274347	-0.00277828	0.00612223	0.00249815	0.00205509
b0721	0.00173818	-0.00499568	0.00018424	-0.0138508	-0.0066706	0.00202957	-0.026147	-0.00870058	0.0227967	-0.00494237	-0.008864	-0.00625597	-0.00618418	0.00313722	-0.0021215	0.00111477	-0.011164	0.00106328	-0.00174553	0.00676712	0.0111991	0.0544933	0.0221343	0.00398028	0.00183629	0.0363799	0.00336616	0.0712821	-0.00741057	-0.00767856	-0.00365894	-0.0227995	0.00187333	0.00262459	0.0151139	0.00416886	-0.00777126	0.152391	-0.0117954	0.0066814	0.010434	-0.00968379	0.0116548	0.00286093	0.000218274	0.00583451	0.00689437	-0.00139313	0.00468169
b0722	0.0120313	-0.0100593	0.000252536	-0.0101034	-0.00180921	-0.00110579	-0.0152834	-0.00942935	0.0397431	-0.000853966	-0.00839259	-0.00156298	-0.012697	0.00541744	-0.00619764	0.00690653	-0.016173	0.00366278	-0.0041281	0.0127506	0.0156978	-0.000634514	0.0152354	0.00214594	0.00986304	0.043642	-0.00314151	0.0486218	0.00546427	-0.00979155	0.00358862	-0.0165101	-0.00742255	0.00197262	0.0178263	-0.0201059	-0.00622271	0.145027	-0.00930622	0.0124976	0.015519	-0.00471793	-0.00305976	0.0122727	0.00780339	0.000240964	0.0186846	0.00296537	-0.00761988
b0723	0.0020243	-0.00123971	-0.00878105	-0.00995194	0.00437981	0.00552268	-0.0120386	-0.00656763	0.0482717	-0.0102716	-0.0104479	-0.010853	-0.0135587	0.00187422	-0.0119317	-0.00068519	-0.0158371	0.000189958	-0.00253051	0.00191809	0.0194367	0.00527736	0.0029416	-0.0063285	-0.00194718	0.0538347	-0.000926945	0.051675	-0.00634743	-0.0074625	-0.0144308	-0.0281864	0.0117174	-0.0022299	0.00435799	-0.0168708	-0.00135177	0.10858	-0.00133587	0.00601243	0.0106697	-0.0064998	0.000469786	-0.00324556	0.00395794	0.00183855	0.0146161	-0.00303473	-0.00631479
b0724	0.00475203	0.00359962	-0.00207584	-0.00782096	0.0063415	0.00198667	-0.0136951	-0.00329679	0.05145	-0.0170287	-0.0103855	-0.0121062	-0.0134488	0.00782604	-0.0110392	-0.00163471	-0.0139604	-0.00570544	-0.00368088	0.00449162	0.0197522	0.0125099	-0.0083121	-0.00436313	-0.000159577	0.064865	0.00231587	0.0612695	0.000114335	-0.00439298	-0.00895648	-0.0280237	0.0139159	-0.00640496	-0.00399596	-0.0302522	-0.00513449	0.0950265	-0.00486742	-0.00171181	0.0143152	-0.0107545	-0.0159666	-0.00602698	0.0024494	0.000772673	0.0121453	-0.00100571	-0.0143921
b0726	-0.00180674	0.00513663	0.00299708	0.00156701	0.00299186	0.00141159	0.00329361	-0.00224309	0.0434833	-0.0120587	-0.0144822	-0.00856691	-0.00995206	0.0061147	0.00084435	0.00645549	0.0157456	-0.00453688	0.00416023	0.00598865	0.0160946	-0.000514162	-0.0174766	-0.00257725	-0.00956704	0.0308197	-0.00583421	0.0522573	-0.0142188	-0.00749979	-0.0218184	0.0274374	0.00859042	-0.00381775	-0.00813757	-0.0308449	-0.00131452	0.0596489	-0.00967845	0.00067681	0.00982372	-0.0157737	-0.000108201	0.00104951	-0.00840622	0.00552103	0.00263235	0.00366675	-0.0162056
b0727	0.000804216	0.00715361	-0.000849533	0.00229918	0.0108255	0.00211892	-0.00230499	0.00590593	0.0478046	-0.0153678	-0.0241568	-0.0135715	-0.00870151	0.00994495	-0.00667551	0.00512983	0.0154584	0.000461693	0.00774874	-0.000522742	0.0122307	-0.0106067	-0.016472	-0.00134787	-0.00408956	0.0235515	-0.00530582	0.059195	-0.00658569	-0.00795868	-0.00708892	-0.0119218	-0.0099111	-0.00365588	0.0011923	-0.0232654	-0.000517353	0.0519633	-0.0119094	-0.00252816	0.0110261	-0.00701225	-0.00496652	0.0139715	-0.00387921	-0.00420523	-0.00502462	0.00717648	-0.00814778
b0728	0.00097305	0.00317302	0.00362344	0.00573828	0.0133361	0.00582055	0.00954149	0.0065968	0.0448605	-0.0203167	-0.0192262	-0.0139115	-0.00586654	0.0196137	0.00225776	0.00652764	0.0163337	-0.00595907	0.0129427	-0.00118043	0.0139133	-0.00540218	-0.0186514	0.00394858	-0.00748093	0.0295865	-0.0037261	0.0681839	-0.00649243	-0.0111899	-0.0045312	-0.0163006	-0.0140945	-0.00123473	0.003389	-0.0193642	0.00140305	0.0510579	-0.0166075	0.00144609	0.010104	0.00347745	-0.00621784	0.013401	-0.000286118	-0.0131339	-0.00568818	0.00591956	-0.00273779
b0729	0.0045746	-0.00132439	0.00469809	0.00723963	0.0109282	0.00634178	0.00660298	0.00080271	0.0446253	-0.0230666	-0.0259576	-0.0175619	-0.00619544	0.00873771	0.00447731	0.0062406	0.0157143	-0.00479763	0.00998921	-0.00215754	0.0132628	-0.0184759	-0.0165172	0.00266198	-0.00944933	0.0244037	-0.00363252	0.077207	-0.00525671	-0.0107753	-0.000520347	-0.019978	-0.0190481	-0.0016591	0.00664682	-0.023933	0.000236024	0.0455373	-0.0184069	-0.00512559	0.00975338	0.00570279	-0.0159854	0.017689	-0.0031975	-0.0141298	-0.00352595	0.0083437	0.00421982
b0730	-0.00308921	-0.000760689	0.00290834	0.00893755	0.00681311	-0.00439472	0.00144375	0.019062	-0.00360642	0.0135747	0.00514473	-0.00615628	-0.00609893	-0.00224876	0.0031956	-0.0086866	-0.00578852	-0.000584323	-0.00348858	0.00603723	-0.000721353	0.00269169	0.000784036	-0.00358866	-0.00269723	-0.0160552	0.00325028	-0.000211856	0.00183641	-0.00331214	0.0125783	-0.00522722	0.00687405	0.00110322	-0.00297806	-0.00489947	0.00618338	-0.0191617	-0.0251446	-0.00326397	-0.00101297	-0.00752162	0.00119426	0.000213323	-0.00380457	0.00537432	0.00719211	-0.00500312	-0.00166971
b0731	0.00376314	0.00344276	0.00448809	-0.00371679	0.00824234	0.00866184	-0.00787134	-0.00139633	-0.0169132	0.00483254	-0.0156883	-0.00170433	-0.00559744	0.000167752	0.00447595	-0.0059721	0.00608865	0.00251616	0.00345681	-0.0363916	-0.00325256	-0.000440091	0.00441543	-4.38255e-05	-0.00499083	-0.00794803	-0.00744415	0.0063792	-0.0134103	-0.0114215	0.000210312	0.00450115	0.0111496	0.0126283	-0.000698089	-0.00109621	0.0142506	0.00859571	-0.000674835	-0.0106286	-0.0025826	0.00859239	-0.00254676	-0.00499379	-0.00252889	-0.00383721	0.0126782	0.0208853	0.00729251
b0732	-0.00344354	0.00557656	-0.00218706	-0.00110631	0.00466338	-0.00382649	-0.00374487	0.000648621	-0.0128877	0.00158469	-0.000241129	-0.00339345	-0.000545177	0.0018874	-0.00441475	-0.0046038	-0.00642029	0.00072745	0.00276147	0.00259197	-0.00408547	-0.0111955	-0.00303824	-0.00533922	0.003546	-0.00696565	-0.0026644	0.000580668	0.00648396	-0.00586963	-0.000586621	0.0018526	0.00283765	-0.00694943	0.000135663	-0.0112958	-0.0114413	-0.0104402	-0.00495315	-0.00561077	-0.00415027	-0.000702824	-0.00368188	-0.00389885	0.000635036	0.00225674	0.00199357	-0.00350262	0.00614209
b0733	-0.00658041	-0.0187806	-0.00533077	0.00898047	-0.00555009	-0.01879	-0.0112579	0.00481658	0.0111503	0.00324619	0.0190992	0.00081287	-0.00606779	-0.0237314	0.00164982	-0.000779597	-0.0154218	-0.0152318	-0.00717654	0.0187265	-0.0292901	-0.00967278	0.03651	-0.00181082	0.0105185	0.0077415	-0.0044287	-0.00192582	0.00499501	-0.00218903	0.0325292	0.0106711	-0.0126417	0.00896907	0.0226105	0.00835257	-0.00442646	-0.0286465	-0.0018774	-0.0212691	0.00330213	0.00218188	0.00474134	-0.00505174	0.00785513	0.00118622	0.0200139	-0.0180518	0.0032814
b0734	-0.0109348	-0.0076066	-0.00556438	0.00459722	-0.0173118	-0.0204574	-0.00475046	0.0141473	0.0148494	0.00567081	0.0235403	0.00113213	-0.00421386	-0.0196152	-1.46495e-05	-0.000858788	-0.0194594	-0.0195511	-0.00649158	0.014777	-0.027437	-0.00422465	0.048615	-0.00210886	0.00509151	0.00393237	-0.00338648	-0.00124279	-0.00136171	-0.0101312	0.0160013	0.0226548	-0.0254135	0.00845748	0.0248319	0.0162695	-0.00112707	-0.0231542	-0.00217613	-0.0159817	-0.00170352	-0.00190766	0.00519435	-0.00911881	0.00507014	0.00606036	0.0042246	-0.0151841	0.0033527
b0735	-0.00729416	-0.0103658	-0.00476521	-0.000859203	-0.014899	-0.00900583	-0.0130863	0.00625259	0.0156666	0.0169656	0.0172632	0.0169701	-0.00380009	-0.0362296	-7.43243e-05	-0.0105354	-0.0143414	-0.0189928	-0.0108122	0.0226183	-0.0345945	0.030898	0.0311714	-0.00797836	0.0102559	0.00567537	-0.000837315	0.0087027	-0.0115842	-0.00945452	0.00703032	0.0176791	-0.0265037	0.00313092	0.000991991	0.0107922	0.00489873	0.00100653	0.00609503	0.00175314	-0.0054696	0.00494902	0.0385752	-0.00708609	0.00405003	-0.00867181	-0.0008682	-0.0124761	-0.00208467
b0736	-0.00669774	-0.00972172	0.0115257	-0.00226584	0.00586709	-0.00467134	-0.00660624	0.00168325	-0.00427829	0.00434794	0.0131544	0.00418494	0.000240453	-0.0027354	0.00479312	-0.0112454	0.00106893	-0.000701688	0.00695886	-0.00304737	-0.000996622	0.00906334	-0.00372449	0.00732038	0.00543631	-0.0102791	-0.0018811	-0.0162452	-8.31485e-05	-0.00735716	0.002163	-0.00295833	0.00891836	0.00220219	-0.004226	-0.0455075	0.0082204	-0.00501969	-0.0153737	-0.00352014	0.00143501	0.000153047	0.00491123	0.00345997	0.00263657	-0.00577318	-0.00637513	-0.00273927	-0.0113316
b0737	-0.00111542	0.00351634	0.0126327	-0.00550462	0.00389382	-0.00318424	-0.0110654	-0.00581078	-0.00663869	0.0014694	0.00313617	-0.00299226	-0.00651758	-0.00371419	0.00853773	-0.00363291	0.00623161	0.000597987	-0.003547	0.00207871	-0.00463941	-0.00394423	0.00362581	-0.00477698	0.0135148	-0.00787941	-0.0017669	-0.0123943	0.00176547	-0.0021796	-0.0017008	-0.00158819	0.00646913	0.00226681	0.00427925	-0.0379646	0.0014326	0.00647111	-0.0075677	-0.00414823	0.000948504	0.00537108	-0.00183349	-0.0117234	-0.00344955	0.00438173	0.000440643	-0.000397316	-0.0082182
b0738	-0.00860754	0.00851681	0.00285094	-0.00150145	-0.00789778	-0.00489679	-0.000743395	0.0104411	0.00634035	0.00211212	-0.00120754	0.00662271	-0.00214776	0.00315699	-0.00331055	0.00408758	-0.00663584	-0.00856547	0.0154435	0.00158693	-0.00140311	0.000747061	0.00239963	0.00463895	0.00491748	-0.00908666	0.00452187	-0.0103263	-0.0076832	-0.0010539	-7.91125e-05	0.00172109	0.0102843	0.0033827	0.00483766	-0.0336392	0.00377734	0.00299516	0.00384475	-0.00593558	-0.00085716	-0.0026107	0.00239902	0.0122447	-0.00935751	-0.00396837	-0.0066739	-0.00435738	0.011294
b0739	-0.00213282	0.00230404	0.0093488	-0.00151994	-0.00491047	0.00300476	-0.00794984	-0.000836122	-0.0022952	-0.00374647	-0.00270831	0.000124554	0.00222261	-0.00473521	-0.00525055	-0.00311711	0.00197001	-0.00298019	0.00652863	-0.00820835	0.00767321	-0.00291141	0.00416596	-0.00592972	0.00797767	-0.00716335	-0.00783599	-0.0091756	-0.00390754	-0.0023489	-0.0130722	0.00694119	0.00441977	0.00457866	0.00112532	-0.0302313	0.00157209	-0.00480847	-0.00651831	-0.0036583	-0.000431985	0.00350116	0.00208122	0.00320584	-0.0035452	0.00366651	0.0037847	0.00422048	-0.0192579
b0740	-0.00129739	-0.00179641	0.00396542	0.00206978	-0.00132085	0.00313986	0.00497566	-6.71036e-06	0.014333	-0.00427836	-0.00618809	-0.00165719	-0.00465694	-0.0126921	-0.00133416	-0.00249073	0.0015589	-0.001454	-0.00142843	-0.000327806	0.00201348	-0.00926585	-0.00149721	-0.000460099	0.00266771	-0.00083766	0.000543297	-0.0103155	-0.011057	0.00077088	0.000729035	0.00394874	1.25125e-05	-0.000421971	-0.00327433	-0.00959488	0.00359754	0.00828622	-0.0092114	0.00267759	0.00111039	0.00227744	-0.000904667	-0.00357321	0.00105253	-0.00419733	-0.00149186	-0.00175974	-0.0119308
b0741	-0.00573509	-0.0100494	-0.0182632	0.000169331	0.00474391	-0.00486021	0.00639897	0.00562983	0.0290963	0.0067074	-0.00732483	0.000520887	-0.00748724	-0.00666932	-0.00028881	0.00483415	-0.00329173	-2.26685e-07	0.000177117	-0.00361488	0.00602966	0.0619239	0.00381471	0.00586884	0.00143411	0.00274256	-0.000265093	0.000896091	0.00199648	-0.0055108	-0.0116073	-0.00231354	0.0157842	-0.00569227	-0.00217807	-0.00680834	0.006496	0.0081854	0.00147646	-0.0103408	0.000963944	0.00400879	-0.00311409	-0.00937677	-0.00251774	-0.0151466	-0.0112294	0.00900575	-0.0110731
b0742	-0.00290088	0.000603879	-0.00785304	0.00174652	0.00509651	-0.00487631	-0.0019682	0.00533434	0.0277819	-0.0040269	-0.00566234	0.000161236	-0.00823349	-0.00770119	-0.00255252	0.00146702	-0.000686798	-0.00227078	0.00214794	-0.00953281	0.00939185	-0.010767	-2.87792e-05	0.000411116	0.0100876	0.00328841	-0.00403463	-0.00933122	0.000374542	-0.00140782	-0.0109302	-0.00754858	0.0105313	0.00561056	-0.000891661	-0.00752115	0.00467349	0.004048	-0.00444411	-0.00500713	0.00205224	-0.00492073	-0.000202658	0.00242489	-0.00283479	-0.0151705	-0.00133142	-0.00108672	-0.0137589
b0750	-0.00603946	0.000373093	0.0085097	-0.00161072	0.0272546	0.0103253	-0.016231	-0.00428066	-0.00454468	-0.0145572	0.007389	-0.00546857	0.000199356	-0.0184248	0.00689328	-0.00477678	0.00425877	0.0262047	-0.00837331	0.00973533	0.00587293	-0.00984598	0.0107539	-0.00259674	-0.00127045	-0.00107864	0.00154773	0.0140034	-0.00196993	0.0161327	0.0132226	0.00492849	0.0151472	0.00207051	0.00428987	-0.0205064	-0.00222468	0.00486282	0.0105124	0.00776996	0.00596777	0.0132438	0.00638296	-0.00981984	0.0202959	-0.0348009	0.00407352	0.000348245	0.0136916
b0751	-0.00530957	-0.00720726	0.010019	-0.000794052	0.0159993	0.013556	-0.022883	0.00215971	-0.00019943	-0.0167671	0.00545037	0.00106288	0.000343197	-0.000188953	-0.00169307	-0.00251284	0.0065619	0.020175	-0.00814257	0.0129579	0.00860747	-0.0180573	0.00783514	0.000674167	-0.00062414	0.000283168	-0.00484862	0.00466416	-0.00389346	0.008738	0.00701054	0.0116939	0.0129055	0.00241245	0.00233166	-0.0199522	-0.00413891	0.00872743	0.00336361	0.00396845	0.00675239	0.00684089	0.000463746	-0.0127077	0.0170238	-0.034709	-0.0136488	-0.000167902	0.0101515
b0753	0.00289366	-0.018569	0.0420722	-0.000280357	0.0157118	-0.0011573	-0.00020106	-0.0329635	0.0266554	-0.00146965	0.0284003	0.0248142	-0.0159171	-0.0256174	0.00073694	0.00421074	-0.00385209	-0.00861832	0.00465846	0.0338258	0.00888325	-0.000328147	-0.0131482	-0.00056672	0.0294501	-0.0116722	0.00494331	-0.0208901	-8.50855e-05	-0.000263872	0.0075313	-0.000838749	-0.0122321	0.0138633	-0.00168568	0.0172105	0.00564783	0.0210178	0.00189173	-0.0040192	-0.00633157	-0.0020526	-0.0125886	-0.000365371	0.00295673	-0.0113469	0.000988025	-0.0153	0.0228474
b0754	0.0113834	-0.000720926	-0.00201691	-0.0142514	0.00544888	-0.0115813	-0.00590983	-0.00511079	-0.00799475	-0.00739674	-0.00375122	-0.00233952	-0.00149232	-0.0241431	-0.01245	-0.000797009	0.00539754	0.0040362	0.00749631	0.00211559	0.00737693	0.021685	-0.010743	0.00380275	-0.0134137	0.0156594	-0.00582351	-0.00702582	-0.0144257	-0.00256506	0.00693207	-0.0153254	0.000568201	0.000803453	-0.0152286	-0.00563984	0.0185823	-0.00957717	-0.000357453	0.0117201	0.0143203	-0.00395252	-0.000958694	-1.42598e-05	-0.00875355	-0.00205633	0.00299166	-0.0707219	0.0216923
b0755	0.0102157	-0.00841522	-0.00892834	0.00118728	-0.00886408	0.0047453	-0.000468246	-0.00612624	0.00902514	0.00319694	-0.0125068	0.00345801	0.00257697	-0.0146487	-0.0206472	0.00864458	0.0112417	0.00354682	-0.012919	-0.00243111	-0.0075296	-0.0059047	-0.00991456	0.00814136	-0.00250845	-0.0665652	-0.00186441	0.0114453	-0.0057957	-0.00316704	0.0104844	-0.000582818	0.0136522	-0.000676838	-0.00665289	0.00713494	0.000444989	0.0203686	0.00803207	-0.00996154	-0.00402288	0.0117872	-0.00262492	0.00126548	0.000989291	-0.00767002	0.00261503	-0.00381439	0.00805955
b0756	0.00256798	0.00685982	0.00456499	-0.00716312	-0.00900664	-0.00625487	-0.0137717	0.0174155	0.00301889	0.000263488	-0.00799309	0.0037352	-0.00235625	-0.00246813	0.00193499	-0.00263512	0.00224999	-0.00637627	0.00919391	0.0189856	-0.0185924	0.00207787	-0.00485841	-0.0037455	-0.00869058	-0.00198931	0.00509368	-0.000789446	-0.00463322	0.00825402	-0.0225181	0.00561199	0.00191413	-0.00304992	0.00034572	0.0181662	0.0590549	0.000805573	-0.0117394	0.00134375	-0.0066227	0.00130816	0.00193151	-0.00168912	-0.00357619	-0.00266309	0.00202144	0.010802	0.00117728
b0757	0.00612729	0.00819184	0.0225384	-0.0173661	-0.0264383	-0.0116024	-0.0174388	0.00315921	0.016706	0.000571711	0.00184508	-0.00419495	0.000672289	-0.00181376	-0.00156662	-0.0129623	-0.00586119	-0.00152428	0.0206331	-0.00215673	-0.0140543	-0.0272735	-5.20371e-05	0.00211793	-0.0185257	-0.00336195	0.031233	-0.00534416	0.00590122	0.010881	-0.0426704	0.00729311	0.0114656	-0.00264923	-0.00284367	0.0128134	0.0956111	-0.00831755	-0.0117233	0.00627847	-0.000271912	-0.00388794	0.00384877	0.00151398	-0.0112736	0.00071184	0.0162349	0.0125811	0.000654152
b0758	0.00710157	0.00380882	0.0152836	-0.0126883	-0.0240305	-0.012621	-0.0146669	-0.00836955	0.0225488	-0.00447296	0.00625858	0.00985162	-0.00167304	-0.00139989	-0.0184698	-0.0017418	-0.00552279	0.00436371	0.0380633	0.0209061	-0.0154018	-0.0181381	-0.0236642	-0.00593844	-0.0271332	0.00648845	0.000846994	-0.018288	-0.0057937	0.00716678	-0.0476932	0.000793674	-0.00649275	0.000702583	-0.00839613	0.0255178	0.125744	-0.00553684	-0.00518709	-0.00776218	-0.00481294	0.00233414	0.00881225	0.0152462	-0.00454579	0.000112576	-0.00490338	0.00581455	-0.016232
b0759	0.0104253	0.00324369	0.00919954	-0.0134187	-0.0240616	-0.017035	-0.0208519	-0.00506023	0.0136354	-0.00347126	0.00449115	0.00195483	-9.68041e-05	0.0057915	-0.010278	-0.0029199	-0.0116033	0.00695145	0.0341244	0.0223397	-0.00537343	-0.0144602	-0.0213591	0.00529006	-0.0229357	0.00288152	0.000323752	-0.0143147	-0.00353617	0.00428688	-0.031362	0.0108979	0.000506558	0.000625842	-0.00433819	0.0131684	0.127996	-0.00274232	0.00184514	-0.00388102	-0.00119249	-0.00028704	0.0150997	0.006737	-0.0130895	0.00374179	0.00235456	0.00268428	-0.0153879
b0760	-0.00328871	0.0122467	-0.0180176	-0.0501032	-0.0117773	0.000391682	0.00942348	-0.0137632	-0.00916101	0.00910257	0.0145095	-0.0035827	0.00205551	-0.0223374	0.00488208	-0.0121826	0.00959497	0.00882616	-0.00029077	-0.0163409	-0.0118083	0.0198861	0.000697167	0.00190356	-0.0376784	-0.021173	-0.00603946	-0.0141995	0.0134274	-0.00126145	0.029913	-0.00425452	-0.0094726	-0.00146967	0.000797345	0.000444284	0.00353597	0.0284391	0.0153666	-0.0133817	0.00537604	0.0136703	-0.00485247	0.00362303	-0.00570642	0.00866701	0.00595497	-0.00473973	0.0144009
b0761	-0.000774121	0.000439739	0.00239796	-0.00284016	-0.0166419	0.00504288	-0.00146567	-0.00204378	-0.00584899	0.000583675	0.00260792	-0.00321088	-0.00415114	-0.00368025	0.0147792	-0.0079263	0.00559723	-0.0020702	0.000720345	-0.00784193	0.00732234	-0.0103833	-0.00323141	-0.00701217	0.00260283	0.00554639	0.00588619	-0.0139112	0.000755628	-0.0006766	0.0031586	-0.00206272	-0.00430208	0.00236535	0.00274348	0.00841282	0.005867	0.00161638	-0.00541627	-0.000953817	-0.00115058	-0.0108306	-0.00826217	0.0052246	-0.00624675	-0.00137557	-0.00484609	-0.00185185	-0.00129369
b0762	0.0105005	0.00283036	-0.021464	0.00362096	-0.00739635	0.00132391	-0.0101195	-0.010847	-0.0227618	-0.0124447	0.0101733	-0.0262365	-0.00374551	0.00577489	0.0219382	-0.0162661	-0.00702204	0.00983202	-0.010395	-0.0123631	0.0109261	0.129687	0.0110136	0.0409963	-0.0067891	-0.00718074	0.00583774	0.00839258	-0.00825187	-0.00623544	0.00681883	0.0092607	-0.00269007	-0.00852536	0.0170856	0.0158881	-0.0276606	-0.000226067	0.0275207	0.140982	-0.00754568	-0.0132754	0.0339467	-0.000572022	-0.00702924	0.0119701	0.0327776	0.00588528	0.0178319
b0765	0.00333566	-0.00330573	-0.00192897	-0.00378925	0.0204377	0.00650734	-0.00185665	-0.00533995	-0.0014127	0.0103784	0.0192117	0.00877212	0.00465438	-0.0160106	-0.000632013	0.0143485	0.00478406	-0.0322059	-0.0102825	-0.00322495	0.02003	-0.0150498	-0.00396356	0.0182128	0.00537242	-0.00895968	0.0462617	-0.00576141	0.0113255	0.0017191	-0.0174496	0.0541917	-0.0144178	-0.00349451	0.00306942	-0.0277702	0.00870394	0.00363808	-0.00455995	-0.00285508	0.00579077	0.0107192	0.00347161	-0.00256902	0.0140124	-0.0102126	-0.00621994	0.00176679	-0.00627136
b0766	-0.00231782	0.0082953	-0.0113182	0.0029598	-0.0095686	0.00400206	-0.00330672	-0.0105008	0.00676027	-0.00965832	-0.004099	-0.00059248	-0.00524269	0.0100684	0.0179444	-0.0102579	-0.00363756	0.00619222	-0.000132041	0.00566381	-0.0102304	-0.0116983	0.0105981	-0.0022749	-0.00389649	-0.00164786	-0.004819	0.00508189	0.00235122	-0.00398039	0.00481293	0.00347211	0.00156579	-0.000525044	-0.00449812	-0.00959064	0.0143212	0.00793651	0.00134976	0.00161585	-0.002782	0.00822769	0.0024262	-0.000106032	-0.00982961	0.00639122	0.00202739	0.0101918	-0.00069073
b0767	-0.00162634	-7.9726e-05	-0.000321645	0.000637531	-0.00804016	0.00736744	0.00682407	0.000371803	0.00141103	0.00417341	-0.00396487	0.000899511	-0.0010419	-0.00197258	0.00395919	-0.000417162	0.0040094	-0.00434639	0.00985413	0.00392115	-0.00952967	-0.00432992	-0.00418142	0.000415175	-0.00313665	0.00457617	0.000347516	-0.00764356	-0.00908934	0.00216297	0.0146696	-0.00128242	0.00125037	0.00327206	0.000605514	0.00319656	0.00286977	-0.00709132	0.00701164	-0.00349953	-0.00716459	0.00466225	0.00276832	0.00111436	-0.00640413	0.00149919	-0.0035496	0.00719267	-0.00586977
b0768	0.00687144	0.00313221	-0.00603644	0.00384165	-0.0127797	0.0064733	-0.0210207	-0.00680338	-0.0167974	0.00485155	0.00251997	0.00984339	-0.0017048	-0.0172214	-0.00489912	-0.00571809	-0.00883218	0.0295341	-0.00311561	0.00773219	-0.0192119	0.0113894	0.00220781	0.00235457	0.00807869	-0.013948	0.00193441	-0.00726125	0.0103372	0.0147599	-0.0118646	-0.0066595	0.00654366	0.00394716	0.00887507	-0.0175899	-0.0442042	-0.00603598	0.00742666	-0.00493014	0.00944712	0.0115727	0.00877326	0.00624817	-0.00477432	0.00888716	0.00608145	0.0184897	-0.0280729
b0769	0.00448103	0.00109471	-0.00757824	0.00661323	0.00584413	-0.00721334	0.00591922	0.016432	-0.00343805	-0.00226162	0.00659912	-0.00805648	0.00738153	0.00669054	0.00107843	-0.0247002	-0.00438769	0.00427843	0.0128507	-0.0131807	0.00959518	0.0136007	-0.012817	-0.022251	-0.00310413	-0.00656302	0.00900847	0.00190978	0.00533658	-0.0339217	-0.0181859	-0.011353	-0.00338655	-0.0125589	0.000861493	0.00425404	0.0161968	0.00402782	-0.00424681	0.00473484	-0.00417388	-0.00517969	0.00902901	0.00674395	-0.00109649	-0.000345885	0.00294107	-0.00811028	0.020385
b0770	-0.00982587	0.00388862	-0.000441701	-0.0139476	0.00125482	0.0138146	0.00715513	0.00263337	-0.00534145	0.000210053	0.0120494	-0.00441019	-0.00295722	-0.0044623	0.00707133	-0.0134134	-0.00168846	0.0103318	-0.00520906	-0.0113598	-0.00275431	0.0151603	-0.0118909	-0.00495546	0.00741603	0.00316627	0.00817122	-0.00384674	-0.00648156	0.00734135	0.00354756	-0.00469959	-0.00262228	0.00177005	-0.0117765	-9.34164e-05	-0.00933238	0.00379365	-0.0173954	-0.00479028	-0.00382888	-0.00667967	-0.00497306	-0.00691544	0.00313863	0.0160932	-0.00107914	0.0025553	0.00540474
b0771	0.00563043	0.00203902	-0.000536568	-0.0111842	0.00518863	-0.00552476	-0.00652532	0.0393582	-0.0224227	0.00186132	-0.000658945	0.00261363	0.0174804	0.00969637	-0.0109482	-0.00189503	-0.00331539	-0.0109414	0.00438377	-0.0107865	0.0119591	-0.0119726	-0.0024106	-0.0184387	0.0016518	0.0150107	-0.00946862	-0.00536788	0.00138047	-0.00271318	-0.00611636	-0.00576205	-0.0141608	-0.00681717	0.00413075	-0.0139846	0.00126395	0.0060165	-0.00511014	-0.00590884	-0.00147905	0.00478916	-0.0176547	0.0126892	-0.000194146	-0.00928554	0.0100292	-0.00428942	0.000871193
b0772	-0.00864206	0.00746031	-0.00117367	-0.00934354	-0.0137552	0.014718	-9.07538e-05	-0.00104146	0.00565121	0.0138195	-0.00862339	0.00175007	-0.00705701	-0.00712619	0.00210473	0.00313806	0.00165663	-0.00571784	0.00281455	-0.000542181	-0.0065842	-0.00774164	0.00601379	-0.00475081	-0.0106301	0.0247839	-0.00760212	0.000605332	-0.00307815	0.00910292	-0.00128373	0.0654881	0.000284767	0.00213182	-0.00204804	-0.0239297	-2.61128e-05	0.000421498	0.00050704	-0.00218608	-0.00825015	0.00431829	-0.00114925	-0.00104849	-0.00514925	0.00573056	0.00137353	0.000354081	-0.000507924
b0773	0.00367066	-0.00120906	0.00741285	-0.0045938	0.000428111	0.00337762	-0.00985684	-0.00817113	-0.00536091	-0.0324586	-0.00819128	0.00149724	0.00216289	0.00946646	-0.00692062	-0.00347381	-0.00353383	0.00459692	0.00149742	-0.00192548	-0.00628966	-0.000136466	-0.0107255	-0.00829129	-0.00466779	-0.0187709	-0.000777657	0.00586688	-0.00565862	-0.00706174	0.0141929	0.0084301	0.000971831	0.00483114	-0.00438642	-0.0157776	-4.36398e-05	-0.00425792	0.00542265	0.000242656	-0.0121653	0.0100753	0.00624684	-0.00300821	-0.0040514	-0.00326819	0.00246484	-0.00887634	-0.00194634
b0774	0.0154689	-0.0045663	0.00733196	-0.0133872	0.0300616	0.00867216	-0.0136973	-0.0192904	-0.030135	-0.0439578	-0.0248621	0.00428901	0.00245898	0.00726918	-0.0113399	-0.0059611	0.0171572	0.00240958	0.00458247	-0.00550799	-0.00610799	-0.00495604	-0.0296824	0.0189876	0.00222693	-0.0470725	0.0051009	0.0454398	-0.0280764	-0.00943224	0.0124525	-0.0193989	0.00497559	0.00756803	-0.003192	0.02985	-0.00872538	0.00444437	0.00391889	0.00808808	-0.0319976	0.0410957	-0.00588596	-0.000238481	-0.00555479	-0.0228968	0.0100847	-0.0201296	0.000810132
b0776	0.0117144	-0.00323875	0.00889037	-0.0239365	0.0287332	0.0116229	-0.0120875	-0.00463432	-0.0207889	-0.0314227	-0.0334992	0.00441035	-0.00104306	0.00482593	0.00458049	-0.011004	0.0104679	-0.0020813	0.0158726	0.00578013	-0.00293608	-0.0175054	-0.0268057	0.0150085	-0.00666582	-0.0107297	-0.000377898	0.040196	-0.0361533	-0.00165622	0.00845848	-0.0087444	0.00138413	0.0133651	-0.00715844	0.0234357	0.00163912	1.27285e-05	-0.00638924	0.000130965	-0.0276012	0.0538834	-0.00116478	0.00049804	6.53647e-05	-0.0224512	-0.00376031	-0.00901473	-0.023871
b0778	0.00132789	-0.00592405	0.0115962	-0.0135602	0.0359033	0.00499581	-0.01578	-0.0205203	-0.0241427	-0.0297314	-0.0322424	-0.00481188	0.00205229	0.015514	0.0124687	-0.00531381	0.00962221	-0.000337156	0.000343577	0.0078361	0.00151183	-0.0205174	-0.0165077	0.0122939	-0.00755904	0.0159536	0.000768697	0.0465986	-0.0218062	-0.00129789	0.0124425	-0.0219473	-0.00730033	0.00868245	0.00290865	0.0195333	-0.00761253	-0.00739345	0.00220741	0.00992161	-0.0245994	0.0551791	0.0097142	-0.01303	0.00192979	-0.0152933	0.000238406	-0.0147722	-0.0195778
b0779	-0.0048348	-0.0013178	0.00181328	0.00236308	0.00344061	0.00173683	-0.00694424	-0.00249364	-0.00523201	-0.0140684	-0.000878977	0.001042	0.000501759	0.00596567	0.00550212	-0.000818827	-0.00247257	-0.00387166	0.00251245	0.00457389	0.00477155	-0.0231217	-0.00262852	0.00112579	0.0122475	-0.00274302	-0.0069536	0.00716656	-0.0028675	-0.000486241	-0.00358919	0.00158071	0.0073013	-0.00263777	0.00489391	0.00558584	-0.0101737	-0.00418386	-0.00161531	-9.73147e-05	-0.000472395	0.00166918	-0.00116681	-0.00283735	-0.00428752	-0.00640109	-0.00202543	-0.00697711	0.00373852
b0780	0.001703	-0.00737853	0.00261615	-0.00287815	-0.00173672	1.43519e-05	0.00739264	-0.0153581	-0.0138881	0.0150546	-0.0063334	0.0062582	-0.00850562	-0.00702011	-0.0108108	0.00426066	-0.00786536	-0.00105668	-0.00531016	0.000575378	-0.00787375	-0.0101809	0.00451754	0.00121534	-0.00498807	0.00558132	0.00468557	0.00605481	-0.00257452	0.00683919	-0.00138611	-0.0015486	0.00170898	0.00637887	-0.00736735	-0.00822865	0.00287765	-0.00221585	0.000873081	-0.00143643	0.00687976	0.00498708	0.00587345	0.00635866	0.00181336	0.00167312	-0.0110822	-0.00771955	0.000434721
b0781	-0.00464296	-0.00558102	0.00693393	0.00618888	0.00407546	-0.00588436	-0.00491834	-0.00311509	0.00495821	-0.0118903	0.00445878	-0.0188159	-0.00326747	0.0118252	0.0070763	-0.0102674	0.00110497	-0.00624208	-0.0128044	-0.0168296	-0.00943804	-0.000248052	-0.00561109	0.0052532	-0.00918876	-0.00647676	0.00286008	0.0152838	0.00147165	-0.00494192	0.0146893	-0.0141076	0.00413893	0.00164604	-0.0128346	-0.00133763	0.0178238	-0.0142809	-0.00674552	0.00298404	0.0092052	0.00686376	-0.00123454	-0.0108627	-0.00164978	0.00967632	0.00368301	-0.00794232	-0.00502332
b0782	-0.00273387	-0.00595991	0.000574829	0.000494652	-0.001877	0.001095	-0.0048815	-0.00493625	-0.00677689	0.00191202	-0.00792961	-0.0047515	0.000820111	0.0147981	0.00510333	0.00891243	0.00205898	-0.010048	-0.00116864	0.00290975	-0.0217935	0.00885759	0.0185779	0.0139488	-0.00999208	-0.00843175	-0.0024732	0.0258947	-0.000523612	-0.000589286	0.00704842	-0.0127079	0.00159347	-0.00397147	-0.0166876	-0.00587033	0.0101344	0.00366993	0.000693856	-0.0108015	0.00835457	0.0206445	0.0101499	0.00299854	-0.00748797	0.00236671	-0.0085336	-0.000520328	-0.00195126
b0783	-0.00640687	-0.00716739	0.0082224	0.000310495	0.00277983	-0.000923421	-0.0113134	0.00487961	-0.00521543	-0.00356021	-0.00281781	0.00318884	-0.0011616	0.0141961	0.00603489	-0.00396076	0.00252221	-0.01072	-0.00683773	-0.00578543	-0.0149656	-0.0129529	0.0162234	0.00502499	-0.00647168	-0.0143351	-0.00833438	0.0253605	0.00338887	0.00178003	0.00045601	-0.00167727	-0.00284757	0.00181506	-0.0247	-0.0171395	0.010639	-0.00634868	0.00872444	-0.00634834	0.0110401	0.0145539	0.00557581	0.00386365	0.00251789	-0.0105735	-0.00753831	-0.00758638	-0.00251856
b0784	-0.00540607	-0.00700009	0.0364255	-0.00782411	-0.00901325	0.01731	-0.00310979	-0.00367934	0.012439	0.00634449	-0.0190985	-0.0167454	-0.00450106	0.0133835	0.00446628	0.0126902	0.0128311	-0.00878976	0.0186075	-0.0023857	-0.000101831	-0.00304124	0.0197865	0.019481	-0.0315144	-0.00510363	-0.0106905	0.0188123	0.00680405	0.0224947	0.00635404	-0.00545781	0.00613872	0.0118109	-0.0237184	0.00744812	0.027208	-0.0245747	0.0113926	-0.00195333	0.0197127	0.00991698	0.0352377	0.0120772	-0.00801834	0.00508137	-0.0127826	-0.0112011	0.00537598
b0785	-0.00860293	0.00157507	0.00555658	0.00163868	-0.00646152	0.00506659	-0.0124162	0.00595281	-0.00433995	0.00742761	-0.00777404	-0.00142379	0.00268066	0.0201159	0.0100158	-0.00493283	0.000874483	-0.0101262	0.000131662	-0.0062606	-0.0209258	-0.0197628	0.031285	0.0166106	-0.015826	-0.0071225	-0.00813305	0.0276117	-0.00451396	-0.000808427	0.00221564	0.00961818	-0.00767622	7.57812e-05	-0.0250141	-0.00883254	0.0097628	-0.0013935	-0.0030982	0.00382266	0.00541068	0.010396	0.00354668	-0.00277502	-0.00449941	0.0019149	-0.00786055	0.00175136	-0.00210586
b0786	0.00147339	-0.00634872	-0.00150586	0.00417539	0.0039302	-0.000670207	-0.00374906	-0.00202044	-0.00124807	-0.00263833	-0.00386342	0.00736158	0.00271572	-0.00856993	0.00143681	0.000851627	-0.00601929	0.00734836	-0.00462395	-0.00506537	-0.00696042	-0.0101934	-0.00818491	0.00206883	-0.00211513	-0.00748272	-0.000520205	-1.41771e-05	-0.00639566	0.00603089	0.00777513	-0.00216483	-0.00385302	0.0027708	0.00372019	0.0133631	-0.00660355	-0.000700907	0.000231233	-0.00752081	0.00261146	-0.00554895	0.00669494	-0.00737429	-0.00940481	-0.0043199	-0.00361125	-0.00365181	-0.000657117
b0787	0.00375524	0.00796743	-0.00232165	0.00223095	-0.0198592	0.00300616	0.0126329	0.00935081	0.00367335	-0.0136515	0.00521745	0.0134777	0.000298236	-0.00747559	-0.00555662	-0.00640953	0.00741323	0.0074995	0.0103366	-0.0136681	0.00636543	0.00510545	-0.00390864	0.0182956	-0.0163501	0.0113192	-0.00549951	-0.0291796	0.00204745	-0.0056719	-0.00158347	-0.0185628	-0.00251307	-0.0201304	0.00842345	-0.00247013	-0.0135491	-0.00626165	0.00353121	-0.0139375	0.00322643	-0.0185947	0.00233557	-0.00253565	-0.00936851	0.0152412	-0.00590427	0.00677232	-0.0346365
b0788	-0.000235759	0.00432901	-0.00664957	-0.00478168	0.00301851	0.00138798	-0.0010001	-0.0180459	-0.0192862	-0.0183925	-0.0101838	0.0020754	-0.000185097	-0.000152079	0.00340199	0.00244494	0.00155794	0.0042933	-0.000911264	0.0017861	0.00122858	-0.00324992	-0.00858318	-0.0118237	0.0017609	0.00978334	0.0109014	0.00231898	-0.000739869	0.00208917	-0.0133769	-0.00372103	-0.000579362	-0.00517758	-0.000479885	0.0148864	-0.00285976	-0.0151603	-0.00572059	-0.00274005	-0.00457412	0.00138699	0.0121032	0.00245707	-0.0055652	-0.00980001	-0.001323	0.0109533	-0.00293296
b0790	0.000140037	-0.0119059	0.00781571	-0.0133862	0.0119691	0.00196907	-0.00191777	-0.00227695	-0.00505253	-0.0231762	0.000957569	0.00600216	-0.00804416	-0.0184053	0.00234175	-0.000936087	0.0113415	-0.00127705	-0.00669273	-0.00248654	0.000884117	0.0129476	0.00980171	0.00179927	-0.00557277	0.00793808	0.00170938	0.0042339	-0.0160962	-0.00544578	0.000982504	-0.0101732	-0.00653074	-0.00741564	-0.0048616	-0.000994001	-0.0113049	0.00651696	0.010423	0.0083991	0.00321417	-0.00063421	0.0132385	-0.00944426	-0.00555281	-0.000738417	0.00297066	0.0261518	-0.0107877
b0791	-0.00306952	0.00245314	0.00553739	-0.00274589	-0.00514736	-0.000177416	-0.0159223	0.00160476	-0.00754277	-0.00530596	0.0109857	-2.95662e-05	0.0100271	0.00301034	-0.00198418	-0.0183335	-0.00675525	-0.00328287	-0.000405073	0.0019821	-0.00541147	0.000891453	-0.0103293	-0.00927861	-0.027928	-0.0139924	-0.00264573	0.0740103	0.0165738	-0.00937573	-0.00737508	0.0162833	0.00363433	-0.00593231	0.0166088	-0.00562271	-0.00715788	-0.0103807	0.00362378	0.00479164	-0.00289914	-0.0203469	-0.0169419	-0.00756399	0.0064891	-0.00333277	-0.0173243	-0.0122914	0.00331706
b0792	-0.00181415	0.00877499	0.0219958	0.0069191	0.00880542	0.00244441	-0.017428	0.0133304	-0.0145819	-0.0142945	-0.00846218	-0.00793711	-0.00739995	0.00748859	0.00946419	-0.00683277	-0.00266048	-0.0063181	0.00523238	0.000966491	-0.00858247	0.00130055	-0.00197044	0.00718353	-0.0131485	0.000818998	-0.00958293	0.00629684	0.0102238	0.00578431	0.0146927	0.00198543	0.0397526	-0.0052347	0.00314933	0.0116078	-0.00200723	-0.0266054	-0.0083243	-0.000356288	0.0112783	-0.00627776	-0.00505085	-0.000235974	0.00156093	-0.000354582	-0.0123935	0.0028506	0.00361016
b0793	-0.00313828	0.0100809	0.00701531	0.0162858	0.00496935	0.00143145	-0.00229955	0.0066503	-0.0169467	0.00218533	-0.0050416	-0.00556084	-0.0101052	0.0141639	0.00713802	0.00196957	0.00523	0.00670426	-0.0124404	0.00849359	-0.0126674	0.00682021	-0.0045048	0.0114181	-0.00772838	0.00618738	-0.00894753	0.00268401	0.00153857	-0.00258651	0.0205283	-0.00751188	0.036046	-0.00630288	-0.00596556	0.0256913	0.00179266	-0.0156473	-0.00157544	-0.00420529	0.0137946	-0.0150033	0.0130596	-0.00900218	0.00437036	-0.00304218	-0.0103544	0.0101156	-0.0292253
b0795	-0.00439107	0.0216877	0.0086421	0.0113379	0.00896216	0.00598648	0.000530541	-0.00260215	-0.00830531	-0.0108025	0.000543866	-0.00311267	-0.00737796	-0.00742898	-0.00183374	0.0132075	0.00154584	0.00808671	0.00396159	0.0120909	-0.00673193	-0.00434084	-0.00577705	0.00507697	-0.0151481	-0.00166113	-0.00808017	-0.00105378	0.000956297	0.00895873	0.0336785	-0.00544736	0.0589573	-0.00611711	-0.00598584	0.0210196	-0.00922432	-0.0192208	-0.000904982	-0.0120429	0.0051223	-0.0114646	0.00893943	-0.00686339	-0.003094	-0.00245364	-0.00849083	-0.00139661	-0.0145078
b0796	0.00227194	-0.0277829	-0.000316053	-0.0125432	-0.00407874	-0.000127636	-0.00971551	-0.00184392	-0.0104912	-0.0406259	-0.0024743	0.00332697	0.00288857	-0.0165173	-0.0172565	0.0147428	-0.00942771	0.003108	-0.0208949	-0.00985855	-0.00502751	0.0252765	0.00279704	-0.0155113	-0.00344954	0.0140339	-0.0067336	-0.00141179	-0.0305722	-0.0142813	-0.0141118	-0.00211919	-0.0423812	-0.00999845	0.013755	0.0717487	0.0114326	0.0143463	0.0169544	5.17162e-07	-0.000679896	0.0424841	-0.00676723	-0.0198719	-0.00319177	-0.0052305	-0.015274	-0.00691297	0.00593104
b0797	0.00271443	0.00490698	0.00871514	-0.023971	-0.0118327	-0.00515754	-0.0173029	0.000695623	0.00694037	-0.0270399	-0.0137909	-0.000927577	-0.00644037	-0.0101254	-0.00104773	-0.00276242	-0.00501242	-0.00213784	0.00311672	0.0152884	0.0151831	-0.0163215	0.00592037	0.00493338	-0.000159546	0.0115644	0.000595885	-0.000512339	-0.0103609	-0.00154679	-0.000279304	-0.0231021	0.00899185	-0.0025778	-0.00549062	0.0227567	0.00718735	-0.0022226	0.013841	-0.00254242	0.00864183	-0.00688859	0.00612509	-0.00351465	0.00122966	-0.00497997	-0.00816583	0.00647458	0.0013391
b0798	0.000960375	0.0311247	-0.00278325	-0.00322128	-0.00382614	0.0207762	-0.00591806	-0.000160489	-0.0194436	0.0144019	0.000365355	-0.0155452	-0.000358404	-0.0129799	0.0110071	-0.00342356	-0.0150773	0.00332161	-0.0125879	0.00258613	-0.0217689	-0.00667853	-0.0283342	-0.00781648	0.00359524	-0.0314674	-0.0096301	0.00208072	0.0428813	-0.00712087	0.00323573	0.00617287	0.00292138	0.000758867	-0.0146303	0.00369785	-0.00424363	0.000176442	-0.00251196	0.027491	-0.0139113	-0.0169331	0.00021211	0.0179429	-0.00328515	-9.74816e-06	-0.00444511	0.00405052	-0.0153006
b0799	0.00450267	-0.00452001	0.00143362	-0.00376417	-0.0102267	0.00048672	-0.00694078	-0.00795239	0.002542	-0.00877101	0.00374233	-0.000392129	-0.000197676	0.0113872	-0.00294515	0.00365781	-0.00347078	0.00535598	0.00172934	0.00312476	0.00910303	0.00469313	-0.00541169	0.00794629	0.00108573	0.00790179	0.00636541	0.00894537	0.00055856	-0.00616176	-0.00177612	-0.0124833	0.00840701	-0.00106071	-0.00263463	0.000853373	0.00790111	-0.000277531	0.00929116	-0.00174926	0.000314861	-0.0145791	0.00331187	-0.00548072	-0.0045773	-0.00799751	-0.00267445	0.0108845	0.011582
b0800	-0.00137372	-0.00329365	-0.013633	0.00150077	0.00215935	-0.00415359	0.00870259	0.00467244	-0.0102876	0.00843156	0.00137308	0.00579153	-0.00280842	-0.00114454	0.00241478	-7.64482e-05	-0.00704101	0.000451873	-0.0010646	0.00535095	-0.00961144	0.00583364	-0.00276779	-0.00243847	-0.00671849	0.0123803	-0.000621952	-0.00758439	0.00284224	-0.00320974	0.00609687	0.000338982	-0.000230224	0.0041376	0.000623957	0.000168908	-0.00124783	-0.00199522	-0.00224474	-0.00976721	0.00419702	0.00594036	0.000554554	-0.00388709	-0.00603166	-0.0113989	-0.00570372	-0.00740811	0.000394964
b0801	0.000614574	-0.00655828	-0.0104594	0.012544	0.0060135	-0.00529498	0.0176671	0.00796977	-0.00915778	0.0132842	-0.00331484	-0.00639464	-0.0042627	-0.0198926	0.00472243	-0.00417613	-0.0101585	-0.00522441	0.000632639	-0.00308653	0.00269843	0.0150214	-0.0157058	0.000410691	0.00284436	0.0159448	0.00220066	-0.0147553	-0.00733149	-0.00341555	-0.00071564	-0.00310977	0.00865256	-0.00236937	-0.00761638	0.000665657	0.0194613	0.015154	0.0051162	-0.00566975	-0.00200847	0.0144839	0.0065996	0.00144031	-0.00925786	-0.00300579	0.00611298	-0.00423495	-0.0128952
b0802	0.00476974	0.00912147	-0.0121956	0.0542817	0.0017901	0.00727949	0.0308461	-0.0057317	-0.00657447	0.00581103	0.00853343	-0.0126423	-0.0149226	0.0147448	-0.00797989	0.00581405	0.00687208	-0.00372413	0.00279295	-0.00360611	-0.0164391	-0.000857151	-0.0241188	0.00975808	-0.000865574	-0.0142101	-0.00862182	0.00346741	0.00377744	-0.0378655	-0.0070115	-0.024508	0.0135789	-0.0049806	0.0139333	0.00123121	0.0197005	-0.0135576	0.00174541	0.0059727	0.0237135	0.0234031	-0.00740453	0.00244631	0.0141676	0.00259041	0.00558452	0.017091	0.00934127
b0803	-0.0025713	-0.0169265	-0.0137172	0.0107286	0.0144948	-0.000214648	0.0184834	-0.0110511	0.00438949	0.0267942	0.00100467	-0.00201013	0.0117191	-0.0154745	-0.0189572	0.014691	0.0676547	0.000501694	-0.00913944	-0.026152	0.0135086	0.000141753	-0.00883844	-0.0410299	-0.0195027	-0.0482921	-0.0116682	-0.0118383	-0.000567059	-0.00986674	0.0104656	-0.0153969	0.00495822	0.00153634	0.018457	-0.0143351	-0.00837622	-0.0143686	0.0232439	0.0132087	0.0174715	0.0146605	-0.00470555	0.0110923	-0.0114506	-0.00245942	-0.00175099	-0.00322768	0.00443957
b0804	-0.0091067	-3.55914e-05	-0.014388	0.0230475	0.016579	-0.00814411	0.00126234	-0.0100536	0.0267154	0.00164543	0.00146196	-0.0176422	0.00359443	0.00323474	0.000563285	0.0113695	0.177573	0.00145887	-0.0125176	-0.019156	0.00385915	0.0196478	-0.0070449	-0.0272329	-0.0169754	-0.0527719	-0.0110528	-0.0161128	-0.0107088	-0.0168171	0.0140978	-0.00638186	0.0242097	0.00346005	0.0154948	-0.0502853	-0.0038865	-0.00718642	-3.08332e-05	-0.0124424	0.00535419	-0.00351011	-0.00857401	0.00794032	-0.00204176	-0.00167612	0.00323683	-0.00952716	-0.01589
b0805	0.00670726	0.003056	-0.0160583	0.0014246	0.000170899	0.00198584	0.0213765	-0.00698578	0.0088472	0.0125294	0.0164845	0.00204601	-0.00663193	0.0463704	0.00548893	-0.0085917	0.256318	0.0388721	0.00271059	0.0327975	-0.00296417	0.00717749	-0.029451	0.00263178	0.00187979	-0.00393646	-0.00110243	-0.0216597	-0.000106466	-0.00793974	0.0193803	-0.013895	0.0273893	-0.00588512	0.00276315	-0.0414664	-0.00312877	0.0278012	0.0170349	-0.0114594	0.00689545	0.00433423	0.020855	0.00063328	-0.0149669	-0.00173933	0.0169914	-0.0135756	0.00216317
b0806	0.00511086	-0.00454152	-0.0117795	-0.00868327	-0.0178515	0.00270633	0.00307001	0.00321456	-0.0135771	0.0566682	0.0168601	0.0140151	0.0173777	-0.00500688	-0.00516666	-0.0139758	0.000509552	0.0238276	0.016586	-0.00369707	0.00781799	0.0744637	-0.00519632	0.0134313	0.0208103	-0.00551949	0.00338937	-0.00459808	-0.0175277	0.00106524	-0.00883864	-0.00081567	0.00314791	0.00848603	-0.00356555	-0.00946384	-0.00940661	0.00317303	-0.00670104	0.00573249	-0.0060476	0.00983606	-0.00426021	-0.0210956	-0.00503595	-0.0186917	-0.000454856	0.00416383	0.013246
b0807	-0.00732933	-0.00468773	0.00190291	-0.00626271	0.0176664	-0.00390054	0.0100987	0.00203975	-0.00389563	0.0187482	0.00066915	-9.06323e-05	0.000102029	0.00848931	0.00193579	-0.00295637	0.00936112	0.00940869	-0.00460335	0.00551861	-0.00059751	0.00787228	0.00894212	0.00382501	-0.00163606	-0.0112607	-0.00355082	-0.00477707	0.00351095	-0.00464981	-0.00417362	-0.00274815	0.00377702	-0.00272209	-0.000156767	-0.00766695	-0.00443756	0.0146522	0.0171324	-0.00603483	-0.00178079	0.0124481	-0.00109352	0.00399561	-0.00187112	-0.00719284	-0.0044221	-0.0057375	-0.00368387
b0808	-0.00232494	-0.00513819	0.0234105	-0.0127972	-0.00607659	-0.00189508	-0.0176635	0.00160136	-0.0140716	-0.0138645	-0.00279656	-0.000171555	-0.00391462	0.00331015	0.00769241	-0.0114229	9.60628e-05	0.0117034	0.00196555	0.000932053	0.00608483	4.75821e-05	-0.00816182	-0.00299214	-0.00249078	-0.00464375	-0.0020063	-0.00358979	-0.0167242	0.00241044	-0.000661767	-0.00988788	-0.000488009	-0.0011396	0.0045126	0.0179876	7.37074e-05	0.00124019	-0.0198249	-0.00490643	0.00317379	-0.0109587	0.00277367	0.00968487	-0.00184466	-0.0157874	-0.00958011	-0.00592011	0.00389561
b0809	-0.00300743	0.00574426	-0.0147496	0.000403307	-0.0122169	0.00235438	0.0033389	0.00295608	-0.0289926	-0.0256311	0.00110934	0.0141092	-0.0120971	0.00842562	-0.0167815	0.0201727	0.00504416	0.0308934	0.0224191	-0.00375636	-0.0442505	0.011535	0.0105105	0.00490953	-0.00393654	0.00136027	-0.00447602	-0.00667103	0.00810119	0.0103256	0.00728787	-0.00881182	-0.0407727	-0.00704226	-0.0267714	-0.0193655	0.00122955	0.0105683	0.00424307	0.00233499	0.00385907	-0.0365121	0.00320989	-0.0084875	0.0161008	0.012106	-0.00336457	-0.00905231	-0.00584564
b0810	2.93361e-08	0.00521782	-0.0182785	0.0124201	-0.0165561	-0.00365985	0.00567068	0.0048731	-0.0386288	-0.0116879	-0.00543261	0.0228381	-0.00880728	0.0164077	-0.0215162	0.0179727	0.0097481	0.037875	0.0223009	-0.00830877	-0.0500354	-0.00475765	0.00877776	-0.00322337	-0.00718106	0.0112304	-0.00172883	-0.00341246	0.00442298	0.00801386	0.00918951	-0.0122873	-0.0224402	-0.00156262	-0.0332712	-0.00725755	0.00863168	0.0183693	-0.00119663	-0.00388712	0.00743799	-0.0378369	-0.00560259	0.00207591	0.013924	0.00686289	-0.00861979	0.00025788	-0.0111001
b0811	0.00474815	-0.00319703	-0.0101784	8.85236e-05	-0.0135766	-0.00231543	-0.00286416	0.00808066	-0.0330751	-0.0121524	-0.00248373	0.0189675	-0.0107397	0.0124844	-0.0265248	0.0082702	0.00646009	0.031406	0.0207607	-0.00260029	-0.0390471	0.00894574	0.00452471	0.000669881	-0.00642181	0.00980142	2.58526e-05	0.00103904	0.0102058	0.0114025	0.00865151	-0.00483561	-0.0302844	-0.00217827	-0.0160428	-0.0197989	0.000389493	0.0154175	-0.00440548	-0.00992633	0.0062954	-0.0199668	0.00925622	-0.000970173	0.0194348	0.00650773	-0.00272198	-0.000851246	-0.00901053
b0812	-0.00282153	0.0114303	0.00584121	-0.00253449	0.00597776	-0.00910364	0.016947	-0.00811215	-0.00295255	0.0274236	0.0126784	0.00306075	0.0143084	-0.0275535	0.000722203	0.00396973	0.00301936	-0.0275383	-0.00364103	0.0352745	0.0295641	-0.00614119	0.0162998	0.0118285	-0.00848765	0.0129223	0.00130313	-0.000994798	0.00086446	-0.00016166	0.00518238	-0.019419	0.00969481	0.0222023	0.00668885	0.0456493	-0.00753953	0.00984218	-0.0415372	-0.0114099	0.00320521	-0.0162942	0.00685521	-0.00665804	0.00766054	0.0124804	0.00741877	-0.0120947	0.0328687
b0813	0.00419198	0.00339467	0.00465943	0.00392072	-0.0163971	0.00283123	0.00872406	-0.0172039	-0.000352538	-0.00288067	0.00164257	-0.0024117	-0.00723081	0.00581733	0.000642424	-0.0144967	0.00354114	0.00534799	-0.0141399	-0.00549622	-0.0107427	0.00541354	-5.87733e-05	-0.0150287	0.00428209	-0.00922921	-0.0133721	-0.0152093	9.73999e-05	-0.0100043	-0.0163323	-0.0194697	0.000249724	0.00213942	0.00796579	0.00671052	0.00276456	-0.000573182	0.00914362	-0.000524555	-0.00156301	0.0108607	0.00890259	-0.00413407	-0.00142586	0.00946923	-0.00569221	0.000925238	-0.000621234
b0814	0.00242058	-0.00482085	0.00592455	-0.00666516	-0.00339553	-0.00350243	-0.0120814	-0.0211269	0.00878325	0.00210889	-0.00882484	0.00660232	0.0030276	-0.00525107	0.00807607	0.00692346	0.00135262	-0.00953147	-0.0147346	-0.00632028	0.00487029	0.00559558	-0.0143036	0.00385552	0.0122294	0.0153707	-0.00147906	0.0107328	-0.0158945	-0.0077429	0.0118804	-0.0189853	0.000845242	0.00120358	-0.00194749	0.0311751	-0.00413055	-0.00527899	0.0131614	-0.005493	-0.00596908	-8.19132e-05	-0.00215114	0.00325746	0.00833791	-0.00226791	-0.00508202	0.0391275	-0.015256
b0815	0.00978591	0.0117625	0.0028416	-0.00355089	-0.000328283	0.00092112	-0.000425056	-0.000334014	-0.00130869	-0.00334193	0.00627786	-0.00836831	-0.000590721	-0.00256653	-0.013506	-0.0164515	0.00113231	-0.00182309	-0.00329367	0.00483207	0.0155566	0.00285519	0.00786281	0.000149129	0.000193413	8.52257e-06	0.000528189	0.00363227	0.0026328	0.0122351	0.00679538	9.5548e-05	-0.00450245	-0.00420082	0.0107532	-0.0245299	-0.00789148	-0.00656038	-0.00246281	-0.00175863	-0.00188772	0.00318112	0.00232302	-0.014663	-0.00730494	0.00746769	-0.000839544	0.0034202	0.0145422
b0817	-0.00157689	0.0462735	0.000382245	0.0198664	-0.00136651	-0.00613321	-0.00364535	0.0145267	-0.0290106	-0.000800264	-0.00806074	-0.00100283	0.0118326	0.00517305	-0.0125271	-0.00369849	-0.0155917	0.0240734	-0.00744567	0.00723507	0.0332858	0.00683387	0.0183767	-0.0252198	0.00969186	-0.000776422	-0.0133572	0.00210544	0.0402721	-0.00300044	0.0011687	-0.00386105	0.00438967	0.000917505	-0.0190891	-0.00601558	-0.00246561	-0.00221121	0.0240927	0.0023896	0.000395016	0.00661343	-0.0181021	-0.00173918	-0.00522104	-0.0110476	-0.0170511	-0.00983413	-0.0302267
b0819	-0.0011406	0.0121184	0.0127996	0.00378087	-0.00679175	0.000142977	-0.000521127	-0.00467363	0.00193386	0.000365388	0.00611189	0.00520349	-0.000163817	-0.0155826	0.00349961	-0.0019469	-0.00219017	-0.0136224	0.0108581	0.000854759	-0.00511305	-0.00179397	-0.0031013	0.00348122	0.00147733	-0.00692868	0.00196898	-0.0024522	-0.0123811	-0.00345272	-0.0101139	-3.98586e-05	0.0041476	-0.00250988	-0.00105595	-0.00718426	-0.00354692	-0.000397156	-0.0050966	0.000240897	-0.00561914	0.0058848	-0.00152703	-0.00428526	-0.00230186	-0.00681741	-0.0048118	0.00715421	0.00560254
b0820	0.00271347	-0.00255115	-0.00160154	-0.0111758	-0.00651868	-0.00603638	0.00709974	0.000888527	-0.00204211	0.0150909	0.00855602	-0.00286425	0.000669986	-0.00576348	-0.00261441	0.00593346	0.0107361	0.00106401	0.00518351	-0.00177474	0.00762111	0.00893362	0.00131064	0.00441251	0.00713655	0.00103742	0.00525591	-0.00610741	-0.0116904	-0.00159966	-0.00858664	0.00368134	-0.00132786	-0.00182938	0.000345807	0.0302959	0.00864567	0.00340053	0.00653461	-0.00402459	0.00265499	-0.0016386	0.000189425	0.000380425	-0.00514528	0.0019919	0.00409806	0.0124739	0.0105017
b0821	0.00410695	0.00653002	0.0210828	-0.00937135	0.00380126	-0.00762184	-0.00560019	-6.44522e-05	0.021969	0.0276446	0.00366314	-0.0084097	0.00405593	0.00393947	-0.000768871	0.0097198	-0.0104188	-0.0144417	0.00093603	0.0028775	0.0114799	0.0200879	-0.0086043	-0.0138339	-0.023169	0.00288112	-0.015414	-0.0117157	0.00944701	-0.00806052	0.0254683	-0.00975851	0.00021059	-0.00253476	-0.00817427	-0.00435058	-0.0011169	0.0174251	0.0118327	0.00385098	0.00254997	0.00263873	0.00283339	-0.0113153	0.0061497	0.0105608	0.000413109	-0.0101339	0.000574494
b0822	0.00222042	0.00198308	0.0283671	-0.0149124	0.000425549	-0.0028292	-0.00279279	-0.00873845	-0.00738545	0.00228631	0.00454018	-0.00604969	-0.00457904	-0.00966403	-0.0046661	-0.00620115	-0.0129792	-0.00569257	0.018414	0.00710057	-0.011204	0.0118075	-0.00241113	-0.00755655	-0.0199909	-0.0153807	0.00101253	0.000428958	-0.00447666	-0.00418152	0.00239184	-0.0077369	0.00155478	-0.00130992	-0.00640981	0.0258669	-0.00270351	0.0249334	0.0236673	0.00636649	-0.00193948	-0.0072722	-0.00436905	-0.012302	0.00279102	0.00102971	-0.00229249	-0.000980838	0.0246352
b0824	0.00714019	0.0187077	0.0184446	-0.013635	0.0155681	-0.0148166	-0.032776	-0.00598879	-0.00276691	0.00186331	0.0124781	-0.00199405	-0.00604848	-0.00264885	0.0157466	0.00708603	-0.0175418	-0.0186093	-0.00384354	-0.00730682	-0.00409948	0.00275279	0.00684833	0.00670719	-0.00897398	-0.0216687	-0.00731404	-0.0170833	0.00121726	-0.00152584	-0.00929657	-0.00470391	0.00541861	-0.00641447	0.0148726	-0.00285397	-0.00291372	-0.00606393	-0.00343412	0.0125357	0.0110244	0.0187569	-0.0126463	0.0169375	-0.00389422	-0.00270524	0.0161465	0.00463466	-0.0212465
[truncated: 3,172 more rows]
[truncated: 42 more columns]

## Sheet: RNAseq-2 S matrix
	0	1	2	3	4	5	6	7	8	9	10	11	12	13	14	15	16	17	18	19	20	21	22	23	24	25	26	27	28	29	30	31	32	33	34	35	36	37	38	39	40	41	42	43	44	45	46	47	48
[truncated: 3,881 more rows]
[truncated: 3 more columns]

## Sheet: MA-1 S matrix
	0	1	2	3	4	5	6	7	8	9	10	11	12	13	14	15	16	17	18	19	20	21	22	23	24	25	26	27	28	29	30	31	32	33	34	35	36	37	38	39	40	41	42	43	44	45	46	47	48
[truncated: 3,881 more rows]
[truncated: 54 more columns]

[truncated: 2 more sheets: MA-2 S matrix, MA-3 S matrix]
