# Supplementary material for: Independent component analysis recovers consistent regulatory signals from disparate datasets
Source: PLoS Comput Biol. 2021 Feb 2;17(2):e1008647. doi: 10.1371/journal.pcbi.1008647 (PMC7888660; doi:10.1371/journal.pcbi.1008647)
Supplement: S5 Dataset — (XLSX) [file pcbi.1008647.s016.xlsx]

## Sheet: Compendium S matrix
	0	1	2	3	4	5	6	7	8	9	10	11	12	13	14	15	16	17	18	19	20	21	22	23	24	25	26	27	28	29	30	31	32	33	34	35	36	37	38	39	40	41	42	43	44	45	46	47	48
Thresholds	0.0690355	0.100192	0.0503984	0.0609754	0.0758447	0.0454111	0.0484772	0.183572	0.105857	0.0627019	0.0501001	0.0601718	0.0960402	0.0485099	0.0691364	0.0982002	0.108792	0.0499454	0.066511	0.132364	0.146663	0.360982	0.0851891	0.141206	0.0731032	0.0941733	0.0528798	0.0381306	0.0672264	0.0929233	0.0529772	0.339584	0.082643	0.0668395	0.0480548	0.0835247	0.0803636	0.101288	0.327022	0.354181	0.0532987	0.0984534	0.0968625	0.377619	0.0407747	0.0860583	0.0655223	0.0975721	0.0562083
b0001	0.00727166	0.0018584	-0.00748353	-0.00140782	0.00327385	0.00671876	0.00416127	0.0135319	-0.0145495	-0.0212192	-0.014025	0.000635818	-0.0115864	-0.00268817	0.00101871	-0.00683999	-0.0055469	0.00698985	0.00952866	0.0149186	0.0120363	-0.0025855	0.00276518	0.0106206	-0.00566736	0.00910539	-0.00692107	0.00443362	0.00301571	-0.0225437	-0.00527834	0.000662398	-0.00456587	-0.0152489	-0.0117745	-1.24208e-05	-0.0127721	-0.00949138	0.00155765	0.0116122	-0.000622767	0.00272205	-0.00079857	-0.00456497	-0.00656462	0.0139534	-0.0102727	-0.0020936	0.0135629
b0002	0.00356859	-0.00119551	0.0104081	0.0115091	0.00360735	0.0134148	0.00227824	-0.00388227	0.00624395	-0.00144803	0.000794727	0.0058239	0.0198408	-0.00374679	-0.0183841	0.00464253	-0.00109518	-0.00863757	-0.0300064	0.02465	0.00358055	0.00156675	-0.00757901	0.0448793	-0.000972283	0.00849583	-0.007744	0.000386345	-0.00910707	0.0118245	0.00368209	0.00833027	-0.00195111	-0.00164662	0.00377409	-0.0055624	-0.00585246	0.00189912	-0.00185556	0.011793	-0.00102886	0.000435498	0.0220182	0.00105816	0.00243521	-0.00497406	-0.0126064	-0.0114707	-0.00225325
b0003	-0.000732059	0.0213102	0.000324318	-0.00112616	0.0112094	-0.0077051	0.0043514	0.00422196	-0.0144748	-0.0036309	0.00304246	-0.00108816	-0.0181208	0.00962541	-0.0396336	0.00424112	-0.0608072	0.00360431	-0.0420221	0.00500817	0.180848	-0.00775921	0.0242954	0.00714847	-0.00957449	0.00611592	-0.0183952	-0.000614235	0.0231693	-0.00599974	-6.02905e-05	0.00669068	-0.0048221	0.00401618	-0.00558035	0.000853704	-0.0012833	-0.00418393	9.28287e-05	-0.00880566	0.0138701	-0.0115052	-0.00701754	0.00447243	-0.0117642	0.000362662	0.016559	-0.00228781	-0.00506256
b0004	0.000915488	0.0219178	-0.000978766	-0.00509543	0.0118872	-0.00532241	0.00472465	-0.00528139	-0.0136381	-0.0147259	0.000295076	0.00268666	-0.0298943	0.00197415	-0.0334909	-9.88132e-05	-0.0502306	-0.0018994	-0.0387578	-0.00912583	0.17695	-0.000896279	0.0266912	0.00281019	0.00124244	0.0104181	-0.00736518	-0.00466243	0.0281422	-0.0123648	0.00161205	-0.00109691	0.0036078	0.000917662	-0.0122315	0.0127295	0.00941114	0.000644771	-0.00033834	-0.0185357	0.0109374	-0.000228071	0.00302574	0.00589523	-0.0212065	0.0105262	0.0138361	0.00146307	0.00198978
b0005	-0.00146855	0.00623725	-0.00496575	-0.00480623	0.00417404	0.004386	-0.0124964	0.0152602	-0.0271315	-0.0228297	-0.00296308	-0.00317675	0.0109722	-0.00733483	-0.0151767	0.0231224	-0.0332316	0.00348418	-0.0180839	0.00151573	0.116375	0.0329573	0.0392072	0.00785098	-0.00918234	0.0176629	-0.0135376	0.00269515	0.0116653	0.00172459	-0.00845522	-0.0125338	-0.0125584	0.00360442	0.00746786	-0.000941518	-0.00478944	0.00557481	0.0048825	-0.00816061	0.00129198	-0.0118361	-0.0169564	-0.00799371	-0.0196617	0.0127552	0.0269993	0.0124227	-0.00845887
b0006	-0.0154954	0.0118903	-0.00495425	-0.00574088	-0.00139553	0.00429639	-0.0018366	0.00406331	-0.0135147	0.00485853	-0.0013947	0.0014789	0.00791726	-0.0082414	-0.00183581	-0.00548862	-0.0020084	0.00413687	-0.000369703	-0.0021506	-0.0127365	0.00215259	-0.00533742	0.00477233	-0.00363136	-0.00569377	-0.00253866	-0.00388951	-0.00575158	-0.00121602	0.00464143	-0.00446559	0.0165318	0.00405895	0.0105272	0.00534346	0.0103969	-0.000348839	0.002004	-0.00870559	-8.80814e-05	0.00518651	-0.00485899	-0.0175868	-0.0164752	-0.00803693	0.00106773	-0.00196932	-0.00148353
b0007	0.00685297	-0.0131477	0.00580929	-0.0033841	0.000554741	0.00528732	-0.000423643	-0.0011861	0.00540421	0.00403246	0.000314197	0.00175224	-0.00845984	0.00171321	0.0141519	-0.0129676	0.00547121	-9.01504e-05	0.00229479	-0.0021347	0.0117809	0.0214232	-0.0173332	0.0112996	-0.0209641	0.00230345	0.00638455	-0.0115864	3.63191e-05	0.00900153	0.00170672	0.0130904	-0.00101953	-0.00402095	0.00859956	-0.0159757	-0.0058871	0.00266176	0.000453704	-0.0168139	-0.00695657	0.00582278	7.01756e-07	-0.00748256	-0.00517377	0.000497791	0.0165655	-0.00928057	0.0420476
b0008	-0.025464	-0.0054786	-0.00103514	-0.0046225	0.00789036	-0.00439373	-0.00664113	-0.00151843	0.00871631	0.0039743	-0.00503074	-0.00433784	-0.0046485	0.0106764	0.00394103	0.00149113	-0.0136949	-0.000895225	0.000390747	-0.00410458	0.0088778	0.0077097	0.00992433	0.0211392	0.00101382	0.00228954	0.0274374	0.000111714	0.00855006	0.00036566	-0.00425461	-0.00056466	0.00304347	0.00434652	-0.00195193	0.0134084	-0.00408761	0.0175265	-0.00342934	-0.00640088	0.00310423	0.0255356	-0.00735111	0.00252628	-0.0310717	-0.00456632	0.00441268	-0.0129706	-0.0114846
b0009	-0.0148262	-0.01813	-0.00273528	0.00163112	-0.00015371	-0.00304581	0.00143335	-0.0128072	-0.00451932	-0.00722466	0.00143825	-0.00430658	0.00848515	0.00301951	-0.00200413	-0.0135884	0.0046043	0.00184089	-0.00880605	0.00195073	0.00451826	0.000969393	0.00910879	0.00407608	-0.00383349	-0.00080174	-0.00709753	0.000108581	0.00160344	-0.00185936	-0.00591902	0.00435395	-0.0100494	0.00232816	-0.00958468	0.000714506	-0.00241897	0.00598775	-0.000148976	0.0066789	-0.0029944	0.010099	-0.0210061	0.0141052	-0.0114436	-0.00844863	-0.0020652	-0.00606878	0.00719573
b0010	-0.000645632	-0.00716061	0.00831665	-0.00346802	0.000275475	0.00816319	-0.00262433	0.0172316	0.0206672	0.00771068	0.000467327	-0.000643722	-0.00123766	0.00643403	-0.00189993	0.0104983	0.0263456	0.0061139	0.00351245	-0.00709327	0.00330393	0.000582913	0.00536169	-0.012479	0.0152164	0.00158138	-0.00630165	-0.00243077	0.0121374	0.0013566	-0.00737575	-0.00590894	-0.00226077	-0.0128967	-0.00148473	-0.00236017	-0.0191596	-0.0061154	-0.00277876	-0.00507855	-0.0103149	-0.00419383	0.0137157	0.00570251	-0.00490813	-0.00853789	0.00135864	-0.00887461	0.00493238
b0011	-0.00424069	-0.0108952	0.00727754	0.0142965	0.000718635	-0.00794112	0.0150284	0.0130765	0.0165939	0.00342797	-0.00173586	-0.00234428	0.0111039	0.0117223	-0.000457885	-0.00151971	0.0025385	-0.000509936	-0.00864069	0.00757726	-0.00691152	-0.00240328	-0.0138902	-0.00631091	-0.0201281	-0.0145702	0.0038438	-0.0116404	0.00832792	0.0141968	-0.00314946	0.0103247	-0.0042008	-0.00177377	0.00168288	-0.00620875	0.00214923	-0.0142581	-0.0257854	0.0312625	0.00150762	-0.00276572	0.00250264	-0.0245635	-0.0176364	0.00239353	-0.00228778	-0.00275303	0.00932974
b0013	0.00434059	-0.00251446	-0.002102	-0.000705859	-0.00483185	0.00120581	-0.0191199	-0.0124729	-0.00245176	0.0204774	0.000516941	0.00241935	0.0229954	0.00133178	-0.0075584	-0.0144305	0.000258161	-0.0238055	0.000815725	-0.00907761	-0.00763094	0.0105655	-0.0156261	-0.00252505	-0.0106352	-0.00748082	-0.0106218	0.000256533	-0.0213724	-0.00390857	-0.0124763	0.0046904	0.00883708	-0.00101921	0.000117792	0.000695323	-0.00461436	0.00685333	-0.0312789	0.0282521	-0.000226673	0.0149209	0.000142204	0.0107015	0.000139494	-0.000282866	-0.00391828	0.00488275	-0.00328336
b0014	-0.011327	0.00426953	5.8602e-06	-0.00456932	0.00165026	0.00105118	-0.0112031	-0.0132129	0.00892154	-0.00138427	-0.00293526	-0.00723373	0.000938006	-0.0181688	0.00408387	-0.0016211	-0.0132803	-0.0109698	0.00526046	0.0155613	0.0172349	0.00392903	-0.00344688	0.00245264	0.00220545	-0.00666047	0.0204738	0.00561924	-0.01158	-0.00148483	0.00236996	-0.00891845	-0.00228045	-0.00130271	0.00239086	0.00144404	0.0115882	-0.0133252	0.000276005	0.00929608	0.00488389	0.000173159	0.0029063	-0.000789973	-0.00996182	0.0046652	-0.00185993	0.00135935	0.00595068
b0015	-0.0057054	-0.0110666	0.000254036	-0.00213851	-0.00180683	-0.00494114	0.0103706	-0.00265326	0.0123001	0.00134801	-0.00114626	-0.014156	0.000288177	-0.016527	0.00859424	-0.00135699	-0.00628026	-0.00325564	0.0129389	0.0196446	0.00835648	0.00104188	0.00332441	0.00497058	0.0101079	-0.0113732	0.0185355	0.0192623	-0.00468825	0.00552647	0.00566738	0.00310219	0.00198038	-0.00982615	0.00527876	0.00147856	0.0156047	-0.0054294	0.00598623	0.00484821	0.0134365	-0.00778179	0.0103773	0.00492542	-0.00196009	-0.0130405	-0.0105665	0.00184368	0.00710254
b0016	-0.00762813	0.00506878	-0.00922148	-0.0078004	0.000864877	0.00351712	-0.00109576	-0.0010228	-0.0054101	-0.00866728	-0.00375115	0.000943679	-0.0195978	-0.0277279	-0.0037728	-0.00774157	-0.00322115	-0.00412004	0.00814748	0.00333816	-0.0106864	-0.00408638	0.0034087	0.000590699	-0.000150164	-0.0175519	0.0105047	-0.01976	0.0031411	0.00537931	0.00363139	0.014412	0.0124515	0.00385782	-0.010398	0.00754508	0.00262866	0.00227551	0.00072603	0.00190899	-0.000827487	-0.0012123	0.00677782	-0.00842327	-0.0138074	-0.00702358	-0.00999611	0.00816854	-0.000208698
b0019	-0.00815229	-0.00551907	-0.0079619	-0.00508596	-0.00395008	0.000763	-0.000865597	-0.0086394	-0.000639647	-0.00148501	-0.00547398	0.00989992	0.00763028	0.00858711	0.00376141	-0.0130092	-0.00095239	-0.00698934	0.00484317	0.0082494	-0.00130688	-0.0028024	0.00198927	0.0017251	0.00127852	-0.0151798	-0.00224351	0.0115005	-0.00688525	0.0168262	-0.0056766	-0.00251196	0.00159261	-0.00285141	-0.00448571	0.00220723	0.0116784	-0.0234358	0.00891782	-0.0190062	-0.00758943	0.0248002	-0.00120837	0.013096	0.00151158	-0.00287184	-0.00337752	0.00309424	-0.00555822
b0020	-0.00435893	-0.0137651	0.00155476	-0.00223694	0.00757609	-0.00686816	-0.0123133	0.000431283	0.0126281	0.000436339	0.00101949	0.00835248	0.00325245	0.0122993	-0.00791127	-0.00776688	-0.00501967	-0.00648337	-0.00351798	0.00541332	-0.00881494	-0.00144792	-0.0068432	0.0086594	-0.003521	-0.018409	-0.00450363	-0.0056878	-0.00517043	0.00640043	-0.000751308	-0.00087864	-0.00241566	-0.00844947	0.000860085	-0.00478347	0.00795693	-0.00505491	0.00971842	-0.0227247	0.00417363	0.00724986	0.00411063	0.0136758	-0.000640062	-0.000472411	0.0049905	0.00300209	-0.00331834
b0022	0.00529792	-0.00822869	-0.00986856	0.00621638	-0.00483597	-0.00170647	-0.003975	0.0181126	0.010437	-0.0120136	0.000861249	-0.0169856	-0.000151348	0.0228175	0.0259999	0.0301776	0.012793	0.00355245	-0.0303667	-0.00565432	0.00707345	-0.0196856	0.000637175	0.00802388	0.00164931	0.0110429	0.00334548	-0.020708	0.0063794	0.002757	0.00442215	0.033358	0.00209286	0.0271113	-0.0135619	-0.00749676	0.00202765	0.00474348	0.0162101	-0.0031039	0.00422565	-0.0671571	-0.030147	-0.0244789	0.00493847	-0.0278708	0.000536952	0.0132084	0.0189192
b0023	-0.00636586	-0.00645926	-0.00195072	-0.00560751	-0.00131517	-0.00192332	-0.00597652	0.0133241	-0.0140219	0.00242069	-0.000793229	0.0070759	0.0182101	-0.00190982	-0.00909281	-0.0133153	-0.00773696	-0.0117133	-0.005332	0.0142492	0.0190863	0.000573358	-0.00882763	0.00231635	-0.00588409	-0.0114378	-0.00803925	0.00141213	0.0104797	0.00635021	-0.000379852	-0.0118712	-0.0051653	0.00686305	0.00397918	-0.021053	0.0197918	0.0112081	0.000272877	0.00334394	-0.00153717	-0.0087296	-0.00153385	0.010998	-0.00375605	-0.0108592	-0.00814016	-0.0115942	-0.00829796
b0024	0.026302	-0.0173546	-0.0168873	-0.0102203	0.0193225	-0.00144554	-0.03409	-0.0112792	0.00570812	0.0276064	-0.00422059	-0.00306454	0.0158732	-0.000391512	0.0115987	-0.00308012	-0.00292069	-0.0022506	-0.00202643	0.0193364	0.00134948	-0.000374885	0.00984461	-0.000204196	-0.0291923	-0.0187036	-0.0182763	-0.0052773	-0.0274993	-0.0122499	0.00637427	0.00703699	-0.00528582	-0.0013142	0.00674704	-0.00604742	-0.00794586	-0.00675494	0.0195678	0.0191085	-0.000889276	0.000962933	0.0239548	0.0192437	0.0120755	0.00354707	0.0649676	0.00544592	-0.0128607
b0025	-0.00108513	-0.00313062	0.000763918	0.001713	-0.000291801	-0.00480547	-0.0137702	0.0134621	-0.0118088	0.000680433	-0.000419874	-0.0112211	-0.00232171	-0.00341906	-0.00239094	-0.0178599	-0.0179139	0.00460068	-0.00161575	0.00749733	0.0120014	-0.00948287	-0.00276407	0.00295985	-0.00294855	-0.00365684	0.00623269	0.00490659	-0.000588265	0.000913737	-0.00659263	0.00462915	0.0137585	-0.00719143	-0.00343693	-0.00240707	-0.0129712	0.0054211	-0.0107758	-0.0111799	-0.0080247	0.005947	0.0103491	0.00635738	0.000672875	-0.0104708	0.00196342	-0.00899991	-0.00425273
b0026	-0.0120093	-0.00661798	0.00328762	3.44679e-05	-0.00429098	0.000712789	-0.012416	0.00357208	0.00280225	-0.00809364	-0.00183593	-0.0217465	-0.00763832	0.00588144	-0.00967668	-0.00333373	-0.0157509	0.000557698	-0.0011877	0.00536911	0.0252473	-0.0080883	-0.000487009	0.000618195	-0.00274362	0.0193215	0.00129814	0.006246	0.00928611	-0.00948375	-0.00362535	0.00268146	0.00887107	-0.000100456	-0.0142146	0.0029051	-0.00115249	0.0113696	0.000335167	-0.0105702	-0.00512804	0.00357676	-9.27116e-05	-6.0436e-06	-0.00619951	-0.00330012	0.000354273	-0.00111076	-0.0091763
b0027	-0.00743285	0.004293	0.00805454	-1.04787e-05	-0.00568346	-0.00960647	-0.00970923	-0.00710288	0.00128961	0.00844071	-0.00287425	-0.0242789	-0.0152498	-0.014703	-0.00497946	-0.00487735	-0.0357607	0.00331501	0.00424632	0.00752058	0.025448	-0.0269691	0.00627051	-0.000181383	-9.08293e-05	0.0125132	0.0115841	-0.00394802	-0.000712837	-0.00476	-0.00236026	0.00045155	-0.00100493	0.00198835	-0.00826617	0.00177315	0.00342736	0.00202045	0.000428469	0.00475356	0.00757543	0.00359944	-0.00542402	0.00551902	-0.00291715	-0.00928556	-0.0203521	-0.00267217	-0.00393684
b0028	-0.0144263	-0.00752028	-0.00566853	-0.00888637	-0.00480302	-0.00506187	-0.00458877	-0.0116275	0.00628112	0.000667159	-0.00145934	-0.023818	0.00238555	-0.0172835	-0.00220597	0.00564644	-0.0220347	0.000988581	0.000495659	-0.00616146	0.0230668	-0.00265008	0.00503776	0.00631163	-0.00266926	0.00659263	-0.000882828	0.011245	0.00506559	-0.00135907	-0.00654012	-0.00767363	0.00347372	-0.00568319	-0.00750798	0.0041359	-0.00356019	-0.00482215	-0.00849859	0.00260839	-0.00306971	0.0159752	-0.00179143	0.00426766	-0.00727166	-0.000351201	0.00830805	-0.0070752	-0.00427766
b0029	-0.0112955	-0.0167301	-0.00572902	-0.00755511	0.00314609	-0.00419876	-0.00135743	0.00276516	-0.00236563	0.00267293	-0.00396293	-0.0166626	0.00471083	-0.01238	-0.00520572	0.0141092	-0.00535209	0.000679094	-0.00324914	6.24445e-05	0.0217567	-0.00519752	0.0001924	0.00296962	-0.00079763	0.00619376	-0.00591622	0.00130051	0.00164661	-0.00336047	-0.00192241	-0.00739026	-0.0166846	-0.000246523	-0.012543	0.00368691	-0.0101106	0.00825683	0.00248333	-0.00766021	-0.00333754	0.00976797	0.00535408	0.00338841	-0.00585417	-0.00261963	0.00110666	-0.00872932	-0.00275392
b0030	0.00415384	-0.00418535	-0.00818745	-0.0039741	0.00282954	-0.000129506	0.00153418	-0.00655968	-0.00376953	0.0137467	-0.00428225	-0.00874573	0.00859943	0.0192417	-0.00582882	-0.0132679	-0.0326864	0.00831281	0.00582977	0.000255288	0.00468335	0.0343734	0.0149505	0.0111975	-0.0131503	0.0134921	0.00368845	0.000143093	0.0074576	-0.00256599	-0.00099438	0.00801615	0.014563	0.0112842	0.000842843	0.00454357	-0.0131155	0.00534028	-0.00488052	0.00124855	-0.00362254	-0.00353169	-0.0342647	-0.00890442	-0.00320449	-0.00481118	-0.00965431	0.003586	-0.00675077
b0031	-0.0320881	-0.0303848	0.00215801	0.00258461	-0.000788249	-0.0129698	0.0118041	0.0383145	0.010628	0.0124778	0.00151934	-0.0174267	0.0296221	-0.0186168	0.00731263	0.0220324	0.0121918	0.000767231	0.0180407	-0.00287596	-0.0239143	-0.0120002	0.00911034	0.00111521	0.00503636	0.000312335	0.0110005	-0.00276038	0.0047063	-0.000963784	0.0443449	-0.0055707	-0.00755406	0.0044599	-0.00394054	0.00491728	0.0117217	-0.00719024	0.00172616	0.000255586	-0.00594392	0.0102113	-0.0198996	0.0079827	-0.0227862	-0.00187477	-0.00384719	-0.00941499	0.00733357
b0032	0.000755819	0.00891179	0.0129716	0.0253834	-0.00694754	-0.0145679	-0.00255614	0.0131109	-0.0191792	-0.00364769	0.00065067	0.0332419	-0.0288878	-0.00881997	-0.00209066	-0.0375931	0.0265175	0.00358302	0.00706691	0.007634	-0.023752	0.00316721	-0.00662802	-0.000552086	-0.0160477	0.019453	-0.00263122	-0.00401582	-0.0128355	0.00678627	0.0673131	0.039231	-0.0209572	-0.00849413	0.0253818	-0.0231077	-0.026292	0.00715379	0.0173534	-0.00136683	0.00959713	-0.0495396	0.00782821	-0.0148999	-0.0114723	-0.0257795	0.0113268	-0.00678892	-0.00898192
b0033	0.00292885	-7.15902e-05	0.0147691	0.00568153	-0.00588371	-0.0100449	-0.00436643	0.0446441	-0.0235028	-0.000905629	0.00440861	0.0165668	-0.00986493	0.00800884	-0.0100938	-0.00098922	0.0178449	0.00112614	0.0162274	0.0255451	-0.029626	0.00218795	-0.00318728	-0.00192491	-0.0101602	0.00769806	0.00939637	0.00684798	-0.0130295	0.00946628	0.0435298	0.013385	-0.0279069	-0.0113872	0.000817827	-0.0177212	0.00317803	-0.0140698	0.00240315	-0.011011	0.00512142	-0.0339329	-0.0132853	-0.0119839	-0.0169429	-0.0225357	0.0153561	-0.00533057	0.0183533
b0034	0.0181382	-0.00722862	0.00442645	-0.0132712	-0.0197182	0.000920119	-0.0194407	-0.00364471	-0.0174282	0.0107763	-0.0047808	0.0368352	0.0209631	0.0102775	0.00537541	0.0204998	0.00985881	-0.000736186	-0.0144534	-0.00431665	0.015083	0.0100487	0.00406444	0.0137843	-0.00700793	-0.00339524	0.00123458	0.00897835	-0.00712731	0.00680742	0.0203122	0.0109678	-0.00899153	0.00569868	-0.0185495	-0.0016654	-0.0336452	0.0261732	0.00248363	-0.00559042	0.00594809	0.0304766	-0.00736366	0.00956883	-0.0334541	-0.000841988	-0.0109057	0.00218267	0.0192566
b0035	-0.00996355	-0.0132338	0.0243764	0.00510508	-0.000590668	-0.011299	0.00762073	0.00209766	-0.00981461	0.00882475	0.00356779	0.00180473	0.0114631	-0.00115559	-0.00659296	-0.0286772	0.00449004	-0.00480793	-0.00677109	0.011973	-0.00407611	0.00266909	-0.00428856	-0.00624325	0.00177753	-0.00889811	0.0189847	0.0214228	0.0142527	-0.00278201	0.00478999	0.0220182	-0.0173369	-0.00480126	-0.00435422	0.0158411	-0.00275018	0.00365036	0.0242459	-0.00884252	-0.00453622	0.000967175	-0.00388036	-0.0185752	-0.00824313	-0.0141256	-0.0104115	0.00628337	-0.00912823
b0036	0.0153517	0.00283197	0.0140821	0.0247981	0.00673057	-0.00906913	-0.0105835	0.00563563	-0.00942178	0.0302014	0.00323116	-0.0175583	0.0280692	-0.0100461	0.0129663	-0.00125874	0.0037254	0.00498348	-0.00748002	-0.005893	0.00492326	0.00150043	-0.0106534	0.0106871	0.0545701	-0.00293317	0.00425301	0.0133567	-0.00488019	0.00164388	0.000595381	0.00509746	-0.00476856	0.0171655	-0.00147401	0.00262791	0.00884882	0.015928	-0.0119991	0.011455	0.00536821	0.0236169	-4.95759e-05	0.0352242	-0.00432684	-0.00965383	0.0108376	0.0161781	0.0392754
b0037	0.00267805	-0.00627854	-0.0046279	-0.00676496	-0.00810015	0.00395477	-0.0109706	6.96659e-05	-0.0002609	0.00307621	-0.00818594	0.000923391	0.00811411	0.000445088	-0.000343032	0.00255754	-0.00503826	0.00471334	0.00425163	0.00948755	0.00858976	-0.00551223	0.00306508	-0.00262477	0.00638347	0.00292153	-6.18005e-05	-0.000251996	0.0218083	-0.00780433	-0.00393338	0.000229496	-0.016647	-0.000367253	-0.00180962	-0.00630042	0.00585465	-0.00862821	0.00619822	-0.0148874	-0.00398292	-0.00518482	-0.0099856	0.00402325	-0.00514055	0.00462002	-0.0023864	-0.00384515	0.00871627
b0038	-0.00864929	-0.00918011	0.00128133	0.00170469	0.0226247	-0.00901336	0.0102243	-0.0169784	0.00376323	-0.00830301	-0.00701201	-0.00450598	0.00795094	0.0108583	-0.00445581	0.0138429	0.00934153	-0.000321718	-0.00244181	0.00325377	-0.013365	-0.0155501	-0.00336081	0.0104891	-0.0085407	0.0158361	0.00212622	-0.00155703	0.0128912	-0.00705628	-0.00251065	-0.00705437	-0.0132499	0.0057241	-0.00940883	-0.00725077	0.00308871	0.0017799	-0.0187867	0.00166251	0.000687921	-0.0165677	0.0118102	-0.0174455	-0.00735222	-0.000381805	-0.00878327	-0.00757147	0.00643422
b0039	-0.00695345	-0.00152087	0.00649149	0.00430848	0.000997892	-0.00174503	-0.0113469	-0.00875045	0.0116644	0.00704337	-0.00707156	0.000896251	0.00207785	0.0034533	-7.67977e-05	-0.01749	-0.00590629	-0.00945735	-0.00550884	0.00273926	0.000317085	-0.0256106	0.00827161	-0.000814887	0.00079013	-0.00216218	-0.000157991	-0.0114496	0.0172861	-0.00470385	-0.0014319	-0.0110264	-0.0111901	0.00210724	0.0125094	-0.000766122	-0.00631674	0.00314404	-0.00598998	-0.00454775	-0.0029504	0.00573097	0.00595363	-0.018791	-0.0101693	-0.00366491	-0.00137758	-0.00550473	0.0128934
b0040	-0.00296755	0.00531239	0.00607166	-0.0129545	0.0145273	-0.00661571	-0.000363	0.00674049	-0.00708568	-0.0122824	-0.00123526	-0.013683	-0.0044333	0.000862788	0.00540268	-0.0110972	0.00241666	-0.0061166	0.00206304	-0.00661942	0.00777028	0.00427702	-0.00528655	-0.00503254	-0.00598592	-0.00770792	0.00225381	-0.0156126	-8.56001e-05	0.00441649	0.00307565	0.00891059	0.000846714	-0.00133183	-0.00241467	-0.00148062	0.00126887	0.00649554	-0.0155651	0.0102437	0.00780412	-0.0152127	-0.00778884	-0.0119975	-0.0109905	-0.00929592	-0.0130173	0.00170823	0.0242434
b0041	-0.000676634	-0.00292441	-0.0198048	-0.00491352	-0.0153416	-0.00673411	-0.00548195	-0.00692494	-0.00981605	-0.004479	-0.00744206	-0.0340491	0.0233615	-0.0220845	-0.00317758	0.00806438	-0.00295344	-0.00491473	-0.0230465	0.0103482	-0.00371035	-0.00560693	-0.0138468	-0.00994275	-0.00481381	-0.00592143	0.00878477	-0.0199123	0.00276832	0.0307344	0.0025942	-0.00175516	0.00214179	0.0300768	-0.0087524	0.0152324	0.0028995	-0.00262453	0.0165051	0.00829378	-0.00597191	-0.0101952	-0.0151648	-0.0218298	-0.0114068	-0.0162878	0.00678895	-0.0221032	0.0327548
b0042	-0.0189988	-0.00306653	-0.0165716	0.00137454	-0.0117899	0.00640787	-0.00203785	-0.0135971	-0.0026308	-0.00483645	-0.0120822	-0.00712541	0.0157005	-0.00785527	0.00643198	0.00942588	-0.0031162	-0.000414539	-0.0155516	-0.00183709	0.000682796	0.00740943	-0.0112773	-0.00565476	-0.00867576	-0.00903679	0.010385	-0.0080389	-0.017027	0.0117343	0.00599545	0.0149874	-0.000169696	0.0107836	-0.0021641	0.000691092	-0.0213421	-0.0100326	-0.0343494	-0.00264146	-0.00529519	0.00879908	-0.00163856	0.0066881	-0.0010464	-0.00135472	0.0116096	-0.00028203	0.0152364
b0043	0.00350986	-0.00157631	-0.00100304	0.0120002	0.0164181	0.0253903	0.00977778	-0.00325683	-0.0307633	-0.0123912	0.00487586	-0.0122558	0.0422146	-0.00516324	-0.00268609	-0.0142078	-0.000775932	0.000886896	0.0121167	0.0628571	-0.0148815	0.00656585	-0.0185488	-0.00522468	0.00727513	-0.0229085	-0.0103694	-0.00757879	0.0218297	-0.0125386	0.00619889	0.00319875	-0.0076928	-0.0118731	-0.0162178	0.00204741	0.00857124	0.00366567	0.00504905	-0.0011547	-0.0267518	0.00665143	0.0138336	-0.00212221	-0.0126962	0.00903494	-0.00922152	0.00980097	0.0020828
b0044	0.0251726	-0.00742146	0.00595467	-0.00470542	0.00729889	-0.00436629	0.00390313	-0.00913883	-0.00875427	-0.00934239	-0.00512169	-0.00773463	0.00347084	-0.00559519	-0.00140524	-0.00228876	0.00804213	0.0162808	-0.0107073	0.0636964	0.00927493	-0.0211394	0.0105819	0.00660837	-0.00466051	0.00962553	-0.0098704	-0.0179303	-0.0048148	-0.0214409	-0.00472895	-0.0185792	0.0028029	-0.0015318	0.0165956	-0.00248322	-0.0038422	-0.00999944	-0.0258027	0.0359491	-0.00338821	0.00216265	0.00389606	-0.0058557	-0.00656535	0.000442504	-0.015945	0.0208873	0.00345359
b0045	-0.0108604	-0.00095097	0.00865861	-0.0159038	-0.00305304	0.00285104	0.0258832	-0.003762	-0.0112867	-0.0107546	-0.00300584	-0.00144128	0.0016839	-0.00995741	0.0163423	-0.002566	0.00286878	-0.0103938	-0.00153996	0.0288093	0.000339997	-0.00275785	0.00195534	-6.86289e-05	0.00487595	-0.0261012	-5.02855e-05	-0.00756197	-0.0104139	0.00749026	0.000263723	0.00632808	-0.00115555	-0.001845	-0.0054143	-0.00499325	0.00457796	-0.0047539	-0.000467534	0.0108512	-0.00231925	-0.00695752	0.0307509	0.0169404	0.00149233	0.00554305	-0.00415418	-0.00458479	0.0116805
b0046	0.000762399	0.0223199	0.0017999	-0.0102797	0.00766856	-0.003643	0.00713451	0.0198766	-0.0144479	-0.00310442	-0.00170685	-0.00617528	0.000748546	0.00976574	0.0165541	-0.00593889	0.0105676	-0.00263192	-0.00433233	0.0381348	0.00806695	0.0048556	0.00257335	0.00361379	0.00253835	-0.00907279	-0.00741928	0.0160266	0.00243322	-0.01115	-0.00348927	0.00502636	-0.00734713	-0.00217805	-0.00192793	0.00774389	0.0206505	0.00132418	-0.00690321	0.0111624	0.00978458	0.00177959	-0.00238506	-0.00550251	0.000310311	-0.00083729	-0.0113797	0.00503033	-0.0102591
b0047	0.00424311	0.0109662	-0.00438613	0.00149931	0.00474566	-0.00142136	-0.005424	0.00769541	-0.0202983	-0.0156032	0.00152595	-0.00956565	0.0125456	0.00807955	-0.00345182	-0.0101642	-0.00249161	4.00652e-05	0.00247115	0.0434196	-0.00161668	0.00925391	-0.012254	-0.00244105	-0.00255034	-0.00788902	-0.000336815	0.00414907	0.00287203	-0.00565167	0.00429137	-0.00184463	-0.00442373	-0.0071657	-0.0127063	0.000731322	0.00932368	-0.00382726	0.00186127	0.00884527	0.0125546	0.000519549	0.00851778	-0.00779307	0.00099529	0.0122802	-0.0100121	0.00422369	-0.00788561
b0048	0.015878	0.0451775	-0.00302018	0.0194442	0.00689456	0.00276903	-0.00739936	0.015194	0.00687242	-0.00694832	-0.00737119	-0.00547725	0.00840488	-0.00356266	0.00717892	0.00956107	0.00104055	0.000306611	-0.0121389	0.0600532	-0.00205039	-0.00169978	0.0165916	-0.000326401	0.00298955	0.0346518	0.000697364	0.0226071	-0.00686746	-0.0054729	-0.00402846	0.022191	0.0172522	-0.00557353	-0.033206	-0.00175875	0.026948	0.0159155	0.0116331	0.0145649	0.00665134	0.0103589	-0.0278652	-0.00196491	0.00338632	0.0049155	-0.00928033	0.00608517	-0.00819832
b0049	-0.00562504	0.014415	0.00165599	0.0127393	-0.00700488	-0.000822315	0.00805589	0.00628254	-0.00566986	0.00213139	-0.00198915	0.0194875	0.00469283	-0.00395273	-0.0101794	0.0188594	-0.00486266	-0.00295299	-0.00443324	0.0471101	-0.00831124	-0.00560603	0.0176622	-0.00414662	-0.00611436	-0.00372415	0.00265388	0.00767445	-0.00991917	-0.0010219	-0.00104828	0.00381568	0.00929231	-0.00503788	-0.0122051	0.00013239	0.020047	-0.0132335	0.00330941	0.00540086	-0.000192788	-0.00911097	0.00487836	-0.00685922	0.0046123	0.014881	-4.91249e-05	-0.0135192	0.00225188
b0050	-0.0112151	0.0134434	0.00154617	0.0108298	0.0108249	-0.00665282	0.00337833	-0.0137676	-0.00196487	-0.00789067	-0.00595239	0.00808923	0.0124848	0.000595243	0.00149101	-0.0122253	0.0120532	-0.00131458	-0.00293773	0.0500735	-0.00286883	0.0133941	0.0150962	0.00584525	-0.00135368	-0.02714	0.00497197	-0.000169869	-0.00463374	0.00638159	-0.00341474	-0.00714517	-0.0108532	-0.00111508	-0.000151257	0.000198114	0.00185618	-5.33349e-05	-0.00290686	0.00351244	0.0082697	0.00374712	0.0104287	0.00853278	0.00417596	0.016579	0.00822579	-0.000580312	-0.00986122
b0051	-0.0119087	0.0151796	0.00215799	0.00535511	-0.00158026	0.000702538	-0.0104684	-0.00607059	0.00195956	-0.00948241	-0.00387221	0.0120036	0.00244438	0.000582738	1.26055e-05	-0.00425645	0.00321581	0.00246379	0.00867875	0.0404114	-0.00244985	0.00265551	0.0014091	0.00572131	0.00323942	-0.0130544	0.00216306	-0.0141903	-0.0087401	0.00109328	-0.00849876	0.00131994	-0.00164549	-0.0103756	-0.0063103	-0.0031226	0.000389618	-0.00672452	-0.00077751	-0.00585248	0.0121969	-0.00931119	0.0133108	0.00252802	0.00260791	0.0120479	0.0150641	-0.00426296	-0.00294307
b0052	-0.00422247	-0.00056438	0.0012736	0.00207323	-0.00451623	-0.00620439	0.0151993	-0.003958	-0.00618484	-0.00701196	0.0025684	0.0137575	-0.00183335	-0.00103922	-0.000794906	-0.000856906	-0.00182192	0.00199409	0.00336406	0.0311726	0.000180949	-0.00492404	0.0099686	0.000251905	-6.92906e-05	-0.0100418	-0.000758148	-0.0219451	-0.00932758	0.0069256	-0.00359033	0.00383084	-0.00124774	-0.00671329	-0.0111717	0.00821215	0.00149473	-0.000362521	0.00272211	0.00120856	0.00831194	-0.0101275	-0.0017156	0.00348346	0.0128898	0.000204944	0.00764412	-0.00937327	-0.00362217
b0053	0.00342959	0.000952449	0.00198064	-9.08239e-05	0.000964421	-0.00147894	-0.00943978	0.0088523	-0.00158213	-0.00498939	-0.00196363	-0.00743509	0.00183523	0.00873458	-0.00155096	-0.0098086	-0.0031969	0.0077952	0.00186994	0.00742195	0.0050736	-0.0195039	0.000119403	0.00506311	-0.00502285	0.00215392	0.00104239	-0.0106713	-0.00396012	0.00278439	-0.00706718	0.00902444	-0.0136527	-0.0015177	-0.00644077	0.000273693	-0.00441975	0.0105224	0.00210206	-0.00202164	0.00573706	-0.00319932	-0.00609232	0.00208382	-0.00257232	-0.00269636	-0.000670069	-0.00600746	-0.00592326
b0054	0.00420783	-0.00933441	0.00256041	0.0017608	-0.00162157	0.00215494	-0.0093484	0.00841993	0.0145584	-0.0145401	-0.00757654	-0.00428488	0.00987398	0.0251672	0.00127258	-0.00349231	0.00799794	0.000378272	-0.0049646	0.0060025	-0.00278685	-0.0134835	0.000937666	0.00828044	0.00604536	0.00320674	-0.00590529	-0.00363514	-0.00557692	0.000900758	-0.0165681	-0.00411042	-0.00671674	0.000577608	-0.00387001	0.00195284	-0.0173338	0.0023684	0.00632167	-0.0129172	-0.00785458	-0.00393765	0.00298254	0.00150655	0.00140659	-0.00660381	0.00167826	-0.00274946	0.00510788
b0055	-0.00381588	-0.00569977	0.00152289	-0.00144552	0.00649648	-0.0013859	-0.00199124	0.0206456	-0.0034992	0.00209799	-0.000637409	-0.00178804	-0.00222825	-0.00313646	0.000537909	0.00401697	-0.00417201	0.000267354	-0.0102457	0.00324107	-0.00697561	-0.00353776	-0.00696718	-0.00308703	-0.013833	-0.00177425	0.00254302	-0.0048501	0.00129453	0.000661817	0.00495026	-0.0115225	0.00465064	-0.00418173	-0.00423137	0.00327522	-0.00431227	0.00253631	-0.00618289	-0.0124068	-0.00278372	-0.00646931	0.00547018	-0.00344571	-0.00129959	-0.0106175	0.00786299	-0.00309095	-0.0105743
b0058	-0.00513524	0.000164682	0.00275183	-0.00155061	-0.00819415	0.00519249	-0.0105455	0.000825059	0.0234998	-0.00229757	0.00082557	-0.00548654	0.00789072	-7.07658e-05	0.0110689	0.00554269	0.0224008	-0.00382926	0.0071093	-0.00599296	0.000142165	-0.0093741	-0.00337764	0.00699857	0.00154906	-0.0260726	0.0105403	0.00228672	-0.00598231	0.00482307	-0.00659482	0.0116515	0.015899	-0.0106926	0.0204158	0.00256368	0.00887073	-0.0141877	-0.000261546	-0.0174554	-0.00134745	-0.00032177	0.00177463	0.0011226	0.00991629	-0.000815323	0.0113273	0.0045145	0.00704222
b0059	0.00173072	0.00444374	-0.00667456	0.00573538	0.000134585	0.00109116	-0.00847171	0.00119118	0.0202562	0.000351218	-0.00626943	-0.00799151	0.0012208	0.0160114	0.0144239	-0.00393535	0.00653114	-0.00884634	-0.006225	-0.00812267	0.0121646	-0.00230771	0.00468235	0.00562	-0.00824681	-0.0248592	0.0112156	-0.00085785	-0.00290859	-0.00463096	-0.00363088	-0.00702369	0.00284041	0.00283123	0.00911856	0.00163528	0.0100917	0.00403926	0.00524149	-0.00812447	-0.0051899	0.00129179	0.00614301	0.00198791	0.00619243	-0.00270315	-0.00686147	0.00507281	0.00738727
b0060	0.00965149	-0.00536668	0.00159367	-0.00632977	-0.00672876	-0.00540195	0.0120203	0.00272394	0.00557068	-0.00320712	-0.00485102	0.00863742	-0.00349173	0.00869718	0.00424301	-0.00672299	0.00806296	0.000919779	0.00136395	-0.0157974	-0.0135479	-0.00595752	0.0132175	0.00481691	0.00609358	-0.016194	0.0414699	-0.00884434	0.000780954	-0.00354689	-0.00338678	-0.0187866	-0.0063597	0.00493642	-0.000291206	0.00593576	-0.0111178	-0.00515142	-0.000625886	-0.00394319	-0.00523954	0.0017373	-0.00376985	0.00185151	-0.00291395	0.0042009	-0.00249914	-0.000562037	0.00193169
b0061	-0.0115562	0.00531043	-0.0108676	0.0329008	0.0102092	-0.00592371	-0.000290641	0.000912909	-7.93317e-05	0.0106629	0.0103806	-9.07739e-05	-0.00189051	0.00214908	0.0112867	-0.0063361	-0.00509814	0.00156575	-0.00932843	-0.0184692	0.0191535	-0.00745606	0.0174662	0.00252793	-0.0049535	-0.020322	0.354699	2.48626e-05	0.0121575	-0.0147692	0.000296274	-0.00276569	-0.00819949	0.0226331	-0.00110708	0.00638597	0.0116214	0.00133547	-0.0167569	0.0130825	-0.000840348	0.00482058	-0.000982283	-0.00993128	-0.00592013	-0.00315918	-0.000165467	0.0349131	-0.00304496
b0062	-0.00502454	-0.0193385	0.0023697	-0.0189502	0.00333683	0.000286459	-0.0053844	0.00363373	0.0130676	-0.00128616	0.00360251	-0.00323914	0.00765904	-0.0144644	-0.00544199	-0.0126955	-0.00785101	0.00687781	-0.0106073	0.0179428	-0.0131693	-0.00455019	0.00123823	0.00731117	-0.00304707	-0.00187833	0.439697	-0.0103672	-0.0114713	-0.00176803	-0.00391917	0.00655697	-0.00599507	0.00429987	0.00355436	-0.00885117	0.00782708	-0.0050239	0.0114497	-0.000158931	0.00871783	-0.00488561	-0.00301051	-0.00173994	-0.014862	0.00230328	0.000716249	0.00993884	-0.00400604
b0063	0.00305985	-0.0184015	0.00395635	0.00218184	0.0131273	-0.00475111	-0.00523768	0.0110195	0.0108913	-0.00558272	-0.00271782	0.00193422	-0.00118395	-0.00706291	0.00023256	-0.000424495	-0.00548383	0.00373817	-0.00785855	0.0175583	0.00105315	-0.00783897	-0.00690125	0.00465647	-0.00371848	-0.00512933	0.411511	0.00453103	-0.0193571	0.00179545	0.00248031	0.0154123	-0.00133577	0.00433698	-0.00950228	-0.0021102	0.0154979	-0.011081	0.0198744	0.000553288	0.00772406	0.0245259	0.00169651	0.00921083	-0.00802905	0.00861769	0.00345909	0.00504381	0.00563697
b0064	-0.012634	-0.024917	-0.00440361	0.00101152	-0.00436168	-0.00336974	0.00594696	-0.0026821	0.00761619	0.0241957	0.0115885	0.0142694	0.0115678	0.029298	-0.0170026	-0.024853	0.00463502	-0.00195413	-0.00287382	-0.00480359	0.00433415	-0.0183394	0.000173597	0.00609068	0.00433428	0.0175993	0.12139	0.0225106	0.00557173	0.00521195	-0.00436439	-0.00394175	-0.00783935	0.00181365	-0.00872312	-0.0130782	0.00857182	0.0219661	-0.00543932	-0.00679881	0.000454678	-0.00676751	0.000333774	-0.0103629	-0.0549237	-0.0101795	-0.00169439	-0.00712689	0.00548356
b0065	-0.000943178	0.000822941	0.0102454	0.00455406	0.00850083	-0.00723352	0.0426541	-0.0163844	-0.00764162	0.00426337	0.00286882	0.00622393	-0.000603247	-0.000392767	0.00128567	0.00233381	0.00703982	-0.0038831	-0.00186849	-0.0395278	-0.00176316	0.0207687	-0.00296464	-0.00117123	-0.00280793	0.00481899	0.0274885	0.00509393	0.0129067	0.00472985	0.00135113	0.0105842	-0.00154667	-0.008431	0.0223625	0.00618543	-0.00147079	0.00402201	-0.00568634	0.0100451	0.012508	0.00333668	-0.00102774	0.000838828	-0.0243323	-0.00862489	-0.0112274	-0.0148199	-0.01963
b0066	-0.00445228	-0.00488081	-0.00672777	0.0211368	-0.00222516	-0.000444632	-0.00507753	0.000726415	0.00938034	0.00283438	0.00196358	-0.00824984	0.00183851	0.00273247	-0.00778916	-0.0114388	-0.00309043	-0.000382492	0.0142736	0.00284841	-0.013294	-0.00721127	0.0147269	-0.00681393	0.0069306	0.0384094	0.000332164	-0.00360603	0.000414348	-0.0119575	0.012985	0.00707764	0.0140769	0.00343531	0.00330193	0.00291631	0.000393581	-0.00258302	-0.00500276	0.0170575	-0.00432814	0.0408847	0.0128286	0.00593761	-0.0140467	0.00547957	0.00281476	0.00817663	0.00661158
b0067	0.00725342	-0.00610418	-0.0112022	0.0200322	-0.00589913	-0.00437275	0.0123004	-0.0200583	-0.00183812	0.00580666	0.00226751	0.00577729	-0.0154154	0.00308262	-0.00589737	-0.00348529	-0.00905014	-0.00502708	-0.00325762	0.00405041	-0.0139735	-0.00485779	-0.00447205	-0.00823952	0.00618012	-0.00347438	0.00278698	0.00303987	0.0108626	-0.0115128	0.00934724	0.0121451	0.00776408	0.0102353	0.0115308	0.0126532	0.0124134	0.00980559	0.00194286	-0.0133404	-0.0111364	0.0267642	-0.00901139	-0.00859841	-0.013214	0.00161865	-0.00661877	0.00440585	-0.00711119
b0068	-0.0102254	-0.00660241	-0.00872705	0.0123853	-0.00145284	-0.00330576	-0.00409317	-0.0147647	0.00951873	0.00529348	0.0027566	0.00761825	0.00442214	0.0122144	0.0081793	-0.00742025	-0.000999311	-0.00372258	0.00945561	-0.0155884	-0.00912367	-0.0125129	-0.00812696	-0.000505208	0.00653492	-0.00599464	0.0023034	-0.00412134	-0.00282075	-0.0101448	0.00763581	-0.00200431	-0.00300568	0.0062225	0.0156382	0.00898727	-0.0015912	0.0066137	-0.0030692	0.00427962	-0.00571009	0.0128111	0.00136373	-0.000586683	-0.0169339	-0.00716328	0.00864338	0.00400137	-0.00678133
b0069	0.00688384	0.000331603	-0.0030607	-0.000661481	-0.00354126	-0.00593676	-0.0150074	-0.0147609	0.0146652	0.0025714	-0.00455385	-0.00702579	-0.00480405	0.00387803	-0.00871729	-0.00258236	0.00479667	-0.00357764	0.00197698	-0.00658888	-0.0115006	0.000123249	0.00588696	-0.00431414	0.000815843	0.00341955	-0.00686974	0.00316584	-0.00677685	-0.000753061	-0.0137962	0.00322012	-0.00603126	0.005277	0.00315392	0.000467148	0.00910472	0.00694593	-0.000660683	-0.00591929	0.0012627	0.00543001	-0.0143253	0.000494998	-0.0191531	-0.0111645	0.00431672	-0.00275976	0.00801535
b0070	-0.00798566	-0.000511116	-0.00699202	-0.00730968	-0.00398608	0.00249311	0.0102969	-0.00322805	-0.0148135	0.00710231	0.010264	-0.0120343	0.00318558	-0.000836804	-0.00472699	-0.00229661	-0.0092945	-0.00234313	0.00650957	-0.00306921	-0.00790531	-0.00610786	-0.000963322	-0.0085132	0.0032876	0.00976058	0.00243349	-0.00890598	0.000882829	-0.00331491	0.00202795	0.00546857	0.00150988	-0.00244423	0.00149323	1.55642e-05	-0.00188355	-0.00336831	0.00522495	-0.0158567	0.00849161	-0.0268272	0.00838417	-0.000296825	-0.00163737	-0.0171274	0.0105606	0.000707624	0.00530465
b0071	0.00201994	0.0120889	-0.002986	-0.00364151	0.000753748	-0.00219377	0.00800748	-0.0127288	-0.00256102	-0.00188472	-0.00459704	0.00162943	-0.000560815	-0.00251527	0.00352767	0.00977529	0.0181646	-0.00744191	0.000776547	-0.000432257	0.0131236	0.0034808	-0.00508742	-0.00274079	-0.00100512	0.00561232	-0.0032757	-0.0132219	-0.00856909	-0.00210488	-0.0176634	-0.00787965	-0.0282458	0.000346397	-0.00756978	-0.00384803	0.0103471	-0.0121129	0.0195482	-0.00370414	-0.00421935	0.00610698	-0.00444858	-0.00615892	0.00287901	0.00298518	-0.00697942	0.00769473	0.00567065
b0072	0.00680722	0.00838202	-0.000412615	0.0109248	0.000786886	-0.0045531	-0.00520181	-0.0073632	0.00225007	-0.00153719	0.00329883	0.00382732	0.00329483	-0.00257351	0.0121351	-0.006061	0.0136973	0.000284978	-0.00181009	0.00507024	0.0309249	-0.0123868	-0.00566259	-0.0110643	-0.00406797	0.00871074	-0.00169638	-0.00636836	-0.00882456	-0.00145317	-0.0159673	0.00165016	-0.011353	-0.00560692	-0.00771131	-0.0038956	0.00330879	-0.000777483	0.0106778	-0.000814275	0.000132826	-0.00237949	-0.00427152	-0.00127514	-0.00190221	0.00557572	-0.00200782	0.00655518	0.000104462
b0073	0.00808766	-0.00575573	0.00322966	0.00733499	-0.00426017	-0.00503052	-0.00704139	-0.00264122	-0.00251224	0.00721895	-0.00106813	-0.00128678	0.00092741	-0.00485271	0.00543289	0.00546275	0.0086069	-0.00124524	-0.000402564	0.0100963	0.0249726	-0.012686	-0.00018738	-0.00622947	-0.00338503	-0.00284781	0.00100158	-0.00618359	-0.00182033	4.28766e-05	-0.0101642	0.000631421	-0.0129542	-0.000757497	-0.00564337	-0.00173702	-0.00286635	0.0024742	0.0049871	-0.000991687	-0.00392256	-0.000650854	-0.00604886	-0.00295001	0.000818683	0.0129628	0.00966139	0.00906583	-0.00164409
b0074	0.00613386	-0.0117838	0.00128887	-0.00163993	0.00104308	-0.0022704	-0.00932998	0.00829728	0.0112345	-0.0113624	-0.000167945	-0.0151839	-0.00741326	-0.00231745	-0.00505217	-0.0037694	0.0182642	4.03785e-05	0.00161343	0.00315412	0.0134636	-0.00891334	0.00154965	-0.00186655	-0.000758079	-0.00787787	0.00124281	-0.0032942	0.00730945	-0.00111114	-0.00185756	0.00442094	-0.00295301	0.00216733	-0.00795205	0.00210652	-0.00495804	-0.00213735	-0.00399945	-0.0111649	0.00637652	-0.0111691	-0.00250149	-0.00681045	-0.00204928	0.00814825	0.00747856	0.00507583	-0.000789255
b0075	-0.00140695	0.00371142	-5.68813e-05	-0.0126989	-0.0110237	0.0166887	-0.00625121	-0.0191558	0.00827328	-0.0222084	-0.000386115	-0.00990436	-0.00905088	0.0038118	0.00222943	0.00964291	-0.0187561	0.0098743	-0.0214784	-0.00159758	-0.0143997	0.0183996	0.0147796	-0.0102314	-0.0447349	-0.026507	-0.00439481	-0.00188428	-0.000675138	0.00679857	0.0122625	-0.0723647	-0.00401178	0.00482462	0.0203316	0.0228781	-0.0130169	-0.00229623	-0.0152497	-0.00461429	-0.00865128	0.0100554	-0.00175866	-0.0199912	0.0164112	0.00105967	0.00842163	0.0308987	0.00682261
b0076	-0.0261406	-0.00282902	0.00998942	0.00581205	-0.00188602	-0.00646837	-0.000417185	0.00277431	-0.00743626	0.000762918	-0.00239803	-0.00206075	0.00874055	0.00147019	-0.00524877	-0.023195	-0.00733708	-0.00500722	0.00537037	-0.00646899	0.0212204	0.00842153	0.00300446	-0.00298313	0.0129301	0.00478893	0.00743067	0.00342736	-0.00346073	0.0126318	0.00268111	-0.00289033	0.0107007	0.0115163	-0.00513757	0.00143892	-0.00296951	-0.0016741	0.00566295	-0.0252953	0.00657772	-0.012215	0.022334	-0.0242355	0.00420162	-0.0109016	0.0189683	-0.00171018	-0.0127293
b0077	0.110974	-0.0152201	0.00117651	0.00264064	-0.0036624	0.00175822	-0.011792	1.62286e-05	0.0124433	0.00410889	0.00443403	0.00161471	0.00857643	0.00476431	0.0128962	-0.00953329	-0.00478976	-0.00624796	-0.00239891	-0.0190646	-0.00801911	0.000561902	-0.0209828	-0.00892474	0.0158851	0.000993639	-0.00421499	0.00612393	0.00463901	-0.00585562	-0.00321563	-0.00541085	-0.00138651	-0.000312681	-0.00654004	0.0048757	0.000600334	0.00407654	-0.0119033	-0.00462198	0.000333012	0.00480585	0.00718178	-0.00433614	0.000658559	0.000234167	0.00885924	-0.00177721	-0.00365764
b0078	0.10592	-0.0244396	-0.00340921	-0.00285694	-0.00158898	-0.00564503	0.00282526	0.00145826	0.00781271	0.00277835	0.00613913	-0.0155572	0.00233816	-0.00256176	0.0207357	-0.010997	-0.000588046	-0.0082528	-0.00241306	-0.0146003	-0.00171759	-0.0062496	-0.00769981	-0.00294728	0.00807399	0.0184093	-0.00247262	0.0014397	-0.00428753	-0.00411869	-0.0057552	0.00996089	0.0117275	0.00198583	-0.0149012	0.00809202	0.00208111	-0.0032494	-0.015784	-0.00574787	0.0132616	0.00227852	0.0128798	-0.000879145	-0.00530688	0.00151215	0.00839951	-0.00316194	-0.00138688
b0080	-0.00722855	-0.00497848	-0.00900078	0.00217643	0.000667142	0.0136643	0.0720058	0.0429488	0.00176341	0.00298151	-0.00863684	0.00779542	0.0159628	-0.00766308	-0.00107431	-0.00356146	-0.0194407	-0.0162866	0.00650022	-0.017109	0.0192019	0.110171	-0.0282602	-0.0376262	-0.0211513	0.0158653	-0.00893926	0.0158316	0.00864754	-0.0104389	-0.0141352	-0.0365973	-0.0398418	-0.0181373	0.0227031	-0.000549287	-0.0156019	0.049251	0.0127192	0.023887	-0.00918754	0.00668118	-0.000102599	0.00200532	-0.0257413	0.00861186	-0.00918935	-0.00350778	0.00527743
b0081	-0.00291933	-0.0147748	-0.00114035	-0.00052081	-0.00367038	-0.00638513	0.0194019	0.00291344	0.00133898	-0.00541073	-0.00607428	-0.0173593	0.013029	-0.0117903	0.000212191	-0.00540211	-0.00825409	-0.00697449	-0.00767548	0.0151008	-0.0161757	0.022424	0.0146603	0.00294823	0.000619924	-0.000191469	-0.00533295	0.00714521	-0.00430845	0.00844042	-0.00574115	0.0112715	0.00669594	0.00401518	0.000870769	-0.00558444	-0.00361673	-0.0188388	-0.0125446	0.00401392	0.00301419	-0.0173051	0.00738463	0.00508651	0.00210027	-0.0115156	0.00704619	0.00329597	0.0110744
b0082	0.00700013	-0.0136913	0.00291129	0.010662	-0.00191882	0.00224114	-0.0049672	-0.00864153	-0.0088973	-0.00152508	-0.00780622	-0.00096546	0.00194776	0.00525866	-0.0110425	-0.00540113	0.00132514	-0.000608843	-0.00407047	0.00211164	-0.00984362	0.014617	0.00876519	0.00365171	-0.000593	-0.00371982	-0.0071708	-0.00176548	-0.0041693	0.00670598	-0.000143877	-0.00127143	0.00193254	-0.00367842	0.00354559	-0.00536527	-0.0036655	0.0013203	-0.00158614	0.0142296	-0.00611318	-0.00822441	0.0113579	-0.000352421	-9.13333e-05	0.000699077	-0.000546083	-0.00410253	-0.000537534
b0083	0.00331223	-0.0155602	0.00195692	0.00548216	0.000216606	0.00522914	-0.00311513	-0.0172751	-0.0047227	-0.00846764	-0.00599708	-0.00561969	-0.00865371	0.0012045	0.000560554	0.00668655	-0.0166844	-0.00253707	-0.00307617	0.00594992	-0.00798708	0.0105209	0.0254448	0.00777396	0.0108067	-0.0131732	-0.00485692	-0.00501492	-0.00734544	0.0076402	-0.0043582	-0.0151746	-0.00393079	-0.00448973	0.00682958	-0.00222758	-0.00257315	0.0097023	0.00149613	0.0160192	-0.00991606	-0.00756742	0.00316137	-0.00451677	-0.00485632	-0.00935932	0.014619	-0.00519741	-0.00238466
b0084	-0.000728869	-0.007346	-0.000235016	0.0135852	-0.0027639	0.00186611	0.00921148	-0.000465261	-0.00654796	0.00398568	-0.00582682	0.00809248	-0.00748726	0.00763185	0.00584993	-0.0154095	-0.000990773	0.00167139	0.00787497	0.00221049	0.00830966	0.019171	0.0047973	0.00729657	0.0072997	-0.0201655	-0.00770128	-0.00769444	-0.0103349	0.0187322	-0.00667258	-0.00825519	-0.00165453	-0.0021105	0.000881965	-0.0076985	-0.00474847	-0.00778356	0.00124951	0.0174622	-0.00558104	0.0109749	0.00999838	0.000722936	-0.0087596	0.00535006	-0.0092625	-0.00499247	0.00344706
b0086	0.00236083	-0.0104096	0.00564804	0.0114054	-0.00504879	-0.0019115	0.0108746	-0.0291347	-0.00232199	0.00373189	-0.00725031	0.00576284	-0.00324291	0.002522	0.0058417	0.0111624	-0.00133338	0.00100525	-0.011041	-0.000967135	-0.00374345	0.0032698	-0.00332813	-0.0027705	0.00153994	-0.0113555	-0.00574518	-0.00259805	-0.00890248	0.000511473	-0.0231925	-0.00675566	0.00668139	-0.00167443	0.00550517	-0.00600953	0.00427188	-0.00336732	-0.00723225	0.0176662	-0.00353288	0.0019312	-0.00611642	0.00045478	-0.00751661	-0.0039362	0.00579528	-0.00177826	0.0187049
b0087	0.00179519	-0.00343495	0.00570095	-0.000588957	-0.00338819	0.00406476	0.00125311	-0.0196426	-0.00594349	-4.40356e-05	-0.0038168	-0.00108868	0.00677302	-0.00944751	0.0110291	0.00960207	-0.0149899	-0.000638515	-0.00144087	0.000454021	-0.00606475	-0.00335322	-0.00205619	-0.00277748	-0.00122656	0.00041552	-0.00296525	-0.00443741	-0.00165861	-0.00289316	-0.00621385	0.00160521	0.00244276	0.00139925	-0.00863091	-0.000595237	0.00301034	0.0042527	-0.00501724	0.0129829	-0.00173322	-0.00147389	-0.00519234	0.0027782	0.00528552	-0.00601473	-0.00691433	0.00050157	0.0145669
b0088	-0.00739179	-0.00135601	0.00260555	0.000153403	-0.000271853	0.00296084	0.0116278	-0.0205723	-0.00861203	0.00412434	-0.00547188	-0.00449141	-0.00652761	-0.00153741	0.00344909	0.00716223	0.0035115	-0.00134329	0.00236109	0.000502003	-0.0125885	-0.00307381	0.00275172	0.00595687	0.00214558	-0.0186942	-0.00261258	-0.00516661	-0.00560722	-0.00577178	-0.00161779	-0.00748267	0.00200362	-0.00269602	-0.00825367	-0.00320293	-0.00360492	-0.0123723	-0.00164249	0.0239008	-0.00185922	-0.00500045	-0.00243674	0.00470661	-0.000975366	-0.00870966	-0.00240084	0.00411878	0.00450967
b0089	0.00128394	-0.00473344	-9.66722e-05	0.00279334	0.00186277	0.00324602	0.00404887	-0.0105373	-0.0116483	0.000889599	-0.00273503	-0.0143778	-0.00169553	-0.0143012	-0.00785117	0.00908423	0.00839741	-0.00353124	-0.00738144	0.000525989	-0.00595867	0.0125571	-0.000289644	-0.00482119	-0.0015923	-0.0145145	0.00117234	-0.00615411	-0.00238997	0.00323441	0.000611126	-0.00379575	-0.00113736	0.00538092	-5.29776e-05	0.00208175	-0.00522341	-0.00884502	-0.00392682	0.012388	-0.00325969	0.00137861	-0.00289788	-0.00796184	-0.00247055	-0.00215546	0.00389417	-0.000751987	0.0124026
b0090	0.00976231	-0.0092509	0.00168739	0.00291174	0.00406391	0.00356422	-0.00473222	-0.0131852	-0.0244409	0.0041489	-0.0021571	-0.00442463	-0.00589001	-0.002891	0.00550041	-0.000205619	0.00528762	-0.0044709	-0.00526136	0.00231628	-0.00398383	0.0132018	0.000706443	0.0049797	0.00358858	-0.0016458	0.00971459	0.000731257	-0.000857476	-0.00459737	-0.00336941	0.00680666	-0.00793306	-0.0031851	-0.00730573	-0.00481651	-0.0037317	-0.00325184	-0.000344225	0.0084933	-0.00534485	-0.012519	-0.0030104	-0.00188811	0.00061551	-0.00931793	0.00185577	0.00759492	0.00177215
b0091	0.0046785	-0.00407902	0.00152312	0.00247004	0.00510289	0.0055631	-0.00652011	-0.0124417	-0.00817607	0.00572296	-0.00232291	0.00116111	-0.00714154	-0.00562758	0.000400279	0.00520782	0.0102665	-0.0027602	0.00233947	-0.00312913	4.89956e-06	0.001705	0.00170692	-0.00269335	0.00660204	-0.00963	0.00275642	-0.00543196	-0.00861561	-0.00245944	-0.000595117	-0.00507612	0.0114496	0.0013622	-0.00740927	-0.00323206	-0.00234704	-0.00383711	0.00212144	0.0169619	-0.0045535	-0.00941711	0.00593771	0.000675776	-0.0117161	-0.000670782	-0.000254565	0.0096275	0.00582063
b0092	0.0059434	-0.00232511	-0.00218073	0.00247174	0.00329505	0.00209813	-0.0128047	0.00716717	0.00059126	0.00243356	-0.00607743	-0.000974479	-0.0120091	0.0115842	0.00567452	-0.00119926	0.00810081	-0.00345879	-0.0046256	-0.000149722	-0.00303845	0.00384624	-0.00295314	-0.0042421	0.00190687	-0.00769988	0.00212022	0.00567748	-0.00688644	-0.00865668	0.000298177	-0.00313161	-0.00375392	0.00665809	-0.00243771	-0.00239468	-0.00151592	-0.00107849	-0.00514471	0.0132358	2.36515e-05	-0.00632699	0.00802687	-0.00237431	-0.00450049	0.00489603	-0.00743974	0.00591431	0.00557235
b0093	0.00949074	0.00339204	-0.00356584	0.00105051	0.00418272	0.00306597	0.00152578	0.0037937	0.000713038	0.000831539	-0.0103486	-0.011887	-0.00984661	-0.00570737	1.78427e-05	0.00183262	0.00497097	-0.00254264	-0.00554146	0.00950867	-0.00867774	-0.00753718	0.00200343	-0.00178258	-0.0107824	-0.000893556	0.00490158	0.00483436	0.000778079	-0.00308053	0.0031203	-0.00453773	0.000560122	0.00713671	-0.00593006	-0.000717705	-0.0040772	0.000835369	-0.000621279	0.0148168	-0.00628626	-0.0123487	0.00418878	-0.0058366	-0.00661772	-0.00297055	0.00246089	0.00365469	0.00169263
b0094	0.00509576	0.0038994	0.00308384	0.00148987	0.000380797	0.00356724	0.0461021	0.00100785	0.00212174	-0.00163557	-0.00336504	-0.00812628	-0.00645938	0.00467292	0.00681357	-0.00530257	0.00798122	-0.0015966	-0.00563497	0.000311554	-0.0042701	-0.00327158	0.00179293	-0.00255598	-0.00345955	-0.00525445	-3.84589e-05	-0.00114048	-0.00949676	-0.00244434	0.00298854	-0.00147827	0.00543171	0.0102643	-0.00382488	-0.00613379	-0.0091617	-0.00554359	0.00123786	0.00884245	-0.0122289	-0.0107465	0.0105423	0.000637082	0.00215217	-0.00454189	-0.00306069	0.00275876	0.00180891
b0095	0.00334987	0.00487644	-0.000679888	-0.00510646	0.00505356	0.00208734	0.0167477	-0.00808711	-0.000131293	-0.000824147	-0.00372255	0.00551345	-0.00934352	0.0132558	-0.000344752	0.00703777	0.00898333	0.000541342	0.000989407	0.00055813	-0.00462247	0.0139026	0.00616362	0.0023417	-0.00268545	-0.0247056	-0.00207322	0.0146391	-0.00301081	0.00237023	0.00727254	-0.00379425	0.00987951	0.00442252	-0.00154125	0.00253779	-0.0124021	-0.00542915	-0.00505428	0.00748666	-0.00346007	-0.010719	0.00223682	-0.00178868	-0.0241857	0.00350328	0.000545858	0.00219891	-0.00669008
b0096	-0.00705615	-0.0146861	-0.00846448	-0.000841575	0.00619869	0.00514232	0.00592275	-0.00603045	-0.00151277	-0.00695906	-0.00218851	0.000330794	0.00293485	0.0281565	0.0018183	-0.000706671	0.0215599	0.00716003	-0.00213807	0.00299782	0.00178319	0.00139875	0.0118216	0.00630907	0.00585277	-0.00606939	-0.00226743	0.0065673	-0.00352258	0.0026673	0.00316754	-0.00668334	-0.0026618	0.00454711	0.00313151	0.00260073	-0.0113432	0.00657154	-0.00176307	-0.0147979	-0.00847577	-0.010977	-0.00061176	0.000817763	-0.0348549	-0.0141492	0.00393823	0.00261481	-0.00558763
b0097	0.00391861	-0.00765173	-0.00365647	0.00128159	-0.00161099	-0.00947802	-0.0116311	-0.00503427	0.00874937	-0.0042723	-0.00623096	-0.00932964	0.000915937	0.00170005	0.00364727	-0.0111044	-0.000342783	0.00372733	-0.00438833	0.00285851	0.00245068	-0.00111769	-0.00160819	0.00920194	-0.0105294	0.00372586	0.000461212	0.00204723	0.00115585	0.00816596	-0.00822519	0.000554155	-0.0426178	-0.00497981	0.00776484	-0.00585782	-0.00688448	0.000282986	-0.00815503	-0.00792862	0.00100252	-0.00736706	-0.00800662	0.00375989	-0.0235218	-0.0121222	-0.00438324	-0.0115586	0.00245378
b0098	0.000949575	-0.0115697	0.00694217	0.00120748	0.00321688	-0.00462002	0.000355052	-0.017603	0.00176038	-0.00164105	0.00276746	-0.011489	-0.00344031	0.00231863	0.0022834	-0.00606568	0.000612439	1.34002e-05	0.00135392	0.00432592	0.000517388	-0.0124539	-0.0121781	-0.00313347	-0.0130439	0.000369595	-0.00585302	0.0075155	0.00233554	-0.00100304	-0.0098013	0.00446503	-0.0758063	0.000166753	0.00204258	-0.00805872	0.0121782	0.00196476	-0.00751612	-0.00969786	0.000595482	-0.00694277	0.000692272	0.000580965	-0.0169409	-0.000611191	0.00442134	-0.00130202	0.00865509
b0099	0.00829544	-0.00467699	0.00883646	-0.00901269	0.0198889	0.0323078	0.0317231	0.00184501	0.0112906	0.00151779	0.00292366	0.00752491	0.0190805	-0.0123817	-0.00795354	0.00948941	-0.0101649	-0.00515622	0.0126594	0.018013	0.00467387	-0.0140357	0.00646982	0.0160047	-0.00530362	0.00051997	-0.00335668	0.0106503	-0.00517496	0.011195	0.00609837	0.00839909	-0.0248881	0.00777235	-0.0214418	-0.0171374	0.0168351	0.0111592	-0.00997441	0.00232129	-0.0102855	0.0115715	0.0029334	-0.000671168	-0.0032151	0.0119715	0.00975984	-0.00769387	-0.0259771
b0101	-0.00233888	0.00455744	-0.000837442	-0.0139334	-0.00718878	-0.00923985	-0.00763562	0.019366	0.00689553	-0.00636876	0.00652649	-0.0071384	-0.00244091	0.00414098	0.00840552	-0.00982319	0.00807908	-0.00425536	0.00265537	0.0170671	-0.0170722	-0.00722919	-0.0227969	-0.00582584	0.00315359	0.0328338	0.00514197	-0.0128895	-0.00817101	-0.00332135	-0.0105513	-0.0325621	-0.0280447	0.0107899	-0.00812851	-0.00749759	0.000829811	0.00847352	0.0346502	-0.0134141	0.00397081	0.0179836	-0.00158799	-0.00157346	-0.027745	-0.00590045	0.0257562	0.00754671	0.0104498
b0102	-0.00301259	0.00444007	-0.00406151	-0.00937616	-0.00288976	-0.00562344	-0.00464646	0.00327044	-0.00524603	0.00532501	0.00376272	-0.00309759	-0.00176001	0.00847397	0.00502441	0.00209795	-0.00347442	0.00582791	-0.00622916	0.00315948	-0.00679038	-0.00738879	-0.00119111	0.00364898	-0.00515795	0.00366096	0.00715569	-0.0214311	-0.00417039	-0.00690552	-0.00144809	-0.00591161	-0.0185721	-0.00155134	0.00385159	0.00911964	-9.4005e-05	0.000701354	-0.005725	-0.00385638	0.00419578	-0.0132514	-0.000161316	-0.0105733	-0.00736564	-0.00922425	0.0110819	0.0045396	-0.00257332
b0103	0.00648865	0.00166108	-0.00661643	-0.00823733	-0.013066	-0.00323225	-0.00997455	0.00469918	0.00101158	9.45187e-05	-0.0018754	-0.023514	0.000920933	-0.0151524	0.00514533	-0.0232491	-0.00026495	-0.00157819	-0.000414669	0.00296166	-0.0131425	-0.00175737	-0.00690238	0.00505192	-0.0114642	0.0110873	-0.0032469	-0.0110796	0.000184392	-0.00347185	0.00193593	-0.00698549	-0.0123466	-0.00406837	-0.00708332	0.000965746	-0.00969119	-0.0153348	0.00173942	-0.00774509	0.00324503	0.00241388	-0.0103128	-0.00104005	-0.0119237	-0.000392042	0.00155147	-0.00341656	-0.00177823
b0104	-0.0233427	-0.0117942	0.0104212	0.028552	0.00559849	0.00653477	0.00526948	-0.0122236	-0.0281518	-0.0138982	-0.00854017	-0.00108515	0.00895923	0.00934563	0.00712399	0.00413964	-0.0114365	0.00956893	-0.0179722	-0.0410941	0.00419041	0.000509262	0.00653599	-0.00107945	0.00908982	0.0129512	7.61987e-05	-1.30179e-05	0.00578209	-0.00935127	-0.0106005	0.00757124	0.0259037	-0.000337995	-0.0018341	0.0126824	0.00863164	-0.00609992	-0.00189083	-0.0132806	-0.0051985	0.00152961	0.00827908	0.0122177	-0.00725251	0.0101106	0.0175066	-0.000211097	-0.00193497
b0106	-0.00702749	-0.00627494	0.00756871	0.00418358	-0.00347789	-0.00127635	-0.0115498	0.0122564	0.00611972	0.00518937	-0.00155616	-0.00591002	0.00591953	-0.00212599	-0.00139591	0.00015572	-5.23412e-05	-0.00983373	-0.00145615	0.00186016	-0.0110761	0.0181206	0.0152424	0.00247806	-0.00686153	-0.00133186	-0.00693916	-0.00747786	0.00274767	-0.0113593	-0.00460207	-0.00550548	-0.000756006	-0.00480038	0.00392636	0.00626286	-0.000552731	-0.00201538	0.000437551	0.0119263	-0.00415252	-0.00198253	0.00203367	8.87496e-05	0.00563235	-0.016225	-0.00997012	-0.0149085	0.00277001
b0107	-0.00103216	-0.0062846	-0.00469011	-0.00869491	-0.00430389	-0.00278022	-0.00463317	-0.00958536	0.00601399	0.0127186	-0.00893634	-0.0112522	-0.0076009	-0.00221925	0.000938611	-0.00327509	0.00916597	-0.00962287	-0.00359327	-0.000282992	0.00551817	-0.00981483	-0.00576481	0.000298072	0.00525558	-0.006981	0.0021841	0.00172651	-0.00144435	0.00230435	-0.00475385	0.00948866	0.00416673	-0.00110578	0.0123392	-0.00524613	-0.00366069	-0.00119955	-0.0074302	0.0132362	0.00540408	0.00869082	1.1888e-05	-0.000498354	0.00877204	-0.000448958	0.000147785	-0.012316	0.0152664
b0108	-0.00564137	-0.0194108	-0.0199241	-0.0186105	-0.00572475	0.00604177	-0.0176324	0.00673928	-0.00438354	-0.020341	-0.0059171	0.00208295	-0.00626169	0.00317257	-0.00701853	-0.0132536	0.00112733	0.00423383	0.0361563	-0.00542123	0.020714	0.0290897	-0.000706151	-0.00718446	0.0191677	0.00892466	0.00807794	-0.00371075	-0.00450842	0.0121993	-0.00430232	0.0255206	0.00721489	-0.0126285	0.00474734	-0.0068155	-0.0116072	0.00350026	0.0104016	0.00909933	0.00279568	-0.00743529	-0.00844001	-0.00520983	-0.0129905	0.00253143	0.0271773	0.0268474	-0.0134444
b0109	0.000554179	-0.0136576	0.00442003	0.0048813	-0.000975447	-0.00652175	-0.0159533	0.000566305	0.00668023	0.00245628	-0.000612391	0.00154862	0.000367612	0.00595653	-0.00420077	0.0105696	-0.00577131	-0.00494299	-0.00488361	0.00351655	0.01316	0.000732509	0.0036643	0.00659333	-0.00195368	-0.00257343	0.00138623	0.00521162	-0.00464398	-0.00349673	-0.0162852	0.0100554	0.00377187	-0.00130827	0.000290454	0.00979223	0.0041365	0.00282564	-0.00100515	3.21396e-05	0.00716019	-0.0034464	-0.0110324	-0.0027447	0.00116791	-0.00890389	0.00172023	-0.00939724	0.0010768
b0110	-0.0112554	-0.00736921	0.00226047	0.00253295	-0.00242444	0.00321945	-0.00583287	-0.0182871	0.00143374	-0.00936705	0.001215	0.00908163	0.0065382	0.0425101	-0.00161685	-0.000415355	-0.00852909	0.00258348	-0.00101647	-0.0108935	0.00916251	0.00463928	-0.00950585	-0.0133179	-0.00735307	-0.00346477	-0.00103289	0.00139916	0.000319288	0.00166619	0.00434931	-0.00159063	0.00485151	0.00287272	0.00770294	-0.0147087	0.00167572	-0.00137185	0.00668494	-0.0102967	-0.00440883	0.0017406	-0.0103614	0.0068043	0.0049976	-0.0158987	0.00674903	-0.013563	-0.00494069
b0111	-0.00427748	0.00614837	0.00175232	-0.00262948	0.00349649	0.00677488	-0.00456562	-0.0106879	-0.00228655	0.0040574	-0.000394336	0.00313959	0.00162914	0.00667643	0.0121577	0.00101829	0.00376215	-0.00449536	-0.00010586	-0.00815797	0.0130204	0.00578827	-0.00758715	-0.00220414	-0.00978851	-0.00592467	0.00126428	-0.0109115	0.00551424	0.00190239	-0.00691326	-0.000361963	-0.00367025	-0.00389097	0.0146496	-0.00123376	-0.00818948	-0.0103659	0.00225305	-0.0267864	-0.00103937	-0.0109102	0.00214121	0.00160669	0.00111577	-0.0170621	0.00273461	3.27893e-05	-0.00155572
b0112	0.0512337	-0.00223269	0.00198342	-0.00404214	-0.000700317	0.00720184	0.000341225	0.000131136	0.00695021	0.00336043	-0.0138137	0.0187731	0.0126025	-0.000220331	-0.104829	0.00368904	0.0242983	0.00223226	-0.0116383	0.000846721	-0.0199505	0.00580596	-0.0287667	-0.00688135	-0.014272	0.0131864	0.000819049	0.00506485	0.00895121	0.00377873	0.0188195	-0.0151788	-0.0278556	0.00598678	0.0062766	0.00958827	-0.0153441	-0.0525297	-0.00313662	0.0143886	0.0070168	-0.0208633	0.00396125	0.0155131	-0.00181167	-0.0033221	-0.00127998	-0.000332588	0.00544289
b0113	-0.00711134	0.0103163	0.00354866	-0.00218423	-0.00522776	-0.00851452	-0.0106617	-0.00660655	0.0100809	-0.0101015	-0.00293297	-0.00939467	0.00661561	0.00491044	-0.00683317	0.0013523	0.0109489	-0.00520182	0.000557938	-0.00696776	-0.00626228	0.00978504	-0.0116103	-0.000418285	0.00754782	0.0114346	0.0302233	0.00120826	-0.00611586	-0.00391379	0.00119975	-0.00315801	0.0191097	0.017077	0.109434	0.00520689	0.000163216	-0.0193275	0.00140853	0.0060193	-0.00531936	0.0255017	0.00478756	-0.0120953	-0.00506401	-0.00474056	-0.0099263	0.00340789	0.00821556
b0114	-0.0237218	-0.00408358	-0.00231392	0.00782013	-0.00353314	0.00319528	-0.0159421	0.0047775	0.00338902	-0.0104329	-0.00480663	0.00622158	0.0237851	0.0116895	0.00718601	0.00975424	-0.0036405	-0.00727537	0.00332775	-0.0219875	0.0056634	-0.005703	-0.0126984	0.0146218	-0.00636617	-0.00832458	0.00931075	-0.0163864	-0.0089916	0.00493404	-0.00777259	0.0136585	0.0150834	0.024608	0.00650897	0.00993519	0.0825675	0.00576917	-0.0101085	-0.00315636	0.00789646	0.0622038	0.0203188	-0.00283238	0.00918844	0.0110608	0.0145967	0.00178855	-0.0210698
b0116	-0.0173712	-0.0154724	-0.000630182	-0.000918689	-0.00244742	-0.0109172	0.00786685	0.0021634	-0.00758907	0.010273	-0.00305101	-0.001471	0.0111015	0.00404031	0.0067161	0.0210456	0.00537546	-0.00507372	-7.1875e-07	-0.0167866	-0.0096357	1.06746e-05	-0.00358625	0.013668	-0.0002698	-0.00966429	0.000268745	-0.00739084	-0.00274537	0.00293535	-0.006731	0.0295726	0.0029609	0.00454226	-0.00379373	-0.00290904	0.0527202	0.00804197	-0.0115377	0.0118436	0.00523389	0.0398804	0.0136553	-0.00848586	-0.00269411	0.00583141	0.00138426	-0.0119668	-0.0134457
b0117	-0.0120628	-0.00925283	0.00776863	0.00444579	-0.00351926	-0.00391421	-0.0186087	0.0278685	-0.00843042	-0.00898955	-0.00711415	-0.00653656	-0.0143219	-0.00265862	-0.00180537	-0.00235304	-0.00215093	0.000117625	-0.0116501	0.0148229	0.00106983	0.00890078	-0.00711183	0.00124561	-0.0234185	-0.00720695	-0.000334012	-0.00617739	-0.00349841	0.000562977	0.00270425	0.0203702	0.0055243	0.0120725	0.00132172	-0.0180071	0.00211323	0.0145951	0.0163336	-0.0108819	0.00460554	-0.000176154	-0.00678485	0.00445003	0.00371246	0.0088168	0.000264452	0.00587632	0.0063297
b0118	-0.0148796	0.00104587	0.00195669	-0.00566023	-0.00584583	0.00765625	-0.0043133	0.00898168	-0.0214157	0.0127652	-0.0135012	0.0152434	0.00559335	-0.0049753	-0.00137278	-0.000751483	-0.00334309	-0.00268485	-0.013617	-0.00303015	-0.000276738	0.000310728	-0.00652553	-0.0160109	-0.00817294	0.0115414	-0.0092552	-0.00497056	0.00534205	0.00658757	9.50747e-05	0.0136892	0.0142874	0.00616615	0.0149363	-0.0124565	0.0140005	0.0111124	-0.00901333	-0.00306161	-0.00779838	0.01591	0.0192247	0.00689161	0.00829305	-0.00563083	-0.0026128	-0.00183759	-0.0123592
b0119	-0.00232195	0.017681	-0.0128631	0.00277892	0.01463	0.00210261	-0.00275641	-0.000435976	-0.00202223	-0.0147601	-0.00525096	-0.0161448	-0.00493858	0.0916153	-0.00163927	0.0235291	-0.0318879	0.00205203	0.00373126	0.00452371	-0.0155199	-0.0155988	-0.00716642	-0.000645934	0.00537179	0.00788804	0.00123302	-0.0123553	0.00825306	0.00143402	0.00319002	0.00952084	0.00221165	-0.00580566	0.00388663	0.00510943	-0.00459285	0.00359422	0.00195208	0.0062964	-0.0138241	0.0173202	0.0026564	0.0277835	0.0190462	-0.00304268	0.0026494	-0.00447361	-0.00590656
b0120	-0.012976	0.019237	0.00495306	-0.00677947	-0.00610167	0.0100206	0.00287403	0.00540122	-0.00359438	0.00489919	-0.00245642	0.00316101	-0.00177761	-0.00859625	0.00099584	0.0036429	-0.010889	-0.00414632	-0.00919231	-0.0231781	0.0184173	0.00342481	-0.0121918	0.00708827	0.00667921	0.00321882	0.00580458	-0.00342835	0.00226506	0.00374325	-0.00405774	-0.0240544	-6.61277e-05	-0.00234271	0.020825	-0.00108275	0.012111	0.00619204	0.00141276	-0.0111942	0.00120662	0.0181396	-0.00869066	0.00993815	0.0187775	0.0140066	0.00440295	-0.00259529	0.00431796
b0121	-0.00259862	0.0122283	0.0051684	-0.00856353	-0.00122049	0.00512426	0.00315176	0.0103525	-0.00800116	-0.000473414	-0.00479453	-0.0165724	0.00287926	-0.0107754	9.47227e-05	0.01389	-0.00578569	-0.00547658	0.00349819	-0.0212704	0.0080723	0.00546079	-0.00963919	0.00382738	0.00476412	0.00459723	0.00402856	-0.00206351	0.00283574	0.00315804	-0.00217652	-0.0157647	-0.00632953	-0.00339558	0.0189229	-0.00217586	0.0215226	0.019144	0.00415824	0.00706673	-3.97915e-05	0.0170686	-5.95969e-05	0.00476103	0.00526999	0.0114264	0.00147708	0.000541206	0.00409097
b0123	0.00964937	0.00921145	-0.00175708	-9.78445e-05	-0.00343678	-0.000547558	-0.00674753	0.0499282	-0.025935	0.000394302	-0.0232653	-0.00799134	0.00154606	0.00952742	0.00923341	0.0224212	-0.0104432	0.00250954	-0.0101476	-0.0265353	0.0131297	0.0248946	0.0237134	0.00616231	-0.014965	0.0175033	0.0131884	-0.000875214	-0.000972499	-0.000856486	-0.000679369	-0.0437065	-0.00283391	-0.0156937	-0.00107996	-0.0252314	-0.0141241	-0.0111081	-0.0102135	0.033956	0.00511186	-0.00498344	-0.00686452	-0.0196171	-0.012792	0.0181357	-0.00117102	-0.00324218	0.0100064
b0124	0.0187917	0.0152075	-0.000395639	0.0121362	-0.00562883	-0.00295936	0.00771418	0.0006262	-0.0121906	-0.153679	0.0135855	-0.0121524	0.00720923	-0.000776068	-0.00470428	-0.0225184	0.00654433	0.0106028	0.00588777	-0.00926634	0.00404529	0.0242304	-0.00794441	0.00420131	0.00927753	-0.0129939	-0.0126729	-0.00325417	0.0205307	-0.00148161	-0.00682509	-0.0129206	-0.00485243	-0.000652564	0.0836213	0.00433897	0.0394633	-0.000577305	-0.0272562	0.00920532	0.00417994	0.0062615	0.0154451	0.00902517	0.00786786	0.00618895	-0.0293455	0.00572757	0.00150627
b0125	-0.00436721	0.013855	0.00344776	-0.0052652	9.73011e-05	0.00447869	-0.00342323	-0.0017061	-0.00363945	-0.0146687	-0.011261	0.00053628	0.00584866	-0.00649086	0.00214905	0.0108303	0.0262348	-0.000380799	0.00162359	0.00518654	0.00286022	0.00132137	0.00503042	-4.1434e-05	0.00662577	0.00100065	0.00425596	-0.00504529	-0.00460677	-0.0123906	0.0115865	-0.00155794	-0.00871816	-0.00323744	-0.000218392	-0.00191676	0.00143043	-0.00820019	0.0108722	0.00209306	-0.00332483	-0.00488157	-0.00194691	0.000540408	-0.00420208	-0.00536764	0.0021246	-0.00161954	-0.00478588
b0126	-0.00749897	0.00821511	0.00335844	-0.0109772	-0.00791584	-0.00336139	0.004608	0.00554264	0.0161866	-0.0278753	-0.0222071	0.00753673	0.00956626	-0.0178457	-0.0150203	-0.0141986	-0.00337284	0.00411097	0.00612194	-0.00559343	-0.0196778	0.00385217	-0.00062834	0.00118267	-0.00426979	-0.00668568	-0.00539227	0.0125517	-0.00668952	-0.000357513	0.00132668	-0.00871468	-0.00178972	0.00113912	0.0457206	-0.00282927	0.0239346	0.0123396	0.0116365	0.00488695	-0.00937167	-0.0188692	0.00194989	0.00433804	-0.0158678	-0.00657955	0.00146508	-0.00843073	-0.00560988
b0128	-0.00795138	-0.00812725	0.00790991	0.0100356	0.000490526	0.0035805	0.00778166	0.0103061	0.0055654	-0.00580973	-0.00524917	-0.00837325	-0.00491629	0.00831662	-0.000524513	0.00913803	0.0180206	-0.00309181	0.000170564	-0.0200205	0.00445647	-0.00366994	0.00680475	-0.00649487	-0.000782655	8.9652e-05	-0.00211445	0.00450144	0.00250839	0.00617412	-0.00123136	0.0137961	-0.0190774	0.00283051	0.0118104	-0.00562278	0.00290924	0.0155936	-0.00120057	-0.00873593	0.000858251	-0.00653221	0.00477127	0.00694123	-0.0138681	0.0096554	0.00021765	-0.011399	0.00995925
b0129	0.00343809	0.0042442	0.0106756	0.0140283	-0.00487417	-0.00262172	0.00405768	-0.00439835	0.000731267	0.00596756	0.000424582	-0.00927091	-0.012001	0.0451687	-0.0103411	0.0114679	-0.0141573	0.00621814	-0.0055148	-0.0130122	0.0010022	0.00845086	-0.00182903	-0.0105113	0.0257462	-0.002674	0.00155636	-0.000413704	-0.00431305	0.00554266	-0.0139739	0.00550601	-0.00771927	0.0113594	0.0124845	-0.00421434	0.017358	-0.0013186	-0.00604808	0.000673499	0.00716615	-0.00494205	-0.0104909	-0.00942688	-0.0161601	-0.00491529	-0.00231863	-0.0149315	0.0239874
b0131	-0.0176655	0.00467984	-0.00180499	-0.00371457	-0.000367346	-0.00506049	0.00242105	0.0208569	0.00288159	-0.0280395	-0.012928	-0.0121483	-0.0126064	-0.0141005	0.0115945	-0.00842961	-0.0112297	0.00724297	-0.0210052	-0.00496638	0.0170499	-0.00737868	0.0274505	-0.00329722	-0.00644435	-0.0103182	-0.00551009	-0.00349391	-0.0010853	-0.00707004	0.00109863	-0.01093	0.0029333	0.00642675	0.00302207	0.00100172	0.00251724	0.00224637	-0.00265226	-0.00552049	0.00277821	-0.0115342	-0.0105782	-0.00467207	-0.0069546	0.00123309	0.0109945	0.00271766	-0.00550604
b0132	-0.0098676	-0.00513904	-0.00618578	-0.00411653	-0.00270782	0.00960405	0.00678917	-0.000870781	-0.00217817	-0.0156921	0.00137238	0.00166919	0.0078757	-0.00323278	0.000868486	-0.005316	0.00238549	0.0015877	-0.00389134	-0.0153389	0.00334422	-0.0070308	0.00750547	-0.000411979	-0.00302996	0.00179699	0.00497907	-0.0103875	0.00289256	0.0088437	0.010631	0.0164843	-0.0040083	0.00165358	-0.00210196	0.00785072	-0.00258844	0.00178913	-0.00050898	-0.0101875	-0.0138728	0.00823358	-0.000157267	-0.00936898	-0.0156767	-0.00188074	0.0140482	0.00398049	9.72169e-05
b0133	0.000109094	-0.000487939	-0.00333622	0.00475033	-0.00560128	-0.000246106	3.17385e-05	0.0122746	-0.0142368	-0.00171517	-0.00532511	-0.0171495	0.00689524	-0.0114866	-0.0045875	0.011732	-0.0142169	0.00120565	-0.00355894	0.0025109	0.0128715	-0.0125424	0.00216837	0.00392055	-0.00613521	-0.00458428	-0.00146279	-0.0104158	0.00388014	-0.00477195	-0.00334047	0.00178272	-0.0149841	0.00404596	-0.00641085	0.00342891	-0.0042029	-0.00260919	-0.0111505	-0.00118272	-0.0104614	0.00431831	-0.00107693	-0.00493583	-0.0178688	-0.00291998	-0.00562958	0.00484857	-0.00528426
b0134	-0.00425149	0.00139808	0.00391675	0.0180769	0.000390273	-0.00316482	-0.0135593	0.00336553	-0.00580538	0.00362895	-0.00630979	-0.0208214	0.00407286	0.00143613	-0.00088781	0.00138201	-0.0153778	0.000577225	-0.0100287	0.00307398	0.00126662	-0.00449157	-0.000352298	-0.00256217	0.00484442	0.0160079	-0.00784185	0.00127434	0.00943777	-0.00234167	0.00236991	0.00924407	-0.00663199	-0.00465644	-0.0106641	-0.00122966	-0.00690457	0.0143672	-0.00232064	0.00490146	0.0018988	0.00685353	-0.0129516	-0.000640492	-0.0101284	-0.00779281	0.0012294	0.00525561	0.00450617
b0135	0.00600496	0.00804591	-0.0150178	-0.0100743	0.00419803	-0.00246123	0.0118482	0.00257893	-0.0180467	0.00712772	-0.00315901	0.0400058	-0.0095548	-0.0176974	-0.0116683	-0.0130562	-0.00125209	0.0130998	0.0128186	0.0095221	-0.0127363	0.00582458	0.00203975	-0.00733313	0.0215415	-0.0220305	-0.011906	-0.0187248	0.00789102	0.00897353	0.0165497	0.0142489	-0.00757407	0.00281681	-0.00494043	0.00970444	0.0114324	-0.00244978	0.00268331	-0.00702191	-0.00227774	0.0208525	0.0019064	-0.0168929	-0.00151494	-0.00203462	-0.00171978	-0.00249632	-0.00468339
b0136	-0.0184512	0.0169145	-0.032014	-0.00440067	0.0138792	-0.00675318	0.0176157	-0.0163098	0.00252394	-0.0130356	-0.00923466	0.00556788	-0.00202321	0.0190925	-0.00218577	0.01366	-0.0163042	-0.00204288	0.00275411	-0.00239987	-0.0238074	-0.00345008	0.0083908	0.0173897	0.0249704	-0.0188286	-0.00630444	-0.0154786	-0.00110828	0.00242613	-0.00412274	0.00747794	-0.00301577	0.0106684	-0.00840615	0.00469394	-0.012124	-0.0117996	0.032899	0.0101196	-0.000977398	-0.0190921	0.0155245	-0.00560876	0.00416444	-0.00724414	-0.00536386	-0.0220475	-0.0186936
b0137	0.00612409	0.00399099	0.00879697	-0.0172974	0.00936129	0.00289315	0.0154714	-0.00931612	0.00277397	-0.0158263	-0.00472841	0.0219172	-0.00012177	-0.00350378	0.0141507	-0.0110893	-0.00491323	-0.0117044	0.00824811	-0.0106311	-0.0337947	0.0139979	0.00448041	0.00630744	-0.00262395	-0.00943981	-0.00534341	-0.0167682	0.000789191	-0.00692276	0.0171667	-0.00238228	-0.00033416	-0.0021569	0.0115378	0.00654481	-0.00721096	-0.014149	-0.0142288	-0.0146709	0.0040089	-0.0242851	0.0130441	0.00126446	0.00769871	-0.0146982	-0.0190041	-0.0104384	0.00117538
b0138	0.00898112	0.0143076	-0.0166263	-0.00273618	0.00755143	-0.00709264	-0.000838045	0.0138902	-0.00414722	-0.00189655	-0.0105197	0.0254693	-0.00307272	0.0139941	-0.0183452	-0.0142824	0.0122622	0.00337337	-0.00758494	0.00817464	-0.0048689	-0.00571084	-0.000282483	-0.0120343	-0.0125977	-0.0260586	-0.00571647	-0.00449265	0.0173356	-0.0119494	0.00683957	-0.0147305	-0.00257586	-0.010314	0.00774243	0.00726394	-0.0261731	0.00361732	-0.0118468	-0.00185736	0.00519643	-0.00193336	-0.01385	-0.0403202	0.00895187	-0.00586537	-0.00922238	0.00841745	-0.00948446
b0139	0.012442	-0.00210197	-0.00328139	0.00078835	0.00482592	0.00253576	0.00332624	0.015208	-0.0158799	-0.00138054	-0.00402535	0.00682616	-0.00198406	-0.00219799	0.00338335	0.0108902	0.00489118	0.00527908	0.00412981	0.00369297	0.0172355	0.0190112	0.00559409	-0.01316	0.00377001	0.00141545	0.00571355	0.0113652	-0.00235574	-0.00413198	0.0145041	0.00226227	-0.00822875	-0.00664087	-0.0130689	0.00780409	0.00415159	-0.0050725	0.0134084	0.00862199	-0.0016121	-0.00835417	-0.012615	-0.0212493	-0.000167097	-0.00498789	-0.0203109	0.010715	0.000551513
b0140	0.00642179	0.00238643	0.00762486	-0.00772865	0.0104239	-0.00938416	-0.00610706	-0.0102147	0.000181997	-0.00437166	0.00460692	-0.00459075	0.000463692	-0.000721681	-0.00808774	0.0418562	-0.00536628	0.0114227	-0.0183517	0.0117045	-0.00255911	-0.00598409	0.000959893	0.00914611	0.00293384	0.0100157	0.000188331	-0.0125932	-0.0159702	-0.0286347	0.0167173	0.00942361	-0.00233528	0.00695307	0.00154902	-0.0108836	-0.000402378	0.00558856	-0.00435488	-0.0140645	0.00358889	0.0080464	-0.0117262	-0.013109	0.00933929	-0.0251058	-0.0101188	0.00688655	0.0108322
b0141	0.00356757	0.00489583	0.0040322	0.00763578	0.000640308	0.00588638	-0.0249643	0.0103882	-0.0115118	-0.00935198	0.00488987	-0.0118616	-0.0141129	0.00642106	0.0025723	0.0143108	-0.00639466	-0.00850528	0.00949606	-0.00485827	-0.00790512	-0.000549528	-0.00917715	-0.0123189	-0.00885532	-0.0100134	0.00190496	-0.00280821	-0.0108738	0.000787622	-0.00687955	0.00114957	0.00957014	-0.00578558	0.0106902	-0.00907844	-0.00563886	-0.000297269	0.00323671	0.0327386	-0.00361291	0.00968517	-0.0281363	0.00396808	-0.00110595	0.00170946	0.0188125	-0.0063549	0.00211446
b0142	-0.0123307	-0.0219511	-0.00840014	0.000780734	-0.00800465	-0.00362841	-0.00603433	-0.0145648	0.00669102	-0.00160414	-0.00203881	0.028363	0.00346193	0.00290772	-0.00245108	0.0190245	-0.0148582	-0.00146047	0.00575005	0.0125973	0.00733919	-0.00429954	0.0153215	0.00774713	0.00409507	0.0179331	-0.00441873	0.00103954	-0.00340232	-0.00928094	-0.00991939	0.00289729	-0.00526095	-0.000764211	-0.000193034	0.0115947	-0.00482203	0.0034924	0.00304999	-0.00183542	0.00127947	-0.0201397	-0.00269355	0.00765379	-0.000555939	-0.000621244	-0.00646863	-0.00158776	-0.00245677
b0143	0.00251564	0.00141637	-0.00146902	0.00238673	0.000590705	-0.00348749	0.000951067	-0.0066425	0.00117676	0.00510928	-0.0049863	0.00393633	-0.00955509	-0.00413349	-0.00146189	0.00162789	-0.000188376	0.00427633	0.0076277	-0.00487186	-0.0125808	-0.00759375	-0.00169301	0.00440722	-0.00188419	-0.000585741	-0.00178786	-0.00156879	-5.73854e-05	0.00531308	-0.00720919	0.00431088	0.0145629	-0.00344816	0.00246911	-0.000986141	-0.00277606	0.00215444	-0.00724334	-0.00252541	0.00670202	-0.00713538	-0.00428326	-0.00450614	-0.0187448	0.00911619	0.0011739	-0.0087752	0.0036646
b0144	0.0139758	0.00854308	-0.00534665	-0.00110914	0.000754188	0.000615733	-0.000131648	-0.012541	0.0024003	0.00777366	-0.00231225	0.00431734	-0.00302251	-0.00777791	-0.00333515	0.0138887	-0.0138449	0.00665325	0.00125697	-0.00356651	-0.00319576	0.0162301	0.0031812	0.00490844	0.00075253	0.00175013	-0.0083685	0.0124885	0.00752078	-0.00569278	-0.00501836	0.00964859	0.0130537	0.000686671	0.00547671	-0.00372004	-0.00256018	-0.015495	0.00615347	0.00128933	-0.0146904	-0.00818595	-0.0124886	-0.00879533	0.00224926	-0.0145121	-0.016204	0.01132	0.00694025
b0145	-0.00541102	0.0162921	-0.00262222	0.00360058	0.00388116	-0.00288461	0.0223046	-0.0181554	0.0122414	0.000746415	-0.00215324	0.00966893	0.00539356	0.00400182	9.35309e-05	0.00796832	0.00225124	-0.00572215	0.000988548	-0.0021335	0.00229423	0.00656881	0.0150326	0.00949548	0.0068271	0.0168903	-0.0142386	-0.00481874	-0.00265249	0.00354364	-0.00789828	-0.00426609	-0.011188	-0.00215749	-0.000326878	-0.0147083	-0.00639231	-0.0141106	0.00538991	-0.000352478	-0.0114866	-0.000331231	-0.0209087	0.0102577	-0.015185	-0.00221789	-0.00269224	-0.00424709	0.00437568
b0146	-0.0101832	0.0145066	-0.00184198	0.0156195	-0.000840814	-0.00522469	0.0869619	-0.0183718	0.0112585	0.00675506	-0.00326018	0.0016422	-0.0122244	0.068386	-0.00557986	-0.00920777	0.00687069	-0.00572852	0.00338627	-0.00577874	0.0034078	-0.0122415	0.00611081	-0.00379447	0.00508752	0.00579116	0.00324877	0.00742434	-0.0101505	0.0109808	0.0024434	0.00505272	0.0127462	-0.00623644	-0.00395728	0.00114493	-0.00452826	-0.00184989	0.0109266	-0.0052435	0.00367461	0.00598604	0.00934079	-0.00178608	-0.0171494	0.00434048	0.000503402	-0.0122059	0.0051734
b0147	0.00783321	0.00461579	-0.00923502	-0.00529955	-0.00697323	-0.00147773	0.000627358	-0.0118762	-0.00630794	0.0124036	-0.00824438	-0.00155678	-0.0109557	0.00623558	0.00579061	-0.0067483	0.000500669	-0.000215005	0.00121426	0.0177475	-0.00856603	0.012531	0.00681422	0.0059209	0.00224715	-0.00355844	0.00611195	-0.00344187	0.000462815	-0.0143957	-0.00327804	0.00379481	0.0170184	-0.00751543	-0.0103997	0.000317296	0.0125982	0.00727265	-0.00600851	0.00565077	-0.0045912	-0.0215762	-0.000881898	0.00701285	0.00196146	-0.00728076	-0.00586907	-8.97981e-05	-0.00430231
b0148	0.00442363	0.0010607	-0.00104374	0.000131196	-0.00254259	-0.00123025	-0.0104754	0.000907176	-0.00842766	0.00761322	-0.00370756	-0.00133633	0.00140226	0.00112955	0.00516413	0.00370482	0.00631698	-0.00328584	-0.0015021	0.0043143	-0.00442223	-0.00184018	-0.00919386	0.00328019	0.00311472	-0.001828	-0.00155463	-0.000884662	0.00391654	-4.20825e-05	0.00253246	-0.00350748	0.00244633	0.000420865	-0.00798507	6.12497e-05	-0.00916601	-0.0102004	-0.00608128	0.00277433	0.00467757	-0.0103213	0.00481572	0.00154231	0.00153127	0.00414269	-0.00291595	-0.00122135	-0.00356931
b0149	0.00513517	-0.0103517	-0.0047797	0.00939051	0.00143334	-0.00119492	-0.00815972	-0.000933438	0.00168433	-0.00741042	-0.00708486	-0.00353291	0.00307911	0.00718001	-0.00624078	-0.00109709	0.00517391	-0.00105809	-0.00234749	0.00960273	-0.00295261	-0.00155323	-0.0115562	-0.00650616	-0.000108077	0.0108723	-0.000580508	-0.00957474	-0.000567025	0.00245626	-0.00256856	-0.00591672	-0.0236546	0.00370349	-0.00685131	0.00283533	-0.00618062	0.00886755	-0.00126728	0.00168108	-0.00380035	-0.00509089	-0.00105467	-0.00371698	-0.00401033	-0.0112057	0.00123851	0.0013109	-0.00522959
b0150	0.00282783	0.00223422	0.00198169	-0.006512	-0.0163407	0.00634184	-0.00537206	0.00980019	0.0402606	0.00679526	0.0363214	0.00555784	-0.0183266	0.023877	0.00398962	-0.00104416	-0.0118372	-0.00162932	-0.00459298	-0.00543564	0.00917224	0.00689496	0.0193147	0.00556415	0.00785795	-0.000470414	0.00392047	-0.0140787	0.00331517	0.0121547	0.00992559	0.00793882	-0.00169743	-0.00311609	-0.0224134	0.0166019	-0.00739314	0.00259452	0.0211126	-0.0019728	-0.0061689	0.021215	0.00414227	0.000850396	0.00332059	-0.00838114	0.00604413	-0.0099635	-0.00221782
b0151	0.00398581	-0.00697455	0.00575785	0.0019634	-0.0202351	-0.00898444	-0.00676814	0.00882095	0.012063	-0.00178706	0.0600564	0.00358429	-0.0179534	0.000290547	0.00575026	0.0072867	-0.00439887	-0.00350491	0.000606223	-0.0108441	0.0104708	-0.0158925	0.00639822	-0.00799071	0.0154948	-0.00338337	0.00861819	-0.0159761	-0.00983412	0.00828525	0.010284	0.00707195	-0.0174233	-0.00797711	-0.0179006	-0.0101265	0.00544634	-0.005049	-0.0122911	-0.00277746	-0.00288589	0.0158208	0.0120882	-0.000930914	-0.000480497	0.0237008	-0.0116763	-0.0024713	-0.0133866
b0152	0.00268284	-0.00466979	0.00420047	0.00656931	-0.000669366	-0.00443302	0.000991686	-0.00660066	0.00923742	-0.00577628	0.0631741	0.00999122	-0.00597574	0.0149232	-0.000780472	0.00598999	-0.00957341	-0.00555	0.0044779	0.0127178	0.00135138	-0.0263816	0.00916017	-0.00818097	0.0146439	-0.0050484	0.00531306	-0.00671304	-0.00676071	-0.00197387	0.0103584	-0.0082269	-0.0045166	-0.0110448	-0.0061335	-0.0135779	-0.0130988	0.0078982	-0.00501	0.00662534	-0.00634059	0.000495015	0.000779521	-0.0031398	0.00282966	0.0136135	0.00150326	-0.011641	-0.0145288
b0153	-0.0070306	-0.00834858	0.00225979	0.000332231	-0.0137956	-0.000959027	0.0101178	-0.010951	0.00207648	-0.00330174	0.0604884	0.00433536	0.000469802	-0.00878551	0.00892306	-0.00267354	-0.0145794	-0.00278728	-0.00218537	-0.00139881	-0.00146012	-0.00312888	0.00271074	-0.0115103	0.010113	-0.00662553	0.00831019	-0.00233357	0.0129054	0.00103682	0.0158741	0.00805535	-0.00189187	-0.0074645	-0.00306265	-0.00960317	-0.017507	-0.00279706	-0.00160958	0.00876732	-0.00112655	0.00288038	0.0157624	0.00602784	-0.000537722	0.0164805	-0.00484548	-0.00687317	-0.0190057
b0154	-0.00287136	0.00167845	-0.00332867	0.00528477	-0.00460648	-8.33402e-05	-0.00611554	-0.02808	-0.00319201	0.00177887	0.0021498	-0.00794506	-0.00459488	-0.00185834	0.00542848	0.0195654	-0.00196169	-0.00554068	0.0074149	-0.00220354	-0.0217525	-0.00338589	-0.00486061	-0.00469469	0.00674045	0.00287872	-0.0035065	-0.00160423	-0.00813477	-0.00585512	-0.00365396	0.0130686	0.00547373	-0.00580553	0.00186819	0.0125899	0.00502012	0.0139658	-0.0096914	0.00699454	-0.0037807	-0.00363632	-0.013439	0.000953237	0.00869447	-0.005501	-0.000597227	0.000891209	-0.00107047
b0155	0.00706261	-0.00138488	-0.00844916	0.00850092	-0.00390968	-0.000606304	0.0153354	-0.00608299	0.00748754	-0.0112486	0.00683781	0.000500033	0.00724659	0.00918004	0.00381176	-0.0101424	-0.0026202	-0.00170648	0.00881898	-0.0280503	0.0087777	9.80195e-05	-0.0173883	-0.0101665	-0.0028454	0.00414553	0.0101823	-0.00199816	0.000732699	-0.000271429	-0.00644511	0.0177308	0.000909164	0.00063333	-0.0116419	-0.00257105	0.000497602	0.0107059	-0.00581694	0.0020069	-0.0100415	-0.00633731	-0.0130559	0.00186216	0.0130409	-0.000642688	-0.00961482	0.00486033	-0.00513896
b0156	-0.003365	0.000583512	0.00063147	0.00493035	0.0175867	0.00478841	0.0677744	0.00380298	0.00293908	0.000189086	-0.0228347	-0.000237245	-0.0159727	0.013537	0.00500474	-0.0096296	-0.00706392	-0.00299946	0.0162987	-0.0434115	0.00778556	-0.00762873	0.00577548	-0.000332353	-0.00748902	-0.0162479	0.0108246	-0.00137031	-0.0157227	0.0175935	-0.0035939	-0.0193613	-0.0182795	-0.00337448	0.00833202	-0.00411475	-0.00596551	0.0172711	-0.0097616	-0.0135587	-0.0119258	-0.0273222	0.00674142	-0.00353645	0.0109931	-0.00477282	0.00801618	0.0021321	-0.0365446
b0157	-0.00193208	0.00306129	-0.0048091	0.00517786	-0.00944957	-0.00302452	0.011708	-0.00432765	-0.0067556	0.0150429	-0.00157041	-0.00411962	0.00517943	-0.0033365	-0.000930505	0.00547095	-0.000661403	-0.000547501	0.0110137	-0.0036238	0.00564345	-0.0058254	0.00294692	-0.0105753	0.00686603	0.0130129	-3.33157e-05	-0.00673341	0.00737346	-0.0117589	-0.00386499	-0.00938804	-0.0242042	0.00553893	0.00251283	-0.000565066	-0.00923369	-0.00209196	-0.00782646	-0.005078	-0.00676815	-0.00637792	-0.00347172	0.0039779	0.00105266	-0.000368753	0.0055866	0.000132819	-0.00312925
b0158	-0.00462339	0.00374357	0.00212292	-0.0030747	0.00602383	-0.00130847	0.0140522	-0.00698124	0.0129929	0.0131216	-0.00610728	0.022279	0.00768376	-0.00144333	0.00746059	0.0134661	-0.00106291	0.000149551	0.0030371	-0.00543384	-0.000556939	-0.0194945	0.0051279	-0.0114462	-0.0175387	-0.00424859	0.00470258	-0.00892737	-0.00364002	-0.0091059	0.00341636	-9.50417e-05	-0.0116476	-0.00398052	0.00111369	0.000968628	0.00616663	0.00570725	0.0176565	-0.00559619	-0.000690065	-0.00379386	-0.00128146	0.0238265	0.0039185	0.00973194	-0.00218523	0.00253866	-0.0178031
b0159	-0.00522905	0.00412789	0.00449433	0.00583018	-0.00242521	-0.00711788	-0.00906179	-0.0150711	0.00858984	-0.0122449	-0.00330408	-0.00369907	-0.00206336	-0.0134038	0.000294891	0.0101555	0.00834067	-0.00300863	-0.000607768	-0.0151432	-0.000154852	0.00629925	0.0079414	-0.000386424	-0.00471378	0.00618203	0.00393281	-0.00248415	-5.78283e-05	-0.000687356	0.00428687	-0.00567554	-0.0101385	-0.0080198	-0.00627866	-0.00362369	0.00884733	-0.00562434	0.00349988	0.0057361	-0.00153438	0.00760216	0.00677066	-0.0113423	-0.0130473	-0.00501146	0.00182676	-0.00788873	-0.00118911
b0160	0.00779067	0.00685864	-0.00697132	-0.00359394	-0.0122041	0.000939939	-0.00529232	0.0210117	0.00860478	0.00561577	-0.00393129	0.0152754	0.000439655	0.00127636	-0.00822246	0.0118396	-0.00551168	0.000174255	0.00973126	-0.00505948	0.000429775	-0.00180143	-0.00791557	0.000867468	0.00370585	-2.40647e-05	0.00101734	0.00352165	-0.0127988	0.0036849	-0.0155109	-0.00839861	-0.00763639	-0.000994652	-0.00672736	0.00471531	-0.00987209	0.00189492	-0.0108455	-0.0162387	-0.00215025	0.00456364	0.00884118	0.00791831	-0.0121354	-0.00173333	-0.000698083	-0.00848005	0.0111429
b0161	0.00174747	-0.00973112	0.00676726	0.000737901	0.000542095	0.000370464	0.00943425	-0.00375958	-0.0142214	-0.00734627	0.00580971	-0.0109208	-0.0158158	9.10425e-05	-0.00240443	-0.0258655	-0.0195778	-0.00030537	0.00322751	-0.0127122	-0.0157386	-0.0160951	-0.0235543	0.00223592	-0.00859519	0.00365689	-0.0190279	-0.00945497	-0.00516794	-0.00431879	0.0148578	0.010686	-0.0043662	0.00127045	-0.00388926	0.0316327	-0.00948504	0.00397211	0.009989	0.0248508	0.000411908	0.00087162	0.00915456	0.00122483	-0.00246392	-0.00724456	-0.00276784	0.00448833	-0.00027098
b0162	-0.0222904	0.00477823	0.00403968	0.00457512	-0.00205559	-0.0029194	0.000321134	0.0215901	0.00347464	-0.00172497	-0.0113657	-0.00174152	0.00157641	0.00606586	-0.0303434	0.00249826	-0.0143299	-0.000503073	0.0434963	0.00225165	-0.00655444	0.0197431	0.00218243	0.000174339	0.00217671	0.000320693	0.00454397	-0.00166931	0.0155214	0.00702798	-0.00683732	-0.000707842	-0.0117743	0.139469	0.00176105	0.00652507	-0.00570855	-0.0083547	-0.0133866	-0.000451326	-0.00544969	-0.0173024	0.00526081	-0.00891844	-0.0177983	-0.0148456	0.00429349	-0.00980781	0.00410034
b0163	-0.01019	0.00606887	0.00217038	0.0133837	0.00341144	-0.00556685	-0.0127452	0.000269033	0.0139279	0.00594842	0.00391899	0.00738355	-0.00723709	0.0781787	0.0102751	0.00492859	-0.0127737	-0.00377554	-0.0148392	-0.00325044	0.0110428	-0.00306461	0.00498769	-0.00388124	0.0171632	0.00429049	-0.00637715	0.00707124	0.0128049	-0.00323656	0.000798613	0.012836	-0.0180234	-0.00369939	0.00237353	0.0060141	-0.00485061	-0.0094279	-0.00501673	-0.00700481	-0.00492937	-0.00679306	0.00950977	-0.00785562	-0.0191652	0.0123192	-0.0107507	-0.0043735	0.00215614
b0164	0.0185629	0.00354424	-0.0079473	-0.00844268	-0.000560198	-0.00175305	-0.00381495	0.00658204	-0.0242436	-0.0119314	0.00431803	0.0169798	0.0103685	-0.00482506	-0.00838591	0.00789384	0.017982	0.00181449	-0.00913807	-0.0178502	0.0146846	0.000971273	-0.00198601	0.0127601	-0.00808361	0.0120522	0.00757544	-0.00445845	-0.0172362	-0.000280791	0.0050179	0.0401424	-0.0105705	-0.00358284	-0.0053297	-0.0118949	-0.0050389	0.00224916	-0.0113585	-0.00390545	-0.00246957	-0.00423308	0.00418622	0.0097228	0.000692365	-0.00466205	-0.0232965	0.00205947	0.0118832
b0166	-0.0116852	0.00810341	-0.00160423	0.00280579	0.010264	-0.00491002	-0.000730075	0.00458545	-0.00732152	0.0106651	0.00395713	-0.00693248	0.00954344	-0.00771803	0.000881869	0.00427102	0.0148847	-0.00500641	-0.000369083	-0.0032326	-0.0104786	0.000342854	-0.0024641	-0.00345227	-0.00594528	-0.00621971	2.24313e-06	0.00626885	0.00595394	-0.000309315	0.0119795	-0.00864108	0.00125633	0.00328686	-0.0102324	-0.00265712	-0.00302866	0.00355958	0.00427819	0.000994395	-0.00319475	0.00118292	0.00402164	-8.06718e-05	-0.0171356	0.00368238	-0.000236204	-0.00124672	-0.00777983
b0167	-7.90024e-05	0.00651424	-0.00909236	0.00334455	-0.00427216	-0.00221612	-1.92409e-05	-0.016582	-0.00334411	-0.0079713	0.00295424	-0.00649088	0.0108261	0.0054785	0.00681687	0.00360555	-0.0102414	0.0131077	-0.000213813	-0.0128639	-0.00656384	-0.00708434	-0.00777188	-0.00701286	0.00206688	0.00193959	0.00232154	-0.00445487	0.0118556	-0.00137111	-0.0135522	-0.00573498	-0.00228173	-0.00263835	-0.00661332	-0.00153644	-0.00281915	0.0147774	0.00356243	-0.00723576	-0.00200537	0.0122389	0.0131131	-0.0021017	-0.0107817	-0.00186034	-0.00250045	-0.0017104	-0.00385069
b0168	-0.00239651	-0.00447385	-0.000142424	0.000445279	-0.00311611	1.48598e-05	0.000786921	-0.0161973	-0.0083504	-0.0141193	-0.00593254	0.00149618	-0.00816879	0.000686735	0.00336188	0.00651213	0.000137072	-0.000261674	-0.00234776	0.000604143	-0.015766	-0.00843862	-0.00634905	-0.000901937	-0.00106726	-0.00497166	0.00371537	0.00107198	0.00531979	-0.00300484	-0.00604741	-0.004052	0.00860307	-0.00259607	-0.00899288	-0.00104702	0.0126969	0.00505026	0.00713297	-0.00953482	-0.00275222	0.00510209	-0.00283711	-0.00263169	-0.0159062	0.0113497	-0.00707149	0.00404404	-0.0133558
b0169	-0.00537412	0.00782016	-0.00513366	-0.00904403	0.00583731	0.00112262	0.000633412	-0.00805281	-0.00872641	0.00415203	-0.00171885	-0.000982047	0.008026	0.0150317	-0.00185004	0.00334732	0.00845261	-0.00323745	0.0076435	-0.00506047	-0.00797856	0.00754832	0.00872439	0.00831755	-0.00890644	-0.00354225	0.00779301	-0.00606908	-0.000932446	-0.00512792	-0.00244925	-0.00125494	-0.0137618	0.00161905	-0.00588815	-0.00185424	0.00286653	0.00746463	-0.00434458	-0.00868566	-0.00199824	0.00865754	-0.00589609	-0.00222106	-0.00941168	0.00375048	-0.00296104	0.000757107	-0.0105486
b0170	-0.00101823	0.00361697	-0.00444018	-0.00567846	0.00620743	-0.00162958	-0.0048606	-0.00572457	-0.00300894	0.00744209	0.00132882	-0.00462001	0.0113746	0.00981875	0.00296234	0.00484578	0.0160545	0.000410735	0.00315068	-0.00870571	-0.00571494	0.000240528	-0.00419258	0.00559694	-0.00747045	0.00181779	0.00717862	-0.00724022	0.00421457	-0.00240101	-0.00648797	0.00501884	-0.01271	0.00195351	-0.00595657	-0.00473713	-0.00314255	-0.00213601	-0.0111124	-0.0134981	-0.00212196	-0.00340063	0.0054341	-0.00888275	-0.0103664	-0.00329302	-0.00655247	-0.00362094	-0.01785
b0171	-0.00225429	0.00245218	0.00847485	0.00285974	-0.00142791	-0.0051895	0.0175301	-0.00716838	-0.0313409	0.00449522	0.000655593	-0.000749262	0.00916777	-0.0141164	-0.00536205	-0.0146039	0.0127797	0.000778156	-0.00211766	-0.012465	-0.0188347	0.00839623	0.00210403	0.0079259	0.000955307	-0.000910113	-0.00772673	0.00597935	-0.00229456	0.0112295	-0.00492319	0.00969661	-0.0203405	0.00334328	-0.00444294	-0.00287852	0.0108928	-0.00719357	0.00492737	-0.00688942	0.00889768	0.00118885	-0.0130728	-0.00858309	-0.00704938	0.00419328	0.00302198	-0.0092187	-0.0127057
b0172	0.000929283	0.00773514	0.000432581	-0.00916247	-0.00672568	-0.000597695	0.00315912	-0.0103156	-0.00696018	-0.00326811	-0.00367527	-0.00338901	0.00628618	-0.00773819	-0.000681559	-0.00396717	0.00706942	-0.00878468	-0.00117513	0.00287873	-0.0301215	-0.000568036	0.00265934	0.00433625	-0.00143329	-0.00921241	-0.00146357	-0.0197881	-0.0029796	0.00222437	-0.00123418	0.00262057	0.000623859	-0.00275165	-0.00642896	0.00750487	0.00618544	-0.0136555	0.00132015	-0.0106929	-0.000957324	0.00117446	-0.00511329	-0.00667819	-0.00483088	0.00302351	0.00807819	-0.00855845	-0.00879948
b0173	0.00349464	0.00512257	0.00545478	0.00113967	-0.00683645	-0.00671056	0.0401975	0.00337497	-0.000746934	0.000283833	0.00198408	-0.009549	-0.00487843	-0.00327281	0.000723494	0.00190879	-0.0135763	-0.00145714	-0.0124277	-0.0100276	-0.00667806	-0.000762096	-0.000193027	0.00316666	-0.00597393	-0.0206877	-0.00692597	-0.0115359	-0.00975606	-0.00734855	-0.00379095	0.00218056	-6.64183e-05	0.00209767	-0.011084	0.00285598	0.00235209	-0.0122637	-0.000537262	0.00571971	-0.000776741	0.00279958	-0.00681832	-0.0102878	0.0122876	-0.00156567	0.00532448	0.00257613	-0.0036006
b0174	-0.00300803	-0.00808104	0.00208451	0.00208216	-0.00338913	-0.00150128	0.00411142	0.00562455	-0.0141273	0.00487465	0.0014558	0.00670213	-0.00267073	-0.000612675	-0.00497479	-0.00180914	-0.00599385	0.00237212	0.00196102	0.00210258	-0.010448	-5.33183e-05	0.00138153	-0.00298482	0.00224944	-0.00911412	-0.00149128	-0.00474425	-0.00027898	-0.00109371	-0.00112179	0.00478288	0.00889491	0.00312082	-0.00114485	0.00452906	0.00261626	-0.00619143	0.0020713	-0.00486089	-0.00232905	-0.00224823	-0.00528259	0.00895954	-0.00504784	-0.00158362	0.00729662	0.00186457	-0.00833641
b0175	0.00562049	-0.0144203	-0.00312318	0.00454431	0.00132068	0.000806662	-0.00747796	-0.00338188	-0.0072845	-0.00412895	-0.00316842	0.000804649	0.00366744	0.00536153	-0.00482124	-0.000944919	-0.00171007	-0.00698944	0.00289704	0.00315123	0.00766783	0.00672986	-0.00594392	0.00574652	0.00176966	-0.000306918	-0.00308446	0.0107022	0.00462356	0.000189382	0.00171791	0.0012765	-0.00200105	-0.000934217	0.00357811	-0.000100915	-0.00478984	0.00090214	0.00321879	-0.00997444	-0.00357321	0.00180608	-0.00534067	0.00350158	0.00691792	-0.0106066	0.00136294	-2.22824e-05	0.000341607
b0176	0.00353765	0.0037928	0.00255256	0.00974608	-0.00074843	-0.00173567	-0.00564929	0.00292986	-0.00635822	0.00374383	0.00156136	-0.00063589	-0.00651032	-0.0109568	-0.00205157	-0.00340057	-0.00461049	-0.00153641	0.000212201	0.00833037	-9.02645e-05	-0.00302246	0.000106701	0.00146095	-0.000470766	0.00755833	-0.00456082	0.0107924	-0.00194445	-0.0013293	-0.000278796	0.012997	0.00398825	-0.000165688	0.00169003	0.00718511	-0.0149302	0.00147929	-0.00445695	0.000179257	-0.0012591	0.00507459	-0.0106372	0.0012615	0.00695961	-0.00916546	-0.00324218	-0.00312367	-0.00604177
b0177	0.000866163	0.0151556	-0.00185759	0.000748146	0.00256283	0.00486064	-0.00786451	-0.00541306	-0.0036157	0.00109319	0.000425937	0.00624112	-0.00852879	0.012866	-0.00325826	0.0058902	-0.00115808	-0.00290729	-0.00177335	-0.00691916	-0.000717547	-0.00671197	-0.00957409	-0.00242037	0.00465322	0.00608935	-0.000892929	0.0097523	-0.00624299	-0.0014728	0.000932143	-0.00153656	0.00563889	-0.00263394	-0.014073	0.0105477	0.00245455	0.00182932	0.00448141	0.00154763	-0.00145243	0.00309012	-0.0047449	0.00751902	0.00511637	0.000429509	0.00346739	-0.00172446	0.00103906
b0178	-0.00383722	0.0102674	-0.00832385	-1.45152e-05	-0.00462243	0.00494391	-0.00801541	0.0114314	-0.0169654	-0.00463684	0.00261833	-0.00968621	-0.00120861	-0.00858434	0.00351489	0.00808232	-0.00889308	0.00163676	0.0143014	-0.0166622	-0.0081208	-0.0085766	-0.0115774	-0.000882003	-0.00151484	0.00890873	0.00734102	0.00764446	-0.0035823	0.000916303	-0.00245104	-0.0237482	0.0138491	-0.00519175	-0.0145428	0.000820785	0.00612148	0.00261963	-0.00221921	-0.00107046	-0.0043263	0.0125195	0.00607499	0.000743971	0.00616284	-0.00466707	0.00567829	-0.000496292	-0.00636303
b0179	-0.00380573	-0.000907411	0.00287943	-0.00101498	0.00250252	-0.000410578	-0.00736082	-0.0031426	-0.0130025	0.00654664	-0.000624189	0.00163828	-0.0101764	-0.0359139	0.00119693	-0.000917819	-0.0224705	-0.00678944	-0.00579374	0.00770125	-0.00397475	-0.00211869	0.000158224	0.000564059	-0.00528053	0.00593336	0.00207733	-0.000842614	0.00222766	0.00138535	-0.00910337	-0.0137653	0.00830133	-0.00393783	-0.00924451	-0.00963552	0.00975026	-0.0202665	-0.00360633	-0.0115125	0.0061393	0.00190807	-0.000718218	0.000575083	-0.00792248	0.00815702	0.00641352	-0.00881344	0.0097269
b0180	-0.00701514	-0.00143	-0.00988732	-0.00440369	-0.00145103	0.00122786	-0.00917306	-0.00604493	0.0022296	0.00480379	-0.000353796	0.0137822	0.00776633	-0.011977	0.00585657	-0.00487294	0.00259761	-0.00329611	0.00241039	0.000911453	0.00906078	-0.00773435	-0.00921308	0.000384775	0.00298104	-0.00796902	-0.000714384	-0.00215416	0.00103893	-0.00301027	0.00637964	-0.0066739	0.000839705	-0.00106651	-0.000161276	-0.00333953	-0.00569746	0.000848558	-0.00121848	-0.0102302	0.00407818	0.00976109	0.00506496	-0.0156191	0.000357232	-0.00177463	-0.00739624	0.0019798	0.00192543
b0181	-0.00635664	0.00597045	-0.00211893	-0.00480591	-0.00382877	0.00172266	-0.0048143	-0.00877309	0.00300163	0.00968247	0.00161846	-0.00932683	-0.00353068	-0.0183625	0.00222097	0.00664376	0.0068914	-0.0101442	-0.00120793	-0.000550679	0.002313	0.00195684	-0.00281228	-0.00135609	0.0131171	-0.0106009	-0.000631058	-0.00600935	-0.00177643	-0.00035996	0.000526736	-0.0296601	0.00444298	0.00505843	-0.0019503	-0.00484007	-0.00558015	-0.0141114	0.00788889	-0.0109445	0.00310157	-0.00656003	-0.00054368	-0.0074562	0.00127873	-0.00858693	0.00844626	0.000507866	-0.00501803
b0182	-0.0032205	0.0149686	-0.00143913	-0.00288003	-0.000698764	0.0035477	-0.00689257	-0.0133344	0.00418712	0.0138427	-0.00241874	0.00575073	-0.00286609	-0.00752441	-0.00238884	0.0164171	-0.00316553	-0.00242209	-0.00488603	0.00986139	0.00824828	-0.00749909	-0.003994	0.00124808	0.000611714	0.000111602	0.00370894	-0.00366742	0.00306211	-0.00204165	-0.00284942	-0.00027113	0.000629508	-0.000200653	-0.0142058	0.00489351	-0.00737098	-0.0138992	0.00479643	-0.00217852	-0.005099	-0.00586801	-0.00262674	-0.00424444	0.00102021	0.00483063	-0.0031051	-0.00287631	-0.00750694
b0183	0.00766134	0.00700546	-0.00205499	0.00084832	-0.00096318	-0.00402293	-0.00782636	-0.00662567	-0.00506675	0.00788812	0.00341552	-0.00817215	-0.00509862	-0.0166303	0.0112218	0.0118268	0.00514492	0.00203145	-0.00694981	0.0081992	0.0164517	-0.0100065	-0.00747461	0.00319887	-0.00642778	-0.00632747	0.00265437	-0.00348961	0.00539492	0.00358564	-0.00123942	0.000999068	0.00921549	-0.00217897	-0.0148921	-0.0020478	-0.00178918	-0.0146333	0.00323677	-0.0042946	0.00128858	-0.00755031	0.00213497	-0.000850144	0.000173852	0.0092627	0.00640795	-0.00625825	-0.0185211
b0184	0.00646553	0.00747128	-0.00138461	0.00106941	-0.00296143	0.00055305	0.0045852	0.000646072	-0.00159515	0.0127808	-0.000321383	-0.00622624	-0.00437651	-0.0264329	0.00681663	-0.00770343	0.00672448	0.000950787	0.00350486	0.00463921	0.00175481	-0.00664785	-0.0094012	-0.00289058	-1.30408e-05	0.00582425	-0.000250109	-0.00840328	0.00469176	-0.00205577	-0.00102576	0.00203508	-0.00525753	-0.00395206	-0.007373	-0.00501633	-0.00434332	-0.00856195	-0.00567647	-0.00904821	-0.0069161	0.0041018	-0.000528939	-0.00315804	0.0134868	-0.00459232	-0.00286455	0.00203924	-0.00102941
b0185	-0.000453903	0.00208317	-0.00190316	-0.00387016	-0.00062896	-0.00572694	-0.00452108	0.00454484	-0.00391928	0.00342308	-0.00249517	-0.00596725	-0.00373286	-0.0154123	0.00615213	0.00520831	0.00147119	0.00356959	-0.00494065	0.00907406	-0.0068405	0.00342253	-0.000575908	-0.0015291	0.00623646	-0.00303144	0.000509657	0.000361872	0.00239876	0.00321024	0.00467309	-0.000795135	-0.00620559	-0.00110135	0.0029309	-0.0062613	-0.0102199	0.00155825	-0.00294171	-0.00194075	-0.00221921	-0.0143893	-0.0057516	0.000272362	0.00927799	-0.00807238	-0.00454338	-0.00307917	-0.00403982
b0186	-0.00258204	0.0139368	0.00418893	-0.00543867	0.000441233	0.000485545	0.00688598	0.000900988	0.0178858	0.0050564	0.000658931	0.0160101	0.00439497	-0.015052	-0.000988522	-0.000525873	0.00114522	-0.00278589	0.00432486	-0.00285881	-0.00448212	0.00296552	-0.0135691	0.00363243	0.00302748	-0.00705702	-0.00286305	-0.00883635	0.00174247	-0.00154611	-0.00280845	0.00312451	0.00529119	0.00240238	-0.00767678	-0.0123937	0.00808255	-0.00325049	-0.000368013	-0.000385601	0.00104958	-0.0082625	0.0103527	-0.00437836	0.00862261	0.00232523	-0.0019929	0.00329568	-0.000963732
b0187	-0.0116016	0.0128926	-0.000621099	0.0070368	0.00106246	-0.00894364	-0.00977092	0.0199422	-0.00152783	0.00466282	0.00574973	0.00142063	0.010911	-0.0196463	0.00946867	-0.0225265	0.00637783	-0.00887294	-0.00909565	-0.00841192	0.00268113	0.00223079	-0.00373287	-0.0155891	0.0240313	0.00415773	0.00605572	-0.00662234	-0.00859134	0.00526026	0.00545269	0.0197211	0.0048443	0.00129296	0.0032783	-0.00821711	0.00542024	0.00862302	-0.000474412	-0.0110961	-0.00114162	-0.0079676	-0.00894987	0.00210416	0.0126793	-0.00376418	-0.00532841	-0.00254392	-0.00575875
b0188	-0.01165	-0.00944895	-0.00553087	0.0042106	0.00249266	-0.00137273	-0.00395806	0.00835659	-0.00956372	-0.00146601	-0.00437171	0.00722685	0.00326054	0.00175412	0.00271146	0.00627687	0.00425869	-0.00297297	0.00210296	0.0037651	-0.00110732	-0.000466043	0.00173324	-0.00146175	0.00895948	-0.000583497	0.00708275	-0.00620324	-0.00769234	-0.00221536	-0.00324435	0.0143551	0.00848705	-0.000404114	-0.00333564	-0.0104699	0.00225882	0.00625338	-0.0159989	-0.00492388	-0.000930897	-0.000730769	-0.00225497	-0.00346772	0.0119462	0.00279738	-0.0014486	-0.00301945	-0.00900136
b0189	0.00506684	0.00345934	-0.00557522	0.00438297	-0.000304751	0.00562592	-0.00546094	0.018009	-0.00834622	0.0035901	-0.0102612	0.00555204	-0.00605466	-0.00367862	0.00444611	-0.0158521	0.00767996	0.00548505	0.00142927	-0.0139476	0.00670458	-0.0113171	-0.00637276	-0.00541857	0.028427	-0.00516584	-0.0172857	0.00914902	-0.0152243	-0.00699877	0.006084	-0.0140301	-0.0185806	-0.0143891	-0.00806016	0.00538183	0.00219223	0.0215637	-0.014872	-0.00110956	0.0076705	0.00121098	-0.00143722	-0.000459965	-0.00217173	0.00182805	-0.00444441	0.00141811	-0.00712918
b0191	0.000712231	0.012029	-0.0039321	0.0108736	0.00628292	0.000248385	0.0011658	0.0128237	0.013014	0.0130625	0.000959569	-0.00963754	-0.0110228	-0.00580307	0.0085891	0.00749736	0.0111246	0.0109933	-0.00406153	-0.0089544	-0.0151137	-0.00762105	0.00878897	-0.0134075	0.0182642	-0.00283867	0.00140693	0.00576472	0.00125161	-0.00456783	-0.0100944	-0.00692049	0.0120896	-0.00206398	-0.00339999	0.00103585	0.00419724	-0.0160682	0.00213194	0.00723985	0.00182933	-0.00252217	0.000621141	0.0125006	0.00401354	0.0178092	-0.0154488	0.00435454	-0.0247426
b0192	-0.00332056	0.00590058	-0.0122339	0.00388414	0.00411084	-0.00774944	0.00667802	0.0133251	0.008622	-0.00226301	-0.00445417	-0.00371498	-0.00238605	-0.00492847	0.00681956	0.00328575	0.00116628	0.00773018	0.00384416	-0.0185543	-0.0276554	0.00072778	-0.00556414	-0.0027968	0.00469437	0.00608916	0.00124339	-0.00972132	0.00316088	0.00263696	0.00659475	-0.00115598	-0.0203299	0.00212364	0.00105909	-0.00107194	0.00186999	0.00113534	0.00822041	-0.0021762	3.00632e-05	-0.0033983	0.00885405	0.00190516	-0.00195784	0.0113413	-0.0109627	0.00908605	-0.0132895
b0193	0.00836184	-0.00826957	-0.0148403	-0.00487942	-0.0162592	-0.0140766	0.00842747	0.0184985	-0.00341044	-0.00215299	-4.15503e-05	-0.00565927	0.000242203	0.00235443	-0.00657221	0.00605242	-0.00466378	-0.00659966	0.0106353	-0.00892275	0.00923506	-0.00679408	-0.000396716	-0.00285436	0.0146223	0.0075318	0.0126043	-0.00139892	-0.00121234	0.00440724	0.0111503	0.00665672	-0.0109631	-0.00352266	0.00167868	0.000220758	0.000565313	0.00534763	-0.020635	0.0300317	0.00162608	-0.0124472	0.00243957	0.00304008	-0.00735664	-0.000263713	0.00311833	-0.00773965	-0.0227666
b0194	0.00333322	-0.00142001	-0.00208872	0.00112446	-0.0020063	0.00134816	-0.00681348	0.0103213	-0.001513	-0.00971232	-0.00560776	-0.000787763	0.000342976	-0.00798113	-0.00160361	0.00573692	0.00170572	-0.00565198	1.62717e-05	0.000475695	-0.00768949	0.00856557	-0.00627717	0.00462078	-0.0134817	0.000686684	0.00102792	-0.00204662	-0.00281362	-0.00453397	-0.00365336	0.0150826	-0.00646402	0.0077116	0.00430095	-0.00156135	-0.0140033	0.00830441	-0.00170223	0.00231151	-0.00555354	0.00541036	-0.00299518	-0.00455078	-0.0102767	0.0104226	-0.00572132	0.00094537	-0.00988052
b0195	-0.00466651	-0.00231525	-0.00280735	0.00376072	-0.0144054	-0.00164431	-0.00323123	0.0110354	0.00793934	0.00115655	0.00115268	0.00350589	-0.00436553	-0.0127856	0.000213939	1.60202e-06	0.000530464	-0.0056058	-0.00415258	-0.00460004	0.00878506	-0.0079876	0.00334205	-0.01411	-0.0059303	-0.00301596	-0.00274401	0.00150654	-0.0133977	-0.00430507	-0.00553297	-0.00977057	-0.0179373	-0.00702047	-0.00645302	-0.00427599	0.0148788	-0.00120632	-0.00465695	-0.00414766	-0.00782507	-0.0162995	-0.0127434	0.0129234	-0.00516608	0.000561412	0.00265801	0.00833712	-0.0171249
b0196	-0.0240893	-0.00678702	-0.00866892	0.00381089	-0.00345643	-0.00551947	-0.0089001	0.0283778	0.00199367	0.0106812	-0.000453487	3.69316e-05	0.00959432	0.00370137	0.00245614	0.00731138	-0.00554606	-0.0101174	0.00670927	-0.0104416	-0.0022362	5.69787e-05	-0.00941058	-0.00272276	-0.00342474	0.0190169	0.000491973	0.00448144	-0.00124119	0.0052542	0.00177664	0.0031645	-0.000457846	-0.0129741	0.00108897	0.00391342	0.00411344	-0.00590653	0.00100172	0.01296	0.00755764	-0.0249025	-0.00866199	-0.0135487	-0.0160637	-0.011225	0.00221894	-0.0185826	0.00132782
b0197	0.0165527	0.00576075	0.00113733	-0.0141249	-0.00045539	0.0061169	-0.0126698	0.00108543	-0.00775705	0.00329471	0.00138871	0.010016	-0.00349064	-0.00386771	0.00446302	0.0351618	-0.00421026	-0.00183395	0.0208463	-0.00212725	-0.00865919	0.0159553	-0.0171604	-0.00752954	0.00660983	-0.00124028	0.00487879	0.00539305	-0.00355777	-0.00843638	-0.000277615	-0.0106864	-0.00331631	-0.00569051	-0.0204038	0.00532295	0.00799518	-0.0067707	0.0064315	-0.00425262	-0.0116117	-0.00282073	0.000150202	-0.00892866	-0.0205318	-0.0103223	-0.00165094	0.00807673	-0.00614115
b0198	0.0112652	0.000577058	-0.00349865	-0.00971168	-0.00439235	0.0116184	-0.00817896	-0.00656277	0.000248076	0.000805588	0.00449786	0.00147819	0.00576362	-0.0103844	0.00201069	-0.0196554	-0.00490291	0.00235471	0.016038	-0.0189698	-0.00905743	-0.00618166	-0.0213068	-0.0012942	-0.00279838	-0.00629797	0.00447526	0.0120896	-0.00496806	0.0081987	0.00436987	0.00110594	-0.0135202	-0.00312276	-0.00775247	0.00692613	0.00268061	0.00324856	0.0023847	-0.0123153	-0.0113426	-0.0116301	-0.000561085	-0.00472203	-0.0183182	-0.017896	-0.00067809	0.0051916	-0.00851563
b0199	-0.0145257	-0.00926501	-0.0041448	-0.00195106	0.0144702	0.00478364	-0.000663765	-0.00233512	0.00330713	0.0029184	0.00841724	-0.00254408	0.00924577	-0.0136396	0.0047963	-0.0288523	-0.00689993	0.0114184	-0.000869861	-0.0179113	-0.0312486	-0.0162962	-0.00814927	0.000231828	-0.00167899	0.000368159	0.0167863	0.00684409	-0.00810466	0.00586686	-0.00474986	0.00367814	-0.00638442	0.00531523	-0.00408727	0.000618976	-0.00173764	0.00512821	0.0119016	-0.00481015	-0.0135237	-0.00505063	-0.00625986	-0.0026734	-0.0406181	-0.0163325	0.0160238	-0.00824402	0.000753418
b0200	-0.00533962	0.0129734	-0.00392072	0.000267239	-0.0040093	0.0020291	0.00903162	-0.0138465	0.000511983	0.00979778	-0.00168006	0.000777127	-0.00414498	0.0127453	0.00481574	-0.00292159	-0.00978839	-0.00115942	0.00556787	-0.00632847	-0.00481129	-0.00883874	-0.00394133	-0.00373401	-0.00938501	-0.0116575	0.00151297	-0.00211897	0.0115416	-0.00434547	-0.000764736	0.00417209	0.00378601	0.00233535	0.00861507	-0.00262395	0.00277743	0.0124908	0.00541849	-0.00974696	0.00144179	-0.0001563	-0.00182151	-4.35465e-05	-0.0262947	-0.00608991	0.00307682	-0.00172329	-0.0184962
b0207	-0.0184118	0.0106213	-0.0124151	0.00130547	0.00907835	-0.00184753	-0.0144641	-0.00414153	-0.00493288	0.00669523	-0.00659181	0.00429469	-0.0141042	-0.00728395	0.0239792	0.00456642	-0.0247601	0.00843184	0.000850732	-0.0197749	0.0168364	0.00453829	-0.0151793	-0.00591507	0.000871198	0.00898843	-0.0158329	0.0118543	-0.00681374	0.00606543	-0.00364371	0.0120871	-0.00898002	-0.0145804	-0.0163377	-0.00296898	0.0284455	0.00790905	0.00441654	0.0235513	0.00446445	-0.0151626	-0.00032889	0.00384163	-0.000647153	-0.00471481	-0.0479542	-0.00199834	-0.0035593
b0208	-0.00260288	-0.0169649	2.54424e-05	-0.000525247	0.0442916	-0.00544929	-0.0244347	-0.0126715	-0.0193415	0.00510392	-0.00758793	-0.00727654	-0.0129054	0.00636047	0.0187544	0.0352014	-0.0125154	-0.00235296	0.018426	-0.00896608	0.0386716	-0.00204873	0.000792489	0.00638585	-0.00157766	0.00185763	0.00255809	-0.00292381	-0.0108618	-0.0128492	-0.0260018	-0.0918409	-0.00779581	-0.00870926	0.00599817	-0.00116622	0.000249786	0.0118475	-0.0116959	0.0391483	0.00537384	-0.00777684	0.0110677	-0.0199802	-0.00121342	0.00829712	-0.144999	-0.00251086	-0.0408755
b0209	-0.00632891	-0.000963989	0.00587642	-0.00827461	-0.00464484	-0.00188376	0.00245172	0.00464001	0.00644264	0.00352392	-0.00162368	-0.0107503	0.0162207	-0.00283559	-0.000607187	0.00308955	0.000371735	0.000479768	-0.000134122	-0.00574204	-0.00133056	-0.00322404	0.00666207	-0.00711082	0.000569871	-0.010349	-0.00268813	-0.00766372	-0.00816763	0.00175007	-0.00259898	0.0087208	0.00500857	-0.00119919	0.00214749	0.00363475	0.00709676	0.00868909	0.00582758	-0.0136142	0.0022465	-0.00372531	0.0103532	0.000198697	-0.0054107	-0.00767105	0.00906642	-0.00186173	0.00683236
b0210	-0.00109944	-0.0165717	0.00857717	-0.000463169	-0.0200466	0.00606189	0.00906992	-0.0041097	0.00459459	-0.000966638	0.00156081	-0.0136251	0.0128842	0.0108361	0.0135907	0.00149823	-0.000447286	0.00166031	-0.0144254	0.00131482	0.0106689	-0.00157274	-0.00194228	0.00416686	0.0028949	-0.0128822	-0.00308795	-0.00713368	-0.017531	0.0083807	-0.00125069	0.0032743	0.00108686	0.00176672	0.0238312	-0.00119496	-0.00388049	-0.000349612	-0.0125292	-0.0130347	-0.014779	0.0213159	-0.0036902	0.00707362	-0.00280237	0.000372458	-0.0156677	0.000606063	0.00624243
b0211	0.0339894	0.00355776	-0.0044924	-0.00682317	-0.00157655	0.00120821	0.00487043	-0.0032238	0.0221284	0.00915796	-0.00737482	-0.00728905	0.0196843	-0.00506775	0.0255225	0.0209893	-0.00451417	0.00658945	-0.00849827	-0.0144978	0.0138545	0.0240447	0.0172482	-0.00253224	-0.00628696	0.0265297	-0.000993962	-0.0103546	0.011892	-0.00784832	0.000378446	0.00300236	-0.0268819	0.0145067	-0.0136928	-0.000354327	-3.64632e-05	0.00778973	-0.000785423	-0.0291959	-0.00449347	0.00126352	-0.00338005	0.0067191	-0.00900666	-0.0137301	0.00346389	0.00538054	0.00469935
b0212	-0.00263825	-0.0106711	-0.010842	-0.00641579	-0.00321911	-0.00674765	-0.00739098	0.0244639	0.0245086	0.00981707	-0.00766078	0.0223478	-0.0061219	-0.0143045	-0.00712753	-0.00527439	-0.0131137	-0.0026797	-0.00421301	-0.035478	0.00233747	0.0175272	-0.00396874	-0.0167902	-0.00288608	-0.00365045	-0.00297151	-0.00354316	0.000670616	-0.000226378	0.00510024	0.00508247	-0.00511242	0.0190415	-0.0122411	-0.00173056	0.00493412	0.00837506	-0.0120918	0.0114908	-0.00594232	-0.0204429	0.0128462	0.000230651	0.005849	0.00969639	0.0068732	-0.00188353	-0.00161687
b0213	-0.0123077	0.000219674	-0.0049936	-0.00743441	-0.00773129	0.000923518	-0.0134572	-0.00268147	0.0129342	-3.59237e-05	-0.00168933	0.000792284	0.0167811	0.00708316	0.00526758	-0.000799095	0.0087051	-0.00106312	0.00354123	-0.00245161	-0.00996142	0.00648667	-0.00173937	-0.00477251	0.00393064	0.00499589	-0.00726732	-0.011387	-0.00539319	-0.0021879	0.0101057	-0.00569395	-0.00193766	0.00199526	-0.00581	0.00195816	-0.00595399	0.000971595	-0.0150933	-0.00389162	0.000107017	0.00395026	0.00303471	-0.0113098	-0.000565935	-0.00708729	-0.00058867	0.00579621	3.74768e-05
b0214	-0.0011682	-0.000696685	0.00165947	-0.00764733	-0.00674994	-0.00721319	-0.0118198	-0.00274361	0.00545906	0.00708651	-0.00200052	-0.00613758	0.00867068	-0.00471537	-0.00335358	-0.00956858	-0.00110331	0.00364147	-0.000471645	-0.0061529	-0.00266761	-0.000846351	-0.000994537	-0.00841914	-0.00475104	-0.00982681	0.003009	-0.0107497	-0.00455849	-0.00819116	-0.00257646	-0.000515945	0.00837176	-0.00159205	-0.00933145	-0.00658665	0.00094083	-0.00892918	0.0135781	-0.00143345	-0.00354715	0.00559628	-0.00770277	0.008231	-1.93704e-05	0.00254964	0.00189947	-0.0134909	0.00608168
b0215	-0.00817462	-0.00685293	0.000474317	-0.000622086	0.00179389	-0.00796888	0.00652239	0.0165892	0.00316314	-0.00111403	-0.0041139	-0.00588566	-0.00230115	-0.00918619	0.00646245	0.00323975	0.0126661	0.00279268	-0.00523795	-0.012049	-0.00797693	0.00188909	-0.000329339	-0.000409131	-0.00148316	-0.00427164	-0.00540052	-0.0116608	-0.00709793	-0.00860893	0.00239448	-0.00376175	-0.00491035	0.00370312	-0.00911822	0.00407235	0.0127471	-0.00766052	0.0111906	-0.00536131	0.00245753	-0.0134506	-0.00561656	0.00109606	0.00920864	-0.0118492	0.00609425	0.00500775	-0.00246494
b0217	0.00676306	0.00795366	-0.0114705	-0.00483801	-0.00621516	-0.00101578	-0.0290625	-0.00146318	0.00115723	0.00799155	-0.000358057	0.035017	-0.00456628	-0.00487364	0.00130968	0.0240657	-0.00883886	0.00814138	0.0200819	-0.00874512	-0.00542091	-0.00242545	-0.0143291	-0.00931276	-0.0272327	-0.00187903	-0.00742321	-0.00987451	-0.0085915	-0.0263287	9.24471e-06	0.0209852	-0.0187156	-0.00504944	0.00749857	-0.00959576	-0.0110965	-0.000612936	-0.0210451	0.0100463	0.00778848	-0.00785843	0.00752484	-0.0271816	0.0191329	0.00322592	-0.00645906	0.0185584	-0.021776
b0218	0.0117134	-0.00462729	-0.00154357	0.00305512	-0.0173966	0.0224905	-0.00684847	0.00185197	0.00114963	-0.00311069	0.00188037	-0.0140419	-0.00875206	0.00287036	-0.00428396	0.0116433	0.010034	0.00042715	0.00841079	0.00281939	0.0084977	-0.0197136	-0.00166266	-0.000115486	0.00832353	-0.0332325	-0.00737057	0.00620622	0.00163068	0.00253777	-0.0110178	-0.0106485	0.00227524	-0.0112622	-0.00162477	5.91372e-05	0.0088644	0.00572431	-0.0168017	0.009335	-0.0283401	-0.0117972	-0.0104927	0.0402022	-0.0104952	0.0109717	-0.0142809	0.0145662	-0.0182477
b0219	0.000371333	-0.00657337	-0.00555449	-0.00158919	-0.0125982	0.00121378	-0.00466103	-0.00549944	-0.0148972	-0.00149099	-0.00208173	-0.0088422	-0.0135624	0.00174153	-0.000100632	0.00804803	0.010724	-0.0015231	0.0102543	-0.00287316	-0.00452565	-0.00463974	0.00317041	-0.00296996	0.028842	-0.00395049	-0.00293857	-0.00105014	0.00413746	0.00405653	0.00775288	0.00754351	0.00735294	0.00231934	0.000237772	0.00152254	-0.00750799	0.00996973	-0.00432129	-0.00764732	-0.00783725	0.00678156	-0.00161621	-0.00956293	0.0039992	-0.00677732	-0.011592	-0.000704023	-0.00219637
b0220	0.00508558	-0.007311	-0.00711419	0.00399047	0.00127787	-0.00663265	0.00585256	0.00236634	0.00996973	0.0224043	0.00826474	-0.00247873	-0.00172236	0.00309664	-0.00598565	-0.00641202	-0.0112149	0.00642818	-0.00831627	0.00390248	-0.00435857	-0.0145789	-0.0245879	-0.00614296	0.0070054	0.00148447	-0.012734	0.013349	-0.00424444	-0.0133991	-0.000135961	-0.0151517	-0.00103445	-0.0088217	-0.0073942	-0.00896333	0.00657727	-0.00527183	-0.00359962	-0.0242084	0.000166951	-0.0105283	-0.028553	-0.000564325	0.00145125	0.0095233	-0.00837725	0.00805695	-0.0145993
b0221	0.00455236	0.0090248	-0.00754587	-0.00250235	-0.00385187	0.00584889	-0.00494904	-0.0121109	0.00868691	0.00689504	0.000788812	0.00728221	-0.00354198	-0.00454849	-0.00685736	0.0150324	-0.0073143	0.00923256	-0.00213806	-0.0162649	0.0146075	0.0127364	0.00191107	-0.00463974	-0.246063	0.0133061	0.0110575	0.00667744	-0.0177809	-0.00772042	-0.00864696	-0.0201013	0.00563037	0.000671355	-0.00241933	0.00346202	0.0106408	0.00405015	0.00417991	-0.0153222	-0.000598442	0.00511086	-0.00191409	-0.00899057	0.0136607	0.0130366	-0.00594895	0.00382109	0.00440851
b0222	-0.00519162	0.00155299	-0.00311372	0.00250231	0.00226687	-0.00340608	0.000143352	-0.0103266	0.00690692	0.0173886	-0.00746263	-0.000162566	0.00911088	-0.00184487	-0.00689083	0.0162928	-0.00698784	-0.00648988	0.00112906	-0.00211882	-0.00100908	-0.00354464	0.00702942	-0.000509587	0.00451019	0.0151402	0.00176941	0.00539205	-0.00965391	-0.00167901	0.000873661	-0.0224832	-0.00401933	-0.0067656	-0.0160434	0.00151159	0.00283251	-0.00359112	-0.00509221	0.0011114	-0.00164861	0.0048204	0.00339232	-0.00104513	0.00858658	0.00577788	9.36167e-05	-0.00355044	-0.0118409
b0224	-0.0201391	0.00220582	-0.01148	-0.00623732	-0.00312969	-0.00154058	0.00983063	-0.0360774	0.0154025	0.0031762	-0.000427005	0.0179042	-0.0126046	-0.00740501	0.0078209	0.00506595	-0.0175451	0.00265061	0.00158967	0.013252	0.00956992	-0.00652663	-0.00730953	0.00316834	-0.00368777	-0.0115604	0.00457245	0.000476118	-0.018057	0.00306065	-0.00663391	0.0031737	0.0283669	-0.00591211	0.0169368	-0.0222221	-0.00307858	0.00821028	-0.0021359	0.00300308	0.00606109	-0.0135464	0.0191105	-0.00189976	0.00895314	0.0256439	0.00868717	-0.00413758	0.00260658
b0225	-0.0109995	-0.0187958	-0.000292721	0.00637392	0.00921807	-0.00670593	-0.00721049	-0.014746	0.00593826	0.00845645	-0.00711641	0.0393442	0.0120321	0.0196504	0.0198273	0.011169	-0.00802766	0.00289185	-0.00404392	0.0188695	-0.00505862	0.000282504	-0.0131999	0.00442017	-0.0021805	-0.0139276	0.00742966	0.0010605	-0.00121668	-0.00951271	0.0118044	-0.0046333	0.0305998	-0.0113206	0.0314728	-0.0258691	-0.00437458	-0.0186922	-0.0234802	-0.00321529	0.0117329	-0.00765376	-0.0207821	-0.0175042	0.0121084	-0.00151427	-0.00298526	-0.0120821	-0.00473692
b0226	0.00211176	-0.0116646	0.00281459	0.00369148	0.00936032	0.00204248	-0.0116209	-0.00183639	0.00322879	0.00161851	-0.011053	-0.00383661	-0.0226737	0.0309057	0.0160009	0.00105258	0.000508359	0.000702104	-0.00394427	0.0185587	0.0192169	-0.0114421	0.0173673	-0.00532738	0.0208845	-0.0111199	0.00963056	-0.00591325	0.00054921	-0.00674598	0.00558279	-0.0030412	0.0183988	0.00106599	0.0258937	0.00264649	0.0112862	-0.0042522	0.00856133	-0.000202183	0.00433433	-0.038182	0.0127944	0.00866205	0.00514934	-0.0198384	0.00182517	-0.00221385	-0.000802293
b0227	0.00638662	0.0154856	-0.00154987	-0.00247292	0.0131437	-0.00698796	-0.0140347	-0.00419516	0.0105974	-0.00731178	-0.00340444	0.00818001	0.0121797	-0.00383493	0.00645342	0.00993912	0.00749497	-0.00888868	-0.0053561	0.00718359	-0.00652857	-0.00191477	-0.00855871	0.000877523	-0.00557097	-0.011992	-0.00267481	0.00164072	-0.0193077	-0.00540004	-0.012777	-0.0141757	0.00799931	0.0100035	0.00227601	-0.00693846	-0.0152453	0.00843859	-0.0196884	0.0088572	0.00421258	-0.00999855	0.00205151	0.0145041	0.00888123	0.00101788	0.00988396	-0.00262485	-0.00722303
b0228	0.0169091	0.0121373	-0.0122453	-0.00676326	0.00507578	0.00912239	-0.00432057	-0.00675449	-0.00555231	0.00915777	-0.0038672	0.0148783	0.00197981	0.028511	-0.0125341	0.00589258	-0.00409196	0.00237089	0.00686701	-0.00706975	-0.000875313	0.0115688	0.00448031	-0.00115169	0.0199384	-0.00236986	0.00542215	0.0101517	-0.00588798	0.000357277	-0.00863002	-0.00452125	0.00614991	0.000735484	0.0132449	-0.00176647	-0.00371826	-0.00455407	0.00114559	-0.00920605	0.000842024	0.000475383	0.00308707	0.00184968	0.00328306	0.00127741	0.0122068	-0.00209205	-0.00757025
b0229	-0.000675326	-0.000850952	0.000754681	0.0017342	0.00585259	-0.00359243	-0.00112483	-0.00569021	-0.0141683	-0.00971058	-0.00586205	-0.00142704	-0.0101135	0.00712893	-0.0051278	-0.0231303	0.0121418	0.00861331	-0.00954071	0.0331323	-0.0414397	0.0242246	0.00725524	-0.00416672	-0.0169705	-0.00415379	-0.00375887	-0.00905992	-0.00206424	0.00840447	-0.000739996	-0.000951148	-0.00672389	0.0176634	0.00653072	-0.0128314	0.00625052	-0.0168654	-0.00112908	-0.0252138	0.00299981	0.00530967	-0.0168403	-0.00298238	-0.00163673	0.00914575	0.00840786	-0.00183662	0.00677116
b0230	-0.00665895	0.00330197	0.0220766	-0.0123387	0.00212868	-0.00421978	0.00275017	0.00202109	0.0293328	0.00161755	0.00469058	0.00472107	0.00821425	-0.00877255	-0.00606043	0.00616394	0.00878188	0.0104655	-0.00110542	0.0205624	0.0002375	-0.0110212	-0.00548941	-0.00331053	0.00229573	-0.00507077	0.00359602	-0.00318215	0.0028173	0.00446154	-0.000756641	-0.00106172	0.00917586	0.0102427	0.000805246	-0.000588819	0.00527453	0.00535837	-0.00904614	0.0201586	-0.00233075	-0.00455633	-0.00562604	-0.00647196	0.00644839	-0.00341396	-0.0401832	0.00148252	0.0137251
b0231	0.00269637	0.0264007	0.000218667	-0.012968	-0.00435632	-3.74963e-05	0.00207086	-0.00114074	0.00640328	-0.00640684	-0.00584633	0.0154842	-0.0205116	-0.00264125	-0.0139974	0.0107722	-0.0166848	0.00339316	-0.00354884	0.0076609	-0.0130634	-0.00992123	-0.00260133	-0.00854687	0.00512273	0.00473133	-0.0122202	-0.0201096	0.00510488	0.00179391	-0.000462591	0.00267239	-0.0080204	-0.00821187	-0.00478237	-0.00202556	-0.000800297	-0.00124378	-0.00735104	0.00176591	0.00367676	-0.00124025	-0.0134276	-0.0132379	-0.0121965	0.0105105	-0.00623839	0.00498475	0.00579241
b0232	-0.00648941	-0.00247791	-0.00331006	0.00237703	0.00751305	0.00757154	-0.0101553	-0.00551196	-0.0100656	-0.0153192	0.00265545	0.0287123	-0.00330801	0.00785966	-0.00426222	-0.00789533	-0.016306	-0.00117944	-0.00384531	-0.00363225	-0.0015675	0.00562728	-0.00359862	-0.00569945	0.00845321	0.00360581	-0.0190361	0.00260021	0.0123071	-0.00443087	0.00421236	-0.00734522	-0.00944293	0.00898822	0.00892401	-0.00564865	0.000800797	0.00561962	0.0232478	-0.0136121	-0.00937132	-0.000947339	-0.00697383	0.00699192	0.0224208	-0.000141678	0.012645	-0.00564402	0.000214339
b0233	-0.00622725	-0.00219109	0.0102521	-0.00839091	-0.0137235	-0.0145023	-0.01579	0.00981981	0.00283861	0.0100004	0.00535749	0.0267126	-0.0113821	-0.00706214	-0.0325736	0.00279268	-0.0134884	0.00641604	0.0104841	0.00513291	-0.00207349	0.00804482	-0.00770093	0.001383	-0.0123764	0.0103552	0.00952859	0.00582005	0.0208634	-0.0190678	0.00835413	0.00262612	0.00653852	0.00828048	0.0106069	0.0117089	-0.000441561	-0.0243387	0.00685015	0.00394223	0.00237094	0.00212834	-0.0149938	0.00422925	0.00322396	-0.0104757	0.0124459	0.0185381	-0.000915256
b0234	-0.0146616	0.00423294	-0.0301827	-0.00901741	-0.0106542	0.00474297	0.0037628	0.00627587	-0.00481449	-0.00343536	-0.00489406	0.0304175	-0.0247474	-0.0043894	-0.0240827	0.010631	-0.0216205	0.00604254	-0.0425737	0.00991814	-0.0066876	-0.0179727	-0.0342623	-0.00872267	0.0110738	0.00964067	0.00464771	-0.00998877	-0.0140347	-0.00165069	0.000671966	0.00788794	0.0100656	-0.00295906	0.00134577	0.00386981	0.00756729	0.00223724	0.0148582	0.0024208	-0.0168672	-0.0146312	-0.0196129	0.00179909	0.0116517	-0.0130473	0.00374961	0.0054046	-0.016987
b0235	-0.00312134	0.00483664	-0.0384482	-0.000309991	-0.0136898	-0.000454914	-0.00463438	0.00182348	-0.00120213	0.0154405	0.00617638	0.0112784	0.0217472	-0.0147444	0.00439134	-0.0111287	0.00342176	-0.000488476	0.00373945	-0.00700601	-0.00796347	0.00503018	0.00117357	-0.0146387	0.00939723	-0.00819713	-0.00468506	-0.018777	-0.0224236	0.0154017	-0.00801758	0.0107545	0.0166261	-0.00262122	-0.00107769	-0.0124877	0.00908451	-0.00504062	0.0539204	-0.00912019	-0.0075087	0.016637	-0.00994024	-0.00659049	-0.00370112	0.013448	-0.00230131	-0.00249282	0.00818563
b0236	-0.00561704	-0.0346061	-0.0341462	0.0104519	0.00721824	0.000145793	0.0195588	-0.0364275	0.00339911	-0.022578	0.00619945	-0.0119646	-0.0105907	-0.00302517	-0.0127152	-0.0346922	-0.00593844	-0.000162604	-0.0278725	0.0256901	0.0113907	-0.000832021	-0.00399058	0.000257586	-0.0356957	-0.0102512	0.00508463	0.00578236	0.00727602	-0.00150936	-0.00532494	-0.0178973	0.0090493	0.00693851	-0.00378408	-4.57241e-06	0.00284136	0.00681853	-0.00202481	0.0277099	-0.00998585	0.00999892	-0.00765546	-0.00758043	-0.00841284	0.0158367	-0.0722807	-0.0117491	-0.00557525
b0237	-0.0160468	-0.00363894	-0.0116656	-0.00377982	-0.00481257	-0.00185992	-0.0129872	-0.0107017	0.00276479	1.81876e-05	-0.00185619	0.00185023	-0.00686872	0.00334453	0.00323815	0.00519985	0.00788004	-0.0059588	0.00360509	-0.0125801	-0.00218665	0.00533327	-0.0124387	0.000807993	0.00125557	-0.0121565	-0.00341798	-0.00803169	-0.000511439	0.00231933	-0.011987	0.00728113	0.0264889	-0.00568577	-0.00730388	0.00167736	-0.00489258	-0.00154073	0.00270739	-0.00441287	-0.00189446	0.00375219	0.00672091	-0.00220104	-0.00349448	0.00204221	0.00209878	-0.00411206	-0.00598318
b0238	-0.0297608	-0.00606396	-0.00633823	-0.00808357	-0.00172385	0.0059343	-0.00642299	0.00254081	-0.0160894	-0.0106499	0.00572332	-0.0161867	-0.00236992	-0.0106966	0.00237663	-0.0102967	0.0146245	-0.000647079	0.00901134	0.0122519	0.00348429	0.00416111	-0.00644157	-0.00753615	-0.000735949	0.0144139	-0.00419504	0.00807554	0.000824698	-0.00239113	0.00649853	0.0115298	-0.0277954	-0.00301838	0.0090731	-0.0016978	0.0163597	0.00227195	-0.00516111	-0.000632903	-0.00848812	0.00404083	-0.00961623	0.0169879	-0.011313	0.00799688	-0.00338574	-0.00462928	-0.0170898
b0239	-0.00424255	-0.00783614	-0.00353937	-0.00526934	-0.00128905	-0.00361344	-0.00460187	-0.011014	0.0110032	0.00240841	-0.00265117	0.00999548	0.0026563	0.0125826	-0.00182429	0.00508073	-0.00372943	0.00183069	0.00255727	-0.00850147	-0.00609345	-0.0034197	-0.00467267	-0.00646949	-0.000316371	-0.0117094	-0.00451341	-0.00398947	-0.0027989	-0.000648235	-0.00396957	-0.0134464	-0.0229165	-0.00403461	0.0030276	-0.00164607	0.006369	0.0156513	-0.0094098	0.00396217	-0.00397835	-0.00930804	0.00460644	0.000718842	-0.00893308	-0.00578313	-0.0111443	0.00110087	-0.00501617
b0240	0.00101153	0.00201205	0.0116798	-0.00411121	-0.00920636	0.00292011	-0.00233463	-0.0021397	-0.00759591	0.0041403	0.00355636	0.013504	0.00721278	-0.00262217	-0.0230687	0.00259838	-0.0116262	-0.00837763	-0.00294227	-0.0031622	-0.000992563	0.0177647	-0.00031684	-0.0315547	0.0419657	-0.0154302	-0.00130023	-0.00506892	0.011863	-0.0133285	0.00901485	0.0133157	0.00141132	-0.000743705	0.0135654	-0.00705136	0.00529069	0.0318012	0.0121697	-0.00980272	-0.00139446	0.00205134	-0.00732389	-0.00369413	0.00196792	0.0124702	-0.0161896	-0.00358855	0.00243223
b0241	0.00747551	-0.0417864	-0.0130318	-0.0227452	-0.0161258	-0.0169079	0.000793972	0.00509595	-0.0434454	-0.0220735	-0.00316915	0.00598946	0.00101311	-0.000579484	0.0185477	0.00619392	0.00183776	-0.00308125	0.00228063	0.0147899	-0.0216414	-0.0109964	-0.00328776	0.0136981	-0.0225038	-0.0407285	-0.00117716	0.00842403	0.00460787	-0.0235889	-0.00523794	-0.0148381	0.0257515	0.000441746	0.0139791	-0.0111392	-0.00203924	0.00797805	-0.0128	0.0021543	0.0124531	0.00893021	-0.0124875	-0.0120708	-0.0104593	0.00509087	0.024316	-0.0100202	-0.0129355
b0242	-0.0124345	-0.00895074	-0.000611095	0.0108801	-0.0020593	-0.00418405	0.00727177	-0.00105419	0.00514657	0.0028234	0.00212686	-0.0134981	-0.00569025	-0.00382846	-0.00448718	-0.000788561	-0.001506	0.00187154	-0.00589572	-0.00245083	0.00257414	-0.00482731	0.0020092	-0.00327055	-0.00176665	-0.0124213	-0.00363369	0.00828039	0.00348777	-0.00303249	-0.00284242	-0.00619078	0.0294599	0.00192585	0.00225953	-0.00118575	-0.005294	-0.00618473	-0.00711671	-0.00513418	-0.00547378	-0.0049896	0.0202291	-0.00740466	-0.0399913	-0.00191065	0.00861184	0.000612451	0.00650815
b0243	-0.0113495	-0.0097009	0.00040501	-0.00373872	-0.00288791	-0.00209044	0.00540475	0.00509303	0.00211349	0.000844342	-0.00250972	-0.0124587	-0.002711	-0.00709628	0.000928116	-0.00243417	-0.0080621	0.00447809	-0.00691432	-0.00370492	0.0135108	-0.00990491	0.00264141	0.00174072	0.00124508	-0.00558564	-0.0120868	0.00418712	0.00560109	-4.88341e-05	-0.0039545	-0.0132115	0.0129466	-0.00327409	-0.0119311	0.00523486	0.00324899	-0.00210758	-0.00707594	-0.0117225	0.00127113	-0.0120928	0.0196538	0.00104314	-0.0309405	-0.00418044	0.000698548	-0.000554797	-0.0068625
b0245	-0.00383539	-0.0135137	-0.0232605	0.00243535	0.0202395	0.0131379	0.00312251	0.00692318	-0.0010811	-0.00677693	-8.65154e-05	-0.00159931	0.0114607	0.00215165	0.0268412	-0.0162997	-0.00110545	0.00280864	0.00631741	-0.0180538	-0.0353944	0.000992575	-0.00354583	-0.00919663	0.0119743	0.0120252	-0.0025604	-0.00152702	0.0112226	0.00678911	-0.00790332	0.00385307	-0.0164069	0.00355305	-0.0188568	-0.00186532	-0.010036	-0.0156687	-0.00230775	0.0141197	-0.00304229	0.00520438	0.00891229	0.00492154	-0.00811409	0.00421978	-0.0290633	-0.00447895	-0.00775131
b0246	-0.00624079	-0.0157849	-0.00883769	-0.0101152	-0.000457944	-0.00899995	-0.0211261	-0.00646501	-0.00355331	-0.00987152	-0.0124761	-0.00739046	-0.0104799	-0.00772542	-0.00111034	0.0127021	0.00864723	-0.00677728	0.00756016	-0.00243923	0.026639	0.0197468	-0.000630397	-0.00990079	0.0055624	-0.0136273	0.0124331	0.000883375	-0.00394769	0.020488	0.00537915	0.0108314	-0.00468099	0.00829754	-0.000896293	0.00172476	0.0135217	0.00732994	0.00708679	-0.0337527	0.00936361	-0.00928511	-0.00228927	-0.00367961	-0.00650139	0.00416213	-0.013714	0.0274991	-0.00151809
b0247	-0.0061516	0.0238292	0.00685408	0.00503907	-0.00448285	0.00716882	-0.00858641	-0.00600843	0.00608796	0.0203173	0.000422959	-0.0294595	-0.00815176	-0.000302315	0.0213483	-0.0146728	0.0156242	-0.015378	0.0258669	0.00839844	-0.000970296	-0.00593432	-0.00301092	0.0154529	0.0120302	0.00561575	0.00150059	-0.00356706	0.00577152	-0.00171604	0.0029459	0.0186953	0.0100578	-0.00401924	-0.00469279	0.000129477	0.00135995	-0.000834801	-0.0312534	0.00804171	-0.000771658	-0.0131392	-0.00104674	0.0281389	-0.0174003	0.00657212	-0.03918	0.00381377	-0.011704
b0248	0.00143373	0.0138537	-0.0207251	-0.0169082	-0.0052432	-0.00579268	-0.0162035	0.0146571	-0.0180177	-0.00887597	8.32222e-05	-0.00324014	-0.00108638	-0.0123535	-0.00661351	-0.00791976	0.00741327	-0.000788226	-0.000749789	0.00372001	-0.00375318	-0.00499666	-0.0087814	0.00128965	0.013791	0.00821998	0.0052716	-0.00987512	0.00262184	0.0137044	-0.00857616	-0.00323903	-0.0158724	0.00470277	-0.00589491	0.00285465	0.00514532	0.0278917	0.00663986	-0.00942463	0.0171022	-0.023581	-0.00549131	0.00990538	-0.0208229	-0.0103827	0.0121078	-0.0205865	0.00449145
b0249	0.0128992	0.00426265	-0.0507661	-0.00347237	-0.00512753	0.00687673	-0.0211251	-0.00823361	0.00706571	-0.00438718	-0.00976513	0.0051797	-0.0292592	-0.00653162	-0.0114719	-0.000530743	0.00475819	-0.00169491	-0.00137932	0.00537398	-0.00449311	-0.0137356	-0.002	0.00222622	0.00120957	-0.000786174	0.0128712	-0.00992169	-0.0074402	-0.0161652	-0.0024741	0.00652725	0.00870434	-0.000106725	-0.000454284	-0.00572688	-0.00426397	-0.0088736	-0.011849	-0.01141	-0.00219994	0.000564761	-0.0265593	0.000984878	-0.00369348	0.00496435	0.00692491	-0.00398758	0.00736901
b0250	0.0160415	-0.0129583	0.00848714	-0.00860812	-0.00740306	0.0467532	-0.0109502	-0.00751803	0.00803974	0.00845844	-0.00489056	-0.00361317	0.00178938	-0.00241962	0.0117906	0.00571943	-0.0103684	-0.00215444	0.012174	-0.0109028	0.0034452	0.0104802	0.0142358	-0.00697208	0.0196776	-0.00482475	0.00942835	-0.00214358	0.0052546	0.00895914	-0.00156556	-0.0213282	-0.0117805	-8.33891e-05	0.00172007	0.00170942	-0.0115153	0.00235777	0.00061562	-0.00307746	-0.0201089	-0.0101321	0.00914942	0.00974177	-0.0100975	0.000764395	-0.00307354	-0.00190677	-0.00487032
b0251	-0.00954649	-0.010842	-0.0131073	0.00266762	-0.00506035	0.0236549	-0.00106987	0.00591747	-0.0270917	0.00813653	0.00845837	0.00548046	-0.00845069	-0.0150688	0.00645109	0.0320945	0.0075678	-0.00872418	0.00598867	0.00380489	0.00778981	-0.0043435	0.00926918	0.010687	-0.0232923	-0.00548987	0.010635	-0.0157834	-0.0134085	0.0103758	-0.00607987	0.0222067	0.0054021	-0.00987645	0.00743775	0.00244458	-0.00395497	-0.00951769	0.00547295	0.00374434	-0.0139933	-0.0114957	0.00135733	-0.0144169	-0.00816995	-0.0187503	-0.0122073	-0.0296292	0.00458536
b0252	0.00073782	-0.00803011	-0.0165988	-0.00160101	0.0152711	0.00257996	0.00113183	0.00344532	-0.00701604	-0.0068758	-0.00966256	0.000611888	0.0176373	-0.00331501	0.0135371	-0.0223668	-0.0301526	-0.00413427	-0.00156889	-0.0229194	-0.00574889	0.00305376	-0.0113347	-0.0209225	-0.000622768	-0.0249474	-0.00100008	-0.0092868	0.0147329	-0.0041702	-0.018302	-0.00900695	-0.00574619	-0.00117359	-0.00289323	-0.0134986	-0.0155194	-0.0143258	-0.0183507	0.0346544	-0.00852958	-0.000892257	0.00544347	0.0116843	0.00180976	0.00103659	0.00442346	0.0123116	-0.000405441
b0253	0.012904	0.0054563	-0.0015456	0.00302899	0.00282463	-0.0016024	-0.00454503	-0.00400759	-0.00645342	0.00885178	-0.00419995	-0.0161081	0.00399499	0.00652539	-0.00349482	-0.000759708	0.00092581	-0.00537606	-0.00463297	-0.0163291	-0.00284385	-0.00786924	0.00438567	-0.0129794	0.00955034	-0.00946752	0.00249571	-0.00684344	0.00413938	0.00514932	-0.000975665	-0.00677108	-0.00127949	-0.00323205	-0.00795792	0.000481404	-0.00823175	-0.000156749	0.00174843	0.00582086	-0.000831567	-0.000934957	0.00416722	-0.000917398	0.00265939	-0.00372969	0.000500371	0.00302421	0.00426844
b0254	0.00798233	-0.00539186	0.00339713	0.00282929	0.00344934	0.00208148	-0.0271996	-0.0112599	0.0126607	0.0106899	0.00874694	-0.00307621	0.0123299	0.00747538	-0.00668688	-0.00634141	-0.00197391	-0.0070797	0.00558009	-0.0186135	-0.01905	0.00278731	-0.00544138	-0.0130015	-0.0178185	0.0179439	-0.0103881	-0.00300095	0.0163913	-0.0118514	0.000902162	0.00760166	-0.0138266	-0.00582316	-0.00025645	-0.0035829	-0.00325605	-0.00539006	0.0181762	0.0038489	-0.0115991	-0.00309014	0.0114077	0.0172697	0.0146626	-0.00583799	-0.000517605	0.00110012	-0.00740788
b0258	0.00614695	-0.010306	-0.0125596	-0.00585231	0.00489351	-0.00230618	-0.0135147	0.00860371	0.00529655	0.00421012	-0.00842197	-0.0074849	-0.00245363	-0.00104567	0.0025975	0.0100659	0.0171572	-0.001078	0.00611608	-0.00267996	0.00218638	0.00463736	-0.00224008	0.00677435	0.00768571	-0.00608264	0.00764314	0.0129573	0.00112035	0.00214758	0.000234123	-0.00647022	0.00353131	-0.000295392	-0.00490873	-0.0126464	-0.00803295	0.0176959	0.019524	0.00160701	-0.000272176	-0.00120657	0.00511407	0.000426317	0.00142156	0.00334264	-0.0115249	-0.00666641	-0.0109168
b0260	-0.00484436	0.00928543	0.00780347	0.0163437	0.00821789	-0.00539381	-0.00242386	0.0160801	-0.0111674	-0.00800913	-0.00395556	-0.0013475	-0.00967535	0.0148565	0.00282458	0.0289264	0.00108538	-0.00373414	-0.00806423	0.012154	0.0196881	-0.0118102	0.00743896	0.0120245	0.017511	0.00990943	0.00182454	0.0027408	0.0112114	-0.0142966	0.0141047	0.00185386	0.017013	-0.00534913	-0.00563754	0.00797366	-0.00422197	0.000395711	0.00700786	-0.00955789	0.00433182	0.016481	-0.00642061	0.0024539	-0.00387097	0.0102129	-0.0162238	-0.00422153	-0.00401931
b0261	-0.00145747	0.00487831	-0.00475748	0.00935597	-0.0204225	-0.00388943	-0.00772177	0.00193116	-0.0213417	-0.00188584	-0.00607387	-0.00722976	-0.00718385	0.00917685	0.00127565	0.0232022	0.00234236	-0.00218316	0.0010137	0.00725202	0.0289206	0.0102591	0.00642687	0.00039843	0.0233514	-0.000672563	0.00430243	-0.0025055	0.00513193	-0.00472567	-0.000559759	0.00759931	0.0178222	-0.00558003	-0.0066999	-0.0043172	0.0072418	0.00688193	-0.00576162	-0.000499029	0.000374797	0.0079624	-0.0107488	-0.0197101	-0.00955018	0.0103773	0.00207727	-0.00377471	-0.0107884
b0262	-0.00753183	-0.00778039	0.0104163	0.00255189	-0.00558624	0.00416056	0.00295949	-0.00772842	0.00590085	-0.00432982	-0.00814275	-0.00119512	0.0184378	-0.00971519	-0.0211799	0.00649761	0.00597342	-0.00517399	-0.00526031	-0.00301594	0.000946723	-0.0121494	-0.000814034	0.00691613	-0.0150106	-0.00380352	0.00587272	0.0116767	-0.0235357	0.00538157	-0.00946628	0.020622	0.0279173	-0.00780238	-0.00918371	-0.00515926	0.00206562	0.00646205	0.00943967	-0.00357299	-0.0166634	-0.0142309	0.00489957	0.00200035	0.00473823	-0.0160902	-0.00243135	-0.00599485	-0.00222649
b0263	-0.0191125	0.0054084	0.00370109	0.00548461	-0.00513014	-0.00292861	0.0103166	-0.012588	-0.0268948	0.00938353	-0.00947726	-0.013594	0.0016252	-0.0120013	0.0121036	-0.00984831	-0.00464438	0.000221018	-0.0480292	0.0160349	-0.00316942	-0.013443	-0.00704672	-0.00115542	0.00446781	-0.0201328	0.00458808	4.38486e-05	-0.0156601	-0.00642717	0.00976486	0.00717099	0.00302664	-0.0072721	-0.00616022	-0.00980836	0.00473935	-0.010151	-0.00758755	-0.0197819	-0.025155	0.00844097	-0.000411394	0.00315874	-0.0174838	-0.00131143	0.0649092	-0.0364417	-0.0154349
b0266	-0.000324592	-0.00822935	-0.0151295	-0.0183572	-0.00345064	-0.00615868	0.0214614	-0.0048306	-0.0111062	0.00253614	-0.00708799	0.00862101	-0.0129395	-0.0138857	-0.00288978	0.00435132	0.00274742	-0.0104084	0.00385073	0.0346158	-0.00236963	-0.0112742	0.0126046	0.00193899	0.0160327	-0.00731376	0.00132498	-0.00652899	-0.0289603	0.000858059	0.00710811	0.0164796	0.0039176	0.00808004	-0.00557223	0.00165598	0.00464227	-0.0130668	-0.00216151	0.00384214	-0.00520353	0.00871779	-0.0145434	0.00379671	-0.000816935	-0.0015777	-0.00209139	0.00883978	0.0057619
b0267	-0.00840136	-0.00227249	0.00248041	-0.0144918	-0.00259031	-0.0201409	0.00849621	-0.000208388	0.00153381	0.00512584	0.00316146	-0.00534113	0.0096524	0.00558124	-0.00855896	-0.00921031	0.00127535	-0.000401872	-0.0140203	0.0201358	-0.00850665	0.0230648	0.00379814	0.00102894	-0.0139132	0.0118238	0.00500345	0.0119444	-0.00102934	-0.0104672	0.00724973	0.0165148	0.00354635	-0.00623748	0.00287528	-0.0114714	0.0111627	-0.00577035	0.0138564	0.00404191	0.0146732	-0.00600326	0.00556141	0.0265026	0.00859364	-0.00558634	0.00411719	-0.00299133	0.00309021
b0268	-0.00239776	-0.0241818	-0.0108652	-0.0155621	0.0172322	-0.00891989	0.000663762	-0.00823385	0.0217531	-0.0104753	0.00478519	-0.00791498	0.00620981	-0.012999	-0.00370849	-0.015174	-0.00900979	-0.00607573	-0.01068	0.000490805	0.0155114	0.0084734	-0.00491828	-0.0163762	-0.00507923	-0.0101455	-0.00625692	0.000483218	0.0357121	0.0381453	-0.0191185	-0.0175942	-0.00563864	0.00188596	-0.0167719	0.00404935	-0.00734127	0.0054213	0.0290212	0.0114429	0.00506453	-0.00453785	0.0176051	-0.00141112	-0.0131346	0.010734	-0.00787295	0.0308837	-0.00291653
b0269	-0.00711216	-0.00668985	-0.0149521	0.0007748	0.0106574	-0.0124829	-0.00267728	-0.00587057	0.0116603	0.0238853	-0.00619089	-0.00971631	0.00726158	-0.0107954	-0.0123469	0.00797067	-0.0209469	0.000387191	-0.00541725	0.00557859	0.0286946	-0.00267712	0.00651815	0.0025085	0.00345535	0.00146087	-0.0103554	0.00483603	0.0119344	0.0299383	-0.014816	-0.00293941	-0.00225906	0.00112201	0.000673281	-0.00215088	-0.007222	0.00742279	0.0058437	0.0112414	0.0153707	-0.000851974	0.00290131	0.00902521	-0.0162868	0.00483414	0.0237587	0.041438	-0.00203518
b0270	0.00397734	0.0100056	-0.00181386	0.014292	0.00642389	-0.0043052	-0.0041394	-0.00505429	-0.0278536	-0.0086029	0.00355437	0.00870244	-0.00387628	0.00459968	-0.00205017	0.000816874	0.00503401	-0.00550959	-0.0143018	-0.016653	0.00208543	-0.00176263	0.00676644	0.00836068	0.0149745	0.00282685	-0.00902929	-0.0148799	0.0111133	0.206983	-0.000720329	-0.00183777	0.0139182	0.0100888	-0.00615345	0.0115432	0.0100125	0.00938722	0.00563841	-0.00127647	-0.00230362	-0.00201603	0.00267683	-0.0015884	-0.0207058	-0.00871247	-0.00665689	0.0230672	0.00927744
b0271	-2.60887e-06	0.00566284	-0.00644628	0.0131716	0.00421749	-0.00644074	0.0017733	-0.00285716	-0.0179207	-0.00360958	-0.0026105	-0.0024672	-0.00250857	0.00545337	0.0077378	0.0109379	-0.000678089	-0.000340224	-0.0120916	0.00206975	0.0148053	-0.00998872	0.00569146	0.00976437	-0.00397522	-0.00705135	-0.00868916	-0.0184359	0.000517463	0.180195	-0.00345529	-0.00782116	0.0206138	0.00357979	-0.0116741	0.00287713	0.011681	0.0153477	0.00908071	0.0134113	0.00991737	-0.0157692	-0.00776405	0.00762511	0.00494383	0.000299693	0.0154091	0.029156	-0.0153308
b0272	-0.00992262	0.00165979	0.00109894	-0.0014428	-0.0105923	-0.000972454	0.00865834	0.000322234	-0.0228771	-0.00302555	-0.00559991	-0.00820934	-0.0119049	-0.00183127	-0.00606366	-0.000416419	0.0133414	-0.000882295	-0.00319088	0.00446016	-0.0161605	-0.00473106	0.00803325	0.00492767	0.0158261	0.00531881	-0.00618211	-0.00441037	-0.00762788	-0.00489572	0.088814	0.0120884	0.0326722	0.00140267	-0.0201705	-0.0109663	0.00171711	0.0122749	-0.0132552	0.0115037	-0.00492556	0.00270776	-0.00311687	-0.0028429	0.0144688	0.0150662	0.00502403	-0.000205225	-0.011703
b0273	-0.00343348	0.00870259	-0.00103354	0.0033831	-0.00706965	-0.00636406	-0.00211151	-0.0164936	0.00252234	0.00508807	0.00428183	-0.00628431	-0.000503877	-0.00601766	-0.0058405	0.00688518	-0.00556373	0.00171934	0.00706121	0.00668109	0.00472852	0.00254222	-0.0103483	0.00817955	0.00959299	-9.63341e-05	-0.00512898	0.00034953	-0.00437568	-0.0142507	0.313325	0.0183423	0.0204031	0.00369189	-0.00151497	0.00157769	-0.00488283	0.000500901	-0.00906663	0.00546541	-0.0026101	-0.00303404	-0.00390599	-8.13095e-07	0.0138002	0.00556454	-0.00586561	0.000971626	-0.00399965
b0276	-0.0105845	-0.0142167	-0.00430374	-0.00996938	-0.00326435	-0.00444126	0.0205475	-0.00657664	0.00668476	-0.011901	-0.00388618	0.00175653	-0.0103937	0.0251455	-0.00312778	-0.00610578	-0.00488329	-0.00321966	-0.00603768	0.0102158	-0.0116984	-0.018673	-0.00168571	-0.00301757	0.00729606	-0.0146213	-0.00273192	-0.00951106	-0.00500457	0.0070732	0.00878052	-0.0110051	0.0125052	0.0137418	-0.00545348	0.000939986	-0.00247855	-0.00224193	0.00697015	-0.00238394	0.00410303	0.0159876	-0.000256557	0.0101934	0.0140733	0.00646307	-0.0014648	-0.00204005	0.0085136
b0277	-0.0170497	0.0140653	-0.00247442	-0.00812778	-0.00710472	-0.00264948	0.0143235	-0.00369983	-0.0153285	0.0131374	0.0032999	0.012434	0.0134785	-0.00293601	-0.00626872	-0.00606933	0.00637783	-0.00716611	-0.0109338	-0.0104065	0.000434505	-0.00308409	-0.00485491	-0.00110979	0.0124372	0.00217754	0.00612978	-0.0136051	-0.0132157	0.00257498	0.0038983	-0.0179974	-0.0229105	0.013454	-0.00853872	0.00108898	0.00904775	0.00899321	0.00956439	-0.00627777	0.00729003	-0.00774184	0.0107104	0.0089195	0.000460865	-0.00171492	-0.0139275	-0.00331879	0.000330539
b0278	-0.00241894	-0.00604711	-0.0140134	-0.0114435	0.00278584	-0.0113803	-0.0121366	0.0116191	-0.00206961	-0.00617278	0.0109037	0.0550152	-0.00425667	-0.0140118	-0.00583526	0.00711855	-0.0142662	-0.00290226	-0.0127746	0.000352168	-0.00895493	0.00527946	0.0331478	0.0101547	0.0160042	0.00066625	0.00950009	0.00205277	-0.0222588	-0.00326438	0.00121075	-0.00397129	0.00964241	0.00438058	0.00243687	-0.00130001	-0.00361834	-0.00942124	0.0247343	-0.00205632	0.0152225	-0.00240733	0.00898832	-0.0104304	0.00485947	-0.00668348	-0.00811948	-0.0164351	0.00689755
b0279	0.00150349	0.00736341	-0.0126288	0.004134	-0.00994244	0.0024487	-0.00985601	0.0353671	-0.0224068	-0.00856683	0.00447344	0.0431825	-0.020175	-0.00404433	0.0158831	-0.00720344	0.0111077	0.00118181	-0.0212818	0.00671718	-0.0162706	0.00518443	-0.0141799	-0.00478164	-0.016551	-0.00931868	0.0048841	-0.0102293	0.00499551	-0.000409264	-0.00248597	-0.00149523	-0.00506515	0.00800277	-0.00373842	0.00575142	-0.0058207	-0.0100019	0.00565895	0.013557	0.000245761	0.00714859	0.00690519	-0.0163741	-0.00203951	0.00200222	-0.0230614	0.00281098	-0.0094779
b0280	-0.0183773	-0.0118035	-0.0148005	-0.00750967	-0.00589194	-0.00377825	-0.00486327	0.0156517	0.00529193	0.00763023	0.00107787	-0.000820979	-0.00409713	-0.00659643	-0.000817752	-0.00754841	-0.0371967	-0.00827011	-0.00453464	-0.00305709	-0.0154682	0.00854286	-0.00301883	0.00627588	0.00679129	0.0134561	-0.0151671	-0.00318599	0.00129975	-0.00420844	-0.00641476	-0.0136921	0.0110201	0.00563823	-0.0141131	0.0051746	0.00796136	0.0170149	-0.0184846	0.0200278	0.0140242	-0.0415691	-0.00749989	-0.00403938	-0.00939768	0.0109435	-0.0182675	-0.00479096	0.00109088
b0281	-0.0204568	-0.0267448	-0.00472652	0.0205803	0.00421911	-0.00277723	-0.000828908	0.0124362	0.023462	-0.00675081	-0.00242951	0.0129938	-0.0120106	-0.00173487	-0.0110407	0.000438682	-0.0257163	-0.0167469	0.00689637	-0.00513494	0.0116721	0.000798279	-0.00703351	-0.00138014	0.017801	0.00693264	0.027166	-0.00434989	-0.00263815	-0.00602199	0.0102941	-0.00589524	-0.0134268	-0.000683689	0.00150684	-0.0138943	0.00842754	0.0120631	0.00607018	0.00787058	0.00649677	-0.00381153	-0.00671038	-0.0146013	-0.00236981	0.00396566	6.34657e-05	0.00704905	-0.00438506
b0282	-0.00196362	0.0223069	0.00219185	0.0116671	0.00670158	-0.00958286	0.00908455	-0.0103226	-0.0262098	-0.00391522	0.00608777	-0.00383515	-0.0150596	0.00241518	-0.00523249	-0.00991024	0.0184972	-0.00840563	-0.00808572	-0.0078263	0.00678055	0.0252709	0.0037439	0.0193009	0.00195416	-0.0108144	-0.000247877	0.000639748	-0.00743067	0.00301911	-0.00920388	-0.0205274	0.00907915	-0.00443592	-0.0072244	-0.0110296	0.0114324	0.000561027	-0.00141883	0.00621176	0.00495178	-0.00581095	-0.00111522	0.0145429	-0.0164859	0.0229552	-0.00207817	-0.000650492	0.00514324
b0283	-0.00259424	-0.00667015	-0.00782677	-0.00835042	-0.00679072	-4.206e-05	0.014819	-0.0070676	-0.0138464	0.0033753	0.00319908	0.00878467	-0.0028178	0.0015743	-0.00206849	-0.029429	0.000764441	-0.00717759	0.0224767	-0.00521967	-0.00408906	-0.001689	0.00424613	0.00364621	0.0201824	-0.00540205	0.00352033	-0.0117488	0.00523075	-0.00370494	0.0036656	0.00104026	-0.00565367	-0.0127767	-3.48241e-05	-0.0051551	0.0133994	-0.00348496	-0.00569551	0.00811558	-0.00459151	0.0147359	-0.00432055	-0.00280438	-0.0211029	0.00498411	-0.0151972	-0.00668125	-0.00907991
b0284	0.00536723	-0.00684179	-0.00859308	0.000770875	0.00622622	-0.00299428	0.01084	0.00245604	-0.00661549	0.00467526	0.00477424	0.0145175	-0.00344282	0.00349872	0.005951	0.00896429	-0.0168941	-0.000160599	0.000255608	0.00244278	0.00164793	0.00327413	0.00168171	-0.00118276	0.0175047	-0.00504093	-0.003009	-0.00243845	0.00696809	-0.00121629	-0.00448897	-0.0105936	-0.0142074	-0.00723595	-0.00786638	-0.0129654	0.000608449	-0.0152564	-0.0210156	0.00613294	-0.00840299	-0.00737426	0.00043881	-0.00253253	0.00167122	0.008774	-0.00279491	0.00457397	-0.0146944
b0285	0.000545867	0.00226625	0.00253856	0.00968797	0.00241927	-0.00340806	0.0214493	-0.00895702	0.0066323	0.00857659	0.00278544	0.00160704	-0.0164233	0.00695259	-0.00938929	0.00766583	-0.0191221	0.00844631	-0.00744889	0.00977732	-0.00435868	0.0188159	0.0235634	-0.00391545	0.0125772	-0.010959	-0.00643408	0.00206442	0.0166976	-0.00204602	0.00881223	0.00890114	0.00337259	0.00464261	-0.00795484	-0.00941657	-0.0014775	-0.0107934	-0.0120027	-0.0236115	0.000254625	0.0112742	-0.00218739	-0.00599064	-0.0170503	0.00821813	0.0113146	-0.00268426	0.000181929
b0286	-0.0058603	0.00782299	0.00946029	-0.00416763	0.00248352	-0.00638651	0.0158211	0.0116123	-0.0132056	0.0118422	0.000625403	-0.00550367	-0.0122137	0.00197313	0.000759618	-0.00569886	0.00431567	0.00589034	-0.00898825	0.000748557	0.00349377	-0.00068185	0.00356155	0.00840648	0.00843941	-0.00157152	0.00102235	0.00196994	0.0131947	-0.00781291	-0.00211336	-0.000604438	-0.000452212	-0.00432282	-0.015084	-0.00760002	-0.00458932	-0.00573255	-0.00971934	-0.0123682	-0.00312949	0.00270641	0.00502772	0.0166153	-0.0128234	-0.00194918	0.00476498	0.0151711	0.0107182
b0287	0.00271244	-0.0277267	0.00154272	0.00282616	-0.0056787	0.000964414	0.0104964	0.0212408	0.0266437	-0.0277892	-0.0109722	-0.00553356	0.00454848	-0.0208672	-0.0238664	0.0107127	-0.00333245	-0.000858721	0.0217058	0.0240532	0.00366582	-0.0040386	-0.0100079	-0.0112758	0.00992383	0.0147385	0.0322081	0.00838484	-0.00867183	0.0132849	-0.00710788	-0.00431069	-0.000177146	-0.00867025	0.014837	-0.0111987	0.000197286	0.0110811	-0.0118218	0.0305707	-0.00592294	-0.0118877	-0.0156239	0.00747897	0.00331869	0.00677512	-0.00723044	-0.0169764	0.00431798
b0288	-0.00924147	0.00439716	0.00533815	0.0100447	-0.012665	-0.00729259	0.00154906	0.0369644	0.0223199	-0.016515	-0.0271758	0.0044323	-0.00801373	0.00244528	0.00818075	0.0354382	0.00242507	7.05066e-05	-0.00223877	0.0176596	0.0050324	0.00974125	0.000986084	0.0166836	-0.0124408	-0.0104086	-0.00411688	-0.00393864	0.00704862	-0.0224248	0.00526788	-0.0128656	0.00889803	-0.00266147	0.0136697	-0.0101162	0.00563813	-0.00955923	0.00167511	0.0181542	-0.00205944	-0.0100827	-0.00201843	-0.00470068	-0.0098716	-0.0197967	-0.00530521	0.00684973	0.0221367
b0289	-0.000960703	0.00386013	-0.00569981	-0.00964903	0.004109	0.0024312	0.00685026	-0.00525024	-0.0120223	0.0109993	-0.00375379	0.0053407	-0.00981321	-0.00582144	-0.00201681	-0.00659275	-0.00543606	0.00584953	0.000590318	-0.00762742	0.0016733	0.00550486	-0.00114491	-0.000780206	0.0201664	-0.000491968	-0.00889868	0.000744162	0.00631817	0.00774533	0.0002616	-0.0067393	0.000402328	0.0044304	0.00294241	-0.00733503	-2.35278e-05	0.00168115	0.0105402	-0.0048071	0.00497186	-0.00238985	0.00176145	0.0038404	-0.0140972	-0.00561796	0.00225181	-0.0100072	0.00662134
b0290	-0.00185353	-0.00621743	-0.00636146	-0.008663	0.00762274	-0.000631778	-0.00664369	-0.000978183	-0.0121916	-0.00375262	-0.000666553	0.00771126	-0.0073418	-0.00340846	-0.000604921	-0.00300871	-0.00890467	0.00275651	0.00485289	-0.00768426	0.00214549	-0.000645194	-0.00633208	0.00366193	0.00732603	-0.00152453	-0.0067668	-0.00342134	-0.00699774	-0.00424731	-0.00544044	-0.00153167	0.00259574	-0.00152944	0.00121391	-0.0136045	-0.000173531	-0.00630848	-0.000394528	0.00626526	0.000900106	-0.0120617	0.00330416	-0.00994038	-0.00151721	1.86154e-05	-0.00233856	0.00278836	-0.00338765
b0291	0.00548692	-0.0137324	-0.00510363	-0.0167799	0.00938231	0.000215505	0.0137321	0.00691312	-0.0107541	-0.0184567	0.00566521	-0.00319287	-0.0120817	-0.00628397	-0.00396243	0.000800019	-0.0148817	0.00453353	0.0020437	0.00421741	0.00187766	-9.41599e-05	-0.0221839	-0.00752122	0.00424391	-0.00550832	-0.00527896	-0.00329699	0.00359264	-0.00492464	0.00108278	0.00777547	0.00113105	0.00342598	-0.00371861	-0.0046287	-0.00232056	0.00648667	-0.0049945	0.00861447	-0.00288534	0.0101602	-0.00680764	0.00236376	-0.0103847	-0.00529713	0.00952735	-0.000993281	-0.0113511
b0292	0.0108196	0.00410195	0.00703868	-0.00171932	-0.0103502	-0.0008857	-0.015073	-0.00243777	-0.0112208	-0.0135515	0.00182226	-0.010254	0.0072861	0.00223803	0.0244906	-0.00820553	-0.00525084	0.0168619	-0.0100118	0.00161002	-0.0162882	-0.0182688	0.0112999	3.29165e-05	0.00152097	-0.00561755	-0.000417734	0.00200047	-0.00915239	0.0109321	-0.00820172	0.00845754	0.00194977	-0.00611132	-0.0062827	-0.00985568	0.00322582	-0.0185959	0.0174217	0.0123989	0.00941643	-0.0112537	-0.00396914	0.00837723	-0.00961197	-0.0115857	0.00431339	-0.00189362	0.0067366
b0293	0.0152577	-0.0063889	0.0074599	-0.0041799	0.0206609	0.00120766	-0.00481295	-0.031558	-0.0220062	0.00578092	0.001567	0.0126306	-0.0222616	-0.0142214	-0.00738597	-0.00725632	0.0108084	0.00231974	-0.015001	-0.0180348	-0.0100739	0.00410518	0.00645012	0.00310181	-0.0111146	-0.0271257	-0.00335043	-0.000151214	-0.0187107	-0.00454076	3.65398e-05	-0.00703549	-0.0197135	-0.00660542	-0.00534507	0.010089	0.00197772	0.0056163	-0.00273307	-0.00627134	0.000309922	0.00280759	-0.01825	0.00558401	-0.00541467	-0.00576866	-0.0029274	-0.0105355	-0.0020105
b0294	-0.00453682	-0.00943934	-0.012111	0.00044448	-0.00486238	-0.000558364	-0.0384858	0.00967976	-0.00366488	-0.0151618	0.0151657	0.00706346	0.00910709	0.00635167	0.0132185	-0.0069417	-0.0102758	-0.00191167	0.0270574	-0.0190282	-0.000760581	-0.00605092	-0.00202705	0.00180851	0.018552	0.00466569	-0.0061047	-0.0144146	-0.00792268	-0.0151954	0.0101741	-0.0126964	0.0065627	-0.00312821	0.00960748	-0.0316924	-0.00725513	-0.0122039	-0.0229723	0.0144073	-0.00982526	-0.00353112	-0.00618033	0.00609433	-0.00112359	-5.87124e-05	0.0182867	-0.00308454	0.0154102
b0295	-0.0189647	-0.0236134	-0.0322532	0.0105615	0.00303955	-0.0180801	0.0170899	-0.0192644	-0.000676148	0.00221753	-0.0113854	5.97326e-05	-0.0119709	0.00114738	-0.010408	-0.0134356	-0.00618624	0.00154897	-0.0148039	0.00257806	-0.00691472	-0.00608433	-0.00740036	-0.00448347	-0.0495274	0.000283069	-0.000724585	-0.00956418	-0.0204286	0.0140234	0.00346959	0.0117915	-0.00198424	0.00188309	-0.00561325	-0.0191955	-0.00231329	0.0173286	0.0171488	0.0120668	0.0197523	-0.00243268	0.00162625	0.0101031	0.00260469	0.00325715	-0.00132269	-0.000563946	-0.00711786
b0296	-0.0346746	0.0325733	0.00330551	0.00167662	0.00767458	0.0121005	0.00874838	0.0209044	-0.00404829	-0.00162342	0.00332697	-0.0274655	-0.00130789	-0.00806113	0.000159567	0.0184931	0.00969516	-0.000477174	-0.0078133	-0.000578034	0.00784701	-0.00930408	0.00031215	0.00202798	0.0133966	0.0129312	0.000773211	0.00179702	0.00242795	-0.0125558	-0.008553	0.00446673	0.00448434	-0.0149335	-0.00440816	-0.0609294	-0.00240869	0.00853061	-0.00425368	-0.00157222	-0.0123916	0.00572002	0.0138013	-0.0223766	0.00242528	-0.0117231	0.003888	0.00874156	-0.0174887
b0297	0.000154705	0.0084269	-0.0180341	0.0107015	0.00912875	-0.00749802	-0.0286845	-0.00812235	-0.019767	-0.020747	0.00947118	-0.0107094	0.0200465	-0.00828137	0.00534211	-0.0162624	0.0159738	-0.00346279	0.0116979	0.0015035	-0.0107347	0.00935541	0.00629681	-0.00453687	0.0234463	0.0097825	0.00106553	0.0021404	-0.00138815	0.00314916	-0.0113184	0.00752434	0.0144696	0.0053557	0.00719375	0.0038588	-0.00826637	0.000481288	-0.00793925	-0.00379948	-0.00332635	0.0180412	-0.0187325	0.01462	-0.00148549	0.0015344	0.00292148	0.0191218	-0.00543081
b0300	-0.00855887	0.00309784	-0.0150332	0.00575818	0.00170584	0.00137518	0.010465	-0.0103293	0.0104746	0.00999771	-0.00198134	0.0380428	-0.00526777	0.015184	-0.00946907	0.0192362	0.00998238	-0.0137915	0.0231911	-0.0219252	-0.0236536	-0.0104367	-0.00358126	-0.0105379	-0.00145816	0.0111865	-0.0111235	-0.00514616	-0.00944485	0.00676088	-0.0110783	-0.0124574	0.0225888	-0.0139663	-0.00448446	0.00737925	0.0124748	0.0273168	-0.00634744	-0.00551222	0.000849839	-8.86865e-05	-0.00590745	-0.000920933	0.0273322	0.00392363	0.00855893	0.000188193	-0.0242386
b0301	-0.00467207	-0.00412573	-0.0154976	0.00570459	0.0107738	0.00939955	-0.00948037	-0.00835699	-0.0331448	-0.0132783	0.0347484	0.0397127	-0.0188059	0.00225479	-0.0089038	-0.00329419	-0.0048552	0.00685382	0.0208285	-0.000826662	-0.008778	0.00228759	-0.00909704	0.00720981	0.00486442	0.000627249	-0.00366535	0.00698381	0.00418134	-0.0170848	-0.00517074	0.00165926	0.0265886	0.00167595	0.013259	0.0115326	-0.0132442	-0.00285598	0.034692	-0.0286919	0.00744905	0.00427975	0.000654502	0.00761919	0.00556849	-0.0178924	-0.023597	0.00966638	-0.0121746
b0303	0.00877765	-0.00033995	0.00500971	-0.00819719	-0.00531842	0.0013788	0.0102038	0.0072869	0.0081654	-0.0221275	0.011988	0.00585936	0.00404052	0.00314366	-0.0154434	-0.00632769	-0.0224454	0.00103601	-0.0179033	0.01996	-0.0131948	0.026001	-0.00872647	0.00388955	0.00150501	-0.0105651	0.000752744	0.0316504	-0.00571803	0.00428917	0.00679165	0.0171352	0.0260059	-0.0119873	-0.00267365	-0.0266595	-0.00368327	-0.0159689	0.00160701	-0.0211997	0.0139837	-0.00516771	-0.00550062	-0.0563352	0.00229675	0.0225227	-0.00465822	-0.00406275	0.0128608
b0304	-0.00589406	-0.00705568	-0.00582799	0.00379968	0.000746797	-0.00166197	-0.00743426	0.00334847	-0.0432	0.0164239	0.00503902	0.00690011	0.00762078	-0.00511595	-0.00155053	0.00780201	-0.00141979	-0.00960402	0.00621995	-0.00356971	-0.00389339	-0.00679951	-0.0180521	0.00463406	-0.00438955	0.0122295	0.00246547	-0.0148556	-0.000415778	-0.00859883	0.00329837	-0.00939182	0.0167739	0.00319363	-0.00907007	0.00643579	-0.00166987	-0.01553	0.00629946	0.0133166	0.00266998	-0.00763634	0.0149312	0.00634347	-0.00515747	0.00273885	-0.00108651	0.0064996	-0.000373112
b0305	0.00726998	-0.00100774	-0.000518317	0.0117262	0.0120942	0.00289238	-0.0107905	0.00920196	-0.0192461	-0.004537	0.00297613	-0.00201246	0.00953296	-0.00385028	0.0116022	0.0176599	0.0399732	0.00648655	0.017569	-0.00718094	0.0130842	-0.000938838	0.00158941	0.00805755	0.00670105	0.0091382	0.00370204	-0.00256897	-0.0215395	-0.00885041	-0.00693972	0.0263227	-0.00392607	0.00423135	0.000452159	-0.00761704	-0.00254645	0.0202415	-0.00510864	0.0141414	0.00138003	-0.00399573	-0.0108641	0.0236674	0.00121058	0.0069577	-0.00099873	0.00322931	-0.00370892
b0306	0.00926953	-0.0087291	-0.0100352	0.00764708	-0.0066396	-0.0175632	-0.00804758	0.0401512	-0.0207873	0.0485487	0.0170094	-0.017457	-0.0180533	0.000558245	0.0358341	-0.00430799	-0.00387597	-0.00170653	-0.0121342	-0.0172993	0.0198423	0.013638	0.00264239	-0.00946547	-0.00642848	-0.0106449	-0.00155762	0.0106301	-0.00541087	0.00541468	-0.00440602	0.0197825	-0.00162495	0.0131556	0.012066	-0.0245154	-0.00413334	-0.038265	-0.00118689	0.00161525	-3.72219e-05	0.0141417	-0.00525975	0.00869828	-0.00229518	-0.00155707	-0.0134152	-4.37509e-05	0.00294649
b0307	0.00267087	0.0115415	-0.00795493	-0.00233771	-0.00042526	0.00209623	-0.0133926	0.0181232	0.000454684	0.0187333	0.0126434	-0.0063976	0.00829605	-0.0127103	0.00142352	0.0066348	-0.000304293	-0.00779503	-0.000954854	0.00467939	0.00324374	0.0217212	-0.0114045	0.00301454	-0.00165902	-0.00127947	-0.00468928	-0.0043793	-0.011687	0.0116744	0.00508572	0.00935515	0.00844468	0.00328789	0.0148587	-0.0174077	-0.0201887	-0.0401633	-0.0127545	-0.00340693	-0.00222845	0.00235003	-0.0169622	-0.0170438	0.00350834	-0.00649857	-0.00259838	-0.00642872	-0.00240223
b0308	-0.00378776	0.0037944	-0.0147083	0.00392868	0.00279028	0.00157602	-0.00467182	0.00159368	-0.00873172	0.0148615	0.0127216	-0.0065599	0.00373864	-0.0180024	-0.00418486	-0.00338798	0.0153285	-0.0101785	0.00281604	-0.0203952	0.00810736	0.0146224	0.0114823	0.00556254	-0.00495584	-0.0110018	-0.00577152	-0.0287704	0.0054263	0.0178218	0.00157373	-0.000449796	-0.00409086	0.0102113	0.00553847	-0.00867446	-0.0157278	-0.00962168	0.00255206	-0.017119	0.00318438	-0.0128701	-0.0158438	0.00264484	0.0171765	0.00202588	0.00559719	-2.53611e-05	-0.0164074
b0310	0.00781275	0.0114984	0.00014177	-0.00420103	0.00448681	-0.00417076	-0.0157691	-0.000325764	-0.000322133	0.00414914	0.00207597	0.0158804	0.0039761	0.00879741	0.0125132	-0.000967612	0.0184196	0.00235443	-0.000942418	0.00930204	-0.0154413	0.0344184	0.0200101	-0.00829952	0.00229323	-0.00473242	-0.00558253	-0.000644454	-0.00417213	-0.00971258	-0.0152106	-0.0200022	-0.00298909	-0.00648978	-0.0253791	0.00520846	-0.0129589	0.00682113	0.0146437	-0.00276895	0.0112975	-0.00250458	0.00443447	-0.00934122	0.00522617	-0.00179916	0.00905579	-0.00538297	0.0102857
b0311	-0.00511877	0.00444111	-0.0116943	-0.0181353	-0.00974041	-0.00333014	-0.00466727	0.00781855	0.0168762	0.00110823	-0.00442887	0.00402804	-0.01724	-0.00637046	-0.000771901	0.00419193	0.00905648	-0.000619576	-0.00209103	-0.00463805	0.00854459	-0.00671437	0.00823186	0.00590602	0.0136529	-0.00150091	0.00637183	-0.00995466	0.000918012	-0.00280821	-0.00924865	-0.0247139	0.0165447	-0.00864326	0.0210317	0.0185548	0.00830515	0.00742121	-0.0274402	-0.00560804	-0.00204474	0.0190913	-0.019039	0.00572496	0.0124782	-0.00538029	0.00504557	0.00775495	0.0178808
b0312	0.0100161	0.00791703	-0.00352871	-0.00469121	-0.00363499	-0.00255145	-0.00355775	0.0112413	0.0115641	-0.0136035	-0.00254908	0.00887781	-0.0147971	-0.00142952	-0.00614344	0.00618645	-0.00345586	0.00364773	0.0041559	0.000368493	0.000715665	-0.0229872	0.0113113	0.0132443	0.024588	-0.000299355	0.00603614	-0.00511474	0.0139911	0.00821407	-0.00889568	-0.00534748	0.0141531	-0.0131113	0.0397526	0.00879904	0.026868	0.00229658	-0.0151045	-0.00163548	0.00703685	-0.00342438	-0.0168093	0.00177633	0.00802451	0.0030134	-0.00266408	0.00481499	0.00995617
b0313	0.0128244	0.0247782	-0.00874678	-0.000233054	0.00651508	-0.000895979	-0.0104533	0.0280291	0.0203565	-0.014225	-0.00975084	-0.00850934	-0.00557122	-0.00635552	-0.0173888	0.00734919	0.0104225	0.010276	-0.00570444	0.00435459	0.00300392	-0.01074	0.0138875	0.0119977	0.0258522	-0.00224887	0.00668644	-0.00455979	0.00315411	0.00248186	-0.0090927	-0.0339961	0.00093511	-0.00782437	0.0753441	0.0281152	0.00250512	-0.00234664	0.00973982	0.0063247	5.74255e-05	0.0101433	-0.0290841	-0.00683308	-0.00428521	0.00614256	-0.0117755	0.00349848	-0.0129007
b0314	-0.00158307	0.00519219	-0.00793636	-0.00740946	-0.00682501	-0.0123724	-0.011318	0.0222419	0.00688419	-0.003153	-0.0118222	-0.0117255	-0.00938809	0.0141455	-0.00423897	0.00523927	-0.00155046	-0.00151726	-0.00832929	0.000453191	-0.00418237	-0.0135856	-0.00274763	-0.00174524	0.0129614	-0.00307531	0.00160507	0.000182956	0.00514292	0.00393987	-0.00316738	-0.0125681	-0.0124376	0.0017759	0.0346709	0.0144301	-0.0131186	-0.00316964	-0.0088531	-0.0148216	0.00107917	0.0163293	-0.00972116	-0.00949157	0.00121002	0.0121452	-0.0115833	-0.00286575	-0.00833076
b0315	-0.0237575	-0.000911264	-0.0157246	0.0195253	0.00441884	0.0145101	0.00833165	0.00101903	-0.00736049	-0.0248529	0.0054301	0.00728185	-0.00248728	0.0110455	0.0810036	0.00956175	-0.0218032	-0.010265	0.0131751	0.0163339	0.02628	-0.0221883	0.00592476	-0.00115799	0.0247447	-0.00796298	-0.00751155	0.00112775	0.0409178	-0.00058043	-0.0130702	-0.0190563	0.0046919	-0.0236321	-0.0170777	0.0159396	-0.000355294	0.0451178	0.00496199	-0.014672	-0.00135218	-0.0324326	-0.0309167	0.0250085	0.00927433	-0.0221668	0.0122835	0.0272863	0.0136112
b0316	0.0103165	0.00231204	-0.0120694	-0.00663372	-0.00361119	0.000707688	-0.014766	-0.00961314	-0.00636386	0.0133307	-0.00745522	-0.00578761	0.00323139	-0.0111597	0.000602232	0.010829	-0.0124203	0.000928806	-0.00552839	-0.0127497	-0.00237577	0.017439	0.00348426	0.00515702	0.00166279	0.00859993	0.00654911	-0.00299205	-0.00413867	-0.00407581	0.00207579	0.022132	-0.0125293	0.00380253	0.00832779	0.00436794	-0.00580531	-0.00578536	-0.00557198	-0.0217431	0.0110239	-0.0147997	-0.0189584	0.000340973	0.000678801	-0.00941665	-0.000856599	0.0113563	0.00314933
b0317	-0.0144537	-0.00171595	-0.00658334	-0.00922498	0.00420587	-0.00381982	0.0224419	-0.00294243	0.00207715	-0.00825663	-0.00341262	-0.0155651	0.0373097	0.00142016	-0.0279626	-0.0194399	0.0170573	-0.0104864	-0.0204522	0.0144832	-0.00848739	-0.00759304	0.0103241	0.00204671	-0.0238039	0.0151127	-0.00453828	-0.0276509	0.000396077	-0.00649014	0.00196225	0.0203362	-0.0206972	0.0015659	-0.00312429	0.0123828	-0.0090894	-0.0152273	0.0155688	-0.00424899	-0.00189233	-0.0476928	0.0111696	0.00415256	0.00601798	0.00569095	0.0142347	0.00757956	0.00454784
b0318	0.00266575	0.00413188	-0.0104266	0.00184539	-0.0108174	0.00119937	0.00101886	-0.0174171	0.00738444	0.034213	-0.00339919	-0.00693738	-0.0159622	0.0151711	-0.0120702	0.0185816	-0.00608701	-0.00574108	-0.00600734	-0.0102777	-0.00111539	0.00271605	-0.0197106	0.00307959	0.00114481	0.0110941	0.00325998	-0.0150706	0.01032	-0.0500736	-0.00294202	0.00510916	0.000295847	0.00428167	-0.0132819	0.0108407	0.0149644	0.00563797	0.0106199	7.45544e-05	0.00153904	-0.00800499	0.0145005	-0.0107552	0.00738712	0.0377656	-0.0160112	0.00967154	-0.0161657
b0319	-0.00114875	0.00772208	-0.0149165	0.00921595	0.00545791	0.00191907	0.020547	0.0156999	-0.0226431	0.01737	0.00391209	-0.00504645	-0.0167754	-0.00836502	0.00127857	-0.00330077	0.00342925	-0.0123937	0.00376817	0.0285813	0.0131247	0.00750592	-0.0247921	-0.022838	0.00328394	0.00258075	0.00221854	-0.00783605	0.00198301	0.002428	-0.00256637	0.00594249	-0.013542	-0.00870788	0.0168763	0.00759542	0.0038362	0.0034207	-0.0139648	-0.00552093	-0.00314943	0.0188389	-0.0123631	0.0268871	-0.00498191	0.0251118	0.00692977	0.00500611	-0.00062412
b0320	0.014585	0.000322194	-0.00232505	-0.00153255	0.00527089	0.00308066	0.00713351	0.00981077	-0.00907234	-0.00727521	-0.00838342	-0.0127063	-0.011025	-0.000370454	-0.00188127	0.00937914	0.00993364	0.00396836	-0.014895	0.00349192	-0.0228538	0.0117387	0.00357792	-0.00780387	0.00117771	-0.00185108	0.0117003	-0.00582103	-0.00615376	-0.00455502	-0.00364052	0.0134303	0.0116462	0.0112187	-0.00856514	0.00211718	0.000373099	-0.00120715	-0.00302225	-0.00735561	-0.0125374	-0.00212735	-0.00410105	0.00816016	-0.00784207	0.000811479	-0.00970615	-0.00649095	-0.000661316
b0321	-0.0004836	0.0127346	-0.0100284	-0.0115168	-0.0086589	-0.00887506	0.0172642	0.0148387	-0.0232744	-0.00767924	-0.00562162	-0.0033738	-0.00499935	0.000738483	-0.0108679	-0.0311136	-0.00410986	-0.00128815	0.00130214	0.00913728	9.22965e-05	0.0107938	-0.00792464	-0.00589995	0.00349921	-0.00766153	0.00943395	-0.000543534	-0.0223805	0.0157353	-0.0116473	0.0139893	0.0176693	-0.000277668	0.00417351	0.000376285	0.0093553	-0.0101117	-0.0206747	0.0042727	-0.00776196	-0.0152536	-0.0125011	-0.00247421	-0.0149573	-0.000108605	0.0265791	-0.00971321	-0.0110364
b0323	-0.000650654	0.0119357	-0.012846	-0.00409797	0.0122925	-0.00643911	0.00557113	0.0125954	0.00779635	0.0082287	0.000269891	-0.0069977	0.0132442	0.000890505	-0.00992338	0.0187334	0.00561323	-0.000402804	0.0317242	-0.00138304	-0.00395764	-0.00454529	-0.0187216	-0.00030945	0.00234939	0.00142485	0.00137885	0.00284539	-0.0145831	-0.00643142	-0.000775442	0.00218207	-0.00469675	-0.0096357	-0.000602276	-0.0148957	-0.00958812	0.00129563	0.00183526	0.00316452	-0.00652018	-0.00715672	-0.0122834	0.0026162	0.00257586	0.0012515	-0.0209876	0.0146751	-0.00500507
b0324	-0.0015877	-0.00854849	0.000820549	-0.00235012	-0.00683944	-0.00798387	-0.00138903	0.0147433	0.00255526	0.00164808	-0.00538439	-0.00662684	-0.0012534	-0.00246453	-0.00492637	0.00876462	0.000526889	-0.00161759	-0.000358573	-0.000730436	0.00593026	0.011079	-0.00476376	0.001975	-0.00696134	-0.00151939	0.000114039	0.00750306	0.0131529	-0.008774	-0.00795652	0.00122641	0.000728757	0.00102829	0.00258318	-0.00858967	-0.00630427	0.00829837	-0.00666623	-0.00291744	0.000390839	-0.00209571	0.00301078	-0.00225136	-0.0145986	-0.000779188	0.00475717	0.00475715	0.00240369
b0325	-0.00883954	-0.000509585	0.00803123	0.00269342	0.00428137	-0.00371354	0.00491818	-0.00220112	-0.015564	-0.00568495	0.000874744	0.00447542	0.00841118	-0.0198758	-0.00265194	0.00170256	0.00855127	0.00806953	0.00705254	-0.00608225	0.00251672	0.0137644	-0.00354475	0.0101899	-0.00421479	0.0141554	-0.00796819	0.000295024	0.0181914	-0.00470363	-0.00142054	0.000607396	0.00481662	0.00357242	0.0040653	-0.0120682	0.00357227	-0.0113095	-0.00811649	-0.00447207	-0.00250981	-0.0279331	0.0115009	-0.00149617	-0.00999719	0.00338606	0.00633228	0.00234541	0.00230603
b0326	-0.01201	0.00475745	-0.00976899	0.00867286	-0.000473207	0.0112921	0.00685027	-0.0033285	-0.0239264	0.0106985	0.0154716	-0.00404163	-0.000140057	-0.00503492	0.00322854	0.00529277	-0.0135199	-0.00764022	-0.00367125	0.011721	0.00796151	0.00771702	0.00858656	-0.0176014	0.00875003	-0.00912839	-0.00843765	-0.00926581	0.0250583	-0.0117412	0.00138202	-0.0187952	0.0113148	-0.00769453	0.0112965	-0.00160773	0.00164942	0.0040503	0.0074789	0.00167971	-0.00934288	-0.0169332	-0.00472126	-0.00604817	-0.0289975	-0.00112171	-0.0300687	-0.00788314	-0.0162946
b0327	-0.00478355	0.0101732	0.00133642	-0.0304528	0.00888838	-0.0129173	0.0221526	-0.00776736	-0.0140762	-0.00304338	0.00373892	0.00553991	0.0104147	0.00971382	-0.0273444	-0.0152923	-0.0013942	0.00667415	0.00188678	0.000888027	0.000173612	0.00865551	0.0350483	0.002677	0.00312743	0.0016389	-0.00724044	-0.00543589	-0.00206523	-0.0211886	-0.0127997	-0.0204655	0.00890541	0.0134781	-0.00656071	0.0200947	0.00574811	-0.00388665	-0.013068	0.0322501	-0.000359603	0.00441564	-0.0191472	-0.0128234	-0.00203947	-0.0326126	-0.0390362	0.00319069	0.0071779
b0328	0.0100433	-0.00835682	-0.00541474	0.00875872	-0.00472258	-0.00178267	0.00998515	-0.000384943	-0.011994	0.00711751	-0.00100707	-0.0119579	-0.00262885	0.0503179	-0.00421721	-0.0146064	0.0169904	0.0129734	0.00378026	-0.00449449	0.00640584	-0.0269043	-0.00810398	-0.0143006	-0.00663802	0.0192319	0.00626478	-0.00434863	-0.00641704	0.00327085	0.00203799	0.00944651	0.00522259	-0.000146224	-0.0100591	-0.0106514	-0.00291371	-0.0100109	-0.000333441	-0.00347142	0.000344752	-0.00496751	-0.00302163	-0.00400314	-0.0072095	0.00325533	0.00329946	-0.00181322	0.0232413
b0330	-0.00108029	0.00133938	-0.0134184	0.0106209	-0.00862478	-0.00423967	-0.00425771	-0.0173131	-0.0309937	-0.00457796	0.0119179	0.00222352	-0.00277984	6.25294e-05	0.0185131	-0.000424005	-0.013865	-0.00301231	0.0263307	0.010921	-0.00153975	-0.000452812	0.000254617	-0.00168856	-0.020018	-0.0153161	0.00448687	-0.0103283	0.00408868	-0.0239113	0.00530331	-0.00214391	0.00655785	0.0033841	0.0171578	0.0182042	-0.00234233	0.0102891	-0.012513	0.00858682	0.000402904	0.0138835	-0.00021088	-0.012232	-0.00724012	-0.00416744	-0.0210071	0.00999641	-0.025945
b0331	0.00476499	0.0060701	-0.0107284	0.00974562	0.0117037	0.00402055	-0.000901965	0.00175016	-0.00109786	0.00492032	0.00499039	0.004213	-0.00893942	0.00413869	-0.039066	-0.000810905	-0.00294464	-0.00723548	-0.00335449	-0.0100166	0.0087105	0.0170828	0.00516642	-0.00441182	-0.00849735	0.00374421	0.00348302	0.0098563	0.00202577	0.00731319	-0.00553524	-8.42013e-05	0.000867777	0.028949	-0.017927	0.000120756	-0.00151382	0.0101756	0.0207427	-0.032933	-0.000780851	0.00394541	0.0245075	0.0117734	-0.0189062	0.00195054	0.0100569	0.00719987	-0.0177957
b0333	-0.000642726	0.00203225	-0.0209661	-0.0254818	0.00708805	-0.00798607	-0.00708196	-0.00252418	0.00466733	-0.00238094	0.0044431	-0.00316534	-0.00291533	0.00368114	-0.00566258	-0.0168964	-0.00118577	-0.00105048	0.00245118	0.00150549	-0.0204748	0.0145335	0.00988316	0.00153802	-0.015522	0.00304515	0.00049328	0.00510672	0.00625639	-0.0188301	-0.00329238	-0.00132117	0.00556061	0.0148885	0.00979717	-0.0135222	0.0114449	0.0255808	0.00624473	2.16946e-05	-0.000596475	0.0068677	0.00148068	-0.0103028	-0.00212903	-0.00538735	-0.00916888	0.0136173	0.010742
b0334	0.0120598	-0.00452573	-0.00801737	-0.00334025	0.0165064	-0.0105528	0.00509676	0.00682422	0.00529161	-0.00777686	0.012976	0.000577721	0.00384115	-0.0124638	0.00567619	0.00456016	0.00963916	0.00519382	0.0140335	0.00589173	0.00400452	-0.0293705	0.0107957	0.00842522	0.00609816	0.0116106	0.00134244	-0.0206922	0.0202079	-0.00270273	-0.000619869	0.00916169	-0.00851489	-0.0031769	0.0088203	0.00108773	-0.00560498	0.0153647	-0.0053379	0.000563741	0.000984462	-0.00815408	0.00580429	0.0091278	0.00941242	-0.00566761	0.0116749	0.00478403	0.00867667
b0335	0.00229157	0.000410644	-0.0126568	-0.0159685	-0.00182114	-0.00489564	0.00441096	-3.83476e-05	-0.00328782	-0.00318255	0.00892565	-0.00304514	0.000457772	-0.00184001	-0.0116693	0.0116196	0.00330304	0.00554436	0.0105208	0.000761171	0.0137054	-0.0207452	-0.000352621	-0.00377026	-0.0104873	0.00175646	-0.00483749	0.00412746	0.00535497	-0.0132237	-0.000298724	-0.00370763	0.00274113	-0.00200685	0.0117917	-0.00380224	-0.00292302	0.00806087	-0.0100836	-0.00980466	-0.00910926	-0.00147311	0.0119893	-0.0133605	-6.01861e-05	0.00267791	0.0169623	0.00551135	-0.00410999
b0336	-0.00219833	0.0134116	-0.00200004	0.0910808	-0.00754197	0.00555834	0.0183231	0.0134272	-0.0218463	0.0124725	-0.0013424	0.0200241	-0.0244659	-0.004567	-0.0034894	-0.00672375	0.0187826	0.00418756	0.0021317	-0.0151579	0.0166215	-0.00304238	-0.0132743	0.000368697	-0.00215406	0.00165723	-0.00749553	-0.00389888	0.0112846	0.0130051	0.00043894	-0.0234852	-0.0125561	-0.00113856	0.00547891	-0.00108164	0.0134981	-1.75098e-05	-0.00562606	-0.00190424	-0.0147495	-0.0233057	0.0250454	0.00584163	-0.00132348	-0.0248677	-0.00937959	0.00180778	-0.00291997
b0337	-0.00470914	0.00749918	0.00610949	0.0737016	-0.00318624	0.00551702	-0.00489429	0.0179626	-0.0209069	0.00514187	-0.00517248	-0.00150643	-0.0099095	-0.00870664	-0.0063045	0.0191207	0.00120756	-0.00133582	-0.0149946	-0.00351018	0.00163204	-0.00822561	0.00472123	0.00480865	-0.00076654	0.009844	-0.00290665	-0.00275254	0.00950991	0.00601393	0.0143772	-0.0244379	-0.00349917	0.00587716	-0.00918575	-0.000599194	-0.00290349	0.0209718	-0.00176394	-0.0122724	-0.0189133	0.00512651	0.0108729	0.00913463	-0.00164109	-0.00836743	0.0121794	0.00412552	0.00522085
b0338	-0.00287049	-0.0104112	-0.00933415	-0.00337111	-0.0101988	-0.0017277	-0.0106855	0.00439433	0.00447026	0.00243598	-0.00407527	0.00823762	-0.00765413	-0.00590844	-0.0131454	0.00172854	0.00929878	-0.00535443	-0.00334793	-0.0126945	-0.000352836	-0.00800184	0.017201	-0.00365054	-0.000292989	-0.00444032	0.00615247	0.000471913	-0.00514684	0.000783673	-0.00091775	0.00744313	0.0175657	-0.00898062	0.0119061	-0.0111981	-0.00312162	0.00938184	-0.00644486	-0.000515459	0.00133924	-0.0138027	-0.00697254	-0.00883947	0.00761252	-0.00428204	0.0116994	0.00659401	-0.0160924
b0339	0.0187955	0.0102763	-0.00135474	0.00500579	-0.0054017	-0.012513	-0.00299866	0.00739447	-0.00675664	-0.0015317	2.70417e-05	-0.0111479	-0.0135412	-0.00339883	0.0119839	0.0271978	0.0181123	-0.0050366	-0.0116823	0.00553855	0.0104441	0.0298726	-0.0167634	-0.0137227	-0.0340155	0.023138	0.0180666	0.00342267	0.0138328	-0.000487824	-0.00163641	-0.00786673	0.0040579	0.00230189	-0.00691181	0.000985051	-0.011055	0.0252567	0.0277542	0.0211188	-0.0131867	0.0120368	0.0115602	0.00735057	-0.00845172	0.0044131	0.0295575	0.011491	-0.00547361
b0340	-0.0119369	-0.00111735	-0.0028322	0.00501135	0.0136086	-0.0011025	-0.00425746	0.0137357	0.00543161	0.0028055	-0.00765555	0.0126368	-0.0155656	0.0157014	-0.0121526	0.0280808	0.0131515	-0.00888613	-0.00465313	0.0125251	0.00211362	0.00333441	0.0108687	0.00490888	0.0159914	0.00423346	0.0129727	0.0126501	-0.0146444	-0.0157545	-0.00562937	-0.0131167	0.0252995	-0.000105477	-0.0127245	-0.0137392	0.0182018	-0.000149643	0.00227997	-0.011481	-0.00711439	0.00511507	0.00237218	-0.00679509	0.00558792	0.0129775	-0.00454794	0.00575988	0.00805103
b0341	-0.00372864	0.00175943	-0.00590226	0.00751152	0.00988614	-0.0012034	-0.0121741	-0.00260228	-0.0107246	-0.0036878	-0.0184965	0.0139117	-0.000635829	-0.00811766	-0.00378816	0.0117991	0.00358509	-0.00176336	0.00624596	0.0122965	-0.00166586	0.00217134	0.00964698	0.0023801	-0.0186855	0.00201324	0.000286413	0.00722405	0.00734949	0.0192017	-0.00107181	-0.00777591	0.042163	-0.00596491	-0.0103778	-0.0038062	-0.00207482	-0.00530204	-0.0138442	0.00534897	0.00286919	0.00725694	-0.00569335	-0.00546548	0.00168897	0.0119801	-0.0209017	-0.0252132	0.00128328
b0346	-0.00965636	0.00509256	-0.0134686	0.0104717	0.0168174	-0.00802196	-0.00713647	0.0014434	0.0169534	-0.0089746	-0.000253354	-0.00234956	0.0128877	0.0205703	0.0039185	-0.00283418	0.00578488	0.00173832	0.00235746	0.00898117	-0.0197142	-0.00726876	-0.00561226	0.000737353	-0.00424929	0.0124435	0.00743091	0.00799873	0.0103398	-0.0114303	-0.00733649	0.0106726	0.0323339	0.00146813	0.0603654	-0.00527834	-0.00838796	-0.00304223	-0.00385464	0.00909464	-0.000886842	0.000358793	-0.00324964	-0.00506734	0.00542305	-0.00592589	-0.0229253	-0.00230589	-0.020414
b0347	0.00370481	0.00589872	-0.00907742	-0.0118925	-0.0072472	-0.0168577	-0.00459167	-0.00484221	-0.00200013	0.0117061	-0.00368552	-0.0129329	-0.0271767	0.00295217	-0.00505719	-0.0254503	-0.000488898	-0.00848419	-0.0029515	0.00571869	-0.00546745	-0.009729	-0.0050197	-0.00590808	0.00252778	0.0210033	-0.00240539	0.0084594	-0.00690586	0.0138879	-0.000570668	-0.00667981	-0.00420346	-0.00183875	0.00386314	0.00168427	-0.00684994	0.007149	0.00324878	0.00114261	0.00419987	0.0176018	0.00360562	-0.00162259	0.00494867	-0.00314517	-0.00745739	-0.00711615	-0.00259783
b0348	0.00488184	0.00275125	-0.0107632	-0.000225346	0.0260829	-0.00306641	0.00983516	0.0117906	-0.0140125	0.00699918	-0.00729954	-0.0127349	0.00315297	-0.00278255	-0.00946974	-0.0150007	0.0145434	-0.00499891	0.00280611	0.0197428	0.00114168	0.00219987	0.00249521	-0.000271767	-0.00390005	-0.00398829	-0.010432	-0.000281346	-0.0211345	-0.00297566	-0.00473883	-0.0124691	0.00959709	-0.00701795	0.00789848	0.00280911	-0.0114795	-0.00465951	0.0188704	-0.00915816	-0.008263	-0.00340173	0.00238751	-0.00550322	0.00174358	-0.0133075	0.0197088	-0.0142191	0.00393785
b0349	0.0232658	0.0236062	-0.0160865	0.00374673	0.0141122	-0.00103609	-0.0187666	-0.013193	-0.00568349	0.00590505	0.00551052	-0.0032478	-0.000134672	-0.00171293	-0.00515664	0.00326972	-0.000674699	0.00891872	-0.00993905	-0.00678313	0.0123561	-0.00580115	0.0100884	-0.00763539	-0.0108943	-0.0182133	0.00648451	0.00443138	-0.0103954	-0.00154028	-0.00230659	0.00244962	0.00795872	-0.0108175	0.00904012	-0.0108623	0.00236088	-0.00190583	-0.0158806	-0.00557137	0.00427628	-0.02196	0.00814578	-0.000955369	0.00844302	0.00796685	-0.00288244	-0.00223265	0.0101399
b0350	-0.00810527	-0.00383571	-0.013468	0.000682055	-0.00603558	-0.00543176	-0.0189416	-0.00140796	0.0020695	-0.00306425	0.000659219	-0.0144941	0.0159235	-0.00180173	0.0157151	-0.0157739	0.0123082	0.0039241	-0.00480442	0.0130963	0.0117298	0.001747	0.000893875	0.0171313	-0.00817408	0.0198459	0.00285425	-0.00553411	-0.00428231	0.00334241	0.00605006	0.00866762	-0.00747206	-0.00432405	-0.0152867	0.00758548	-0.00377257	0.0236243	0.00222538	-0.0168541	0.0026091	0.00959073	-0.00771846	0.0107279	-0.00668198	-0.00843875	0.0111265	0.000613278	0.00109436
b0351	-0.000411437	-0.0122439	0.012266	-0.0040802	-0.0127086	0.00137347	0.0210949	-0.00236415	-0.00676096	0.00275438	0.00188274	-0.021625	-0.00721253	-0.00810679	-0.0110017	0.000920121	-0.00367861	0.00570021	0.00878871	0.0138816	-0.00280468	-0.00239502	0.00625346	0.00116477	-0.00633855	0.0054665	-0.00455798	-0.00942027	0.0039723	-0.0036705	0.00556414	0.0069918	-0.00403965	0.0136395	-0.0073434	0.0072937	-0.007728	0.00649735	0.0100369	0.00787991	0.00691338	0.00256056	-0.0104048	-0.0318802	-0.00133628	-0.00170704	-0.0124533	0.0139664	-0.00064234
b0352	-0.0122111	-0.014169	-0.00493902	-0.0037353	0.00580455	-0.00384262	0.00972538	0.0100577	0.0100257	0.00496788	-0.000521766	-0.0319895	0.0151961	-0.000891924	0.00348746	0.0115161	-0.014789	0.00444633	0.00480681	0.0121301	-0.00454031	0.00180874	0.000400114	-0.00342117	-0.00892724	0.00787097	0.00297189	-0.00268884	0.00749692	-0.0107654	0.00100839	0.00193323	-0.013241	0.00665062	0.0012344	-0.011068	0.00725616	3.1058e-05	-0.00752888	0.0113307	0.0166414	-0.00629044	0.00066531	-0.00322085	-0.000483414	0.0112598	0.0139601	0.00847239	-0.00823919
b0353	-0.00382034	-0.0208372	0.00545411	-0.00762103	-0.00240108	-0.00785325	0.00246537	0.00306006	-0.017246	-0.00130854	0.00123423	-0.00839381	-0.000855212	-0.0074725	-0.0114351	-0.0152648	0.00759	-0.00662113	0.00841275	0.0170222	-0.00778268	-0.00623199	-0.0155655	0.00462736	-0.0113914	-0.00431265	0.00383064	-0.0140804	0.00214117	0.00258296	0.00196593	-0.0161327	-0.0252226	-0.0116945	0.0062635	0.0046328	-0.0121151	-0.0109846	0.000238841	0.016676	0.00234671	-0.00334468	0.000893357	0.000288172	-0.00375217	-0.0129692	-0.0263522	-0.0037222	-0.0106063
b0354	-0.00728278	0.00425672	0.00466371	-0.00649994	0.00759156	-0.00403355	0.00818515	0.00259955	-0.02108	0.00738188	-0.00719399	0.00606011	-0.00168537	-0.013375	-0.00980032	-0.000954689	0.0147535	-0.00537031	0.0025545	-0.00378469	0.000595869	0.0102984	-0.000770809	0.00909846	-0.00269869	0.00684815	0.00876153	-0.0117271	0.00137203	0.00109997	0.000552324	0.00602369	-0.00684496	-0.00474934	0.00124493	-0.00107364	0.00173721	-0.0045144	-0.00599591	0.010692	0.00221939	-0.0236042	-0.0101163	-0.0124941	0.00772572	-0.0086999	0.00301428	0.000830766	-0.000511602
b0355	-0.00172429	0.0140863	-0.0973609	-0.00391445	-0.00790207	-0.00899476	-0.0156531	-0.0117245	0.00733015	0.00976123	-0.00526895	-0.000236547	0.019509	-0.00564317	0.0107236	0.0103131	-0.00218485	-0.00656577	0.000773692	-0.0132184	-0.00298883	-0.00153552	-0.0108228	-0.00464438	-0.0105752	0.0073778	-0.0155568	0.00422578	-0.0118077	-0.0197791	-0.012565	-0.0082168	0.00134664	-0.0114041	-0.0123281	-0.0120854	0.00822504	-0.013009	-0.0037572	-0.0203472	0.00798635	0.00946625	-0.00520255	-0.00155902	-0.0012064	0.00559015	-0.00511354	0.000188776	-0.00718318
b0356	0.00146992	0.0136191	-0.0859934	0.00599412	0.00185868	-0.010983	-0.0199917	-0.00412562	0.0177135	0.00589757	-0.0157045	-0.0216484	0.0084071	-0.0095302	0.00443016	0.004365	0.00273331	-0.00316048	0.00757401	-0.000130079	-0.0174884	0.00333603	-0.000805206	0.000642078	-0.00782043	0.0096939	-0.00782341	-0.00234645	-0.00389732	-0.0144073	-0.00332425	-0.0203935	0.00298609	-0.0124445	-0.0156153	-0.0237329	0.000279638	-0.0212763	7.20882e-05	-0.00104974	0.00984603	0.00235964	-0.00978894	-0.000701399	-0.00722384	-0.00348572	-0.0133532	-0.00112537	0.00156225
b0357	-0.00288724	0.0253312	-0.086842	0.00255854	0.00870238	-0.0256852	-0.0141655	0.0041435	0.0172679	0.0191042	-0.00824641	-0.034188	0.0090945	-0.0100053	0.0266336	-0.0157683	-0.0103925	0.00648963	0.00918056	-0.00823342	-0.016175	-0.00732713	-0.00324514	-0.0116151	-0.00529337	0.0144343	-0.00294571	-0.00342021	-0.0114258	-0.0224736	-0.016337	-0.0355399	-0.00671333	-0.0213375	-0.00702168	-0.0165372	0.0203833	-0.025474	0.0105055	0.0123129	0.0119071	-0.0208457	0.00995828	0.00766575	-0.00543081	-0.00345311	0.014138	-0.00204141	0.0142686
b0358	0.0125881	-0.00055087	-0.00440504	-0.00626129	0.0035115	-0.00489509	-0.00964706	0.00641084	-0.00374288	0.0030378	-0.00112269	-0.0188804	-0.0132834	0.00391446	0.0028152	0.00790406	-0.00113978	0.0026551	-0.00679208	-0.00707059	-0.00757304	-0.0101064	0.00272412	0.00685207	0.011515	0.000845285	-0.00244183	-0.0034412	-0.00488136	-0.00562898	0.00208396	-0.0116812	-0.0116822	0.0106099	0.00875924	0.00341132	-0.0036626	-0.00845183	0.00534442	0.0155803	-0.00037335	0.00520642	0.00416215	-0.0183229	0.00178207	0.00264087	0.000187582	0.00242498	-0.00204607
b0360	-0.00923535	0.00413474	-0.0035246	-0.00138429	0.00458849	0.000451914	-0.011208	-0.0101642	0.0142904	0.00377903	0.00313673	-0.00450116	0.00363184	-0.00147517	0.00401471	-0.00237157	0.0219163	-0.00640606	-0.00240904	-0.00264498	0.0186515	-0.0113661	-0.00320296	0.00823992	-0.0098392	0.0052107	-0.00886316	-0.0149417	0.0166916	0.00317991	-0.00392383	0.00816747	0.0243596	-0.00312287	-0.0177225	0.00177169	0.0117631	-0.0156736	-0.00106902	-0.0103428	-0.00216506	-0.0110247	0.0166018	-0.011241	-0.0070717	-0.0255555	-0.00686569	0.00138056	0.00719692
b0363	-0.0114201	0.00318501	0.0106662	0.00135402	-0.00235375	0.000390825	-0.00935599	0.0042131	0.000643865	0.0027274	0.00430723	0.00077465	0.00022637	0.00298409	0.00119903	-0.0120978	-0.00507051	0.000470153	-0.00376886	0.00159368	-0.0164137	-0.0319479	-0.0132043	-0.00620001	-0.0156316	-0.00182015	-0.00456807	0.00375136	0.0134157	-0.00216705	-0.001506	0.00149759	0.0123924	-0.00317864	0.00136081	0.00140677	-0.0134176	-0.000402612	0.00122303	-0.000140873	0.00148269	-0.0143269	0.00983132	-0.00274871	-0.0287248	-0.00515536	0.00384582	-0.00471249	-0.00160156
b0364	-0.00256961	0.00911449	0.0193965	-0.000563434	-0.0169112	-0.0149149	-0.0227726	0.00709717	0.00517268	0.017464	0.00987269	-0.0210843	0.00726096	0.000461712	-0.00839321	0.00486721	-0.00447585	-0.00690052	-0.0417261	0.0131559	-0.0020813	-0.000886108	-0.00580104	-0.0197613	-0.0146312	0.00719909	-0.0051078	0.00156307	0.0128008	-0.0076652	-0.00166029	0.0277651	5.95443e-05	0.0113921	-0.00682345	-0.0076696	-0.00842807	-0.000790563	0.00386306	-0.0284278	-0.0049885	-0.00484824	0.00139806	0.0311973	-0.0147327	-0.0121515	0.0449364	0.00477837	0.00862878
b0365	0.00084699	0.0111665	-0.0205701	0.00845944	-0.00893793	0.00343585	-0.00743555	0.0208954	-0.0230239	-0.00981675	-0.0171916	-0.0126084	0.000462758	0.00834318	0.000991989	-0.0323981	0.0114187	-0.00155786	-0.0106664	0.0172053	-0.0171446	-0.00653804	0.00772513	0.0085615	-0.0174628	0.00131756	-0.000310346	-0.0143457	0.0127675	0.00108261	-0.0101061	-0.0299619	0.00423294	0.0154157	0.00618754	-0.00364774	-0.0207521	-0.0194898	-0.00116276	0.00514797	0.00129507	-0.0120057	-0.00820472	-0.000639118	-0.00484103	-0.0266541	-0.0150153	0.00279861	0.00415906
b0366	-0.0126762	0.0120624	-0.0218644	-0.00712769	0.000910146	0.0015867	0.0102281	0.0434725	-0.0452062	-0.00801844	-0.000582422	-0.013934	-0.00548542	0.00455229	0.00624253	-0.00519911	0.00207503	-0.00393524	-0.00231139	0.0152439	-0.033058	0.00995448	0.00202805	-0.00422086	0.00661532	0.00319595	-0.00568031	-0.0107201	-0.00872437	0.00626017	-0.00801647	-0.0100478	0.00664475	0.00163892	0.000859539	0.00538136	-0.0135473	-0.00576177	-0.002142	0.00479014	0.0148931	0.00473122	0.00446602	0.0083669	-0.00774585	0.0022465	-0.0162384	-0.00599689	-0.00403604
b0367	-0.0119983	-0.00173573	0.00150386	-0.00414031	-0.00473254	-0.00185405	-0.0088555	0.00403378	0.00284165	0.00764395	0.00117597	0.00657555	0.0101322	-0.00141967	0.0058773	0.0101281	0.00970651	0.00682205	-0.014742	0.00378347	0.00207752	0.00786082	-0.00103244	0.00831753	-0.00804616	-0.0144993	-0.00706454	-0.00209948	0.00284916	-0.00862531	-0.0153706	-0.00748742	0.0134178	-0.0294117	-0.0098297	-0.012082	-0.00449501	-0.000539015	0.0275883	0.00395395	-0.00620516	-0.0286088	-0.000474866	-0.0174097	0.00250276	-0.0101719	-0.014962	-0.0137826	0.00157766
b0369	0.00453376	0.000250885	-0.00685857	-0.000414712	-0.00118384	-0.00605448	-0.000122721	0.00131557	-0.0281427	0.00273031	0.00451895	-0.00265018	0.00749313	-0.00990994	0.000635981	-0.00853332	0.0259571	-0.000866405	-0.0012119	-0.027116	0.00661387	0.0165148	0.0043064	0.00286804	-0.0129832	0.00448385	-0.00608025	-0.0134514	0.00247662	-0.00561234	-0.0138087	-0.000245389	0.00208808	-0.00470485	0.0130096	-0.00444658	0.00813004	-0.00990495	-0.00040636	-0.00746342	-0.000559052	0.000385111	-0.00526069	0.000569011	-0.0050776	0.00578297	0.00553499	0.000435234	-0.00277378
b0375	0.0241703	0.00826983	0.00852734	-0.00495905	-0.0181258	-0.0231732	0.00739706	0.00845231	-0.0283581	-0.00167985	-0.00487433	-0.0133676	0.0121193	0.00992475	-0.000663433	-0.00410477	0.0233486	-5.11915e-05	-0.0222003	0.00434208	-0.000944233	-0.0100698	-0.00140642	-0.0268663	-0.000439145	-0.0037195	0.00283277	-0.0164909	-0.00434623	0.00276458	-0.0135509	-0.00575074	0.0449014	0.00548598	-0.00267668	-0.000604223	0.00753581	0.00156868	-0.00744575	-0.0226923	0.00798346	0.0142237	-0.000866958	-0.0256448	0.000261558	0.000338633	0.0126812	0.000944838	0.0595456
b0377	0.0156737	-0.00284544	0.00403339	-0.001785	2.08686e-05	-0.00341521	-0.0226064	0.0131091	0.00854276	0.0217142	0.0131912	0.0105289	0.0158456	0.0146925	0.0213321	0.0128502	0.015527	-0.000426523	-0.000932075	0.00280691	0.000952433	0.00635139	-0.0176123	-0.000946748	0.0212798	-0.00725431	-0.00737524	0.0123918	0.00505028	-0.00200503	-0.00241923	-0.0103615	0.127295	-0.00427187	0.0108942	0.0206196	0.00787315	-0.00878482	0.00756475	0.00703805	0.00728639	-0.0131269	0.000587028	0.0131551	-0.00105291	-0.0160973	-0.00713502	0.00323356	0.00883132
b0378	0.00245336	-0.00870693	-0.00409523	-0.00508586	0.0016161	-5.78052e-05	-0.00785056	0.0229386	0.00258835	0.0100144	0.0110671	0.0126942	0.0176754	0.00659458	0.0188202	0.00797668	0.0110837	0.00293355	0.00187254	0.00901248	0.00264265	0.0183184	-0.0152765	-0.00102217	0.0054562	-0.0200157	-0.00548713	-0.0020258	-0.00585286	0.00347588	0.0160908	-0.0160429	0.163534	0.00236045	0.00347177	-0.00165797	0.00529561	-0.00167029	0.00978238	-0.0170861	-0.00147912	0.00378745	0.00617328	-0.000981537	0.00968276	-0.0111074	0.00192394	0.00651465	-0.00763768
b0379	0.00430041	-0.0196065	-0.0120946	-0.0206963	-0.00731428	-0.0112429	-0.009956	0.0219729	0.00272352	0.00519276	-0.0134254	-0.0166361	0.0291538	0.004937	-0.0166828	-0.00817044	-0.00695702	-0.0060323	0.00926606	-0.0160508	-0.0231022	0.0106935	0.0360735	0.00979134	-0.0301118	-0.00854034	0.002868	-0.0028012	0.0230444	-0.000189331	0.00436402	-0.0612748	0.122646	-0.00233799	0.0184092	-0.00472519	0.00709805	0.000305208	0.0127715	0.0464845	-0.000306271	-0.012803	-0.0069071	0.00177993	0.00677436	-0.00203272	0.0157192	-0.000368881	-0.000280937
b0380	0.00415352	-0.00472836	-0.010294	-0.000675715	0.0181791	0.0197009	0.0249117	-0.0107331	-0.00584461	0.0882054	-0.00359685	-0.00718547	0.00554877	0.0662977	0.014129	0.0306966	0.031389	-0.000551383	0.0174458	-0.038393	-0.00537142	0.0023566	0.00810121	0.00250396	0.0005098	0.0407684	-0.00190913	0.0121079	-0.0112957	0.0165876	0.00710505	0.00608678	0.108045	-0.00261631	0.0457764	0.00716951	0.0122547	-0.0108092	0.00984633	-0.0124806	0.00126834	-0.0146298	0.0115596	-0.00575185	0.0125542	0.00610201	0.00181569	-0.00551607	-0.00751013
b0381	-0.0346951	-0.00475196	3.91395e-05	0.00372324	0.00903797	0.0117287	0.0111571	0.0217001	0.00302245	-0.0209296	-0.00575498	0.000130586	0.00360987	-0.0035534	0.00911051	-0.00584597	0.00499285	0.00310231	0.000852412	-0.0310061	0.00468262	-0.00622366	-0.00105216	-0.000100615	-0.00514154	-0.0126658	0.000310833	0.00373103	0.00369428	0.00453855	0.00533855	-0.0118432	0.202471	-0.00648791	-0.0050223	-0.0115389	0.00107044	-0.0248862	0.00547592	-0.00414848	-0.000925429	0.00511613	-0.00161888	0.000222815	-0.00898798	0.00657308	0.00485413	-0.00489065	0.00222537
b0382	0.0141638	-0.00909757	0.0228648	-0.00113175	0.0185111	0.0012001	-0.00308388	-0.00113623	0.0154896	-0.0243462	-0.000652531	-0.0334244	0.00941909	0.0150636	-0.0132449	-0.0241991	0.00196623	-0.0010505	-0.0201231	-0.0146327	-0.00135069	-0.0134212	0.0102439	-0.00204103	0.00173854	0.0291541	-0.00667705	0.0165595	0.0106059	-0.00251666	0.00649165	0.018981	0.261995	0.0031822	0.00965017	0.00199849	0.0385046	-0.016049	0.0275741	-0.00224789	-0.00547362	-0.0381606	-0.00136192	0.00609008	0.00353633	-0.0123694	0.00452179	-0.00934439	0.00553858
b0383	0.0221576	-0.00333551	0.0171442	-0.0211745	-0.00282013	0.0108241	0.00730319	-0.0123966	0.000686731	0.00977641	-0.000288844	0.00997276	0.0109387	-0.00720665	0.00141805	0.0146239	0.00465502	-0.00575471	0.00177611	-0.00587983	-0.0030843	-0.00505261	0.00531257	0.012728	0.00299377	-0.00779249	0.00408822	-0.0133271	0.00708515	0.0146708	-0.00101774	0.00551989	0.180242	-0.00597341	-0.000207886	-0.000787678	0.020623	-0.0124518	-0.0098716	-0.00407027	-0.00416137	-0.00542699	-0.00712354	0.0120542	-0.00860689	-0.00731064	-0.00283804	-0.00145325	0.0014946
b0384	0.0038137	-0.00169155	0.000934525	0.00755378	0.000723006	-0.00264271	0.000203827	0.0252022	0.000353278	0.00211455	0.00197176	0.00342842	0.0132675	0.00796479	-0.00242445	0.0364891	0.0170835	-0.00553651	-0.00854379	-0.00887807	-0.0205315	-0.0106499	0.00501887	-0.0012773	0.00734898	-0.00873628	0.000820783	0.00254423	0.0110004	-0.00126353	0.00339898	-0.0300355	0.166313	0.0213117	-0.00118066	-0.0178508	0.00743386	0.00803623	0.0126646	0.0435915	0.00392813	0.0204767	0.0301182	-0.00505946	-0.0179729	0.00556363	-0.00900499	0.0119248	0.00651769
b0385	-0.00672712	0.0031536	0.00153602	-0.016612	-0.00499293	-0.00280829	0.00858103	0.033752	0.0107084	0.00720748	-0.0149909	0.00304716	-0.00246304	0.000672214	0.0195768	-0.00889131	0.00835027	-0.00248256	-0.00152473	-0.00217774	-0.0180409	0.00488358	-0.00218371	-0.00175705	0.00788723	-0.00727728	-0.00439761	-0.00598323	0.011192	0.00250287	-0.00335068	-0.0137534	0.0532322	-0.00460997	0.00610798	0.0137103	0.00163868	0.00296666	-0.0160174	-0.00950862	0.00616629	-0.0107937	0.0056832	-0.00375454	-0.00732193	-0.00237316	-0.00123348	0.00517446	-0.00994672
b0386	-0.0079022	-0.000973285	-0.00321182	-0.0144776	0.00374783	0.00552154	0.000185681	0.0394943	-0.00416479	0.00826036	-0.017324	-0.000822878	-0.00467984	-0.00728515	0.0244018	0.000448797	0.0123731	0.00259084	-0.000389148	-0.0258321	-0.000896008	0.0175866	0.0104923	-0.0137901	0.00359331	-0.00841151	-0.00984446	0.00496852	0.0198119	0.00106937	0.00637027	-0.0154882	0.187663	-0.00199253	-0.00604798	-0.001245	-0.0063506	-0.0162067	-0.00469574	-0.00228566	0.00617335	0.0155457	0.0126374	-0.010755	-0.00939205	0.0279154	0.0111367	0.00597457	0.0017713
b0387	0.00422915	-0.00752408	0.0150522	-0.00200978	-0.000769091	0.00359838	-0.00664627	-0.00234389	0.0122884	-0.00383085	-0.000234691	-0.0117693	0.00307463	0.0110808	-0.00909775	-0.0132698	0.00156297	0.00326718	0.00901617	-0.0169493	-0.000256868	0.00419731	0.00451364	-0.00269478	-0.00504067	-0.0119904	-0.00246171	-0.00571402	0.00200305	-0.00147312	0.00370991	-0.00175426	0.0741626	-0.00552568	0.0119566	-0.00274624	0.0025584	0.0139917	0.0072988	-0.00370982	-0.00917653	-0.00728442	0.00127571	0.00324577	-0.00910436	0.00796107	-0.00894719	0.000456991	-0.00810268
b0388	-0.00378312	-0.0118856	-0.00227079	0.00318027	0.00857499	0.00555647	0.0112036	-0.00157904	0.00205492	0.00635595	-0.000835297	-0.0112812	0.00240257	0.0326761	-0.00662754	0.0247901	0.00366185	0.00758245	-0.000155147	-0.0127454	-0.00077502	0.0172992	-0.0168205	-0.00390701	-0.00496165	0.0151783	0.00535605	-0.02018	0.0077293	-0.0108536	0.00532894	-0.00644708	0.00148495	0.00199063	-0.00275451	0.0103395	-0.00413526	-0.0125316	0.0084824	0.0196897	-0.00610724	0.00672287	-0.00619087	0.000138348	0.00418693	-0.0031195	0.005233	-0.00139658	-0.0126469
b0389	0.00171264	-0.0177226	-0.0104852	0.010907	-0.0074731	0.00873225	0.0116806	0.0345532	0.0157362	0.00173889	-0.00466119	0.0071413	0.0124222	0.0282976	-0.0033242	-0.00111973	0.00820176	-0.00913257	-0.000244737	0.00918549	-0.00102276	0.0174732	-0.0224074	0.00279675	-0.00546783	0.0223633	0.0065915	-0.00671528	-0.00239595	-0.00731399	-0.0123142	0.00165721	0.00117111	-0.00581051	-0.0309912	0.00608192	0.0106391	-0.0143117	0.0280789	0.0161128	-0.00686248	0.0160979	-0.00880545	-0.00494258	-0.00977518	0.015925	0.0197523	-0.0098108	-0.00730073
b0390	-0.00503546	-0.00763518	0.0126302	-0.00734608	0.00255711	-0.00070799	0.0167245	0.0220122	0.0147356	0.00247796	-0.00103284	-0.00460951	0.0095222	-0.00686969	-0.00569475	0.0124993	0.00717732	0.000380167	0.00658219	0.000194999	-0.006307	0.00938484	0.00144568	0.00531919	0.0107894	-0.0203008	-0.0119184	-0.00463453	0.0109461	-0.0110004	0.0100853	0.0250878	0.00242204	-0.00745815	-0.00215047	0.00359468	-0.00774414	-0.00875395	0.017362	-0.00388579	-0.00223325	0.00604496	0.00787292	-0.0023094	0.00893259	0.026279	0.0066985	0.0132563	-0.0129203
b0391	0.0121938	-0.00562164	0.00299401	-0.00524412	0.0060519	-0.000352147	0.00707912	0.000133518	0.0116378	0.0178066	0.00525606	0.00237588	-0.0015254	0.0186657	0.000811383	-0.00277348	0.0134517	0.00591033	-0.00122108	-0.00306791	-0.0107352	0.00267733	0.023946	-0.0051697	0.00300791	-0.0105987	0.00898187	-0.00170942	0.0113305	-0.00382334	0.00112529	0.00597565	-0.00922904	0.00294409	-0.00639899	0.0186999	-0.0122052	0.0234098	0.0139939	-0.00744393	0.00249557	0.0164564	-0.006447	0.0102394	0.0150985	-0.0119294	0.00799575	0.00952772	0.000463949
b0392	0.00665207	0.00147104	-0.00218011	0.00305252	-0.00513575	0.0191509	-0.0101017	0.00237822	-0.0239213	-0.00260866	0.000732319	-0.0242918	0.00535235	-0.0118792	0.0068445	0.00674916	0.00309536	0.0216091	-0.00526366	-0.0185848	0.0193011	-0.000921898	0.00797391	0.00763521	0.0193289	0.00262618	-0.00164751	-0.00349968	-0.00749124	0.00620714	0.00205895	0.0136794	0.0240405	0.00707128	-0.00610159	0.00182157	-0.00404815	-0.0102772	0.00702511	-0.0129837	-0.004369	-0.0197619	-0.0103279	0.0129741	-0.00177735	-0.00155123	-0.00989485	0.00151872	-0.00349102
b0393	0.00474187	0.00406996	0.00415465	0.00842334	0.00470384	-0.00205889	0.00721754	0.0171299	-0.0107126	-0.00247273	0.000105221	-0.00768235	0.00846495	-0.00703475	0.00450033	-0.0102898	0.018232	0.00149391	0.000754851	-0.00429749	-0.0220261	-0.00257695	0.00829891	-0.0060314	-0.00286068	0.012819	-0.00977806	0.000150602	-0.00957212	-0.00584096	-0.00391174	0.000785309	-0.000966129	-0.00378248	0.000756098	-0.0140571	0.00239681	-0.00925937	-0.00376321	0.00578313	0.000561698	0.00178464	0.00130658	-0.00775841	0.00389268	0.00320417	0.0106414	-0.00111884	-0.00903103
b0396	0.00497629	0.0106103	0.0255554	-0.00669805	-0.00598601	0.00071273	-0.00483361	0.0107723	-0.0128726	-0.0222852	0.00132119	0.00698741	9.29398e-05	-0.00915409	0.00963431	-0.000956154	0.0129913	0.00281077	0.00964255	-0.00849311	-0.0131526	-0.0141884	0.00660111	-0.00337634	0.00639604	0.00193819	0.0825978	-0.00357105	-0.000924632	-0.00529538	-0.00622399	-0.00779592	-0.00522126	0.00406256	0.00355841	-0.00475685	-0.00722483	0.0081983	-0.0149072	0.00933692	-0.00296547	-0.0157551	-0.00302851	-0.0178555	-0.00737487	-0.000462958	0.00353458	0.0098435	0.00184047
b0397	-0.00388201	-0.0113512	-0.00268546	0.0102991	-0.00339096	-0.00325357	-0.00667891	0.00864427	-0.00836199	0.00451679	0.00215171	-0.000907465	-0.00250362	0.000101694	-0.00131182	0.0110903	0.00497175	-0.00372469	-0.000176208	0.00220126	-0.00790821	-0.0121735	-0.00748675	-0.00394078	-0.00422227	0.0221619	0.00194526	-0.00464644	0.00426716	-0.00690803	-0.00738979	0.0120204	-0.0129791	-0.00102934	-0.00809874	-0.00171991	-0.00410262	-0.00306495	-0.00489179	0.00578259	0.00466086	0.000389633	0.000475837	-0.00397846	-0.00442778	0.011636	0.0034411	0.00221577	-0.00488755
b0398	0.00118637	0.00503909	-0.00442694	-0.00703259	0.00737681	0.00337369	-0.00384306	0.0114878	-0.0152215	0.00573805	-0.000699801	0.00506026	-0.00207823	0.013066	0.00109942	-0.00873741	0.015564	0.00151612	-0.0151432	-0.00367737	-0.00198337	-0.000502995	-0.0195167	-0.0154933	-0.0041653	0.00857184	-0.00578724	-0.00348446	0.00331834	-0.0141615	-0.00683647	-0.000849872	-0.0047054	0.00934113	0.000577426	-0.00942219	-0.00841949	-0.0118575	0.00339452	-0.0021556	0.00367776	-0.0131193	-0.000241477	0.00228621	-0.00507059	-0.00120167	-0.00104461	0.0108374	-0.00630654
b0399	0.00578836	-0.00459271	0.0025343	-0.00100388	-0.000250858	0.00016155	-0.00712178	0.0167863	-0.0111651	0.0104348	0.00589277	0.00930207	0.00614776	-0.00575875	-0.00691991	0.0288658	-0.0115171	-0.00591352	0.0166593	-0.0378528	-0.0118584	0.00114287	0.00543899	0.00439758	0.00514065	0.0183191	0.00049845	0.0168275	-0.0160123	0.000343238	0.0116097	0.0163861	0.00715718	-0.0147786	0.00188336	0.00137125	0.0124121	0.00118022	0.0071207	0.00693995	-0.00548674	-0.0124898	-0.00343526	0.0125565	0.00557534	-0.000703232	0.00567214	-0.00140853	-0.0116981
b0400	0.0170392	-0.0109513	-0.00179236	-0.00271538	-0.00681368	0.000907169	-0.0100417	0.0128478	-0.0189226	0.00630409	0.0107212	0.00817769	0.00957457	-0.0036607	0.00189753	0.0186933	-0.00482499	-0.00431236	0.0263878	-0.0155767	-0.0150238	-0.00702439	-0.00484933	0.00312085	-0.00519844	-0.00498294	0.00134984	0.00129023	-0.00482731	0.000616323	0.00383659	0.00934959	0.00858819	-0.00846168	0.00647504	-0.000600587	0.00940417	-0.00395737	-0.00485128	0.00278533	-0.0115856	-0.00822809	-0.0150661	0.0138746	-0.00737057	-0.00617053	-0.0153976	0.00666303	-0.00386395
b0401	0.0214589	-0.00203381	-0.0044384	0.00238589	-0.0116741	-0.00422386	-0.0177191	0.022881	0.000945655	-0.00630513	-0.0108126	0.0103479	-0.00795543	0.0156186	0.0140968	-0.00161923	-0.000472042	-0.00620684	0.0215963	0.000334613	0.00614941	0.0105914	-0.0144168	0.00212156	-0.00743264	0.000818863	-0.0047785	0.00893662	0.0120114	0.00391498	-0.0155161	0.0198566	0.00918091	-0.0170367	-0.00811554	-0.0133921	0.0142731	-0.0291579	0.00408792	0.00608317	-0.0210233	-0.0359176	-0.0213614	-0.00967139	-0.0166988	-0.0377154	0.0028419	-0.0117708	0.0279912
b0402	-0.00591375	-0.0173811	-0.00315611	-0.000716186	-0.00211083	-0.00543287	-0.00354413	-0.00361523	-0.0194318	-0.00560009	0.000517887	-0.00759898	-0.0125703	0.000699233	0.0152733	0.00108082	0.00413412	-0.00204113	-0.00432421	-0.00778113	0.0141829	-0.017049	-0.0221754	-0.00403563	-0.00202815	-0.00546598	-0.00672359	-0.00213398	0.00554988	0.00251828	-0.00939175	-0.00559452	0.00699577	0.000279894	0.00437611	-0.0129318	0.00371573	-0.0126549	-0.00676381	-0.00993106	0.00740588	-0.0287552	0.0037117	0.00206296	-0.0121535	-0.0222727	-0.00349894	-0.00588656	0.00312439
b0403	0.0095617	-0.00126441	0.00115789	-0.00770836	-0.0024006	0.00377836	-0.00250853	0.0032073	0.00034253	0.0147	0.00839141	-0.00752189	0.000228392	-0.0032281	-0.00542609	0.0257816	-0.0136629	0.000186436	-0.00555514	-0.00843288	0.00716771	-0.0061722	-0.00497926	0.0047706	-0.00616601	0.0112888	-0.00444576	0.0124062	0.00879647	-0.00391751	-0.00116508	0.0334799	-0.000604029	0.00916016	-0.0043439	-0.00501703	-0.00158388	0.0137581	0.00647384	-0.0118321	-0.00408359	-0.00933186	0.00883488	0.00224588	-0.00645728	-0.00978087	-0.0119116	0.00539143	0.00497049
b0404	0.0032644	0.00489016	-0.00547221	0.00208308	-0.00279538	0.00444612	-0.0113055	0.00802338	0.0108936	-0.00315945	-0.00417914	-0.0130028	0.00157753	-0.0016209	0.00291793	0.00974413	0.0027551	0.000869792	-0.00413891	-0.00835095	-0.00734756	-0.0122513	0.019479	0.00222155	0.00242884	0.0100061	0.00374646	0.00281119	-0.00596249	0.000584099	-0.000132763	0.00777802	0.00170094	0.0144723	0.00223653	0.00655753	0.00075244	0.00959251	0.00920136	-0.0029457	-0.0171618	0.00086687	-0.0185983	-0.0113803	-0.0181326	0.00746628	-0.0107904	0.0071537	-0.0122179
b0405	-0.00117287	0.0154165	-0.00249431	0.00550482	0.00100028	-0.00509883	-0.00500291	0.0175637	-0.00513046	0.0011821	0.00100955	-0.0106176	0.00561813	-0.00643002	0.00187793	0.0137906	-0.0092708	0.00473722	0.000977515	-0.00290534	-0.0158072	0.00936579	-0.0102394	-0.00342152	-0.00212485	-0.00374929	0.000702115	-0.0132308	-0.00931174	0.00294683	-0.00601602	0.00954651	-0.00135073	-0.000573198	-3.90799e-05	-0.00938672	0.00449374	0.00734477	-0.00404548	0.000874919	0.00181272	-0.00729952	-0.00729028	0.00917568	-0.00902048	0.0135245	-0.00297529	0.000809689	-0.0049189
b0406	-0.010509	0.0140321	-0.0127195	-0.018113	-0.00279662	-0.000211378	0.0109001	-0.00149877	0.00187326	0.0132308	-0.00462109	0.00105172	-0.00868361	0.00267286	0.00518248	-0.00241806	-0.000845977	-0.00244881	-0.0117217	0.00502458	-0.00121624	-0.0093801	-0.00057484	-0.010404	0.00245212	-0.00301658	-0.00902835	-0.00984151	0.00699368	-0.0107503	0.000356408	0.00794168	-0.00942361	7.44386e-05	0.00694407	0.0227483	0.00172332	0.0121349	0.0174674	-0.0127205	-0.0102677	0.0154239	-0.0117973	-0.00128663	-0.0150519	0.0231702	-0.00127677	0.00796176	-0.00485176
b0407	-0.00245459	0.0152735	-0.00550966	-0.00846037	0.00253933	0.00182965	-0.000935979	-0.00589185	-0.00155405	0.00148778	0.00337345	0.00426889	0.00211899	0.00142476	0.00147237	-0.00291333	-0.00522797	-0.00757776	-0.0120641	-0.00336294	-0.000574991	0.000698968	0.00458839	-0.0048738	-0.00584891	0.00617797	-0.00436404	-0.00321679	-0.000110518	-0.00594152	0.00249104	0.00812102	0.00154908	0.0087649	0.00231002	0.00201006	-0.00651179	-0.010945	0.00886583	0.00274884	-0.00599905	0.00634018	-0.00257159	0.00071222	-0.0132521	0.00947924	-0.000912794	-0.000192361	-0.00120175
b0408	0.00645686	0.00325392	-0.00922287	-0.00902825	0.00212643	0.00132021	-0.00330349	0.00391314	-0.0117332	0.0002834	0.00126417	-0.00409769	-0.00173215	-0.00120609	-0.00388039	-0.00891118	-0.00148101	-0.000735457	-0.0077964	-0.00734962	-0.000132924	-0.00123749	-0.00190988	-0.00136884	-0.00070466	-0.00481524	-0.00168971	-0.0202805	0.00706514	-0.00365103	0.000854023	0.00567196	0.000853429	0.00607391	-0.000419267	0.00592476	0.00283251	-0.0034283	-0.00178421	0.00726183	-0.0106996	0.000731293	-0.00391356	-0.00130055	-0.0158801	0.000277556	0.00108353	0.00378941	-0.00178786
b0409	0.0032093	0.00481477	-0.00613451	-0.0110834	0.000746759	0.00733278	0.013783	-0.0069318	-0.012489	-0.00427449	0.00457091	-0.00874514	-0.00265072	0.00385073	0.00290792	-0.0215788	0.00495912	0.00317443	0.00102285	-0.00919486	0.00914301	-0.00173634	0.0074908	-0.00759198	0.00832859	-0.00423845	0.000125212	-0.0202913	0.0035965	-0.00256579	0.00420431	-0.0076832	0.00702029	-0.00112519	-0.00128133	0.0102819	-0.00668155	-0.000411284	0.00167323	-0.00305928	-0.00537205	0.00450671	-0.00748619	0.00506386	-0.0024484	-0.00485744	-0.00105907	0.000370374	0.000571072
b0410	-0.0135567	-0.00592579	0.00167646	-0.00508682	-0.0030609	-0.00710448	0.000219163	-0.0118717	-0.00936923	0.0164035	-0.0108219	-0.00861499	-0.0192071	-0.0195681	0.00289251	0.0117021	-0.0115431	-0.00918886	0.0056135	-0.00490051	-0.00486464	0.0113071	0.00880671	-0.00229983	-0.00292009	0.00642175	-0.000528789	0.00201425	0.0189952	-0.0061166	-0.00110462	0.0168705	0.0122265	-0.0092803	-0.000524522	0.0111098	0.00118919	-0.00927379	0.00858329	-0.0062329	0.010696	-0.00697042	0.000441649	0.00523449	-0.00883676	0.00478502	-0.00100727	-0.00443	0.00906647
b0411	0.0069337	-0.0032851	-0.00923945	0.032816	-0.0133441	0.00434271	-0.0152383	-0.00436557	-0.0248992	-0.102848	-0.00765177	-0.0098207	0.0307535	-0.0112775	0.00928679	0.0103044	-0.00221119	0.0127007	-0.00286661	0.0274457	0.0120123	-0.0119667	0.0235764	0.0184945	0.00199756	-0.0226418	0.00170864	-0.0236449	-0.00642229	-0.0117927	0.00111023	-0.0128852	-0.00059205	0.00242539	0.00542649	-0.00916724	-0.00398823	0.00686905	-0.00332549	-0.0158572	0.000489555	-0.0233882	-0.00954917	0.0069757	0.0144614	-0.00567372	0.00660079	0.00882267	-0.00324929
b0413	0.00805838	0.00455401	0.00014179	-0.00393371	0.004043	-0.00293373	0.00455637	-0.0117355	0.00413334	-0.000127975	0.00132488	-0.00696725	0.00741961	-0.00789446	-4.09815e-06	-0.00264748	-0.00867014	-0.00277359	-0.00654517	-0.00829885	-0.00421902	-0.0226956	0.0014559	0.00161934	-0.0022245	0.00290975	-0.0034701	-0.00951494	0.00226147	-0.00982127	-0.00350839	-0.00319557	0.000818018	0.00179587	0.00234389	-0.0012169	-0.00698723	-0.00420004	-0.00374912	7.71872e-05	-0.00568832	-0.0104354	-0.00406922	-0.00894778	-0.000140812	-0.00554029	0.000654636	0.00140397	0.00561344
b0414	0.00853959	-0.0015869	-0.00909544	0.00641619	-0.00129503	-0.00203062	-0.00413221	-0.00547298	-0.00342308	0.00314143	-0.00219244	-0.0133144	-0.00840148	-0.00870685	-0.00605214	0.000722491	-0.00527116	0.00383503	-0.00601232	-0.012982	-0.00103631	-0.020584	-0.000408423	0.00357622	-0.00287377	0.0136082	0.00181242	-0.00993194	0.0125971	-0.00562444	-0.00276769	-0.00912489	-0.00937339	-0.00798751	-0.0051449	0.00296869	-0.00324154	-0.00271904	0.00268173	0.00485764	-0.00606789	-0.00496759	-0.00422484	0.00560475	-0.00288792	-0.00879726	-0.0093107	0.00165834	-0.00603023
b0415	0.000936839	0.00420154	0.00482779	0.00306403	0.000254292	-0.00254625	-0.0043738	0.000107652	-0.00919853	0.00211486	0.00441018	-0.000512698	0.00243562	-0.0376381	0.00107868	0.0158239	-0.0140236	-0.0032171	0.00415567	-0.00957174	0.00348932	-0.0143402	0.00246707	-0.00586994	-0.00269898	0.0220897	-0.00586812	0.00283454	0.00481025	6.18942e-05	-0.0144641	0.00878907	0.00554958	-0.00309789	0.000173328	-0.00174597	-0.00549344	0.00158682	-0.00643873	0.00382399	-0.00126983	0.0060691	-0.0149984	-0.00802382	0.00972096	-0.00596455	0.00500303	-0.00726412	0.00406004
b0416	0.00738723	-9.64863e-05	-0.00279292	0.00138244	-0.00439814	-0.00614661	-0.0117028	-0.00420262	0.0110364	-0.00463518	0.00339801	0.00371863	3.65693e-05	-0.0398435	-0.00465376	0.00282954	-6.95672e-05	-0.000348591	-0.00964204	-0.00454142	0.00606748	0.00449797	0.00615143	0.00402842	-0.00828212	0.0201546	-0.00027171	0.00764284	0.00278707	-0.000295471	-0.00969211	0.00387182	0.0215464	0.00633463	-0.00529334	-0.00639388	-0.0124909	0.00068545	-0.00757286	0.0133322	0.00115669	0.0136081	-0.0268404	-0.00238507	-0.00086024	-0.00979772	0.0103404	-0.00923131	0.00416881
b0417	0.00612753	-0.00766006	-0.0018845	0.00257905	7.01375e-05	-0.000428521	0.0430855	-0.0272044	0.0152685	-0.0061308	0.00252099	0.0138096	-0.000656997	-0.00177615	0.00199837	0.00604729	0.0107817	0.000913072	0.00533701	-0.00131211	-0.00313617	-0.00669229	-0.00861948	0.00841471	0.00389415	0.0083632	-0.00540253	-0.00310088	-0.0113487	-0.00304947	-0.0112548	0.0121879	0.0080312	-0.0116659	-0.00459751	-0.00652981	0.00394028	0.00838756	-0.00417585	0.00429271	-0.0076881	-0.00170235	-0.00376975	-0.000947314	0.0056352	0.00751588	0.000223102	0.00468592	-0.00392343
b0418	0.00340633	-0.000518862	-4.94168e-06	0.00740808	0.00163862	-0.00383305	0.00202428	-0.0141978	-0.00326712	-0.0132089	-0.000275585	0.00989789	-0.00340536	0.00885871	0.00481001	0.0054906	0.00870799	-0.00398657	-0.00328205	0.00232531	-0.00129983	-0.00312653	0.00958977	-0.00520112	0.00273166	0.00751734	-0.00257927	-0.00248513	-0.00124595	-0.00426034	-0.00563466	-4.0301e-05	0.0109125	0.00267331	-0.00493245	-0.00530347	0.00671559	-0.0113036	0.000704096	0.00151689	-0.00381046	-0.000306168	0.00172498	0.00216687	0.00423335	-0.00127529	0.00448709	0.00288373	0.0118738
b0419	-0.000969216	0.00969713	0.0044554	-0.00642024	7.82269e-05	-0.00504503	-0.0110097	-0.00940596	0.000213731	0.0114045	-0.0014445	0.00185137	0.00564569	0.0235486	-0.00540059	0.0146077	-0.00337801	-0.00746664	0.00206525	0.0165443	-0.000340858	0.00590588	0.000310464	-0.00354361	0.00523836	0.0107081	0.00202241	-0.000413005	0.000580794	-0.00712585	0.00325519	0.0207309	0.0269153	-0.00149306	0.0076292	-0.0049716	-0.00834715	-0.0069936	-0.00731836	0.00237538	0.0038543	-0.00318852	0.00278479	-0.000727946	-0.00342607	-0.00349607	-0.00484215	-0.00325228	-0.000751495
b0420	0.00581832	-0.00562586	-0.00207861	0.00187426	0.000552213	-0.00409507	-0.00749866	0.00642769	-0.005961	0.00505259	-0.00806572	0.00147087	-0.00466002	0.00473963	0.00440317	0.00751799	-0.00186683	0.000772653	-0.00642268	9.86221e-05	0.00447127	0.0123833	9.81627e-05	0.00510344	0.00512883	0.0107342	0.00326153	-0.0134413	0.00552025	-0.00687685	-0.00279407	0.00343867	0.00443261	0.00129844	0.00161195	-0.00328963	-0.0214164	-0.0033418	0.00463474	-0.0123966	-0.00200973	0.00228762	0.00413722	-0.000153299	-0.00241303	0.0131295	0.000926807	0.000842024	-0.00157113
b0421	0.00380852	0.00261726	-0.00495148	-0.00116668	-0.00236798	-0.00477467	-0.00143004	-0.0110693	-0.00244988	-0.00385973	-0.00130759	0.00064175	-0.00156213	-0.00326771	-0.00109181	-0.00507326	-0.0118687	-0.00130233	-0.00497725	-0.00161273	0.0142716	0.00530782	-0.00153334	0.0058036	0.0049678	0.00399163	-6.35702e-05	-0.0105722	0.00564333	-0.00379533	-0.00349889	0.000725107	0.00707752	0.00175821	0.00426474	-0.00393082	-0.0189943	0.000443739	-0.00635569	-0.0056504	-0.00172871	-0.0112072	-0.0139644	0.000871541	-0.0103433	-0.00626821	0.00278888	0.00395332	-0.0114611
b0422	0.0114216	0.0110799	-0.00386657	-0.00105455	0.0201627	-0.00911208	-0.009003	0.000133158	0.00368659	0.00406902	0.0103777	-0.00801107	0.0119996	0.00810796	-0.00521612	-0.0115623	-0.0117488	0.000779915	-0.011285	0.00671286	-0.0052289	0.00689015	-0.00172782	0.00768863	-0.0158423	0.00685474	0.000241866	-0.0103407	-0.00532739	0.000525087	0.00282553	0.0215504	0.00998196	0.00265187	-0.00310968	-0.00392891	0.00173361	-0.000883699	0.0151941	0.00823329	-0.00499731	0.0124554	-0.0141409	-0.00376597	-0.0107085	0.00288092	-0.00521727	-0.00130434	-0.00775579
b0423	-0.00217964	0.000851083	-0.00939226	-0.000897063	0.000464641	-0.00300647	-0.00774824	0.00264675	-0.00333512	-0.00864896	-0.00312503	0.00702264	0.00680937	-0.00748493	0.000209048	-0.00172582	0.00664069	0.00551918	-0.0112446	0.00137315	-0.000386184	0.0211732	-0.00271021	-0.00463014	-0.000120422	0.00724865	0.00395126	-0.00938252	0.00736466	-0.0116499	0.000961147	0.00543093	0.0144338	0.00850532	-0.000976683	-0.00548275	-0.00105827	-0.0105343	0.0110732	-0.00486583	0.00611946	-0.00153819	-0.0112644	-0.00368421	-0.00447957	0.0109281	-0.0116105	0.00539767	-0.00782887
b0424	-0.00433645	-0.0124655	0.00744955	-0.00546955	-0.00320289	0.00435933	-0.00470125	0.00991422	-0.020063	0.00219215	-0.000244699	0.000386216	0.00471798	-0.00250289	-0.0122653	0.0228295	0.00174455	0.00223545	0.00362295	0.00810504	-0.00330301	-0.00218219	0.00504614	0.000213879	0.0173891	-0.00796562	-0.00352253	-0.0137155	-0.00334565	-0.0117159	-0.0037302	0.0021481	0.00652751	0.00012891	-0.00729357	-0.00331583	0.0058952	0.00612472	0.0106543	-0.023153	-0.00799243	0.00929445	0.00304019	-0.00408295	0.00118439	0.00946809	-0.00245795	0.0113452	-0.00512672
b0425	-0.00176571	-0.00702132	0.0124537	-0.0172618	0.000341763	0.00192083	-0.0062028	-0.000602307	-0.0133267	-0.00186715	0.002628	-0.0191375	0.00398334	0.0156421	-0.00880381	0.000155757	-0.00620374	0.00450258	-0.00314034	0.00408521	-0.0072718	-0.0109246	-0.00665638	0.00751802	0.000941703	0.0074155	-0.00362086	-0.00697992	0.00168814	-0.0134045	-0.0015416	0.0036152	0.000776255	0.00247791	0.00900197	-0.0150301	0.00172999	0.011947	0.00310696	-0.0181829	-0.00876992	-0.0098451	-0.00261494	-0.00162355	-0.00113591	0.00810706	-0.0081408	0.00712722	-0.00652562
b0426	-0.0148356	-0.000281031	-0.00189925	-0.00518728	0.00611842	-0.00355053	0.00223925	-0.0184055	0.000273011	0.0119827	-0.00487591	-0.0114737	0.0187895	0.00500985	0.00410176	0.0111319	0.0145716	0.000996388	-0.00117653	0.000954706	-0.00941711	-0.00746307	-0.0123632	0.00242398	-0.00602806	0.00506156	0.00581741	-0.00633529	-0.00347343	-0.01742	-0.00119079	-0.00389955	-0.0215497	0.00185035	-0.00525176	-0.0017429	0.0103721	0.0148147	0.0136413	-0.0026486	-0.000299034	-0.00350217	-0.0122877	-0.00452713	-0.0089883	0.0144967	-0.000719588	0.0146175	-0.00147449
b0427	-0.00788389	-0.0107767	-0.007251	-0.00146748	-0.00312353	-0.00584742	0.000379111	0.0177593	-0.0205304	0.00223074	0.0034856	-0.00905918	0.0049085	0.00865164	-0.00286413	-0.00244479	-0.00491083	-0.00626332	-0.00622725	0.00209472	0.00577094	-0.0037151	-0.0104145	2.46468e-05	0.00438493	0.0040855	-0.000260597	-0.00959337	0.00369711	-0.0111262	-0.000193292	-0.00324985	0.00584943	-0.00266879	0.00634893	0.000987672	-0.00100716	0.00455615	-0.0122101	-0.00144876	0.00442435	-0.00664678	-0.0126346	-0.000908029	0.00344831	0.00714068	-0.00151217	0.000128229	0.00255661
b0428	0.00996053	-0.000839574	-0.00795577	-0.0171688	-0.00653516	-0.00714859	0.0353759	-0.0126961	-0.0167679	-0.0191745	0.000532197	-0.00944563	0.00207969	-0.0100034	0.00363325	0.0466258	0.0116715	-0.00937618	-0.00319844	0.00432299	0.000805242	0.0266627	0.00138617	0.000643038	-0.00745244	-0.0103624	0.016461	-0.0108552	-0.00337798	-0.00185014	-0.00926159	-0.00552361	0.0254859	-0.0171985	-0.0133149	0.00303901	0.222842	0.00797814	-0.000658373	-0.020255	-0.00563202	0.00330306	0.00218806	-0.00340465	0.0107512	-0.0181389	-0.00879177	-0.0148783	-0.00488092
b0429	0.00402088	-0.0134036	-0.00133866	-0.0121985	-0.00570164	-0.00245799	0.0180552	0.00108583	-0.0077687	-0.00645909	0.00779392	-0.00757921	0.00151871	0.00907157	0.00246076	0.0267495	-0.0110965	-0.0032374	-0.00383291	0.00713207	-0.00158991	0.00496898	0.00297278	-0.000342313	-0.000837775	-0.00778857	0.00969475	-0.00761146	-0.0100674	-0.00155248	0.00134383	-0.0192507	0.0139744	0.00288032	-0.000706205	-0.00724236	0.358366	-0.00366083	0.00321112	-2.39379e-05	0.000652207	0.0044285	0.0120458	0.0126679	-0.0089744	0.00613021	0.00348154	0.00375186	0.00738167
b0430	-0.00268782	0.000696842	-0.00365695	-0.0111348	0.0014058	0.00210041	-0.00149698	-0.015967	-0.00899198	-0.0028203	0.00283896	-0.00688194	-0.00501324	-0.0100675	-0.00405855	0.0104375	-0.000519148	0.00327325	0.000990373	0.0106602	-0.00100086	0.00155421	0.00513512	0.00818115	-0.00379163	-0.0021736	0.00860656	-0.00197026	0.00165755	-0.00559798	-0.00303176	0.00664721	0.000378158	-0.00666082	0.00402911	0.00193767	0.33854	-0.00258993	-0.0073853	-0.00499968	-0.00717871	0.00458629	-0.000488111	-0.0118238	-0.00121256	0.00532947	0.00730491	0.00016657	0.00238694
b0431	0.00161187	0.000741501	-0.00362755	-0.0049654	-0.00103337	0.00292224	-0.0177794	0.000823193	-0.00437248	0.0021274	0.00338544	-0.000733927	0.00268613	0.000323035	-0.00476696	-0.00509302	0.00321938	-0.00309358	-0.00503004	0.025359	-0.0153062	-0.000313747	0.000757393	0.00572341	0.00189661	0.00828124	-0.000126445	-0.00682037	0.00182444	0.003328	0.00775993	0.011599	0.00263955	0.00139508	0.0317701	-0.00155863	0.335498	-0.00256567	-0.0175024	0.000688777	0.00242006	0.0126577	0.00366185	-0.0106954	-0.00400629	0.0083571	-0.0124531	-0.00155296	-0.00822092
b0432	0.0115858	0.00973157	0.0026581	-0.00400843	0.0135931	-0.00127636	-0.0246559	0.0220509	0.00480992	9.10804e-05	-0.00769839	0.0102644	0.0111833	-0.0044642	-0.0100233	-0.0357663	0.0093796	0.00711573	-0.00865742	0.0255144	-0.0270214	-0.00279616	-0.00120491	0.00870617	0.00426854	0.01037	-0.015851	0.0066505	0.00389726	0.0092637	0.00858567	0.00241445	-0.00133276	0.00572048	0.089121	-0.0028618	0.301433	-0.00577407	-0.0100218	-0.006071	0.00110517	0.00106445	0.00893528	0.000109869	-0.00884641	-0.0144542	-0.0206362	-0.0079056	-0.00384061
b0433	0.0183245	-0.000145039	-0.00417351	-0.00456395	-0.00167504	-0.00323394	-0.00411977	0.00523316	-0.0257981	0.0016738	0.00124916	0.00691009	-0.0130043	0.0114355	-0.00125624	0.0127363	0.0148784	-0.00135238	0.00250234	0.00752797	0.00698595	-0.000148429	0.00235923	-0.00455373	0.00355317	0.00934557	0.00548247	-0.0145526	0.00295065	-0.00841945	-0.000622852	-0.008216	0.0121847	0.00852679	0.00217432	0.00177036	-0.00442572	0.00498439	0.000814119	0.00164868	0.00907247	-0.0119681	-0.000725228	-0.00852219	-0.00290489	0.000313221	-0.00419581	0.00791958	-0.0156264
b0435	0.000458583	0.0191306	0.00740949	-0.00216091	0.00543614	-0.00339468	0.00025002	-0.0075364	0.00638367	-0.00518464	-0.0073414	0.0131926	-0.00963098	0.0413835	0.0065214	0.0074842	0.00769216	-0.00810309	0.00997617	-0.00985013	-0.0139183	0.0154228	0.0195259	0.0030428	0.0147987	-0.00195353	0.00165813	-0.0088569	-0.00793892	-0.00275127	-0.0012585	-0.0139111	-0.00359751	-0.00057158	-0.000605614	-0.00858239	0.00673522	-0.00116044	0.00977536	-0.0042187	-0.000594525	0.00731465	0.0136636	-0.00810176	-0.0220051	0.0054396	0.00521874	0.0053815	0.0175171
b0436	-0.000514097	0.00224455	0.0033419	0.000820674	0.00464317	-0.00476443	-0.00415604	0.00499949	-0.0203866	0.00637776	0.00619189	0.0169144	-0.00533975	0.0127519	-0.00577994	0.00507745	0.0019881	-0.00357162	0.00786421	0.00215441	-0.0181503	0.008116	0.00548228	0.00866551	-0.00278989	0.0106788	2.26852e-05	-0.000952895	0.00331264	-0.000147438	0.0019045	0.0163825	0.0077804	0.0019635	0.00493822	-0.00905214	0.000909107	-0.00571343	0.00208468	-0.00377504	0.000753268	-0.00560884	0.00727346	0.00561696	-0.0148213	0.0143064	0.0041421	0.0029225	-0.000281823
b0437	0.000211337	-0.00530156	0.000281936	-0.00124841	0.00595491	0.0057085	0.00104988	0.0077826	0.00410935	0.0088662	-0.00351518	0.00264075	0.000385832	0.00905907	0.00181721	-0.0155458	0.00650934	-0.00417026	-0.00215073	-0.0143005	0.00550326	-0.00533214	-0.00564809	-0.00756717	-0.00490092	-0.0056752	0.00127905	0.0108541	0.00410807	-0.000565529	-0.0088151	0.000964944	-0.00134334	0.00316344	0.00134481	-0.00104772	-0.00378625	0.0138854	-0.00460431	-0.00956424	-0.000632914	-0.0021544	-0.00728662	-0.00556083	-0.0196572	-0.000721317	-0.00190002	-0.00431321	-0.00780798
b0438	0.00923096	-0.00689045	0.0040516	-0.00450327	0.00948457	-0.00243151	0.00327977	0.011857	-0.00191558	0.000249634	0.0018679	-0.0109539	-0.00364905	-0.0012854	-0.00231252	0.0155124	0.00388406	-0.00569915	-0.00277055	-0.00162723	0.00864356	0.0017319	0.00207828	7.4339e-05	-0.00088032	7.43547e-05	0.00452169	0.00364977	0.00550987	-0.00476585	-0.00589742	0.0023028	-0.0114415	0.00385376	0.00171881	-0.000657724	-0.0104867	0.0197916	-0.00968615	-0.0113891	-0.00243542	-0.0091887	-0.0110968	-0.0039463	-0.00782866	-0.0185642	-0.00294068	0.00273131	-0.0104838
b0439	0.00338555	0.000398927	-0.00336639	-0.00458218	0.00382972	0.00166487	0.00778734	0.000647424	-0.000597671	-0.0512861	0.00741057	0.00119655	0.00537196	0.00840005	0.0137415	0.0084029	-0.00499852	-0.0207461	0.0129162	0.00735039	0.0103694	0.00769497	-0.00096319	0.0119543	0.00418358	0.00465282	0.0170141	-0.00467842	-0.00140527	0.000810473	-0.00691086	-0.0123975	-0.0180137	0.0095107	0.00460823	-0.00551937	-0.00373967	-0.00812902	-0.00811205	0.000267977	0.00442572	0.0039689	0.0124347	-0.00131856	0.000586063	-0.0168058	-0.00474176	0.00429962	0.00645133
b0440	0.00428807	-0.0135746	-0.0180701	0.00278862	-0.00557985	-0.00963922	0.00962491	-0.00679817	0.00928181	-0.000168062	0.00374521	0.00784252	-0.0124351	-0.00147195	0.00198276	0.00231622	0.00467136	0.00634313	-0.00277147	0.0054063	-0.0183941	0.00599103	0.019613	0.0134043	0.0200337	-0.00354502	0.00485917	-0.0167602	0.00295156	-0.00963131	-0.00292198	-0.0183732	0.0123469	0.0116191	0.00564819	-0.0160832	-0.0153162	-0.0183877	-0.00517404	-0.0137061	-0.00572435	0.0012934	-0.00495114	0.0104224	-0.0210335	0.00743597	-0.00412847	0.0131694	0.00448566
b0441	0.00066344	0.00177995	-0.00475528	0.00257444	0.00507492	-4.36133e-05	2.35242e-05	0.00307513	-0.0136285	0.00893482	0.00188268	-0.000299258	-0.00315376	-0.0114448	0.0009577	-0.00323558	-0.00752361	0.00106801	-0.00332675	-0.00032884	0.000205431	-0.00199779	-0.00366866	0.00637185	-0.00222085	0.00827048	-0.00600587	-0.0141015	-0.00216524	-0.00287584	-0.00676062	0.00564852	0.00588726	3.85321e-06	-0.000324478	-0.000460608	-0.0029094	-0.0111002	0.000937311	-0.00341829	0.00115993	-0.0102664	0.00891157	-0.000649693	-0.0199066	-0.00934224	0.00585611	0.00536697	0.00429244
b0442	0.00990302	-0.000572672	-0.0099879	0.00077615	-0.00853843	-0.00474999	-0.0117761	-0.0178418	-0.00702378	-0.00291854	-0.00376956	-0.00534287	0.0200829	0.0104224	0.00360592	0.0188321	-0.0142611	-0.00207344	0.00993543	-0.0196972	-0.0145256	0.00346651	0.00643153	0.00681599	-0.011282	-0.0293962	-0.000744067	-0.0130938	0.0103207	0.00420353	0.00544091	0.0111887	0.00725787	-0.00685713	-0.00476866	-0.000818329	-0.00686545	0.00624196	-0.0286046	0.00270032	-0.00151394	-0.00644168	-0.0326654	-0.0182713	0.0027016	0.0125471	0.00417631	-0.00303627	-0.00361368
b0443	0.00160846	-0.0107714	-0.000176297	-0.00678201	-0.00209909	-0.0012626	-0.000242126	0.015497	-0.0288732	0.0325038	-0.00158969	-0.00843851	0.00810923	0.00842695	-0.00703884	0.00569016	0.0128691	0.00201117	-0.00835161	-0.00137798	0.0170989	-0.00389974	-0.00347158	0.00945283	-0.168549	0.0140559	-0.0081226	-0.00583036	-0.00536355	-0.00453759	-0.00150878	0.00293047	0.00167123	0.000357993	-0.0107775	0.0119955	-0.00544752	-0.00118221	0.00787382	0.0162714	0.00822664	0.00310475	-0.00146685	0.0261261	-0.00165095	0.00392712	0.0195778	0.0204133	-0.00853705
b0444	0.00146019	0.0148978	0.00345114	-0.00721269	-0.00711698	0.00597188	0.0212357	-0.00754393	-0.0177108	0.000518411	0.00161007	-0.0240884	0.00562198	-0.0140958	0.0152277	0.00847213	0.00927198	0.00158724	-0.00285766	-0.00168178	-0.00150275	0.00419451	-0.0134622	-0.00414453	0.00333836	0.00553366	0.000965849	-0.010401	0.00225336	-0.00823957	-0.00542009	0.00358222	0.0129969	-0.00301232	-0.0111229	-0.000109969	0.0126919	0.00643726	0.00134614	0.00528068	-0.00747892	-0.0144652	-0.000703213	-0.0114219	-0.00592385	-0.000416253	-0.00391442	-0.000447803	0.000686078
b0445	0.0107417	-0.0160044	-0.00359251	-0.0157215	-0.00797588	-0.00758181	-0.00879005	-0.00559528	-0.0130673	-0.00102688	-0.00441119	-0.0195236	-0.0136364	0.00989214	-0.00697897	-0.00580349	0.0110065	0.00321412	0.00634216	0.00428234	-0.0168469	0.0200177	0.0118929	-0.00952469	-0.00926939	0.00801688	0.00880032	-0.0125924	-0.0125046	0.000243832	0.000704872	0.016798	-0.0013109	0.00468538	-0.00609567	-0.0153463	0.00393009	0.000974899	-0.00176401	0.00316642	0.0151826	-0.00114465	-0.0112227	0.0140404	-0.0059467	-0.00691316	-0.014835	-0.0037966	0.0183991
b0446	0.00490918	0.00731149	0.00368816	-0.00272516	-0.00723528	-0.010761	-0.0188717	0.00445596	-0.0201109	0.00478973	-0.00353981	-0.0090809	-0.0119674	-0.000378982	0.0279542	-0.00764459	0.00193406	0.00584624	0.0131943	0.0169473	-0.0131826	-0.00218376	-0.000345855	0.00513335	-0.0066399	0.0100163	0.00538558	-0.00838594	-0.000242521	4.12997e-05	0.00378905	0.0193072	0.0103819	-0.0121804	0.008038	-0.00936721	-0.0358501	0.0151541	-0.00177362	0.00472082	0.00375268	-0.00186393	0.00379463	-0.0234599	0.00630623	0.00411511	-0.00897741	-0.00723078	-0.0129712
b0448	0.0114643	0.00699622	0.00105964	-0.00314033	-0.0119717	0.00830282	0.00488355	0.00206277	0.0272806	-0.00393104	-0.0017918	-0.00801667	-0.00674783	0.00510158	0.00559675	-0.00917754	0.0203157	0.00432974	-0.00245348	-0.0139787	-0.00961045	0.00957353	0.000665905	-0.00356885	-0.00634869	0.00365738	0.00890188	0.00187082	0.00395244	-0.00469195	-0.01807	0.00631012	0.000683171	0.000562529	0.00587485	-0.00152589	-0.00644033	-0.00528338	-0.0238567	0.0124037	-0.00752082	-0.0236229	-0.0138553	0.00468291	0.00794203	-0.0125185	0.014206	0.00300242	0.0034864
b0449	0.00479168	0.00224636	-0.0100386	0.00591366	-0.0208277	0.00318572	-0.00187294	0.000418153	0.0268575	-0.0011261	-0.0112016	-0.00722423	0.00966874	0.00172222	0.000186949	-0.019459	0.0157812	0.00460633	0.00188147	0.00156242	-0.00734973	-0.00457166	-0.00125383	-0.00169828	0.000117288	0.0201214	0.0150366	-0.00180978	0.00016698	-0.00117993	-0.0139208	0.0197536	-5.45124e-05	0.000232283	0.00800889	-0.00102632	-0.00385512	-0.00675174	-0.027965	-0.000873731	-0.0072658	-0.0149976	-0.0184928	0.0108601	0.00446639	0.000582916	0.0167394	0.0019281	-0.00376932
b0450	0.00165263	0.0142522	-0.00278345	0.00466071	-0.00135405	-0.00807147	-0.00373816	0.00591469	-0.0163044	-0.00984318	-0.00323338	-0.00226848	0.533698	-0.0132561	-0.00944503	0.00363947	-0.00638128	0.017244	-0.0283622	-0.00768231	0.015267	-0.0168518	-0.0299844	-0.00752969	-0.00774273	0.00546281	-0.00157025	0.0124921	0.00577421	-0.0176443	0.0102711	0.0033684	0.0410026	0.00196523	0.000970275	-0.0050215	0.013926	-0.00254041	-0.0363079	-0.0236259	0.00210001	0.00953886	0.00487561	-0.00811396	-0.0182673	0.0251048	-0.00852555	0.0153434	-0.00141694
b0451	0.0309704	-0.00609708	-0.00242626	0.00588948	-0.0335061	-0.00268002	0.0152101	0.00453818	-0.0103443	-0.00385609	-0.003419	-0.00817829	0.288854	0.0018828	0.000104938	-0.0185405	-0.000817237	-0.010957	0.00949808	-0.0184012	-0.00515877	0.00604132	0.0174419	0.000699828	0.0188872	-0.00799945	0.00818197	-0.00368301	-0.00287012	-0.00108988	-0.0159791	0.00903298	0.0342251	0.00620934	-0.0207543	0.00056026	-0.0112539	-0.00555665	0.0169483	0.00410532	0.000849511	0.00230515	-0.00414722	0.00656815	0.0036707	-0.00247274	0.0131831	0.00247956	-0.0440377
b0452	-0.00504333	0.000646079	-0.000441681	0.00167539	-0.003799	-0.00338085	0.00759586	0.00875966	-0.00184352	0.0095134	-0.00409674	0.0141516	-0.00405814	-0.00332687	-0.00517424	0.0148908	0.0117453	0.000207189	0.00752759	-0.00374628	-0.0170325	0.0230502	0.00606759	-0.00230774	-0.0407467	-0.00548788	0.010373	-0.0112204	-0.0121052	-0.00810714	0.00203029	-0.00616854	0.0108347	-0.00156766	0.0166982	0.00673014	-0.00141746	3.20772e-05	0.0110632	-0.00511749	-0.00503061	-0.00655933	-0.0103724	-0.0186605	0.011403	0.00577127	-0.000540281	0.00534418	0.00542251
b0453	-0.0145216	0.00351188	-0.0137145	-0.0119658	-0.000636953	-0.000471805	-0.013001	-0.00395653	-0.00147562	-0.062773	0.00266119	-0.019007	0.00764721	-0.00122242	-0.00191786	0.00121363	0.0125429	0.00348751	-0.00415375	0.0144378	-0.00381093	0.0173231	0.00786276	0.00261107	-0.0164375	-0.00364248	0.00627679	0.00198761	0.00420118	-0.00565238	0.00460716	-0.00875151	0.0168443	0.00399015	0.0257231	0.00775448	0.00334681	0.00852155	2.86963e-05	-0.00461656	-0.00634767	0.0118273	0.000865472	-0.00139181	0.0116683	0.00698043	-0.0145573	0.0107109	-0.00150671
b0454	0.0047512	-0.000358494	-0.00242816	0.00863467	0.0035347	-0.00571265	0.00596874	-0.00624105	-0.00237963	0.00125787	-0.00454546	-0.00725627	-0.0028598	0.0119379	0.000651154	-0.00579794	-0.0266861	0.00373997	0.00502336	-0.00556638	-0.00239607	0.00835708	0.00572846	-0.00201594	-0.0098195	-0.0051433	-0.00120058	0.00470697	-0.000589004	-0.000697616	0.00438162	0.00717746	0.00886283	-0.0108874	0.0126305	-0.00527662	0.00592868	0.000903467	0.0104794	0.00555213	-0.00496828	-0.0130151	0.0046346	-0.00449262	0.00720287	0.00334733	0.00840784	-0.00419976	0.00701055
b0456	-0.00241903	0.00467207	0.00433705	-0.00281197	-0.0050467	-0.00632212	-0.0271531	0.0298526	-0.0099414	-0.00830951	0.00713748	-0.0031801	-0.00330982	-0.0154863	0.00649637	-0.0156396	0.00913693	-0.00281766	0.0243884	-0.00664043	-0.00942186	0.0177602	-0.00672719	-0.0080862	0.0069174	0.00458738	-0.0029664	-0.00137754	-0.00296059	0.00914833	0.00543994	0.00160437	-0.00306154	-0.0195805	-0.0192956	-0.0142045	0.00817353	0.00414793	0.0105277	0.00537248	-0.00288464	0.0205801	0.0141006	0.00216514	-0.0103216	0.00340781	0.00670508	-0.0102301	-0.0079878
b0457	0.00309512	-0.00820154	-0.00653043	-0.00271607	0.00329181	-0.00400313	-0.00865967	-0.00843825	-0.000580319	0.000386532	0.00439232	0.0191757	0.00616082	0.0118475	0.00500772	0.00670667	0.0131733	-0.00415354	0.0048291	0.00459229	0.00640769	-0.00771752	-0.000225176	0.000896098	0.00694825	0.013693	-0.00813562	-0.00364382	-0.00441843	0.0056419	-0.00497962	0.00248582	0.0180138	0.00237415	0.0026131	-0.0108983	-0.000307031	-0.0103172	-0.00994481	-0.0166884	-0.000153757	0.0131811	-0.000358996	-0.000777012	-0.000348563	0.00253302	0.00370904	-0.00053862	0.0030014
b0458	0.00417776	0.0287969	0.0191704	0.00241561	-0.0175426	-0.00317864	0.00266766	-0.0227263	0.009221	-0.00784699	-0.00785761	0.00931325	-0.0245127	-0.0128459	0.0135881	-0.00587937	-0.0206269	-0.0112332	-0.00755107	-0.00714486	0.0577491	-0.0187271	0.0070213	0.00421764	0.00125839	-0.0339301	-0.0112479	-0.0181154	-0.00447313	0.0118425	-0.00367934	0.0131783	0.0268571	0.0035791	0.0742101	-0.00453639	0.0370869	-0.000360688	0.0205711	-0.00598693	-0.0126761	0.017745	0.00524731	-0.00415823	-0.000392955	-0.0230754	0.0264026	-0.00668967	0.0177422
b0459	-0.00493203	-0.00949403	0.0118052	-0.0102347	-0.00136087	-0.00522061	0.00599946	-0.0130834	-0.0149813	0.00704815	0.000915434	-0.00506665	-0.0055356	-0.00562469	0.00809528	0.024438	0.0164925	0.00258006	-0.000198058	0.0251261	-0.0195244	0.000358878	0.00843732	0.0139973	-0.00671376	0.00849018	-0.0111477	0.0122022	0.0112519	-0.000655151	0.00589605	0.00132521	0.0150661	-0.00727792	-0.019129	-0.00489436	-0.00538932	-0.00393318	0.00020376	0.0241173	-0.00131946	0.0133879	-0.00703081	0.0171365	-0.0133908	-0.00533567	-0.00203825	0.000508223	0.00755979
b0460	-0.00336032	0.0113792	-0.000198123	0.00462574	0.0016933	-0.010032	-0.00966837	-0.00655898	-0.00561904	0.0201738	-0.00702032	0.0108536	-0.00948314	0.0471582	-0.0138446	-0.0209802	0.00341905	0.00206376	0.00990376	-0.00740857	0.0191558	0.00446042	0.00826751	0.000583791	-0.00489776	-0.0151874	-0.0146182	0.00260338	-0.0124155	0.00145507	0.00732203	0.00458309	0.0267792	-0.00396625	0.00136635	-0.00145044	0.0337045	-0.0074099	0.018232	0.0322807	0.0148415	-0.0114057	-0.005995	0.0141908	-0.00528989	-0.00387876	-0.00666277	-0.0117826	-0.00329992
b0461	0.00214931	0.026404	-0.0107603	0.00761979	0.00504786	0.0024946	-0.000674114	-0.00872237	-0.0134748	0.00674172	-0.00368355	0.00202516	0.00197281	0.0879023	0.00275189	-0.0136	0.00663998	0.00483939	0.00471908	-0.00103478	0.00978356	0.0151798	0.00259803	0.000899439	0.00574434	-0.0119885	-0.0153141	0.000205572	-0.0044993	0.0237871	0.00194207	0.00620333	0.0173944	0.00279058	-0.0104749	0.00876047	0.0144129	0.00262833	0.0077929	0.00310525	-0.0046982	-0.00332637	0.00840085	0.0116719	0.00100308	-0.000873956	-0.00984828	-0.0149646	-0.00123117
b0463	-0.00765085	0.00902838	-0.00629591	-0.000826942	0.00953201	-0.00545983	0.0284683	0.00471075	-0.0186872	0.000909464	0.00815945	0.0158011	0.00134552	0.00891274	-0.00018908	0.00567857	0.0313669	0.00598798	0.00195147	-0.000333636	0.0318436	0.00613329	-0.010155	0.00639965	0.0065653	-0.00661054	-0.000290085	0.00126977	-0.0115566	0.00872816	-0.000644374	-0.00128809	0.0122786	-0.0126445	-0.000154009	0.00934962	0.0104912	-0.00455303	0.0142457	0.0116832	0.00425668	0.0165266	0.00973411	0.00901861	-0.00595175	0.00519086	-5.40048e-05	-0.0108713	0.0110205
b0464	-0.0264169	-0.00813977	-0.00370527	-0.00173811	0.00445642	0.00545237	0.00711429	0.00254671	0.00480602	0.00590516	-0.00196873	-0.00410075	0.000349002	-0.0155018	-0.0144611	-4.12026e-06	0.0129594	-0.000202396	0.00668524	0.0116379	0.00369744	-0.00174771	0.00080021	-0.00390445	0.0127281	0.00699822	-0.0015523	-0.0058932	-0.00159649	-0.00723144	0.00226959	-0.00696147	0.00831451	-0.0138241	-0.000499075	-0.0105412	0.0220541	-0.00509035	-0.00690293	-0.00537178	-0.000421883	-0.00416712	-0.0182596	-0.00644538	0.00952192	0.00383919	-0.00301692	0.00176379	0.00197295
b0465	-0.00522602	-0.0109051	-0.00654927	0.00639792	0.00307081	0.00769999	-0.00543848	0.0109498	-0.00686076	-0.0097791	-1.73836e-05	-0.00220268	-0.000851797	0.00897076	0.00514767	-0.00292975	0.00848164	0.00131353	-0.00797988	-0.0119593	0.000761067	-0.00965264	-0.00933202	0.00392986	-0.00263002	0.0173716	0.000204699	-0.00857132	0.00371556	-0.00314586	-0.0019326	0.0042892	0.0038884	0.00257608	-0.00827997	-0.00239974	0.00475519	0.000789422	0.00321438	0.000342787	-0.00380673	0.00543367	-0.000653908	0.00718646	0.00346907	-0.00571879	-0.00668056	0.00490256	-0.00274503
b0466	-0.0347949	0.00126863	-0.00268468	-0.0128337	-0.0176115	-0.00627155	0.0356856	-0.0288681	-0.0189266	-0.000357364	-0.00938924	-0.0074923	0.0230316	0.00168081	-0.0115402	0.00312846	-0.00678134	-0.0105332	-0.00387284	-0.000951072	-0.00578387	-0.00223193	0.00141318	-0.0200536	0.00581332	-0.00111994	0.00170302	-0.00253235	0.00857022	-0.00011729	0.0138163	-0.0366527	-0.00420761	0.010189	0.0074798	0.00218076	0.0140671	0.0100986	-0.0282904	0.0126682	0.000148632	0.00293346	0.0145479	-0.0199913	-0.00206296	0.0156578	0.0416453	-0.00844824	-0.019412
b0467	0.00220238	0.00176077	-0.0133746	-0.000651394	0.00461985	-0.0015539	-0.0086329	-0.000356763	-0.000242375	0.00344264	-0.0111343	-0.0135754	0.0109656	-0.00324918	-0.00253829	0.010776	3.75789e-05	0.0068372	0.0067208	-0.00759483	-0.00877644	0.00858665	0.00286748	-0.00211105	-0.0102112	0.0194249	-0.00523717	-0.0100649	0.00394777	0.00172486	-0.0006956	0.000227054	0.0113272	-0.000404096	0.00119318	-0.009427	-0.00304059	-0.00261524	-0.0101645	0.0007112	-0.00376586	-0.00128129	-0.00380562	-0.0212392	0.00633525	0.00211625	-0.013082	0.00887934	-0.00886387
b0468	-0.00803643	0.00644127	-0.00390371	0.00629916	0.0041301	-0.0116953	-0.00963771	-0.00886993	-0.025897	-0.0114538	0.017172	-0.0119676	-0.0179853	-0.0407543	-4.26867e-05	0.00651177	0.01068	0.00810677	0.00835396	-0.0301991	-0.000671355	0.021126	0.00792725	-0.0100402	0.00679365	-0.00333637	0.00230171	-0.00093458	0.00496092	-0.00301881	0.00687789	-0.0127836	-0.0228004	4.50609e-05	0.0136866	-0.00410902	-0.00713757	0.0195944	-0.0214451	-0.00583067	0.00211336	-0.00192596	0.000694938	-0.0013617	0.0140351	0.00455648	0.00127738	0.0117842	-0.0106704
b0469	-0.014397	-0.00263932	-0.00836396	0.00690671	-0.00300928	0.00377482	0.00874087	0.0107814	-0.0185362	0.00613121	0.00684024	-0.0145337	-0.00921963	-0.00350379	0.00180877	-0.00878216	-0.00978756	0.000367877	0.00973709	-0.00673887	-0.0026705	-0.0123845	-0.0138805	-0.00379825	0.00368917	0.0138822	-0.00336893	0.00779118	-0.00510066	0.00360963	0.00436041	-0.00319105	0.0213211	-0.00501976	-0.0111351	0.00316446	0.0301605	-0.0150549	-0.00347304	-0.000360615	0.000317326	-0.00491649	0.00737981	0.00729835	0.00226043	0.000867707	-0.00397936	0.00287027	0.0157182
b0470	0.0203964	-0.00699525	-0.0013807	0.00141149	-0.00396364	-0.00431801	0.00946861	-0.00262375	0.000530455	0.00275002	5.33746e-05	-0.00553185	-0.00554178	-0.0121223	-0.00182285	-0.00288891	0.00109297	0.000139038	-0.00388643	-0.000339247	-0.00218483	0.00245739	-0.00343878	0.00284893	-0.000855827	0.0146165	-0.00361754	-0.00952525	-0.000725221	0.00532197	-0.00580771	0.00992224	0.00519803	0.000264847	-0.0114607	-0.00342423	0.00019529	-0.0083318	-0.0100439	0.000636998	-0.00958081	0.00148535	0.00451605	-0.00585623	-0.00478893	-0.0101983	-0.00374474	-0.00340131	0.000167385
b0471	0.0190665	-0.00968671	0.00626489	-0.00540452	0.0050378	-0.00511454	-0.00433638	0.00469647	0.011298	-0.00345222	0.00591717	0.00251573	0.00132313	-0.0124673	-0.00423	-0.000443468	-0.00450023	-0.00509941	0.00323681	-0.00768344	-0.00201472	0.0026651	0.00966484	-0.00786268	-0.00690979	0.0122323	-0.00861494	-0.000995352	-0.000911936	0.00226577	0.00558776	0.0238802	0.00325601	0.00364772	-0.00537139	-0.00958157	-0.00428207	0.0046538	-0.00406651	0.0219401	-0.00668863	0.0030052	0.00417081	0.00153143	-0.00365132	-0.000127604	0.0210035	-0.00380556	-0.00330858
b0472	0.0193685	-0.0110341	0.00150095	-0.00173618	0.000150946	-0.00512465	-0.00121508	0.00790052	0.00453962	0.00900548	0.000879945	0.00421752	0.00336054	-0.0298559	-0.0107593	0.000978063	-0.00189198	-0.0100733	0.000676252	-0.00621775	0.00754676	-0.00858605	0.0116025	-0.0109397	-0.00455155	0.0122111	0.000326061	-0.00164391	-0.000712051	0.000799644	0.003924	0.00699876	0.00521609	0.00375839	-0.000409746	-0.000876968	-0.00375443	0.00147159	-0.00416711	-0.00162443	-0.00950577	0.000442135	-0.0130287	-0.0106195	0.00492919	-0.00514019	0.00704638	0.00164801	0.00203502
b0473	0.000410568	-0.0230509	0.000128769	-0.00878168	-0.00701953	0.000181901	-9.07769e-05	0.0143936	0.00751821	0.00767129	-0.00451808	0.00500965	0.0124441	-0.0047249	0.00183828	0.0306341	0.00997288	-0.00791834	0.0107791	-0.00456177	-0.00203161	-0.000433714	-0.00239527	0.0059408	0.00787736	0.0174812	0.00638901	-0.00335081	-0.00553007	0.0026432	0.00174048	0.00100679	0.00292562	-0.00428938	0.00043294	-0.00975475	0.0174855	0.00368164	0.00402384	-0.00305119	0.00303744	-0.017892	-0.00716124	0.00220329	-0.0087558	-0.0130602	-0.00169216	0.0052004	0.00521005
b0474	-0.0149514	0.000624897	0.00877318	-0.00411855	0.000387165	-0.0102065	0.0109421	0.00455273	0.00432911	-0.00693847	-0.00317399	-0.00539849	-0.00501383	-0.00749594	-0.00763573	0.0192652	-0.0190509	0.00744985	-0.00542654	0.00453678	-0.00269349	0.0135114	0.00482797	0.00798496	0.00275929	0.0197703	-0.00660532	0.0077318	0.025854	-0.00845863	0.00293659	0.0275074	0.0096185	-0.000414601	0.0175675	-0.00713492	-0.00972302	-0.00570127	0.00276205	-0.0172248	-0.00302787	0.00962876	-0.00755841	0.00423695	-0.020301	0.0134116	0.000768402	-0.00445806	0.00319034
b0475	0.00236024	0.00430921	-0.00457279	0.00512019	0.00335082	-0.00452265	-0.00761175	0.00391933	-0.00968506	0.00419754	0.00826167	-0.00310983	-0.00652032	-0.00588947	-0.00134178	-0.00616061	0.0195787	-0.00876819	-0.0138424	-0.00416594	-0.00714698	-0.00160934	-0.000930855	0.00204582	-0.00465763	-0.00278105	-0.00273243	-0.00695052	0.012331	-0.00174191	-0.00978148	-0.00240661	0.00885117	0.00480755	0.00934262	-0.00593476	-0.00898631	0.00293599	0.00235096	-0.0126917	-0.00839179	0.0116017	-0.0409812	-0.0101229	-0.0197023	-0.00151736	-0.000470765	0.000808341	0.00368721
b0476	-0.00263461	0.00022179	0.00606142	0.00772148	-0.00249711	0.00356487	-0.014469	0.0038701	0.0141138	0.00675688	-0.00508711	0.00444079	0.00538528	0.00578316	-0.00559398	-0.00558493	0.00356101	0.000679066	0.0120883	-0.0117602	0.00239631	0.0065016	-0.0111502	0.00802057	-0.00612713	0.00182446	-0.00992965	-0.000379394	0.00667499	-0.000923387	0.00532494	-0.0124954	0.00119788	0.00226431	-0.000855758	-0.0117485	0.00228179	0.0105209	0.00151075	0.00516251	-0.000702972	-0.0078274	-0.0233924	0.00327524	-0.0111046	-0.00221182	-0.00995757	-0.00125134	0.00988007
b0477	-0.010354	-0.0015342	-0.00746834	-0.000789392	0.00353612	-0.00113202	-0.00152291	-0.0104312	0.00692214	7.26434e-05	-0.00163956	0.0122107	0.00442673	-0.00768059	-0.000101732	-0.00989157	0.0121893	-0.00115577	0.00115867	-0.0151894	0.0139667	-0.00513829	0.000753951	-0.000348703	0.00551549	-0.00610109	-0.0109587	-0.00437706	-0.0040555	-0.00360098	-0.00552199	0.0121417	0.000168015	-0.00161464	0.00390752	-0.00289593	0.018231	0.00128974	0.00978803	0.00470848	0.00100934	-0.0119244	0.000210712	-0.00263288	-0.0114089	-0.00454811	0.00129749	-0.00590503	-0.00616122
b0478	0.0304605	-0.00830804	0.000800414	0.00197709	0.00653123	0.00539094	-0.00311391	0.0153561	0.00365987	0.00149504	0.00478765	-0.00719244	0.00173282	-0.00745667	0.00155324	-0.0153686	0.0144504	-0.00554232	-0.00145402	-0.0232496	-0.00760829	0.00292538	0.00619548	-0.00253948	-0.00583413	0.00886924	0.00458594	0.000729026	-0.00667495	-0.00335065	-0.00414948	0.00992707	-0.00555706	0.0118994	0.00216527	-0.00751947	-0.016962	-0.000296379	-0.0130297	-0.0263313	-0.0116186	0.00386504	-0.0188701	-0.00308753	-0.0114457	-0.00919569	0.00131914	0.000621512	0.0045789
b0479	-0.00312931	0.00667076	-0.00984914	-0.00460592	-0.00566385	0.00247625	-0.00267781	-0.0189555	-0.0282189	0.01463	-0.0054122	0.00167661	-0.00716362	-0.00452878	0.0116238	0.000438153	-0.0197469	-0.000272754	0.0026197	-0.0180746	-0.0015577	-0.00197978	-0.00384233	0.00137974	0.00314338	0.0249599	-0.00308357	-0.00214891	-0.00214618	-0.00838495	-0.00608111	-0.00676363	0.00113996	0.00101009	-0.000431632	-0.00438595	-0.0104119	0.00753895	-0.00471462	0.0119962	0.00558057	-0.0106773	0.00714127	-0.00606046	-0.00344175	-0.00873013	-0.00195997	0.00392945	-0.00133825
b0480	-0.00373055	0.011492	-0.00674783	0.000287064	0.00175677	-0.000408674	-0.0004698	-0.00635475	-0.0068529	0.0121952	0.00324859	-0.00448787	0.00574949	0.00842637	0.00445986	-0.00819909	0.00442405	-0.00277952	0.00251517	-0.010852	0.000280389	-0.00123111	-0.0102111	-0.00181965	-0.00886008	0.00303758	-0.00275183	-0.0192107	-0.004237	-0.00115777	-0.000662626	0.00537447	0.00104618	0.00130599	-0.00589262	-0.0114685	0.00101438	-0.0150871	-0.00730276	-0.00960893	-0.00426674	0.00355612	-0.0142651	-0.00411616	-0.0127006	0.000469297	0.00339687	0.00245241	-0.000297463
b0481	-0.00220133	0.00829371	-0.00564162	0.00814225	0.00277212	-0.00202943	0.00176648	0.00709394	-0.0302874	0.00742073	0.0104184	0.00533473	0.00310742	-0.00896394	-0.00174996	-0.00750228	0.0316581	-0.000865549	0.0133	-0.00141927	0.00023793	-0.0119582	0.000193451	-0.00322076	0.0129825	0.0124568	0.00381114	-0.0156269	-0.00333978	-0.00226043	-0.00674681	-0.0192339	0.00320281	-0.00212979	0.000679234	-0.0133926	-0.00255917	-0.0228007	0.00567698	0.00334488	-0.00359528	0.0036837	-0.00599614	-0.00641057	-0.016878	0.00833342	-0.00574371	-0.0110425	0.00384332
b0482	0.00178998	-0.00299897	-0.00157135	0.000756995	-0.00348667	-0.00406748	0.00639246	0.00749811	-0.0215537	0.00252819	0.00140972	0.00475446	0.0100831	0.00509772	0.0094364	0.00351935	0.0146629	0.00245452	-0.00330687	-0.0098925	-0.0117684	-0.00356531	-0.000710432	-0.00478604	0.00362452	0.00727415	-0.00646516	-0.0122109	0.00918616	0.000295304	-0.00899959	0.00250797	-0.00351664	-0.00199065	0.000575342	-0.00664283	-0.00101943	0.00298116	0.0142637	0.0138023	-0.00103373	-0.0201184	-0.00410794	-0.00566771	-0.000753356	0.00445276	0.00555772	-0.0107914	-0.00598245
b0483	-0.0163578	0.0178379	-9.30252e-05	-0.00959961	-0.00725088	0.0109322	-0.00695065	-0.0127041	0.00601242	-0.000374493	-1.60531e-05	0.00804981	-0.000942063	0.0145743	-0.0180046	0.0105775	0.00107226	-0.000477509	0.027678	-0.0214464	-0.0159929	0.00758365	-0.0340339	0.0157026	0.00327536	-0.00489276	0.00293655	-0.0170167	0.00440768	0.00315839	-0.0238737	0.0111274	-0.000573484	-0.0146188	0.0130601	-0.0019532	0.00825926	0.0141517	0.00325876	0.0223529	-0.0057992	-0.0350626	-0.00869123	-0.027392	-0.0046432	-0.0252791	-0.0133962	-0.00340982	0.0347327
b0484	0.00819729	0.000283401	-0.0124499	-0.0105982	-0.01037	0.00367274	-0.000615232	0.0223306	-0.021194	-0.0031373	-0.0116414	-0.00947065	0.0111452	0.0258809	0.00220745	-0.00127166	0.019672	0.00247336	-0.00595571	-0.00450969	-0.0158658	-0.00239738	0.0208554	-0.0101582	-0.00292976	-0.00323569	0.00109644	-0.00844072	0.0019985	-0.00380115	-0.000782006	0.0119725	-0.00338828	0.010868	0.0101615	-0.0343393	-0.0412167	-0.0171046	-0.026144	0.03182	0.000846325	0.00834341	-0.0190053	-0.0048956	-8.80383e-05	0.00978416	-0.00511253	-0.00235855	0.00155015
b0485	-0.0121267	0.010715	-0.0181884	-0.00840628	-0.00686601	0.0021639	0.0341493	0.0064342	0.00596494	-0.00426533	-0.000559375	-0.0215951	2.80346e-05	-0.00255142	-0.00129357	-0.00389581	0.00666205	0.023296	-0.00754137	-0.0244007	0.00477614	-0.00130277	0.00282492	-0.00554256	0.0217872	-0.00634822	-0.0107887	-0.0116041	0.000477541	-0.00682466	0.0067407	-0.0158476	0.00182421	-0.00403248	0.0112668	-0.0097865	-0.0196116	-0.00741018	0.0101948	0.0163467	-0.0107213	0.0141815	0.0106087	0.0242553	0.0163404	-0.0145441	-0.0137387	0.00112108	0.0122622
b0486	-0.0057365	0.019564	-0.00348806	-0.00934867	-0.000780101	-0.0045319	0.00371051	0.0108325	-0.0079977	-0.00869763	-0.00558535	-0.0130108	0.0013737	0.00362082	-0.0136588	-0.00873951	0.00955724	0.00694978	0.00516644	-0.0312202	0.00158465	-0.0029357	0.00319115	0.00150383	0.01358	-0.00142232	-0.0121933	0.00242406	0.00576255	0.00506272	0.00208042	-0.0187712	0.00645779	0.00378916	0.00229038	-0.00744466	0.0012309	-0.0232489	-0.000268005	0.0152478	0.00533314	-0.00256328	-0.0200876	0.0148619	0.00747443	-0.0141874	-0.00777626	-0.00560051	-0.0019087
b0487	-0.00572858	0.000577342	-0.0112881	0.00370606	0.00922999	-0.0102254	0.0014895	0.00626315	0.00193545	-0.00303603	-0.00539357	-0.00523122	0.000635406	0.00536002	-0.00300124	0.00743455	0.0175267	-0.00418371	-0.00242148	-0.014827	-0.0102335	0.00566802	0.0100321	-0.00125101	0.00352664	-0.00637023	-0.00024049	-0.00500143	-0.00474353	-0.00693015	-0.00196445	-0.00744173	-0.00886529	-0.00197437	0.0102405	-0.00424974	0.00184233	-0.00284487	0.00878254	-0.00148685	-0.000266828	-0.0148797	-0.0107963	0.0125047	0.00227019	0.00410543	-0.00470182	-0.00360036	-0.000374736
b0488	0.0121777	-0.00921215	-0.00105111	-0.00399094	-0.00364837	0.00151889	-0.00719364	0.00465828	-0.00117134	0.0035275	-0.00101205	-0.00544389	-0.0119388	0.0097866	-0.0139762	0.0143353	-0.00239129	0.00643767	0.00177002	-0.0130145	-0.00259695	-0.0171083	0.00152206	-0.00155035	-0.0203153	0.00620607	-0.00163576	-0.00436824	0.00550447	-0.00160567	-0.00303835	0.0137659	0.00399013	0.00639626	0.00797825	-0.0105	0.00285933	0.00617327	0.00291073	-0.0106092	-0.00510015	0.0129076	-0.0203767	0.00601475	0.00363437	0.0167077	0.00170124	0.000752225	-0.00393369
b0490	-0.00902958	-0.00341051	-0.00181101	0.00464389	0.00486639	-0.00114866	-0.00803708	0.0191615	0.00343879	0.00193584	-0.00304974	0.0195379	0.0114635	-0.00110958	0.00176031	0.00565613	-0.0149345	0.000579001	-0.0114647	0.00602916	0.000164801	0.00223386	0.00755037	0.00416484	0.0081505	0.00634526	0.00131762	0.0018633	0.00489733	-0.0025799	-0.00605235	-0.000298628	0.0215814	-0.0033671	-0.00728756	-0.0116103	0.0123642	0.00277599	0.0127721	0.0022746	0.00314065	-0.0121264	-0.013429	-0.00173157	0.011699	-0.00522208	0.0146342	-0.00198815	0.00475919
b0491	-0.00161866	-0.00979681	-0.0012217	-0.00853508	-0.00398312	-0.000657174	-0.000475471	0.017238	-0.00210193	-0.0023262	0.0050561	0.0249967	0.01323	-0.00128505	0.0122608	0.00850149	0.002144	-0.0031571	0.0123118	-0.00912193	0.0219211	-0.00576683	0.0106834	0.00317871	0.00583505	-0.00687348	0.0129175	-0.00580498	-0.000722371	0.00272477	-0.00138692	0.00527669	-0.00415549	-0.00217481	-0.00272803	-0.0193642	-0.00242407	0.00881411	0.0071048	0.00107886	-0.00865808	-0.00250005	0.00268356	0.00582251	5.60287e-05	-0.0109126	0.00402858	0.00996765	0.0136744
b0492	0.0058107	-0.00525895	0.00496149	-0.00587232	-0.000936234	-0.000394485	0.00267295	-0.00167292	0.00339914	0.00177268	0.00503755	0.000650728	1.2991e-05	-0.00388247	-0.00851692	0.000353401	0.0161693	-0.00605532	-0.00297058	0.00905873	0.000222022	-0.00294203	0.000838826	-0.00726494	0.00219876	0.013449	0.012813	-0.0103048	-0.00877411	0.00153609	-0.00171871	0.00321905	0.00941692	0.00340133	-0.0103063	-1.33177e-05	-0.000655802	0.0195019	0.00361419	-0.0109335	-0.00112824	0.0123116	-0.00388948	-0.004933	0.00223427	0.000887334	0.00371566	-0.000615682	-0.0073054
b0493	0.00338003	-0.00851572	-0.00735667	-0.00440041	-0.00384594	-0.00353037	0.000731009	-0.00861135	-0.00429981	0.00874281	0.00725527	-0.0102993	-0.00250051	0.00258097	-0.00167268	-0.00827709	0.000944713	-0.00140004	0.00126024	0.00272427	0.00279526	-0.00113076	-0.0028972	0.00417387	0.0012231	-0.000270679	0.00027505	-0.00815386	-0.00299669	0.00519723	-0.00477226	0.00634817	0.0159983	0.00113728	-0.000749504	-0.00128921	-0.0167463	0.0089616	0.00541713	-0.00306116	-0.00948318	-0.0063538	-0.00418993	0.00197325	0.000719642	-0.0109145	-0.00267348	-0.00411734	-0.001227
b0494	0.00360601	-0.000232148	-0.00589652	0.00140606	-0.00106245	-0.0030344	-0.00366045	-0.0187545	-0.0126194	0.00590508	0.00934112	-0.00197488	-0.00139124	-0.00764936	-0.0109659	-0.020651	0.00227479	-0.00970567	0.0055218	-0.0074077	0.00365456	0.0055791	0.00275245	-0.005569	-0.00335474	0.0054597	0.00155479	0.00274093	-0.00828293	0.00649466	-0.00119835	0.00586769	0.0127211	-0.00657924	0.00363474	-0.00248473	-0.00245388	-0.00196172	-0.00444113	0.00358733	0.000421723	-0.0144209	-0.00154535	0.000669947	-0.0103526	-0.01298	0.00360185	-0.00463371	0.00146196
b0495	-0.00346874	-0.00693644	-0.0104631	-0.00454285	0.000814642	0.00619747	0.0478013	-0.00594592	0.00576156	0.00175157	0.00348549	-0.00583741	0.0100836	-0.00576417	0.00192617	0.0168754	0.00696526	-0.000794874	0.00375838	-0.014926	-0.00201326	0.00733668	0.00851759	-0.00319437	0.00807794	-0.00256727	-0.000217123	-0.00343587	0.00119581	-0.00228668	0.00124094	0.0030432	0.0202793	-0.00564052	-0.00322689	0.00145786	-0.00448165	0.00291754	-0.00290716	-0.00214161	-0.00233805	-0.00808338	0.00689723	0.0113788	-0.000149819	-0.000392109	0.00703534	0.00748876	0.00455559
b0496	0.00224889	-0.0118954	-0.00623429	0.00244749	-0.000987867	0.000443589	0.0256843	-0.0160086	-0.00246354	0.000852225	0.00730935	0.0122976	0.00913042	0.00335234	-0.00411083	0.0153898	0.00759157	-0.00108991	0.0108436	-0.00755841	-0.00817376	0.0215174	-0.00916707	-0.000501112	-0.00168521	2.1787e-05	-0.000988888	-0.00404249	0.0020753	-0.00605348	-0.00808577	-0.00319272	0.0182363	0.000102461	-0.00714751	0.0033027	-0.00132548	0.00502297	0.00209753	-0.003933	0.00170636	-0.0132939	0.00631259	-0.00163523	-0.00128423	-0.0106913	-0.000548048	0.0087757	-0.00801212
b0497	0.0104624	-0.00947846	0.0107082	-0.00590303	-0.00346502	-0.00553059	0.0046773	0.0122378	-0.00982583	0.00417946	-0.00289523	0.0193627	-0.00934835	-0.00672547	-0.00649504	0.00649271	0.00338281	0.00123972	-0.00363392	0.0119181	-0.00386025	0.0124485	0.0101392	-0.00201306	0.000611968	-0.015274	-0.00357123	0.000453401	0.0190845	0.0043535	0.00645707	-0.0097524	0.0209822	-0.000943366	-0.0150884	0.0139818	0.00441681	-0.0178626	-0.00511363	-0.00403401	0.015746	0.000708233	0.00670707	-0.0129208	-0.00924763	0.0165953	0.00329401	-0.00501958	-0.00406122
b0498	0.00870679	-0.00255907	-0.0036724	-2.4168e-05	0.00756168	-0.00047234	0.0412132	-0.0241249	-0.0129816	0.00802914	0.0131581	0.0600232	-0.000857636	-0.00883205	0.000264871	0.00932844	-0.00267594	0.00805525	0.00710154	-0.00870809	0.0108908	-0.00440039	-0.00895361	0.0091741	-0.016221	-0.00330207	-0.0150686	-0.00824343	-0.00399829	-0.00231092	0.000395759	-0.000472085	0.0152094	0.00395152	-0.0112226	-0.00115739	0.0079989	0.00935922	0.00530378	-0.00867632	0.000262371	0.0079147	0.0358928	0.0350309	0.00619164	-0.00146818	0.0229483	-0.00302873	0.00246742
b0499	0.00450273	0.00760812	-0.00381968	-0.00305345	0.0157644	0.00141806	0.0654793	0.00050571	-0.0280252	-0.00646413	0.0190691	0.00470419	-0.00904032	-0.00365999	0.00642608	-0.00332609	0.00193087	-0.00348369	-0.00652641	0.0107117	-0.0112758	0.00173892	-0.0141346	0.0124297	-0.00184088	0.015636	-0.0223258	-0.000604649	-0.00314787	-0.0014188	-0.01417	-0.0511249	0.0171719	0.018783	-0.0199922	0.0252629	-0.000437808	0.0105695	0.00435966	-0.0112349	0.00106222	-0.000828013	-0.00328083	-5.46177e-05	-0.00776303	-0.00183272	0.0250033	0.000897349	-0.0216348
b0501	-0.00326271	-0.00306368	-0.0163974	-0.0157899	0.0125484	-0.0064879	0.0257259	-0.00222372	-0.0134563	0.000881064	0.0127252	0.0212188	-0.0025059	0.0123719	-0.00263783	-0.00967282	-0.00401764	-0.000269772	0.00554887	-0.00478669	-0.0154927	-0.00531193	-0.0214991	-0.019051	0.0338342	0.00588371	0.00727506	0.006071	-0.00190181	-0.00894781	0.00169207	0.00536835	-0.00468848	0.00572336	-0.00200476	0.00132105	0.0146008	0.0134156	-0.0105339	0.00244738	0.00251266	0.0116882	0.0174546	0.00816187	0.0102544	0.0170842	-0.00777455	0.0058647	0.00581118
b0502	-0.00499075	-0.0121113	0.0103758	-0.00499223	0.00794365	-0.00791816	-0.0285254	-0.0133421	-0.00545693	-0.0044464	-0.00517355	0.0047713	-0.0216988	-0.00481909	0.00264182	0.00533655	-0.00480327	-0.00982668	-0.0119207	-0.0133729	-0.0046892	0.00101629	0.00887001	-0.00111273	0.00237471	0.015788	-0.0021733	0.00478303	-0.00642907	-0.0108414	0.0023232	0.0158464	-0.00757807	-0.000667529	-0.00184239	0.00247484	0.0148141	0.00324512	-0.0134103	-0.0239135	-0.00371664	0.00161958	0.00432483	-0.00359588	-0.0108275	0.0174129	-0.0158632	0.0114939	0.00678281
b0503	-0.000960468	0.0141938	-0.0070327	0.00260561	-0.0139323	0.00343608	0.00827479	0.0137674	-0.0154521	0.00610846	-0.000379289	-0.00967283	0.00565843	0.00421602	0.000321594	-0.00419135	-0.000959442	0.00227537	-0.0089403	-0.00242151	-0.00472354	-0.00382847	0.00435421	3.65479e-05	0.0123933	0.00351902	-0.00380709	-0.0121282	-0.0030351	-0.00744862	-0.0106521	0.00672591	-0.000403222	0.00534809	-0.0130874	-0.000805631	0.00982321	0.0173545	0.000835524	-0.00708274	-0.00450572	-0.000289321	-0.00760527	-0.00896343	0.00651043	0.00748939	0.00833669	0.00509617	0.0105289
b0504	0.000255115	-0.00230213	0.00592474	0.0202825	0.0118259	-0.00227374	-0.0332035	0.0169091	-0.0127387	-0.00792784	-0.00288156	-0.0155069	-0.00193248	0.00651796	0.00757543	0.00755772	-0.00930285	5.91174e-05	-0.00150002	-0.0163377	-0.00612258	0.0166492	-0.000406061	0.00067912	-0.0161079	0.000224188	-0.00143912	-0.00321784	-0.00180269	0.0024997	0.00972995	-0.00169635	-0.00758893	-0.00670923	0.0150147	-0.00735508	0.00796635	-0.00136094	0.00865997	-0.00788616	-0.00239512	0.0141555	0.000245936	0.0302778	0.00437198	0.0127412	-0.0200556	-0.00838296	0.0018182
b0505	0.0115228	-0.00200102	-0.00891534	-0.000924363	0.0159988	-0.0080748	0.0344836	-3.16656e-05	-0.00323749	-0.00306482	-0.00268704	0.000306027	0.00731694	-0.0016244	0.000417779	-0.00179373	0.0241614	-0.00311362	-0.031504	-0.0146134	-0.00571991	-0.00216465	-0.0152964	-0.00730984	0.0611962	-0.0112673	0.0111467	-0.00166392	0.00809734	-0.0190941	3.16236e-05	-0.0152813	0.00153499	0.00986653	0.00142819	0.0127815	-0.00896096	-0.00769376	0.0105365	0.00138286	-0.00289514	-0.0035113	0.00873247	-0.000238475	-0.0176505	0.00458761	-0.0175377	0.00109969	0.00386935
b0506	-0.00896404	-0.00704071	0.00426338	-0.0078727	-0.00718394	-0.000905042	0.0402552	0.00491182	-0.00259933	-0.00154375	-0.000986218	0.0100223	-0.00764047	0.0015905	-0.00488118	-0.00137658	0.00432039	-0.00456453	-0.0071421	-0.015984	0.00257306	-0.00412911	0.00181585	0.00839318	-0.0087063	0.000227146	0.00197431	-0.0112532	0.00211041	-0.00628514	-0.00240283	0.00347643	-0.0120253	0.00688218	0.0110569	-0.00706884	0.00929544	-0.0132268	0.00721208	-0.0178897	-0.0110595	-0.0308651	-0.0142522	-0.00268679	-0.00435915	-0.00777399	0.0114463	0.0196079	-0.00874783
b0507	0.0122141	0.00546568	-0.00290628	0.00143331	0.00902044	-0.000966501	-0.0210343	0.00166199	0.00227895	-0.00325557	0.00222106	-0.0142358	-0.0122298	-0.00651529	-0.0137783	0.00103375	0.0194238	0.000924376	0.0280349	0.00305011	-0.00340276	-0.00145608	0.00136015	-0.00596287	0.00551943	0.0107576	0.011789	-0.0125762	-0.0058439	-0.0101471	0.000437822	0.0168562	0.00669141	0.00821186	0.00355602	-0.00317268	-0.00338414	0.008981	0.00183043	-0.00413174	0.00328436	0.00103018	-0.000381399	-0.000209869	-0.00480386	-0.00459505	-0.00870153	-0.00603	-0.00588567
b0508	-0.00324407	0.0011403	0.0184219	-0.0196005	-0.0181999	-0.00402635	-0.0233087	0.00529043	-0.000861889	-0.0141738	0.0141103	-0.0119412	-0.000655984	-0.0023777	0.0138891	0.0124593	-0.00877398	0.000694077	0.0462549	-0.00016641	0.00789422	-0.0126159	0.00979198	-0.00659945	-0.026642	-0.00199927	0.0125611	-0.0116868	-0.00354565	-0.00538309	0.00382205	-0.00818201	-0.00424869	-0.0237553	-0.0068077	0.00341258	0.00562473	-0.020817	-0.0523763	-0.0189297	0.00494664	-0.000801555	-0.00976405	-0.0105381	-0.00847567	0.000394135	0.00583497	-0.00176119	0.0163686
b0509	-0.00269315	-0.0116483	0.00477476	0.00980969	0.0192283	-0.00218921	0.00552607	0.00115089	-0.0121244	-0.00615651	-0.00843824	0.013882	-0.00125762	0.00356182	0.00291281	-0.0101725	0.0107165	0.000589631	0.0651774	0.0221787	0.0105478	-0.00266964	0.00946849	-0.00183506	0.00517091	-0.00782724	0.0201089	-0.00184058	-0.00741519	-0.00260605	-0.00151045	-0.00745619	0.00910053	0.0153917	-0.00153633	0.000873313	0.00147744	0.0200794	0.0154095	-0.00245828	-0.00483264	0.0246037	0.00119487	0.00238289	-0.00670517	-0.00323089	-0.00691173	-0.00923531	0.00363497
b0512	0.00629234	-0.00886395	0.0210898	-0.00858723	0.00695908	0.00199708	0.0104675	0.00960985	0.00359024	0.0282567	-0.00594881	-0.00539177	-0.00244567	0.00786107	0.0039439	0.00498647	0.0122445	0.00516354	0.00471281	-0.00217293	0.00728529	0.0112977	-0.0116858	0.0102544	-0.00675649	0.00289314	0.0286204	0.00463288	0.0123785	0.0146016	0.0101107	0.00215491	-0.0135195	0.0077208	-0.00479305	-0.00438791	0.00155213	0.0242049	-0.0195188	0.00114625	0.00041109	-0.0025883	0.0144014	-0.0144641	0.000236089	0.0126475	0.0116652	0.00316285	-0.00183357
b0513	0.00579652	0.00953772	0.00209301	0.000394214	0.00918697	0.0107038	0.000332964	0.00557679	-0.0078581	-0.00969747	-0.00159342	0.00206105	-0.00906327	0.0015233	0.011404	0.0133107	0.0162503	0.000870275	0.0171975	-0.00581015	-0.0133584	-0.00989039	-0.0140248	0.00224618	-0.00293209	-0.0258437	0.0228878	0.00407915	0.00621018	-0.00733509	-0.00523386	0.00506964	-0.00622067	0.0150057	0.00106348	0.00251814	0.00189993	0.00968757	0.00226072	0.0183697	-0.00912721	-0.0161109	0.0114	0.0111348	0.00112249	-0.00826921	-0.0112273	0.0117146	-0.00302892
b0514	0.0106152	0.00598624	-0.0122824	-0.0122788	0.0109306	-0.0139459	0.0789257	0.0118288	-0.00627149	-0.023808	0.012539	0.00967512	-0.0116853	-0.00424585	0.00502249	-0.0280612	-0.00306426	-0.00367598	-0.00583626	-0.00865496	-0.00518011	0.011494	0.00394134	-0.00926301	0.00251234	-0.00271637	0.019591	0.00159872	-0.00374645	-0.00892911	0.00437934	-0.00508505	0.00912611	0.0228541	-0.000188016	-0.00856743	0.00136882	0.00742754	-0.0101666	-0.00111594	-0.000755329	0.00121203	0.00222467	-0.00711252	-0.0068277	-0.00188813	0.00134163	0.00660709	0.0105371
b0515	-0.00379231	-0.00485483	-0.0045145	0.00293513	0.00508742	-0.00646954	0.020758	-0.0179925	-0.013461	0.0029781	0.0087492	0.018993	-0.0077449	-0.00907308	-0.00045295	-0.0175371	-0.00786113	0.00599568	0.00138346	-0.00642785	0.00858978	-0.00441875	-0.00144301	0.00327848	-0.0155165	0.0170247	-0.00250545	0.000630433	-0.0220194	-0.00969248	-0.00818098	0.00439461	-0.00729655	-0.00359536	0.000493586	0.00712265	-0.00539728	-0.0101316	-0.00152143	-0.00796448	-0.000566691	-0.0198688	-0.00676207	-0.00394678	-0.00844013	-0.0141618	0.00542259	0.00275424	-0.00306289
b0516	0.00428955	-0.00721516	0.0159979	0.00185058	0.00876	0.00067504	0.00373438	0.000792307	-0.0147713	-0.00253955	0.00879524	-0.0112138	-0.0147214	-0.0210617	0.000690045	-0.00303043	0.0171147	0.00135618	0.0106723	0.0177306	0.00264094	0.0125226	0.00289943	0.00630264	-0.00054472	0.00903362	0.00277226	-0.0155465	0.00091274	0.00326072	-0.000580637	-0.00887712	0.00616783	-0.0115623	0.00922936	0.0080204	-0.00649981	0.000607364	-0.000353415	-0.00735955	-0.0117244	-0.0123049	0.00491684	0.00236546	-0.0101413	-0.00380991	-0.00562507	0.000970913	-0.00358632
b0517	-0.0107726	-0.0124342	-0.0137042	-0.0232346	0.0123506	-0.00257548	-0.00430766	-0.00498946	-0.011466	0.00849124	0.00115215	-0.0121519	-0.00489201	0.00340737	0.00960886	-0.00535805	-0.00767165	-0.000175447	-0.0173619	-0.00585824	-0.0309745	-0.0297252	-0.0104159	-0.00883429	-0.014193	-0.0108998	0.00087506	-0.0271955	-0.00626841	0.00280126	0.00628751	0.0115817	-0.00363849	0.00639114	0.00464432	-0.00992567	-0.00624564	0.00328206	-0.0212487	-0.003155	0.00456271	-0.00992332	-0.00561705	0.00549687	-0.00837853	0.00339006	0.00767262	0.00527505	0.0257845
b0518	-0.0028573	-0.00451179	-0.016215	-0.00303729	-0.0161953	0.00792121	7.55985e-06	-0.00903086	-0.00156051	0.00793268	0.0015971	0.00762343	-0.00197641	-0.00742391	0.000278067	0.00752958	-0.00670764	-0.000672903	0.00592473	-0.0016388	-0.0054587	0.00621263	0.00323033	0.00213457	0.00194717	0.00390716	-0.00175305	-0.00227087	0.00873951	0.00411445	0.000914157	0.0179615	-0.00390709	-0.00695578	0.00910841	-0.0186059	0.00988508	0.0152417	0.00768986	0.0203939	-0.000644644	0.0134638	0.0118885	0.00040427	-0.00750426	-0.00237792	0.00785693	0.000444378	0.0107869
b0520	0.00679404	0.00015117	0.00168297	-0.011518	0.00593365	-0.00522487	0.0127726	0.0168307	-0.00785299	-0.00306455	-0.00190593	-0.0189705	-0.00291568	-0.00594733	0.0114567	-0.00273486	-0.00612201	-0.000493236	0.00443159	0.0179505	-0.0137191	0.0196125	0.0226635	0.015532	0.00285705	-0.000195051	-0.00112945	-0.00300467	-0.00711137	0.00979867	0.00983327	0.00890332	-0.0058158	-0.00916481	-0.0014509	-0.0114956	0.00294944	-0.000555777	-0.000108849	0.0144764	0.00696275	-0.00840198	-0.00555189	0.0230963	0.000565819	-0.00251545	-0.0224386	0.000572556	-0.00831825
b0521	-0.000343781	-0.0175083	-0.0070442	0.00228933	0.00348578	-0.00506371	0.00303919	-0.0174193	0.00824064	-0.00138878	-0.00348613	0.00683014	-0.00336497	-0.0070502	0.000577004	0.00316554	0.0105045	-0.00488138	-0.0112098	-0.00487495	0.00153521	0.00424951	0.0251939	-0.0103633	-0.00754787	-0.00447149	-0.00541763	0.00531537	-0.0239577	0.00191184	0.0123184	0.0026991	0.0176585	0.0143189	0.0148753	-0.00404837	-0.00765802	-0.00865728	0.019508	-0.0101659	-0.00966681	0.00214403	0.00352837	-0.00553853	-0.00274904	0.000197077	0.0190028	-0.00797865	0.0147084
b0522	-0.0050553	-0.00948255	-0.000271437	0.230305	-0.00388171	0.00129046	-0.0039489	-0.00523015	0.00615087	-0.00773227	-0.0011555	-0.00662324	0.00724684	0.00716583	0.00126191	-0.0155243	-0.00409485	-0.00480875	0.00768231	0.00641923	-0.00475792	0.00628103	0.00130698	0.00890939	-0.00679409	0.000475707	0.00247045	0.00521062	-0.0115025	-0.00150431	-0.00444498	-0.00519944	0.0115649	0.00851662	-0.00102466	-0.0123309	-0.00846249	0.0073298	0.000795363	0.00871196	-0.00897799	0.00739526	-0.0115184	-0.00739555	0.0057002	0.00237202	-0.011763	-0.00164165	0.00735573
b0523	-0.000714264	0.00730127	-0.00492946	0.234729	-0.0053587	-0.00960266	-0.0104968	0.00826974	-0.00824736	-0.0100374	0.00418944	-0.0061726	-0.000372184	-0.00386275	-0.0016739	-0.00452172	0.000577056	-0.00358329	-0.00459056	-0.0153325	0.0085941	0.00688026	-0.00351963	-0.00626157	0.00377392	-0.0178795	-0.00312168	-0.00191943	-0.0175233	0.00991884	-0.00452104	0.00421983	0.00585394	0.00860797	0.00302253	-0.0133772	-0.00657484	0.00988241	0.000545945	0.00237551	-0.00910286	0.00837695	-0.000944001	-0.00230894	-0.0025123	-0.00567806	0.0238774	-0.00617122	-0.0109467
b0524	0.00756323	-0.00200083	-0.00313427	-0.00943863	-0.00175914	-0.00521986	-0.000998054	-0.0201725	-0.0339723	-0.000740435	-0.000110614	0.00356606	-0.00145709	-0.0113793	-0.00830415	0.00857313	0.00288062	-0.00212142	-0.00391325	0.0125034	0.00445378	-0.00357847	0.000745123	0.00246725	-0.00687771	0.0105849	-0.0028975	-0.00118132	0.00379412	-0.00658973	6.87192e-06	0.00492421	0.0198431	0.00687157	-0.0136003	0.0034771	0.000658991	-0.00543351	-0.00183277	0.00204025	-0.00185726	-0.000773549	-0.00901241	0.00809276	-0.000110804	-0.000442933	0.0109644	0.0051538	-0.00681589
b0525	-0.0181521	-0.00468856	0.00477241	0.00330862	0.00603177	0.00022073	-0.00203848	-0.0145658	-0.0155797	-0.00589971	0.00484273	0.00951933	0.00809912	-0.0123091	-0.00413914	0.00586967	0.00503937	-0.00871414	0.00193403	-0.0015657	-0.0130568	-0.00745076	-0.00457247	0.014256	0.00270432	0.0237942	-0.00467861	-0.00783316	-0.0047216	-0.00685986	0.00331169	0.000423435	-0.00138595	-0.00239452	-0.0140827	-0.00699048	-0.00662479	-0.00209642	0.0075897	0.00713229	0.00442699	0.00317856	-0.00138725	-0.000340478	0.012201	0.00406861	0.0119103	0.0088294	-0.00209408
b0526	-0.00657458	-0.00388815	-0.00387068	0.0112199	0.00144815	0.0041482	-0.00235208	0.00246781	-0.00536413	0.00348045	-0.0116491	-0.00804727	-0.00296907	-0.0112272	0.00982871	0.0180034	0.00275655	0.00167085	-0.00202384	0.00640396	-0.00745729	0.00567832	-0.00124441	0.00378511	0.00264584	0.020616	0.000301607	-0.0073915	-0.00754259	-0.00681581	-0.00650305	0.0061907	0.0312791	0.00134153	0.00286137	-0.00432564	-0.0090631	-0.00545586	-0.00119071	-0.00733457	-0.000221632	-0.00426996	0.00320977	-0.00429004	0.00115567	0.00967603	-0.000254328	0.000984347	0.0103903
b0528	0.00227989	0.0315958	0.00413686	0.00597987	0.00632797	0.00148753	-0.026728	-0.00184337	-0.00315332	0.00542563	0.00553835	-0.0368709	0.0186948	0.00386456	-0.00283479	-0.0205997	0.0273292	-0.00787903	0.00382535	-0.0096511	-0.0390157	0.0137314	-0.0142997	0.0111743	-0.0201608	-0.000279134	0.0091626	0.00261596	-0.00983271	0.00862413	-0.00883933	-0.0216456	0.0114969	-0.00472528	-0.0373979	-0.00153607	-0.00259559	-0.00841296	0.0095026	0.0115626	-0.00243769	-0.0208144	0.0142606	0.0440553	-0.0172636	-0.00444609	0.0132868	-0.00530071	-0.00954212
b0529	0.00398962	0.014935	-0.00447022	0.0518616	-3.02733e-05	-0.0072724	0.0022125	-0.00776346	-0.00113156	-0.005716	0.00108635	0.00334253	-0.00484892	-0.0110825	0.00398352	0.0182681	-0.010223	-0.000880399	-0.0042919	0.00514989	-0.000661905	0.016379	-0.00674945	-0.00100265	-0.00498693	0.00689053	0.00780028	-0.00790975	0.00171414	0.0020652	0.000664685	0.0155918	0.0134835	-0.00390991	-0.00351844	0.00166643	0.000578852	-0.000214048	-0.00383972	0.00278169	0.00351015	-0.00473661	-0.00636986	0.0048326	-0.00103596	-0.00503565	-0.0021123	-0.00291126	-0.00549423
b0530	-0.0144168	-0.00958955	-0.0281765	0.00744731	0.0116439	0.0117372	-0.0037651	0.00719355	-0.0131125	-0.00631169	0.000243427	0.00734556	0.0178841	0.00244978	0.00161538	-0.00913491	0.0132262	-0.00436461	0.018006	0.00886534	-0.0115392	0.00360711	0.0060403	-0.00688253	-0.0250917	-0.00997896	0.00232284	-0.00913157	0.00806478	0.02257	0.0308954	0.00281728	0.00481116	0.00632524	-0.0109232	8.46998e-05	-0.00469965	0.0246615	-0.00411097	-0.00152542	0.00411261	0.0110735	0.00665778	-0.0131871	0.00292651	-0.00964227	-0.0421739	-0.0118588	0.0106289
b0531	-0.000932242	0.00273748	-0.000634536	-0.00180002	0.00324774	0.00916442	-0.0179928	0.00264379	-0.0120348	-0.00436682	0.00389336	-0.0185525	0.00572618	-0.0115109	-0.00470542	0.00798378	0.0271699	-0.00134742	-0.00515963	0.0248667	-0.0191032	0.0258554	-0.0101538	-0.00252907	-0.0168129	0.00078135	-0.00196206	-0.00933547	-0.00696275	-0.00388611	0.0149471	0.0159427	-0.0047929	0.00220185	-0.00559772	-0.00878126	-0.00583245	-0.00103933	-0.00556282	-0.00670453	-0.00963441	0.0127546	0.00496873	0.0124019	-0.0114631	0.00621257	0.00612693	-0.00431697	-0.0072426
b0532	-0.000212007	-0.00851766	0.00522589	-0.00679035	-0.0071905	0.0109265	0.00188777	-0.00237879	-0.00390106	-0.00159861	-0.00600631	-0.00500238	0.00153372	-0.00131224	-0.0071229	-0.00781232	0.0144705	-0.00194298	0.00835439	0.00941731	0.00877466	0.00151021	0.0203683	-0.0021869	0.00529033	-0.014142	-0.00192223	-1.73404e-05	0.00677122	-0.0042945	-0.00785595	0.0060293	-0.000929832	-0.00236749	0.00155818	-0.00313832	-0.0104493	-0.00835538	0.0026416	0.00720737	-0.010455	0.00652264	0.00640695	-0.0104153	-0.00493767	0.0130488	0.00710865	0.00613402	-0.00506205
b0533	0.00455533	0.00506386	0.00256947	-0.00304468	0.0157471	0.000109959	0.0023831	-0.00505361	-0.0218685	0.015651	-0.000794629	-0.00396916	0.0169188	0.00270311	-0.00235412	-0.00285925	0.00909907	0.0028217	0.014022	0.0294671	-0.00140902	-0.022327	-0.00723746	0.0174394	0.028481	0.00443522	0.0018367	0.000280937	-0.00610912	-0.0061299	-0.009906	0.00858707	-0.00361613	-0.0113116	-0.0010417	0.00451325	0.00167463	0.0244444	-0.018661	-0.0106093	-0.00575406	-0.00310991	-0.00794608	-0.0156154	0.0010139	0.0112861	-0.0227201	-0.00235373	-0.00530677
b0534	-0.00174052	0.00252353	0.00925609	-0.001662	0.0054052	0.00688639	-0.00158029	0.0109561	0.0468788	0.000196831	-0.00564468	-0.0132962	-0.00179623	0.00968659	-0.0279274	0.00871201	-0.00759277	-0.0123493	-0.021203	0.005436	-0.020256	0.0171325	0.00425237	0.00451652	0.00728285	-0.00867731	0.00637211	-0.017814	0.00417437	0.0141437	-0.0005352	-0.0243274	0.0157682	-0.000493196	-0.0110956	0.00624602	0.000155451	0.0206157	-0.0123481	-0.00620719	-0.0165458	-0.0096886	0.00815225	-0.00229733	0.0105897	-0.00146642	0.0127955	-0.0179247	-0.00664409
b0535	0.0101832	-0.0144842	-0.000205779	-0.0100561	-0.0128503	-0.00284298	0.00125717	-0.0221407	0.0164546	-0.0107751	-0.00682881	0.0171061	-0.00482089	0.00156911	-0.00734196	0.0111824	0.00359521	-0.00472143	-0.00474759	0.00605124	-0.00807377	0.00229879	0.0137372	-0.0201989	-0.00648024	-0.0354823	-0.00831452	-0.0141565	0.00169483	-0.00926294	-0.00759223	-0.0318477	-0.0101341	-0.0106809	-0.00925581	-0.00180485	-0.00709195	0.0234875	-0.0334975	0.0100572	-0.010516	-0.00219312	0.00406621	-0.0139016	-0.00371093	0.0112311	0.021696	-0.0111008	-0.00474892
b0537	0.00335015	0.00266617	0.0016106	0.00668649	0.00661573	0.000208582	-0.011586	0.0109559	-0.00957072	-0.00784985	-0.00378512	0.00539748	-0.0030543	-0.0116885	0.00186038	0.0100034	-0.0133842	-0.00184514	0.00848485	-0.00125045	-0.00755131	0.00781873	-0.00271088	0.00565117	-0.00206999	0.00895075	-0.00612363	-0.014378	-0.00640334	0.00210142	0.00055402	-0.00574575	0.00308672	-0.00266033	-0.00711358	0.00272584	0.00220411	-0.0112981	-0.00948308	0.0127066	0.00322826	-0.00927077	0.00379679	0.00169856	0.00680159	-0.0103669	0.00134729	0.000947755	0.00574442
b0539	0.00905367	0.00709577	-0.0145516	-0.00859484	0.0151431	0.0087221	0.000864287	-0.00164974	-0.00427301	0.0086489	0.00209127	0.00350496	0.0137547	0.00710822	0.016074	0.0112805	0.0146852	-0.00402669	0.017737	-0.0189931	0.0141739	-0.00688594	-0.00385902	0.0224976	-0.00311534	-0.00757198	-0.00950982	0.00388122	0.012561	0.00394238	-0.00208244	0.000840649	0.0157048	-0.0310635	0.0163127	0.00602347	-0.0158578	0.00273648	-0.026038	-0.0236452	-0.010713	-0.0105502	0.0229217	0.0338371	-0.0227512	-0.00837032	0.0115942	-0.00146227	0.00401314
b0542	-0.00289301	0.00178716	0.00974207	-0.00101598	0.0121984	-0.0066966	0.0155464	0.0022974	-0.000444266	-0.0209238	0.0135846	-0.00738644	-0.0145185	-0.020625	0.00386739	0.0022041	0.00177472	-0.00149859	-0.000748004	-0.00279711	-0.00123067	0.0200384	-0.00268901	0.00862133	0.00204769	0.0128393	-0.0101561	0.00379828	0.00408904	-0.00391293	0.00747016	0.0170801	-0.010765	0.00211933	0.00777075	0.0015443	-0.0112941	0.00358319	0.00444906	-0.00896222	0.0135758	0.0048311	-0.0317961	-0.00891539	0.0244906	0.00826562	0.00297851	-0.00261066	0.00351622
b0543	0.00612615	-0.00592434	0.0191999	-0.0114653	-0.0127122	0.0164934	0.00185572	-0.0143568	-0.00895181	0.0270946	0.00021921	0.0257171	-0.0235997	-0.00063665	0.0220623	0.0063276	0.00456087	-0.0099676	-0.0193806	-0.0174173	-0.009938	-0.00376547	-0.00219282	-9.60936e-05	0.0334331	0.0240747	-0.00618129	-0.00295042	0.00716825	-0.000872965	-0.000379309	-0.000597077	0.0204091	0.0108437	-0.00907898	0.0123137	0.0120868	0.0161655	0.00711095	0.0206915	-0.000525263	0.0216887	0.0134918	-0.0238383	0.00398195	-0.0114314	-0.00999513	-0.0221476	-0.00341308
b0544	0.012189	-0.0141472	0.0105391	-0.00148351	0.0015802	0.00433248	-0.00268006	0.0122414	0.00351006	0.003768	0.00920496	0.0246654	0.00338572	-7.53848e-06	-0.0104141	-0.00344749	0.00456913	0.00212382	0.0118625	0.00843034	-0.0061688	0.00950715	0.00700345	0.00544976	0.00535379	-0.00949854	0.00772071	-0.00956913	0.00637788	-0.00341149	0.00325619	-0.0126013	-0.00543088	-0.0108562	0.0054457	0.00503737	-0.00370906	-0.000857103	-0.0222258	-0.00198753	-0.00765606	0.00930561	-0.00288307	-0.0117752	-0.00292399	0.0120544	0.00920741	0.00394832	-0.001169
b0545	-0.0154241	0.0162989	-0.013028	0.00558655	0.00191267	-0.00967663	-0.029046	0.00245889	-0.014071	-0.00732342	-0.00491298	0.0162239	-0.000158418	0.00445452	-0.00782975	0.0216161	-0.00380824	0.011278	-0.00286721	0.00858691	-0.011287	0.0101221	-0.0163464	-0.00241542	0.00968424	0.00109904	0.00549317	-0.012362	-0.00105195	-0.000864959	0.00912087	0.0266546	-0.0127883	0.00268853	-0.00778073	0.00782114	0.00425028	-0.00662082	-0.0139054	0.00509214	0.00394145	0.0137881	0.0138404	0.0108977	-0.00880108	-0.0015588	0.00145836	0.0135435	0.00340842
b0546	-0.0154747	0.000518708	-0.000751113	0.0120681	-0.0152708	-0.00973955	0.000629626	0.0046529	-0.0277076	0.00192816	-0.00229621	0.0682884	0.00214183	0.00239883	0.0019929	0.00565099	0.00300661	0.0105127	-8.46466e-05	0.00128616	0.0127148	0.00102277	0.00921586	-0.00360472	0.0135087	0.0019126	-0.00112777	-0.00791109	-0.00321483	0.0083079	0.0052037	0.0137581	-0.000803704	-0.00296251	-0.0036468	-0.000794809	0.0100119	-0.0151628	-0.00641528	0.0216067	0.00189715	0.0064095	0.0235593	0.00521145	-0.0284982	0.00652806	-0.00453589	0.00313275	-0.00770604
b0547	0.0167152	0.00444895	-0.00299574	-0.00870083	-0.00817282	0.00106268	0.0050292	0.00163727	-0.0411663	-0.00710207	0.0133326	-0.00527392	-0.0235013	-0.000796184	0.00240029	-0.0191507	0.00581641	0.0144432	-0.00595247	0.0426681	-0.00378834	-0.00301188	0.0193112	0.00299157	0.0150789	0.00569756	-0.000143105	0.00222819	-0.00885269	0.0237184	-0.00573579	0.0117266	0.00431823	0.0180893	-0.0115177	-0.00758206	0.0224194	-0.0157593	-0.00194824	0.00824741	-0.00140169	0.0139173	-0.0124189	-0.00208533	-0.00698828	-0.00420945	0.011737	-0.0177175	-0.00378107
b0548	0.00903816	0.00703439	0.00662992	-0.00525622	-0.00227106	-0.0027994	-0.00817908	0.0196692	0.0057987	0.00114586	0.00476972	-0.00596296	0.00954916	0.0012238	-0.0141369	0.00380037	-0.00783113	-0.00299162	-0.00535262	-0.00952104	-0.0180685	-0.00407042	0.00509909	0.00186422	-0.00584425	-0.00751087	0.00435923	-0.00301119	-0.00251723	-0.0195817	0.00286707	-0.01466	0.000212146	-0.00339524	-0.00286433	-0.00979079	-0.00345343	-0.00476936	-0.00708692	-0.00124321	0.00185397	-0.00151289	-0.0132213	-0.0124144	-0.00237824	0.00618928	-0.0088974	-0.00311685	-0.0065138
b0549	-0.0125075	0.00642668	0.0126816	0.00363615	0.00206267	-0.00129411	0.00626405	-0.0109366	-0.0022636	0.0120012	-4.56423e-05	0.0151266	0.0236482	-0.005519	-0.0271747	-0.0100008	0.0108085	-0.00328063	-0.00853066	0.0173675	-0.0185536	0.000678882	0.00121051	0.00891343	0.0212384	-0.00154259	-0.0027312	0.00128328	-0.0163482	0.00860415	0.00344704	0.000478145	0.0210329	-0.00195965	-0.00640675	-0.0251954	-0.00984411	-0.00879557	-0.0328806	-0.0353755	-0.0212065	0.012363	-0.0168939	-0.00655702	-0.00184927	0.00261447	-0.108632	-0.0272933	0.0345506
b0551	0.0250301	0.00155113	0.0189458	0.00423966	-0.00125333	0.000888523	-0.0319489	-0.00308965	0.00527973	0.00119782	-0.00759023	-0.00505547	-0.00598986	0.00524027	0.0209753	-0.0399935	0.0126862	0.00152789	-0.00611461	-0.0139083	0.00672451	-0.0025099	-0.0179172	0.0109597	0.0110782	-0.0311427	0.0164062	-0.00798837	0.0242877	-0.0127551	-0.0090653	0.0232758	-0.00414781	0.00165899	0.00160677	-0.00205323	0.00692805	-0.0143338	0.00432382	0.00271347	0.0156801	-0.0145339	0.0190978	-0.0028725	-0.00565663	-0.00483896	0.0287802	0.00154998	-0.00152868
b0553	-0.000390095	-0.0101451	-0.010649	0.019826	0.00663852	0.00138406	-0.0236547	0.0267382	0.0615766	0.0548392	0.00306084	0.00801657	-0.00374782	-0.000894428	0.00436218	0.0162047	-0.00672515	0.00207081	-0.0137297	0.0188943	0.00594767	-0.0446955	-0.0155829	-0.00175049	-0.00163461	-0.0203253	0.0322207	0.0135538	0.010882	-0.00505477	0.0190859	0.011798	-0.00896135	0.0255524	-0.0100167	-0.0131363	-0.00808606	-0.0132904	-0.00263803	0.0207657	-0.00636711	-0.00696887	0.00931284	0.0245265	-0.0614323	-0.00322458	-0.00963624	-0.00127808	0.00202344
b0554	5.95619e-05	-0.016967	-0.0499213	0.00727557	-0.027704	0.00295808	-0.0147945	-0.0472376	-0.00445906	-0.00288074	-0.0234114	0.00460147	-0.01457	0.00475872	-0.00121212	-0.0101346	-0.0284935	0.0052705	-0.0282805	-0.0452449	-0.00220793	0.0191429	0.0259488	0.00334187	-0.0379103	-0.0105335	-0.00113157	-0.00282473	0.0302039	0.00866262	0.00056286	-0.0295235	-0.00341006	0.0369481	-0.0136046	0.0173511	-0.00474733	0.0101534	0.00677033	-0.0131224	0.00870978	-0.00384182	-0.0292084	0.00809988	0.00930237	-0.00741221	-0.0456212	0.0161924	0.0102167
b0555	0.0044489	-0.00226537	-0.00860168	-0.0159002	-0.00797545	-0.00609465	-0.00280339	-0.0165523	-0.012399	-0.013404	2.11426e-05	0.00204907	0.00317246	0.000711625	-0.00448907	0.0403108	-0.0138094	-0.00632624	-0.0157701	-0.00622515	0.027477	-0.00243833	0.0108643	-0.0201608	-0.0376804	-0.0404296	-0.0027845	-0.00706633	0.00435207	-0.0011009	-0.00217292	-0.00344785	-0.0151004	0.00456692	-0.00212539	0.0031052	-0.0096002	-0.0329383	-0.0345292	-0.0101332	0.0044483	-0.00789244	0.00922936	-0.00797381	-0.0160312	-0.00555694	0.00173833	-0.0120604	0.0095377
b0556	-0.00669606	0.00222949	-0.00682567	-0.00797448	-0.000864097	-0.00632015	-0.00709954	0.00137593	0.0174414	0.00242685	0.0055561	0.00272347	-0.00348966	0.0097561	-0.00491281	-0.0148588	-0.0172263	-0.00451455	0.000676057	-0.0142275	0.000476282	-0.0273467	0.0132158	0.00562392	0.00557692	-0.00122451	-0.0102313	0.0117676	0.00219471	-0.00137229	-0.00623569	-0.00225002	-0.029103	-0.0173054	-0.00397612	0.015573	-0.0141139	-0.00584121	-0.0142217	-5.86252e-05	0.000932113	0.00436859	-0.00115212	0.00021363	0.0182534	0.00658637	0.0304558	0.0149769	0.00361529
b0558	-0.00466717	-0.00285856	0.00928698	-0.0146199	0.00175279	-0.013873	-0.00893528	-0.00212648	-0.0519988	0.0214095	0.00204686	0.0103127	0.0203152	0.00218322	-0.0154669	-0.00515352	0.00862016	0.0122797	-0.00201867	0.0140485	0.0158828	0.0365837	0.0239369	0.00618913	0.0101027	-0.0247348	-0.0138313	-0.0125004	-0.00347486	-0.00519727	0.00240491	0.00821978	-0.0151756	0.00313116	-0.0333607	-0.00296925	0.00534071	0.00192852	0.0143195	-0.00552572	0.00628513	0.00797648	-0.0114076	0.0357561	0.0144842	0.000749591	0.00435506	0.00600922	0.0398553
b0559	-0.0205408	-0.00953509	-0.017743	-0.0106613	-0.00619964	0.00294297	-0.00287678	-0.0237709	-0.00590953	0.0330739	-0.0122147	-0.00594659	-0.00453702	0.00656956	0.00301229	0.0121547	0.0261581	-0.010056	0.00953466	-0.0147217	-0.000938193	0.0202656	0.0128454	-0.0020755	-0.00102889	-0.0100489	-0.0102234	-0.00267813	0.001274	0.00813031	0.0165559	-0.00631644	-0.0123401	0.00632474	-0.0343005	0.00450459	-0.00960167	-0.0150326	-0.00885312	-0.00727534	-0.00139133	-0.0108201	0.00809383	-0.0181506	0.00820433	-0.0262266	-0.0232129	-0.0136163	0.00038539
b0561	-0.0032807	-0.0040027	-0.00741474	-0.00335637	0.0289188	-0.0102542	0.00352947	-0.00233235	-0.0106025	0.00383335	0.000167586	-0.00269276	0.0269574	-0.0103186	-0.00402702	-0.0187881	-0.0105492	0.001665	0.00999458	-0.0132398	-0.0312312	-0.00517928	-0.00134663	0.00129866	0.0353608	0.0200906	-0.00286484	-0.0099467	-0.00824365	-0.00421706	0.00624961	-0.0111085	-0.00780375	0.00463875	0.000118238	-0.000875823	0.00498089	0.0309523	-0.0410013	-0.0067215	0.00649204	-0.0125974	-0.00962185	-0.00154008	-0.00660988	-0.016267	0.00938631	-0.00772032	0.00247774
b0562	-0.0120487	0.0061429	-0.00185585	0.000301507	-0.00446615	-0.00289228	-0.0115182	0.00111945	-0.012899	-0.00652467	0.0127356	-0.0124471	-0.00614496	-0.0120326	0.00654361	0.00763504	0.00332437	-0.00609603	0.000973568	0.0152961	0.00118716	0.0128284	0.00282911	0.00753829	-0.00357832	-0.00700897	-0.013669	-0.014541	0.00596931	0.00355757	-0.00437673	-0.00229831	0.0113324	-0.00413077	-0.009086	0.0108619	-0.0150571	0.000194185	-0.00471272	-0.0166686	-0.00557375	-0.01671	-0.0185208	-0.00219176	-0.00448082	-0.0177226	-0.00404303	-0.012468	0.0110448
b0563	0.00924395	0.0131168	0.0647026	-0.000863408	-0.0180647	-0.00536597	-0.0010779	-0.00306267	0.0111799	0.0065413	0.00503711	0.0016	-0.0135168	-0.00728475	0.00102439	0.00513238	-0.00946891	-0.00718562	0.00585843	0.021494	-0.0129133	0.0134209	-0.0281585	-0.00180044	0.0196512	-0.0222786	-0.000704009	-0.0227026	-0.0052977	-0.00414428	0.00904023	0.0357059	0.0178699	0.0159134	-0.0146245	0.000124466	-0.0182437	-0.011708	0.0627024	0.0121542	-0.000530022	0.0176602	0.0250548	-0.00105927	-0.00171418	0.00469069	-0.0918268	-0.000897688	-0.0235033
b0564	-0.00329913	0.00331897	-0.00872383	-0.0334887	0.00266503	-0.0074467	-0.00812036	0.0082375	0.0437208	-0.0181566	-0.00236258	0.15175	0.0536711	-0.00515064	0.00370113	0.0160907	-0.00188065	0.00948665	-0.0115559	0.024312	0.0030368	0.0134607	-0.0272753	0.00617219	0.00646552	-0.000125231	0.00271052	-0.0164428	0.0102394	0.0103235	-0.00763692	-0.00228546	0.000895979	-0.00228324	-0.0598319	-0.0165021	-0.00853725	0.0436387	-0.00707857	0.00272833	0.018649	0.00696687	0.0477117	-0.00325004	-0.0180336	-0.0225448	-0.0127551	-0.012723	0.00444678
b0565	0.0193417	-0.0234338	-9.65493e-05	-0.0175147	0.00910428	-0.00283227	0.00363138	0.019702	0.0219899	0.00415031	-0.0180989	0.0409588	-0.00639044	-0.0110214	-0.0035435	-0.0167003	0.0115615	-0.00418924	0.00747449	-0.00476972	-0.037321	0.0167402	-0.00706412	0.0136024	0.0173266	0.00265986	-0.0144591	0.00398238	-0.00907681	-0.0142166	0.000914927	-0.00354999	-0.0178626	-0.00494309	0.00139013	-0.0239174	0.0167651	-0.0131908	0.0161509	0.00751824	0.0146038	-0.0164993	-0.000988652	0.000922676	0.00159805	0.00874718	0.00486618	0.00906784	-0.00805019
b0566	-7.59444e-05	-0.00369948	-0.00556002	-0.00987987	-0.00927251	-0.00556935	0.00264596	-0.00238566	-0.00836271	0.00489214	-0.00419819	-0.000418279	-0.0230936	-0.0019437	-0.0111358	-0.000125037	0.0035011	-0.000529514	0.000129841	-0.0138068	-0.0282949	-0.0130053	0.0121077	-0.00919151	0.0011922	0.000226956	-0.00240254	0.00245308	-0.00469149	0.010786	-0.00211376	-0.00320492	0.00487192	0.0079321	-0.00425325	0.0196621	-0.00607272	0.000970457	0.00843448	0.00744865	-0.00407552	-0.0111295	0.00861833	0.000233224	-0.0202378	-0.0202292	-0.00457986	0.00528912	0.0199284
b0568	-0.00719248	0.00182419	0.00649461	0.00447904	0.0073997	0.000374255	-0.00694156	-0.00148174	-0.00226067	-0.00419074	-0.00320278	0.00296465	-0.00742798	-0.00421143	0.0169741	-0.000292285	0.0345196	-0.00275893	0.00135988	0.024663	-0.00678874	-0.0201133	-0.00764382	0.00316429	-0.00471961	0.0145796	0.00217175	0.00186146	-0.0086032	-0.00149133	-0.00853885	0.00316611	-0.000305092	-0.00649573	-0.00259372	0.0159688	0.0061586	-0.00503958	0.00830164	0.00228933	-0.00175488	-0.0105875	-0.00212556	-0.00808289	-0.000870411	-0.0098263	0.00138039	0.00468128	0.0113904
b0569	-0.0131271	0.0154865	-0.000838513	0.00381351	0.00433942	0.00467751	0.0108764	0.00646616	0.00699258	-0.00121503	-0.00449627	0.0250601	0.000200298	0.00983797	0.0187485	0.00639647	0.0300455	0.00612123	0.0122068	0.0230729	-0.0133296	-0.0132575	0.0093675	0.00518496	-0.00430652	-1.47726e-05	-0.00187133	-0.00167785	-0.0222477	0.0133527	-0.00855023	-0.0253748	0.00843456	-0.00254234	-0.014412	0.0107211	0.00940704	-0.00934546	-0.0179617	0.00690718	-0.0111511	-0.0045463	0.00276061	0.0125047	0.000201054	7.24509e-05	-0.0050061	-0.0124713	0.0129148
b0570	-0.00995627	-0.007438	-0.00130616	-0.00909392	0.00824099	-0.00054907	0.0081233	0.0172502	-0.00954332	-0.00297119	-0.00153496	-0.00693327	-0.00881393	-0.00127009	-0.0116092	0.0562277	-0.0261707	0.00105508	0.0129453	0.00824691	-0.00084637	-0.00810226	-0.00280698	-0.0154061	0.00251765	-0.00702159	-0.00175864	-0.00600955	0.000875038	0.0161937	-0.0136647	-0.0202503	-0.00269822	0.00149617	-0.00399773	-0.00377602	-0.000295174	0.0159293	0.00417245	-0.0121029	0.000137566	0.00222065	-0.00156362	-0.013423	-0.0164419	0.0150224	0.0139414	0.00351087	-0.0139614
b0571	-0.00802867	0.000162526	-0.00123655	-0.00486624	0.00392494	0.00170653	0.018205	0.00239834	-0.0151447	-0.000771919	-0.00246661	-0.00967943	-0.000733173	-0.00894932	-0.0198791	0.0260523	-0.0132455	-0.000401778	0.0220639	-0.0030892	0.000448689	-0.0170997	-0.018071	-0.0240174	0.00115412	0.000185678	0.00446783	-0.0023474	-0.00345871	0.0136168	-0.0152814	-0.0113688	-0.00713336	-0.00260073	-0.00930794	-0.00113681	-0.0108886	0.0185072	-0.00111554	-0.012362	-0.014889	0.00810409	0.00829273	-0.0119204	-0.0152496	0.0021265	-0.0151685	-0.00088265	-0.0047097
b0572	0.00903511	-0.00716306	-0.00443688	0.0049496	-0.00600512	0.00182062	0.00676497	-0.00789205	0.00311246	-0.00260136	-0.00520051	0.00227117	0.00410756	-0.0059878	-0.00567355	-0.0425734	0.0177827	0.00689168	-0.0155752	0.0028306	-0.0128838	-0.00155496	0.00201298	0.0144943	0.00358796	-0.00470538	0.00255707	0.0013109	-0.00841862	0.0062919	-0.0127123	-0.00466372	-0.00668514	0.00163152	0.000790366	0.00289917	-0.0157436	-0.00598745	-0.020111	-5.15192e-05	-0.00513279	0.0127345	0.00867691	0.00248587	-0.00529235	-0.0149238	0.0077413	0.00638027	0.0181113
b0573	-0.00510563	0.00107358	-0.00445031	-0.0160771	-0.00457333	-0.00389339	-0.0199084	0.0106777	-0.00404739	0.0179048	0.00386635	0.013102	-0.0207454	-0.0155516	0.0131924	-0.0175577	-0.00580914	-0.00223205	-0.000823688	0.0141433	0.00164651	-0.000537352	-0.000450131	-0.00780385	0.000217828	0.00335642	0.0011184	0.00516626	0.000196389	-0.0149585	-0.00956253	0.00716587	0.00497197	-0.0109555	-0.0106231	0.0268298	-0.0191963	0.00244834	-0.00304155	0.00107971	-0.000651144	0.0164689	0.00366689	0.00487491	0.0150837	0.00805259	0.00237518	-0.00352282	-0.0232189
b0574	-0.00512453	0.0053445	0.000342358	0.0053608	-0.00404608	-0.0029359	-0.00250649	-0.0115686	-0.000791624	-0.00107374	0.00810181	-0.00371994	-0.00386532	0.00976927	-0.00765849	0.0357676	-0.00183981	-0.00625771	0.00558989	-0.0291015	0.0165744	-0.00372312	-0.01308	-0.000405435	-0.00234025	-0.0102347	-0.00457771	-0.0102653	0.0112063	-0.00640243	0.00740449	-0.00532064	0.0055529	0.00662652	0.00698413	-0.000603656	0.0275829	0.0048848	0.0121904	-0.0036163	0.00866354	-0.0370803	-0.00313927	0.00389263	-0.000305211	-0.0215765	0.0138967	0.00749569	-0.00517731
b0575	-0.00133388	-0.00249059	0.00431188	0.0170386	0.0080425	-0.00420995	2.50977e-06	-0.00926732	0.00614213	-0.0119122	0.00693138	-0.00485295	0.0081708	0.0105623	0.0045741	0.0175207	0.00715519	0.000265667	0.00905471	-0.0012118	0.00222436	0.00621852	-0.0116115	-0.00447038	-0.00550511	0.00353672	-0.00299858	0.00129472	0.0159887	0.00143195	0.0192134	-0.00381596	0.00516457	0.0144716	0.0037426	-0.0166225	0.0357109	-0.000236522	0.0222438	-0.00513467	0.00760103	-0.0329603	-0.014433	0.00375632	-0.00969628	-0.00412138	-0.030102	-0.00183736	0.0023733
b0576	-0.00487812	-0.0061141	-0.010842	0.00491305	0.00441946	-0.00190718	-0.0125331	-0.011549	0.00708167	-0.0101394	-0.00668458	0.00346537	-0.00256378	0.000305029	0.00327273	0.0118882	0.0141709	-0.00130175	0.0056834	-0.00126863	-0.0108488	0.0310005	0.0222723	-0.00386052	-0.000943021	0.0258118	-0.00668218	-0.00517956	0.00660721	-0.01006	0.00418985	-0.00696907	0.00151815	0.0088772	-0.00659562	0.0127333	0.00378882	0.000586125	-0.00121386	-0.00696658	-0.00711525	-0.0364469	-0.00137061	-0.00700821	0.013814	-0.028144	-0.017721	-0.00686834	0.0173123
b0577	-0.00809613	0.00648548	-0.00909334	-0.0184124	0.0142088	-0.00335951	-0.00662939	0.0118191	-0.0126623	-0.00502015	-0.00824545	0.0164036	-0.00774105	-0.00678044	0.00139052	0.00332596	-0.0102938	0.00776345	-0.00581345	-0.00384736	-0.0098826	0.00802801	0.00629795	-0.000950682	-0.00368604	-0.00436745	0.00236	-0.0182734	0.0039646	-0.00206456	0.00175319	0.000870122	0.00897861	0.00460372	-0.00656696	0.00223936	-0.00363524	0.00525485	0.00844347	-0.0205913	-0.00764803	-0.00129936	0.0112121	0.000571025	0.0192711	-0.00691435	0.0103257	-0.0085281	-0.0067566
b0578	-0.0159999	0.000654735	0.00399628	0.0072767	0.0111638	-0.00615213	-0.0101435	-0.0217535	-0.0116122	-0.00153179	0.00487333	0.00045872	0.019027	-0.00978244	-0.00773906	-0.00642106	0.0182882	0.00318528	-0.000339801	0.025102	-0.0130415	0.00326924	-0.00628867	0.000372785	-0.0138163	-0.0173558	0.00508606	-0.00109369	-0.0102651	-0.000245633	-0.00994135	-0.0145996	0.0180985	-0.0111862	0.0013163	0.011393	0.000643295	0.00199948	-0.00671763	-0.0220187	0.000427174	0.00762493	0.00318235	0.00579711	0.00197069	2.15136e-05	-0.00193105	0.00339922	1.49647e-05
b0579	-0.00536264	-0.00107986	0.00261476	-0.00554995	0.00716954	-0.00661574	-0.00800499	0.00781316	-0.00384828	0.0101755	0.00431075	0.00299603	-0.000860701	0.00779608	-0.00683154	0.00226882	-0.0110417	0.00278673	0.00993708	0.00751674	-0.00636704	0.0100068	-0.000392294	-0.00407894	-0.00835552	-0.0142856	-0.00441933	0.000989521	-0.00130791	-0.00864248	0.0017977	0.00919277	-0.0190128	0.00382911	-0.00349182	6.26353e-05	0.00359941	0.0102044	-0.0152552	0.0127479	0.0109077	0.00427218	0.0202973	0.0112266	0.0189245	0.00124793	-0.00340562	0.00870664	0.0162531
b0580	-0.0177865	-0.0163577	0.00172457	0.000839476	-0.0233499	0.00177949	0.00284961	0.00470711	-0.0074962	0.0110072	-0.00337273	-0.00739107	-0.0054805	0.0131342	0.00361961	-0.0188838	0.000893002	-0.00228778	0.0382956	-0.0064523	0.0158616	-0.0076083	0.0127889	-0.0150524	0.0546669	-0.00086377	0.00615164	0.00108861	0.00772319	0.00246685	-0.013574	0.0131009	0.0264557	-0.0277737	0.0132878	0.00995609	0.0161251	-0.00794714	-0.0523179	-0.0268689	-0.0119355	-0.00328715	-0.000425429	-0.014134	0.0017347	-0.0047313	0.00616388	0.00627813	-0.0314132
b0581	-0.000127944	-0.0017481	0.00284264	-0.00113657	-0.0050697	0.000497519	-0.00671849	0.00240561	-0.000124023	0.0211615	-0.00176895	-0.0154816	0.00222945	-0.0112498	0.00260122	0.00548808	-0.00388546	0.00468131	0.00236542	0.00440076	0.012801	-0.00716971	-0.00207623	0.00363813	0.00265175	0.0161644	-0.00320086	-0.00151608	0.0200474	-0.00430258	-0.00534877	-0.0125949	-0.00845303	0.00284353	0.00425974	0.0236775	-0.00653589	0.0155889	0.0107908	0.00126785	0.00788944	0.00659674	0.00278775	-0.00831037	-0.00244693	-0.0122266	-0.00652263	0.0150193	0.00999984
b0583	-0.00474195	-0.0091536	0.00839212	-0.00628004	-0.0151303	0.01005	0.00991884	-0.0104971	-0.0240083	-0.00213909	0.195367	-0.00302758	-0.028771	0.00383148	0.0014138	0.0113779	-0.00102499	-0.00330703	-0.018757	-0.00183391	-0.0147266	-0.0165335	-0.00300004	0.00708462	-0.024024	-0.0352667	0.00613756	-0.0051215	-0.0238246	-0.00954639	0.00708672	0.0142593	0.0213627	0.00886183	-0.00596959	0.00329517	0.000906307	0.00372749	-0.0031395	0.0266462	-0.00870882	0.00915595	0.0158398	-0.0113947	0.00126861	0.00303431	-0.0472571	0.00794068	0.0146799
b0584	-0.00777081	0.00688521	0.00389355	0.00230355	0.00185693	0.00734353	0.0294085	-0.000105775	-0.0185252	0.0096782	0.269496	-0.00574668	0.0145091	0.00615989	-0.0169646	0.0181912	0.0153917	-0.0107906	-0.00349608	-0.00145421	0.000670482	-0.00212159	-0.00680609	0.00461177	0.00746761	-0.00831518	0.00673975	0.00176002	0.00796213	-0.0118601	-0.0066994	0.00630376	0.00326459	-0.00362088	0.0102257	0.00766807	-0.013022	-0.00718345	-0.0131916	0.00839109	0.00813989	0.00176452	0.0162304	-0.0160803	0.00764716	0.0177577	-0.00809522	0.00276049	0.00229829
b0585	0.00708638	-0.00787571	-0.00612041	-0.0140339	-0.00679709	0.00259112	-0.00185029	0.00793737	0.00114333	0.00464276	0.219947	-0.00834342	0.0122796	-0.00589561	0.00398887	0.00482845	0.0053592	-0.0022745	-0.0168766	0.00534474	-0.0288928	0.00935826	-0.0144701	0.0123865	-0.0069772	0.00680925	-0.0013706	-0.00891784	-0.0294982	0.00151933	0.0052544	0.012388	-0.00592525	-0.00254208	-0.00760982	0.00576306	0.00472185	-0.00156643	0.00123476	0.0160637	-0.00111243	-0.0117156	-0.0168529	-0.00215215	0.019024	-0.00226055	-0.0116216	0.0117665	0.00836099
b0586	0.00701419	-0.000206905	0.00837785	-0.00428098	-0.0255305	-0.00883883	-0.0154715	0.00718294	-0.000907947	-0.0152549	0.220827	-0.00546292	0.00946819	0.00575921	-0.0023195	-0.00521076	-0.00182124	-0.00635392	-0.00817758	0.00414344	-0.0185985	-0.0132623	-0.00375368	-0.00163731	-0.00542508	0.00685603	-0.00115003	-0.00550575	0.00569159	0.00357459	0.00268202	0.0241822	-0.0124902	-0.00784734	-0.00839756	0.00684656	-0.00747769	-0.00848859	0.00223948	-0.00381776	-0.00254505	0.00116314	0.00055628	-0.00465544	0.00282465	0.00638017	-0.00777478	-0.0119077	-0.0223319
b0587	-0.0104945	-0.00578209	-0.00920755	-0.00221618	-0.00042127	-0.00191698	-0.00288642	0.0164115	-0.0527709	-0.0126715	0.0876614	0.00572022	0.0059134	0.00333935	-0.0103388	-0.0111491	-0.0205655	0.00685424	0.0207476	-0.0061945	0.00834082	0.000281324	-0.043973	-0.0057747	-0.0123671	0.00451792	-0.00708261	0.00153339	-0.00929669	0.000546392	0.00435279	-0.010195	0.000820288	-0.000416163	-0.012194	-0.0216942	0.00129084	0.0211775	0.0121516	-0.0194256	-0.000727149	-0.0140745	0.0139287	0.00936377	-0.00711808	0.00928292	-0.0262012	-0.0028529	-0.0146285
b0588	-0.00294589	0.0116054	0.00115957	-0.00880805	-0.00939882	-0.00201103	-0.0171931	0.00737123	-0.00812709	0.00358185	0.125438	-0.0113434	0.00381221	-0.00216902	0.00610033	-0.0105597	-0.0125103	-0.0092258	-0.000250179	-0.00457193	-0.0020775	-0.00552085	-0.0141129	-0.00188376	0.00557414	-0.00740384	0.00588869	-0.0114246	-0.0155016	0.0187398	0.00106838	-0.011628	0.00964415	-0.00898782	0.00686155	0.00786569	0.00039627	-0.00804776	-0.0287499	-0.000183759	-0.00680439	0.00302553	-0.000556302	-5.07499e-05	-0.0103957	-0.00817427	-0.00478825	-0.0162971	-0.00461998
b0589	-0.00567941	0.00176405	0.000169733	0.00763058	-0.00932048	0.00373593	-0.001835	-0.0074278	-0.0219298	-0.00369083	0.114728	0.00282565	-0.0118691	-0.000727883	0.00946249	-0.0200258	-0.00582845	-0.00593628	0.0145477	-0.0070966	-0.000899431	0.0245347	-0.00438483	0.00417466	0.00726403	-0.0141618	0.00335897	0.00382809	-0.012206	0.0174575	-0.00188283	-3.45281e-05	0.00251141	-0.0127477	0.00193363	0.00904101	0.0121301	0.011413	-0.018637	-0.0112705	-0.00398216	0.00510099	-0.015676	-0.0144604	0.00352267	0.00450277	-0.00329103	-0.00328117	-0.00421736
b0590	0.00668796	-0.00484401	-0.00873863	0.00580432	-0.00171112	-0.00187674	-0.0112006	-0.024702	-0.00737639	0.00573169	0.108847	-0.00415562	-0.00115842	0.00142636	-0.00506013	-0.0158837	0.00710975	-1.90533e-05	0.00145959	-0.0076622	0.0124798	0.00982546	-0.00909383	0.00849508	-0.00665154	-0.00527909	0.00383762	0.00352361	-0.00695354	0.0119401	0.00347494	-0.0203777	0.0157279	-0.00398388	0.00466129	0.00204188	0.0154385	-0.000478192	-0.00720951	-0.000353934	-0.00343869	0.00332886	-0.0161137	0.00523779	-0.0147639	0.00165954	0.0352523	-0.00471979	0.00180114
b0591	-0.00594036	0.00435762	-0.0143653	0.00293928	0.000458265	-0.00250695	-0.0116225	-0.00832796	-0.0348034	0.00735666	0.130737	-0.0035829	0.00287752	-0.0138808	-0.00649683	0.00581329	0.00385641	0.000808898	-0.000616326	-0.00115188	0.00538351	0.00992219	0.00182262	0.0117459	-0.0091812	0.00560483	0.00389153	-0.00126439	-0.00831472	0.0108031	0.0042091	0.0015487	0.00444711	-0.00148388	0.0182786	-0.00484267	-0.00460167	-0.000613286	0.00421732	-0.01829	-0.0096894	0.00346488	-0.0194319	0.00366823	-0.0182631	0.00566177	0.0120117	0.00448899	0.00719948
b0592	0.00133419	0.0135576	-0.0106077	0.00690594	0.008957	-0.000375441	0.00485874	0.0167077	-0.000765066	-0.00303936	0.0950735	-0.00945821	-0.0101231	-0.000163752	-0.0047514	0.0205126	-0.00439218	0.00285074	0.00606697	-0.00111586	0.0119911	0.00472402	0.0142373	-0.00323589	0.00171412	0.00121142	-0.00894782	0.00620494	0.0038531	0.0024275	-0.0148803	-0.00209213	0.0070968	0.00112275	0.00658592	0.00597196	-0.00678949	0.00291479	1.35476e-05	-0.0106621	-0.000433026	-0.0122572	-0.00365411	0.00271699	-0.0126713	0.00396274	0.000407335	-0.00148947	0.00592538
b0593	-0.00236512	0.0036599	-0.00599052	0.000860615	0.00640009	0.00649375	0.00387532	-0.00368992	0.0216027	0.00449112	0.148582	-0.0041077	-0.00179619	5.22803e-05	0.00560584	-0.00116266	0.00998711	0.000451266	0.0018588	0.00717963	0.00503521	-0.0223701	0.576304	-0.0460491	-0.013748	0.00793693	-0.00375567	-2.35223e-05	0.00263719	0.00168062	-0.00657862	-0.00170734	0.00471558	0.00887138	-0.00525688	-0.0107556	-0.000410841	0.0250837	-0.00321356	0.0229223	0.00153994	0.0161273	0.00334013	0.0221697	-0.00455949	0.00256749	-0.0120548	-0.00212969	-0.00300009
b0594	0.0209251	0.00780152	0.00425953	-0.00425434	-0.00112653	0.00460156	-0.0151785	0.0157143	0.025239	0.00653532	0.16221	-0.00301044	-0.0243139	0.000339808	0.00661608	-0.0157835	-0.00323406	0.00249108	-0.0101704	-0.00556535	-0.000543225	-0.0062179	0.0304422	-0.00349975	-0.0143072	0.0157636	-0.00272039	0.00133536	0.0146665	-0.00928835	0.00467005	-0.0101426	-0.0113888	-0.00253029	-0.00203269	0.0191783	0.00207463	-0.0144825	1.08258e-08	0.0116437	-0.00528355	0.00637025	0.00394273	0.0111767	-0.00733122	-0.00951483	0.00818609	0.00434214	0.00319656
b0595	0.00608012	0.00452337	-0.00694004	-0.00836013	-0.0129577	-0.00511778	0.00208893	-0.0082922	-0.0215719	-0.000941614	0.164451	0.0121426	0.00811212	0.00169783	0.0105489	-0.00911268	-0.00116224	-0.0069741	0.00345631	-0.019547	-0.0156419	-4.97453e-05	0.00676617	-0.00699192	0.00189927	0.00613751	0.000139126	0.00255773	0.0156427	-0.00318009	0.00288595	1.06182e-05	0.00186031	0.00466086	-0.0225324	-0.00684171	-0.00921676	-0.000347843	0.00492452	-0.0060545	0.000782444	-0.000526261	0.001884	-0.000925581	-0.0109662	0.00604343	0.0115488	-0.00097706	-0.00726356
b0596	0.00617138	0.00112617	-0.0040968	0.00924755	-0.00479387	-0.00434873	-0.00797829	-0.00203986	-0.0269834	0.0017856	0.155363	0.0108501	-0.00990593	0.00531054	0.00350132	0.00932843	-0.00354233	-0.00661973	-0.0045273	-0.0078103	-0.0172486	-0.00951893	0.00374628	0.00661641	-0.00732375	-0.00714267	-0.00157947	-0.0089335	0.0220747	-0.00309573	0.00452704	0.000911306	0.00598833	0.00113469	-0.00551573	-0.00374081	-0.00142972	-0.00480591	0.00932668	-0.00815733	0.00235748	-0.00768745	0.00149289	-0.0044915	-0.0101245	-0.00610792	0.00807798	-0.00606329	-0.001242
b0597	0.00574462	0.00764678	0.000197174	-0.00513284	-0.00836898	-0.00247101	0.00151937	0.0336698	-0.010745	-0.0109414	0.137117	0.00343502	-0.0150926	-0.00538829	0.0017964	0.0125066	0.00108362	-0.000104603	-0.00693487	0.00789919	-0.0177585	0.00025653	0.00350064	-0.00687291	-0.00382607	-0.0144537	-0.0021544	0.00132069	0.018711	0.000466404	0.000409186	0.0178185	0.0116491	0.013019	-0.0119029	-0.0152325	-0.0120975	0.00176964	-0.0107881	-0.00389129	-0.00349745	-0.00421816	0.0127895	-0.000496062	-0.00818863	-0.00430465	-0.00548812	-0.00448711	0.00351286
b0598	0.0191278	-0.018297	-0.00539894	0.00824882	0.000110635	0.00441641	0.00601936	0.00337635	0.00115589	0.0182921	0.0107191	0.000449724	-0.0153614	0.0174254	0.0114554	0.00935355	-0.0301232	-0.0177746	0.000751828	-0.0187999	-0.00320598	-0.0190314	-0.00962549	0.00605723	0.0137558	0.0719446	0.000122292	-0.00297716	0.00507271	-0.0112908	0.00727288	-0.00152925	0.00171802	0.0144326	0.0284534	0.021399	0.000310696	-0.0127067	0.000774008	-0.0252368	-0.00715519	-0.00170729	0.00162689	0.00492223	-0.0257995	-0.0136725	0.0106092	0.0112345	-0.01418
b0599	-0.00937292	-0.0140038	0.00568751	0.0115747	-0.00513079	-0.00595548	0.00202765	0.0225913	-0.000219167	0.0105648	-0.00910526	-0.00395778	0.00197526	-0.00130588	-0.0144338	-0.0198472	0.0146868	-0.00170213	-0.0100683	0.0100605	-0.00448532	0.0178212	0.000861262	-0.00280416	0.00355894	0.0182617	-0.00334862	-0.0164239	0.0163055	-0.000583346	0.0029	0.00120814	0.00607795	-0.00405173	-0.00481985	0.00100489	-0.00679317	-0.00436906	0.00878465	-0.00134716	-0.0015224	-0.00648817	-0.0093127	0.000704831	-0.0136149	-0.0146534	0.00330729	-0.0102485	-0.00662979
b0600	-0.00883584	-0.00244857	-0.00289716	0.00799019	-0.00206962	-0.00485452	-0.0103401	0.00529736	-0.00592098	0.0092331	-0.00629769	-0.00330636	-0.000626432	0.00492948	-0.00548947	-9.86065e-05	0.00516759	0.000604086	0.00411546	0.00267404	0.00405144	0.00820381	0.0135307	-0.00203787	0.00522056	0.0005458	-0.00275037	-0.0100064	0.0193005	-0.00602141	0.00425437	-0.00375456	-0.00183342	-0.00833411	-0.00591555	0.0130335	-0.00788519	0.011128	0.0130092	-0.000296773	0.00603793	0.0111664	0.00134104	-0.00237941	-0.00331056	0.00197177	-0.00676978	-0.00513246	-0.00706475
b0601	0.00581246	-0.000830212	-0.0195046	-0.00092639	0.00527146	-0.00536033	0.00469417	-0.0133997	0.00698392	0.00737973	0.00212124	0.00113407	-0.00363645	-0.019505	-0.012717	-0.00375828	0.00416335	0.000143818	0.0159923	0.00420665	0.018218	-0.00311403	0.00149552	0.00402559	-0.0129578	0.00342461	0.00727136	-0.00397082	0.011685	0.00365127	-0.00928014	-0.002123	0.00915177	0.0145814	-0.00353099	0.00314402	-0.00877203	0.0039863	0.0132155	0.00173932	-0.00229726	0.00282896	0.00593777	0.00456476	0.00144928	0.00091362	0.00641075	0.00435839	0.0215098
b0602	0.000586725	-0.0133243	0.0104617	-0.00787136	-0.00601933	-0.00501664	0.0116791	-0.0010606	0.00585306	-0.00452529	0.00132324	-0.000569459	-0.0199503	-0.00808283	-0.0185636	-0.000702557	0.000911872	0.0105132	0.00288267	0.0179155	-0.00243803	-0.00584059	0.00289169	0.000714416	0.00700426	0.010875	0.00107619	0.0155683	-0.0194445	-0.00437627	-0.00595301	0.00695226	0.0154918	-0.00813134	0.00388314	-0.000663547	-0.00704722	-0.00202185	-0.00786948	-0.0138255	0.00391098	-0.00585323	0.00142587	-0.00631673	0.00842119	0.0101946	-0.0105214	-0.0075271	-0.0101523
b0603	0.00816813	0.00324289	-0.00558437	0.0136238	-0.00355865	0.000731524	-0.0278122	-0.00780424	0.00894525	-0.00621585	0.00860464	0.0342086	-0.00135763	-0.00912192	-0.00243584	-0.0197666	0.00280882	0.00506029	0.00948976	-0.0319338	0.00101747	-0.0107248	-0.00163268	-0.0153236	-0.00563673	-0.0177329	-0.00152399	0.000641626	-0.014561	-0.00478971	-0.00471292	0.00266648	-0.010516	0.00178038	0.0173767	-0.0138824	-0.00780159	0.00626243	0.00998226	-0.0139557	0.00608148	0.00719518	0.0116734	-0.0128097	0.0054132	0.0232448	0.00140013	0.0100326	-0.0155096
b0604	-0.012788	0.00728949	-0.00436444	0.00518156	-0.000268459	-0.00133191	-0.00483512	0.00530146	-0.00175332	-0.00237061	0.00369877	0.0122621	0.0047267	-0.00415972	-0.000284996	-0.0054008	-0.000520976	-0.00524934	-0.0030673	0.00369781	-0.000455303	-0.00359952	0.000662261	0.0110187	-0.00190903	0.0177164	-0.00573033	-0.00357004	0.00174671	0.00122297	-0.00307921	0.00303377	0.0119063	0.0139822	-0.00830556	0.0139664	0.0156001	-0.00445252	0.00726316	-0.00510759	0.00183054	0.00246303	-0.00486341	-0.0172575	-0.00246308	0.00341519	0.00400403	0.000134077	-0.004297
b0605	0.00149158	-0.0161052	0.00599615	-0.000138226	0.00531668	-0.0058177	0.00216893	0.0027772	-0.00327829	-0.0135225	-0.00709163	-0.00448243	0.00209385	-0.0175073	-0.00273631	-0.0217566	0.00361696	-0.00596644	-0.0105003	0.00579566	0.00221583	-0.00712237	0.0053055	0.00845061	-0.00326894	0.00112324	-0.00781196	0.00707885	-0.000989052	0.00217169	0.000204784	-0.0032857	0.00911787	0.00484984	-0.00784479	-0.00441582	-0.00481879	-0.00685756	-0.0137885	0.00663998	0.00709559	0.00319608	0.0124089	0.00356956	0.0200837	0.00754111	0.000810398	-0.00177077	0.000105857
b0607	0.00191742	-0.0171668	0.000712937	-0.00197212	0.00872067	0.00126742	-0.00496731	-0.0154298	-0.00591885	0.0106046	0.00170115	-0.00108048	0.00120466	0.060823	-0.00483142	-0.00510028	-0.0116689	0.00266691	-0.0112224	0.0131947	0.0160256	-0.00807964	0.00383826	0.00495287	0.00204079	-0.00320714	0.00197769	0.00661179	-0.00138868	0.000836968	0.000917356	0.0121567	-0.00591553	-0.00238884	0.00476879	0.0037007	-0.00384802	0.0114573	0.0125351	-0.000302908	0.00673404	-0.0010347	-0.0142907	-0.0107658	-0.000649003	0.0059495	0.00417543	-0.00988613	0.0116256
b0608	0.0023429	0.0190219	0.00193349	0.00406234	0.00124373	0.00316621	0.0136791	0.00899486	-0.00181501	0.00298068	-0.00977257	0.0145848	0.000224611	0.00430555	0.00249446	0.00367316	0.0037857	-0.0093699	-0.019231	0.00654578	-0.00562968	-0.0145717	0.0274423	-0.000489398	0.00757574	0.00291907	0.000203544	0.00593909	-0.00223665	0.00129403	0.00423891	-0.00896075	-0.014309	0.00124123	0.00376706	0.00173445	-1.99037e-05	-0.00347646	-0.019582	-0.00938472	-0.0135373	-0.0100189	-0.00906904	-0.0159911	-0.00170676	-0.0010637	-0.00807282	-0.00373828	0.00660439
b0610	-0.000931871	-0.0210309	-0.00431615	-0.00137313	0.0166838	-0.0174351	-0.0123289	-0.0245638	-0.0304814	0.0156301	0.0108902	-0.00130306	-0.0365651	-0.0188341	0.00423579	0.00644475	0.000466162	-0.00067764	-0.0117397	0.030231	0.0169047	-0.00846952	0.0281575	-0.00425302	0.0103114	-0.00563118	-0.00963597	0.0101268	-0.00122826	-5.46163e-05	-0.00132422	-0.00484539	0.00794374	0.00631792	0.00196864	-0.000467101	0.007739	-0.0192663	0.0164167	-0.0104096	0.00879801	-0.0179961	0.0298356	-0.00525938	-0.00885685	0.00300587	-0.00446174	-0.00101518	-0.0033926
b0611	-0.00543458	0.00743137	-0.0025073	0.000801158	0.000657037	-0.000767529	-0.00320533	0.00436559	0.0034727	-0.0120598	0.000492249	-0.00590559	0.00753771	-0.00696276	0.00283166	-0.00835095	0.00813362	-0.0019763	-0.000284023	0.0175205	-0.00802807	-0.00286303	0.00235543	-0.00211067	4.20896e-05	0.00210265	-0.00309492	-0.000929855	0.00217369	0.00317767	0.00551228	-0.00179502	0.00415405	0.000154151	-0.00359489	0.0066883	0.00694345	-0.00245938	0.00985215	0.00499148	0.00309558	0.00363682	0.00646813	0.000447814	0.000985791	-0.00885172	0.00371861	-0.00861685	0.000970633
b0612	0.0100676	0.00104885	0.00137111	-0.00837612	-0.0200474	0.00178274	0.00928903	0.00476533	0.00947354	-0.00103546	-0.00416423	0.00433702	-0.00441661	0.00134451	0.00759104	-0.0180509	-0.00230318	-0.000113871	-0.0140894	0.206066	-0.0191606	-0.0191637	-0.0219463	-0.019191	0.0258935	-0.0280902	0.00748747	-0.0071379	0.0133611	-0.0108716	-0.000256879	-0.0121738	-0.0100369	0.0129385	0.0056474	0.00199653	-0.00385717	-0.0220258	-0.00875915	-0.00561838	-0.00112961	-0.0267313	0.0157607	0.00887974	0.00653677	-0.0206044	-0.0139916	-0.00256927	0.0197923
b0613	0.0108149	-0.00358318	0.0159413	-0.000118101	0.0213873	-8.58247e-05	-0.00064713	0.00443396	-0.00621961	-0.00349772	-0.0067666	-0.00435422	-0.00152885	-0.00125668	-0.00614026	0.0074351	-0.00249964	0.00396585	-0.0126281	0.19426	0.00369044	0.00306561	-0.00125779	-0.0110078	0.0010382	0.00596885	-0.00188689	0.00566468	-0.0255336	0.00417294	-0.0167669	0.0139884	-0.0124899	-0.00474645	0.008797	-0.0147535	0.0182173	-0.00481512	-0.00251572	0.014268	0.00179257	-0.0203085	-0.0058075	-0.00643951	0.000320045	0.00988804	-2.94905e-05	-0.00769288	-0.0206251
b0614	0.0128759	0.00383021	-0.0108128	0.00793888	-0.00338112	0.0106007	-0.00690511	-0.0208238	0.00844795	0.0121186	-0.00202279	0.0116819	0.00872059	0.00924641	0.0178668	-0.0418693	-0.0139962	-0.00293456	0.01797	0.288406	0.021859	-0.0122973	0.015415	-0.00593592	-0.0167874	0.0108281	0.00163638	-0.019257	-0.00222804	0.0201371	-0.00885694	-0.00728745	-0.0218947	0.00277362	0.00880795	0.00441591	0.00147847	-0.00869052	-0.0231907	-0.0104301	-0.0158966	-0.000475444	0.0180706	-0.0216559	0.00870021	-0.0186078	0.016042	-0.00470998	0.00924799
b0615	0.00264351	0.0039553	-0.0141091	0.00443056	0.00419011	-0.00367198	-0.0168945	-0.00983685	0.00244587	0.00407327	-0.00476673	-0.00623335	0.000131411	0.00812709	-0.0031177	-0.00706654	0.00328631	0.00849017	0.0224522	0.271065	-0.00093293	0.0177137	-0.000782424	0.00201334	-0.00245652	-0.0124245	-0.000997509	0.000153625	-0.00328118	0.00772116	-0.0150375	0.00838137	-0.0262156	-0.00998749	-0.00478533	-0.009247	0.0137949	-0.00824644	-0.00663883	-0.00740832	0.00714274	-0.0164601	0.00656294	0.0248235	-0.000299268	0.00443883	0.00489114	0.00180884	-0.014207
b0616	0.00509266	-0.00746865	-0.00166635	-0.0179623	0.00124007	-0.014711	-0.00710897	-0.0115918	0.00780812	0.0178036	0.00985611	-0.00264854	0.00192134	0.000627185	-0.00479896	-0.0142458	-0.0135349	0.00135737	-0.00495395	0.255211	0.017124	0.0163229	-0.0263064	-0.00985414	0.0444717	-0.0166086	-0.0036189	-0.00387699	0.0106734	0.0101086	-0.00360959	-0.00178136	-0.0201551	0.00117842	-0.00156557	-0.00746305	0.00177217	0.00706158	0.0112613	0.0036506	0.0121383	-0.00240083	0.0152802	0.00529565	-0.00901462	0.00263787	0.0200253	-0.00807468	-0.00151892
b0617	-0.0100651	0.00498727	-0.000127889	-0.014432	-0.00765951	-0.00260333	-0.00871058	-0.0340763	-0.00303555	0.0113853	0.00529194	0.00901977	-0.0136174	-0.0143751	-0.0019309	0.0236733	0.0191465	-0.000715844	0.010072	0.298898	0.0244332	0.00665822	-0.00505741	-0.00136039	-0.0160742	-0.0293182	-0.00661007	0.00141537	0.00141097	-0.0165862	-0.0157567	-0.0367279	-0.0154135	0.00459696	-0.0133383	-0.00846355	0.0206202	0.00500044	0.0139182	-0.0121936	-0.00515432	-0.00388674	-0.00211548	-0.00225151	-0.0089572	-0.0134809	-0.0321688	0.00855056	-0.0125567
b0619	0.00603099	0.00534723	0.00193635	-0.0159442	0.00601065	-5.97613e-05	-0.00733559	-0.0194904	-0.00269545	0.00997794	0.000727697	-0.0103075	0.000736774	-0.0123327	-0.0032896	-0.00684237	-0.00124594	-0.00172476	0.00912525	0.048029	0.00210219	0.0029972	-0.00426032	-0.000667419	-0.00244067	-0.00859937	0.000391202	0.00458382	-0.000294997	0.000575487	-0.00276811	-0.00590995	-0.00577877	-0.00665615	-0.00454695	-0.0116304	-0.00378744	0.00316692	-0.0118438	0.00115949	-0.00393202	-0.00649104	0.00168886	0.00856554	0.00398368	0.00598203	-0.00690724	0.00154065	-0.00692732
b0620	-0.0270384	0.0153446	-0.00558651	-0.00327332	0.00075615	0.00667603	-0.00342995	-0.00826243	-0.00165691	-0.00502889	0.00567963	-0.00220832	-0.0101041	-0.00946703	-0.0052582	-0.0132016	0.00846202	-0.00488202	0.00888823	0.0213587	0.00327013	0.00242708	0.00202927	-0.00282517	0.00260506	0.0237333	-0.00140475	-0.00228948	0.0168283	-0.00479088	-0.000817091	-0.00180925	0.016046	0.000730929	-0.0293979	-0.000602779	0.0232931	0.0276718	-0.00178843	-0.0185497	-0.00422573	-0.00898159	0.0241286	0.00503262	0.00166947	-0.0138851	0.000485882	-0.00321575	-0.0193736
b0621	-0.00586515	0.00221477	-0.00973919	0.00140432	-0.00717795	-0.0156826	-0.0112533	-0.00998695	0.0145296	0.0170795	0.00209967	0.0079322	0.0375029	-0.00132321	0.00780896	-0.0216017	0.000225123	-0.00667876	-0.000572505	-0.000812315	-0.0221269	-0.00333099	0.00201071	-0.00580957	-0.00723355	-0.0126783	0.00862891	-0.00650909	0.0025332	0.00253018	0.00223353	0.0163363	0.00634313	0.022355	-0.0678872	-0.0126343	0.0210609	-0.000324243	0.0148742	0.00898766	0.0214912	0.00104588	0.00876461	0.0075126	-0.0261596	-0.0104403	-0.0124127	-0.00824828	0.0439495
b0622	0.000154394	-0.0303496	-0.0113175	0.00406561	0.00452141	-0.00574655	-0.0153519	-0.016928	-0.00921829	0.00980657	-0.00285814	-0.00222973	0.0196204	-0.00592755	0.00463306	-0.0130634	0.0201711	0.00160383	-0.00277168	0.0141555	-0.00559163	-0.0104431	-0.00592781	-0.0123722	-0.0140749	-0.00199562	-0.00524607	0.0087592	-0.00750551	-0.00947696	-0.00367522	-0.00454838	-0.00237916	-0.0134241	-0.0507898	0.00724187	0.00770086	-0.0203302	-0.0257345	0.0123845	0.00531707	-0.0294974	-0.022478	0.00881038	-0.00353518	-0.0266628	0.00198817	0.00198638	-0.0156057
b0623	0.000253998	-0.00592635	0.00343347	0.00774078	0.000727748	0.00639544	-0.0162339	-0.010899	-0.000215411	0.000724344	-0.00129928	0.0155271	0.00209679	0.0206056	-0.0144474	0.0131157	0.0393609	0.00454786	0.00380686	-0.0133424	0.00640802	-0.00441522	0.027263	-0.0093203	-0.000972263	0.0214747	0.00446719	-0.0158472	-0.0190661	-0.0259777	-0.0161801	0.00568625	-0.00523741	-0.00626711	0.00383409	-0.00420115	-0.0270871	0.0254991	0.00824903	0.00331918	-0.00156154	-0.00822096	0.00770192	-0.0283979	-0.00248377	-0.0140914	-0.00618249	0.0320473	0.00440541
b0624	-0.00962188	0.00193477	0.00311185	0.000123276	-0.00094933	0.00141605	0.00840212	-0.0168209	0.0129971	-0.0223548	-0.0026786	-0.00387538	0.00106227	-0.0279896	0.00657876	-0.00363365	0.00197168	0.0180414	-0.00265937	0.0195773	0.02068	-0.0135626	0.0170698	-0.023454	-0.0052696	0.00638284	0.0130549	0.00291704	0.0101744	-0.00345819	0.0180103	-0.0404241	0.0145428	0.0108121	-0.00408084	-0.00879571	-0.00772705	0.0145978	0.0223543	0.0273237	-0.0129905	0.0201985	0.00263562	0.0436326	-0.00280726	-0.0163803	0.000154302	0.00198311	0.00879769
b0627	-0.0194386	0.00519134	-0.00571078	0.0121998	0.00389701	-0.00317615	-0.0105119	0.000130095	-0.00945333	-0.00560415	0.0039767	0.0161357	-0.0178991	-0.0269511	-0.0212795	-0.00675665	0.0165694	0.00209155	0.00294874	-0.0105563	-0.00334327	-0.0118325	-0.0206224	-0.0180311	-0.0385649	0.0221445	-0.012019	0.00194008	0.00968032	-0.00896267	-0.00435534	-0.0192253	0.00616424	-0.00902239	-0.00152464	0.00641816	0.00547214	-0.00315912	0.00576076	-0.00471957	-0.018074	0.00953008	-0.00775388	-0.0157474	-0.0180273	-0.00322914	0.000830711	-0.00211961	-0.00600631
b0628	-0.0288352	-0.0116637	-0.0012611	-0.00921855	-0.00698414	-0.00265633	-0.0139122	0.00352137	0.00967639	-0.0052843	-0.0200182	-0.014478	-0.00453779	0.00344638	-0.00303925	0.00923169	0.000476017	-0.00186441	0.00122531	0.00227132	0.00871341	-0.00766044	0.0126315	0.00579369	-0.0132933	-0.00725959	0.00140361	0.0100354	-0.0153574	-0.0102777	0.00802426	0.00737501	-0.00714369	0.0080141	0.0595725	-0.00237328	0.00344034	0.00819962	-0.000950685	0.0117333	0.00266585	-0.0221499	0.00874284	-0.00330149	-0.0301244	-0.0153311	-0.0720349	-0.00580165	-0.0160983
b0629	0.00119991	-0.00430356	-0.0131895	-0.0128097	-0.00727717	0.00163524	0.00413425	0.00278497	0.00144753	-0.0030297	0.0111625	0.00959305	-0.0211091	-0.00129281	0.00200574	0.00591594	-0.0224416	0.0108023	-0.000392637	-0.011056	0.0092547	0.00584342	-0.00529076	-0.00417032	0.00403683	-0.0424862	-0.000311647	-0.00229801	0.0253558	0.00553479	0.00215398	-0.00530077	0.00147148	0.00550427	0.00474901	0.00144734	-0.00757006	0.00472805	-0.00488267	-0.00904459	-0.00189457	0.01784	0.000735532	-0.00254332	-0.00867715	-1.0619e-05	-0.000751311	0.0204657	-0.00450618
b0630	-0.00165663	0.00149491	-0.004181	-4.09443e-05	-0.0031802	-0.00493266	0.00447306	-7.64247e-05	0.00633855	0.0111462	-0.00794919	0.00689699	-0.00426573	-0.0225179	0.00398004	-0.0138424	0.00381554	0.000322909	-0.00691749	-0.00597174	0.00324348	-0.00303698	0.00393381	-0.00177006	0.0116479	-0.000538582	-0.0022938	-0.00472951	-0.00153048	0.00566155	-0.00446061	-0.00951041	0.00113257	0.00122052	-0.00298253	0.00155265	-0.00249314	-0.0103892	0.00988177	0.00109748	-0.00220207	-0.00636385	-0.0122672	-0.000836321	-0.0125301	-0.0037765	0.00705991	-0.0107945	0.00370575
b0631	-0.0230524	0.0133433	0.00467721	0.0105575	-0.00427684	-0.00188176	-0.00202646	-0.0211615	-0.0151334	0.00759685	-0.00334497	-0.0123007	-0.0188637	0.00111451	-0.0056931	-0.00446601	0.0106539	-0.00443411	-0.00863088	-0.00393505	0.0250459	0.00420647	-0.00844275	-0.0131001	0.00279811	0.0109752	0.0257126	-0.00228265	-0.00750968	-0.00834397	-0.00475705	0.0150317	0.0202369	0.00198387	0.00352632	-0.00588654	-0.00189845	-0.0122403	-0.00117688	-0.0304675	0.00395473	-0.0085958	0.0171553	-0.0173426	-0.0238553	0.00905065	0.00176505	-0.0115169	-0.00118928
b0632	-0.0072835	0.00778831	-0.0101624	0.00263035	-5.07353e-05	-0.000257773	-0.00665252	0.018899	0.00339336	0.0129707	-0.00197315	0.0020678	-0.0059681	-0.00245122	-0.00683312	-0.0109272	-0.00896362	0.00153416	-0.00483073	-0.013701	0.00429212	0.000233958	-0.0143808	0.00406042	0.00417228	0.00245885	-0.00316855	-0.0167144	-0.00392197	-0.00239743	-0.0111198	0.0053177	-0.0140716	-0.00458634	-0.000692355	0.00369702	-0.00339163	-0.000834716	0.00243903	0.00322853	-0.00387907	-0.00330057	-0.00530552	0.00247581	-0.00407257	-0.00166177	-0.00767122	-0.000937559	-0.0027174
b0633	-0.00968461	-0.0155185	-0.00365209	0.00201425	0.00192432	-0.0048909	0.000453894	0.0146195	-0.0120747	-0.00567826	0.00403183	-0.0162437	-0.00229752	-0.00666328	-0.00301239	-0.00475127	-0.00539198	-0.00118063	-0.00134866	0.0040014	0.00326997	-0.00663824	0.000261514	0.00447985	0.00241293	-0.0119993	-0.00397076	-0.0145515	-0.0135338	0.00700886	-0.00441783	-0.00641121	0.00146385	-0.004306	0.00313805	-0.00140392	-0.0140595	0.0112993	-0.00226139	0.00815445	0.00281803	-0.00416787	-0.00214872	-0.00434944	-0.0155122	-0.016024	0.00531865	-0.00386567	0.00737887
b0634	-0.00614329	-0.00306021	-0.00402973	0.00321449	-0.00930677	-0.00130363	0.00653615	0.00572508	-0.00879929	0.00309824	0.000327659	-0.00854086	0.000495748	-0.0165652	-0.00214875	-0.0275345	-0.00719383	0.000687173	-0.000540201	0.0105601	-0.00573957	-0.0142689	0.0019682	0.00118634	-0.00970946	-0.000862627	-0.000609757	-0.0119703	0.00525698	-0.00353397	0.00681943	-0.010087	-0.0107229	-0.00295165	-0.00187019	-0.00345778	-0.00693122	-0.00302225	0.0044621	-0.00916413	-0.00726027	0.00447231	-0.0110529	-0.00229395	-0.00690252	-0.00660233	-0.00700992	-0.000848766	0.00532571
b0635	-0.0165901	-0.0100325	-0.00418792	0.00114731	-0.00323398	-0.0045207	0.000419189	0.0116821	-0.00751836	0.00577002	0.00353638	0.000157037	0.000935694	0.0043437	0.00323174	0.0110491	-0.00163425	0.000783571	-0.00452455	0.011294	0.00934617	0.00423407	-0.0104759	-0.00659402	0.00409472	-0.00872046	0.000601803	-0.0176702	0.00487267	-0.000499344	-0.00320244	-0.0119284	-0.00139062	-0.00456444	-0.00568764	-0.000869188	-0.0176084	-0.0025325	-0.000941459	-0.00505401	-0.00274292	-0.00719331	0.00524544	-0.00226509	-0.00385681	-0.00954435	-0.00118058	-0.00316871	-0.00341639
b0636	-0.00289389	0.0051643	0.00253631	-0.000691731	0.00899143	-0.00379763	-0.00786223	-0.0127686	-0.00801172	0.00492838	0.00248732	-0.0130948	0.00227228	-0.0256675	-0.00738433	-0.0194864	0.000606059	0.000558208	-0.00336008	-0.00458371	0.0110453	0.00274282	0.0138646	-0.000948988	-0.00624437	-0.0199922	0.000126815	-0.00933078	-0.00276303	-0.0022151	0.000203137	-0.0166737	0.0168086	-0.0046464	-0.00259483	0.00908512	0.00291317	-0.00503656	0.00126835	-0.00340994	-0.00463929	0.00514178	-0.0158733	-0.00907219	0.00196362	-0.0164226	0.00825198	-0.00222899	-0.00675267
b0637	-0.0121188	0.01226	-0.00268406	-0.00454744	-2.87529e-06	0.00319076	-0.00484343	0.00914838	0.00238849	0.0123143	0.00737046	-0.0114927	-0.00632595	-0.0303051	-0.00714953	-0.0248288	-0.0012101	0.000379403	0.0024064	-0.0256243	0.00464301	0.00922316	-0.00163238	-0.00519284	0.00357694	-0.0113584	-0.00168643	-0.0147029	0.00567939	0.00522404	0.00314716	-0.00124851	0.0169397	0.00126363	-0.00681151	-0.000111627	0.0028155	-0.00360195	0.0111279	-0.000229793	-0.000173554	0.00135419	-0.00920318	0.0135347	0.0063256	-0.0138096	0.00167095	9.55127e-06	-0.00168359
b0638	-0.0166834	0.00138134	-0.00567295	-0.00594298	0.00199126	-0.000163171	0.0103895	-0.00338104	-0.00579278	0.00147784	0.00233862	-0.00169923	-0.0186641	-0.0111139	-0.0115667	-0.0045267	0.0289954	-0.00364649	-0.0151315	0.00287401	-0.000166032	-0.000588644	-0.00941446	-0.00270303	0.031431	-0.0198764	0.00253013	-0.000374534	0.00616384	-0.00193865	-0.0018044	-0.00438274	0.0137391	-0.00190977	-0.00302973	0.00930847	-0.0256394	0.00517442	0.00297606	-0.018049	-0.00714367	-0.00805737	0.00599816	0.00654021	-0.00685435	-0.00305444	-0.0113476	0.00633075	-0.00340094
b0639	-0.0134959	-0.00123963	-0.00465685	-0.00258552	0.00133543	0.00184291	-0.000902725	-0.00333941	0.00674396	0.00258688	-0.00489864	-0.0010904	-0.00698606	-0.0103809	-0.00405721	-0.000179527	0.00795639	-0.00235574	-0.00703336	0.00088968	0.00541909	-0.00201952	-0.00949776	0.00438295	-0.00291224	-0.00625334	-0.00435689	0.00642485	0.00160813	-0.0059782	0.000207411	-0.0035114	0.00931267	0.00181651	-0.00866865	0.0098256	-0.00561284	0.0100138	0.00763083	0.00201826	-0.00182765	0.000921933	-0.00482542	-0.00733102	0.00185152	0.000342242	0.00280587	0.00496704	-0.0117898
b0640	-0.0178705	0.002407	-0.00331845	0.000731417	-0.00370086	-0.00235568	-0.00302396	-0.00457099	0.00340942	0.00693122	0.00393143	0.00548692	0.00361128	-0.0203955	-0.00676377	-0.00716455	0.00336618	-0.00733224	-0.00723282	0.0107281	-0.00219058	-0.0122445	-0.00197111	-0.00345799	0.00112804	-0.00747942	-0.00363891	-0.000585729	0.000139407	-0.0027047	-0.00398994	0.00484094	0.00782801	-0.00224237	-0.0144319	0.0152203	-0.00490631	0.0106987	0.00224406	-0.0158337	-0.00207324	0.00670681	-0.0125473	-0.00258497	-0.00289757	-0.00570898	-0.00308149	-0.000842413	-0.00525548
b0641	-0.000464182	0.0112394	-0.00247807	-0.00270527	-0.0096079	-0.00183929	-0.00539767	-0.0138457	0.0151724	-0.00216905	-0.00539728	-0.00631328	-0.00948883	-0.0111311	0.00774265	-0.00712934	0.0163071	-0.000714862	-0.00904368	0.0214229	-0.00543821	-0.014238	-0.000936219	0.00242524	-0.00285528	0.00950717	-0.004055	-0.00345605	-0.000873903	0.00124077	0.00597537	-0.00682403	0.00809321	0.00217921	0.00162681	-0.00112183	-0.0114869	0.00427814	0.00584974	-0.00243022	0.00291568	-0.00964908	-0.0108857	0.00719791	-0.00226637	-0.00961884	-0.00397987	-0.00411967	-0.003036
b0642	-0.00504161	0.00915938	0.000566599	0.00430576	-0.00438468	0.00269162	-0.00446856	-0.00743155	0.00125345	-0.00667041	-0.00327841	-0.00393465	0.00363147	-0.0024699	0.0122479	-0.00772844	0.00237426	0.00249462	-0.00323707	0.0147017	0.000975023	-0.00547138	-0.00771919	-0.00136069	-0.000770816	0.00387611	-0.00545469	-0.0082596	0.00148847	-0.000151387	-0.000379644	-0.00275361	0.0149322	-0.00250096	-0.0010719	0.00277628	-0.0161001	0.00709672	0.0054116	-0.0107268	-0.00641656	0.00405108	-0.00938099	-0.00265087	-0.00780977	-0.00263803	-0.0148281	0.000824526	-0.00163364
b0643	-0.00241044	0.0125606	-0.0072165	0.00227683	0.0017983	-0.00350048	-0.000212428	-0.000825345	0.00637853	0.0163978	0.00167269	-0.00177256	-0.00904479	0.111321	-0.00167603	-0.0100569	0.00189486	-0.00987562	-0.00250303	-0.00152769	-0.00954253	0.00457131	-0.0188888	-0.0075944	0.00519803	0.00128009	-0.00029492	-0.017255	0.006105	-0.00444059	0.00180716	-0.0146551	0.0155118	0.0025053	-0.0154316	-0.00485607	-0.0192108	-0.018554	0.0113507	-0.00502252	0.00107084	0.00461418	-0.018708	-0.00404091	-0.00732264	0.00244685	0.0114832	0.00252009	-0.0162492
b0644	0.0160016	0.00402322	0.00315443	-0.00292064	-0.0108987	-0.00730774	0.00843039	-0.0128151	-0.00525638	-0.00480374	-0.00103663	0.01611	-0.017251	0.016727	0.000705738	0.00957803	0.0113522	0.00136253	0.00701275	-0.0126888	-0.00936672	0.00576286	0.000223372	-0.00259499	-0.0118937	0.00582485	0.00242788	-0.00092835	-0.000964014	-0.00588934	-0.0129023	-0.012048	0.0116912	-0.0170029	-0.00689017	-0.00470092	-0.000526196	-0.00504934	-0.0114549	0.00816554	-0.00357687	-0.000849202	-0.00692065	-0.000980865	-0.00129542	0.0103417	0.00763189	0.00220613	-0.00472266
b0645	0.00241367	-0.00457193	-0.00221696	-0.00701583	-0.0199883	-0.00597861	-0.0138988	-0.010376	0.00476326	-0.00144672	-0.000509577	-0.00372916	-0.0153979	0.00247112	-0.0127199	-0.00694962	-0.0131554	0.00733265	0.0114823	0.018601	0.0141811	-0.0132244	-0.00535061	-0.00848764	0.0377529	0.02171	-0.00103384	-0.00216469	-0.0135336	-0.0104038	-0.0104504	0.0101076	0.00620747	0.00132957	0.0106695	-0.00184337	-0.00525702	-0.0235844	0.00933423	-0.00466476	0.00694875	-0.0102103	-0.0253258	-0.0015509	-0.0220992	-0.00484648	0.0343883	-0.00328794	-0.010446
b0646	0.00140892	-0.000638366	0.017504	-0.0106611	0.000119693	-0.000504273	-0.0066146	-0.00223108	0.00600132	-0.00160482	0.0050408	0.00150755	-0.0123325	-0.0047142	0.000817179	0.000662696	0.007639	-0.000203284	-0.0181505	0.0267521	-0.000493243	0.00332472	0.00223682	-0.0170635	0.00161392	0.011186	-0.00397609	-0.0074016	0.00304206	-0.00299854	-0.000594199	0.000524515	0.000469488	-0.000736904	0.00766736	0.00657233	-0.00492784	-0.00372515	0.0120902	-0.0205282	-0.00235898	-0.0142702	-0.00630121	-0.00826944	0.00188829	-0.00476055	0.0055289	0.0134469	-0.00703614
b0647	-0.00131339	-0.00874293	0.00492499	-0.0206126	-0.00708135	-0.0116279	-0.0221791	0.0181566	0.0157743	0.0081128	-0.00901638	0.00961053	-0.00784036	0.00245361	-0.00333873	0.0266179	0.012091	0.0135135	-0.000713374	0.00200629	-0.0254512	-0.0241486	0.0055655	-0.00487548	0.0283231	-0.0103528	0.00167749	-0.00432301	0.0120829	-0.00743285	-0.000260501	0.0157756	0.0196023	-0.00449722	0.00838503	-0.000160839	-0.0122562	0.000302464	-0.00703131	0.00468292	0.00905427	-0.0214782	-0.00257453	0.0207214	-0.00530902	-0.00766975	-0.0370702	-0.000187829	0.00968693
b0648	-0.0134379	0.00337143	-0.0045841	0.011274	0.00132793	-0.00268796	-0.00700617	0.0145076	0.0221385	-0.000957715	-0.00623699	0.00204276	0.00961783	0.00718521	-0.0043441	-0.00988146	-0.00641411	0.00368621	0.013484	0.00991871	0.0136038	0.000787278	-0.0139833	0.0115229	-0.01665	0.0114341	-0.00222997	0.00483616	-0.000592499	0.0107444	0.00352117	-0.0239856	0.0074411	-0.0250204	-0.00412744	0.0104863	-0.00355091	-0.0278309	-0.00666453	-0.0207411	-0.00178114	-0.00303744	-0.00288515	-0.0118023	-0.00310158	-0.00653189	-0.0340995	0.000534377	0.00656486
b0649	0.0121964	0.00489613	0.000821616	-0.00884483	0.00262895	0.00231094	0.00153338	-0.0138124	0.00660292	-0.00216967	-0.00790898	-0.00218029	-0.00056508	-0.00833558	0.00212466	-0.0160277	0.00614066	0.00533536	0.000411478	0.0195977	-0.0102117	0.00813801	-0.00460603	0.010296	-0.000362342	-0.00761924	-0.00436674	-0.00750991	-0.00345898	-0.0003146	0.00236204	-0.00900961	0.0207401	0.0124906	-0.0108699	0.00671078	-0.00690456	-0.00770292	-0.00472863	-0.00472416	-0.0149542	-0.00155762	-0.00196932	-0.000242663	0.00108243	0.0141101	-0.0128699	0.000965421	-0.000382922
b0650	0.00627742	-0.00275777	0.000280092	0.00135847	-0.0102813	-0.0041912	-0.0044009	-0.00322429	0.000825066	-0.00672138	-0.00325571	0.00502711	0.00274206	-0.00441202	-0.0116653	0.00297923	-0.00688304	0.000653291	-0.0157411	0.00939895	-0.00595226	0.00683511	0.00712387	0.0110287	-0.0244366	-0.0212809	-0.00266526	0.00608484	-0.006087	-0.010158	-0.00010575	-0.00886275	0.000662063	0.000144837	-0.0055649	-0.00204104	-0.00896636	-0.00602702	0.0112946	-0.0188778	-0.00128258	0.00828966	5.47294e-05	-0.0141435	-0.00340965	0.00164245	-0.00294556	0.0031106	0.00510912
b0651	-0.0012835	0.00926433	0.00108107	-0.000332085	-0.00956813	0.00303247	-0.0101685	0.0024046	0.0143967	0.00788993	-0.00370078	0.00137512	0.00792445	-0.00137955	0.00043769	-0.0192643	-0.00696775	0.00310485	-0.0208871	-0.000484859	0.0101818	-0.00590419	-0.00847498	0.00322187	0.00207748	-0.00811423	0.00426187	-0.012882	0.0115868	0.00318286	0.0130812	-0.000490182	0.0140461	0.0115686	-0.0122849	-0.00547622	-0.00719366	0.00323201	0.0167914	-0.00951134	0.000463709	0.000739382	-0.00366039	-0.00917425	0.000917627	-0.000683682	0.0137677	-0.0053071	-0.00934573
b0652	0.0120051	-0.017132	-0.00537761	-0.00277782	0.0031287	0.000489841	-0.0142753	0.0166934	0.0145732	-0.0115737	-0.00417032	0.0049833	0.0316906	-0.00330172	0.0067207	-0.0109586	-0.00213624	-0.0030224	-0.00942639	0.00761715	0.00838737	0.0204697	0.00170633	-0.00170516	0.0177163	-0.0033906	-0.00336847	-0.0111497	-0.00849222	-0.00364173	-0.000112446	-0.00242899	-0.0105044	0.00673017	0.0152274	0.00803002	0.0227819	0.0151319	0.00913279	0.00042533	0.00115174	0.00557331	0.00514312	0.00282906	0.00918261	0.00587406	0.00197374	0.00014961	-0.0134109
b0653	0.0122117	-0.0175287	-0.00861868	0.00178252	-0.00499968	0.0033901	-0.0210874	0.00360005	0.000829827	-0.0091425	0.00429776	0.00973272	0.0332328	-0.00436133	0.0040437	-0.0137969	-0.00229492	0.000207229	-0.0153235	0.00838635	0.00821945	0.0051441	-0.0109001	-0.00155608	0.0208579	0.00309123	-0.00181449	-0.015127	-0.00549538	-0.0046773	0.00560844	-0.00409621	-0.00736294	0.0118362	0.0378586	0.0171181	0.0218233	0.030819	-0.000325679	0.0104853	0.00565871	-0.0069006	0.00100607	-0.00123727	0.0121514	0.0004935	0.00610037	0.00315529	-0.00883868
b0654	0.00947288	-0.0136561	-0.00298744	0.00449314	-0.00234551	-0.0037512	-0.0137881	-0.0198534	-1.81532e-05	0.00436733	0.00355284	0.0149629	0.017875	-0.00413291	0.0149718	-0.0171561	0.000481182	-0.00542498	0.00104637	0.00712261	0.0121372	0.00486574	-0.0099994	-0.00358687	0.0292374	0.0120382	-0.00150953	-0.0159714	-0.0146304	-0.00574211	-0.000618282	0.00255863	-0.0198836	0.00159616	0.0389672	0.0088304	0.00852668	0.0249343	0.00533982	-0.00753996	0.00443231	-0.00130457	0.00272657	0.00620267	0.00521154	-0.00272857	0.00739357	0.00540848	-0.0118403
b0655	0.0217245	-0.0107659	-0.0114056	0.0124358	-0.00387163	-7.63984e-05	-0.0121081	0.00258051	0.0188659	-0.00342195	-0.00311892	0.0179662	0.0516409	0.00180297	0.0116434	0.0101978	0.00812599	-0.00658992	0.00153651	0.00754076	-0.00600419	0.00281916	-0.011142	0.00273958	0.0121962	-0.00572347	-0.015955	-0.0123696	-0.0178489	-0.00535903	0.000877333	-0.00691583	-0.0180682	-0.00204253	0.0322569	0.00719722	0.0139822	0.0171863	0.00296619	0.0066629	0.0095244	0.0179702	0.000599112	0.00639275	-0.00375431	0.0288167	0.00942321	0.00557637	-0.0158253
b0657	-0.00568798	-0.0246979	0.00169579	-0.00013738	0.00695613	-0.00223051	-0.00271498	-0.00112554	8.64812e-05	0.00347538	0.0012151	0.00740181	-0.00243708	-0.00191998	0.000568128	-0.000817863	0.00560217	0.00154174	-0.0099445	-0.0044186	0.0177738	0.000224072	-0.0022582	0.00344672	0.00621261	-0.00157339	-0.000719312	-0.0119508	-0.00205613	-0.000788922	-0.00398728	-0.00716924	-0.0011835	0.00615248	0.000183618	0.0133135	0.0046938	-0.000569977	-0.00450915	-0.00144833	0.00172863	-0.0127317	-0.00522191	-0.00452297	0.00493138	-0.00380418	0.000352606	0.00205108	-0.000353954
b0658	-0.00845721	-0.0130678	-0.00729739	-0.00025009	0.00837014	-0.00639446	-0.0183275	0.00759679	-0.00645032	2.38523e-05	-0.00802168	0.00824557	9.96671e-06	-0.0256922	-0.00503647	-0.0144281	0.00302176	-0.00106425	-0.0105144	-0.000428807	0.0245918	-0.00623468	0.0131985	0.000184253	-0.00223875	-0.0101563	0.00994349	-0.00805334	-0.00270706	0.000676893	-0.00590844	-0.000467692	0.0032074	0.0126351	0.000469891	0.00364276	-0.00288066	-0.00654157	0.0051713	0.00173515	-0.000471842	-0.000846975	-0.0163069	-0.00794316	-0.00869919	-0.014397	-8.73587e-05	-0.00334745	-0.00338287
b0659	-0.00551647	0.00340712	0.00238367	-0.00373253	0.00565095	0.00227583	-0.0088468	8.62894e-05	0.0022743	-0.00905935	-0.00284112	-0.00268525	-0.00106988	-0.00906473	-0.00894072	0.00505918	0.000290511	-0.00139617	0.00659371	-0.0158013	-0.00734293	0.00209097	0.020857	-4.09141e-05	0.00328329	0.0124241	0.00350691	-0.00836778	-0.00770335	0.000273185	-0.00704803	-0.000357492	0.00352245	0.00198512	0.000936156	0.00079509	0.00706102	-0.00135675	-0.000502788	0.0166573	-0.00252572	-0.00892681	-0.00843439	-0.0144524	-0.000213912	-0.0161466	-0.00587505	-0.00213785	-0.00307776
b0660	0.00363737	0.000103387	-0.00343591	-0.0047549	0.00277894	-0.00573858	-0.011048	-0.00662536	-0.00185676	0.0030361	0.00028144	0.00645374	0.00202333	-0.00537637	0.000681257	-0.00559951	0.00643512	-0.006076	-0.00478687	-0.0125972	-0.00458281	-0.00264082	-0.00152998	0.000202934	0.00323709	0.0120783	0.00274595	-0.013501	-0.00916855	0.000471628	-0.00777998	0.00265794	0.00652321	0.00443962	-0.00232337	-0.00745889	0.00829416	-0.00232278	-0.0036115	0.0077811	-0.00132996	-0.0142471	-0.00364814	-0.0124914	-0.00508864	-0.0116166	0.00360159	-0.00156013	-0.000909684
b0661	-0.00420256	0.00108002	-0.000174046	0.0087065	0.00213313	-0.00174102	-0.00307395	0.00781218	0.00669154	-3.58564e-05	-0.0135745	0.00485051	0.0037215	-0.00487413	-0.00675983	-0.00224476	-0.00697361	-0.00229863	0.00175036	-0.000751201	0.000758485	0.00612518	0.00966688	0.0011051	-0.00491716	-0.00400214	-0.004317	-0.00814904	-0.00142035	0.00111037	0.00855162	0.000708649	0.0102996	0.0037907	0.00994281	-0.00162213	-0.00284441	0.00279552	-0.00521511	0.00214194	-0.00733171	0.0088489	-0.00584363	0.000768376	-0.00715657	-0.000783764	-0.00943487	0.00195951	-0.00579332
b0662	0.00528485	-0.00492748	0.00731189	-0.0065807	-0.00788943	-0.006084	0.0269324	-0.00922051	-0.00058268	0.00452236	-0.000209546	0.00251484	0.00452822	0.000300979	0.00150925	0.00921975	0.0113571	0.00258699	-0.0025229	-0.00683226	-0.00597195	-0.0149442	-0.00309875	-0.0148544	-0.00693328	-0.014649	-0.000813228	0.000214118	0.00278958	-0.00508315	-0.00133825	0.000911397	-0.0011292	-0.00179738	0.00122609	-0.00209634	0.0117892	-0.00769366	0.00713963	0.000405729	0.000553093	0.0158483	-0.0140168	-0.0124624	-0.00449795	0.000958856	0.0115102	0.00292572	0.00106161
b0674	0.00152123	0.0111041	0.00764161	0.0080118	0.00675292	0.00201762	-0.00563837	-0.0273748	0.00438235	0.00200572	0.00939287	-0.00598733	0.000734186	0.00160295	0.00580508	0.0153817	-0.00687069	0.00181931	0.000433327	0.0580915	-0.018348	-0.00465414	-0.00235128	0.00760589	0.00864809	0.00907367	-0.00457806	-0.00478881	0.00353442	-0.0093675	-0.0405703	0.0151045	-0.00804982	0.0034321	-0.00809135	0.0146763	0.00605992	0.00817166	0.00399221	0.000868311	-0.00614883	-0.00795797	0.000107861	-0.00393532	-0.0228784	-0.0109215	0.00036558	0.00185469	-0.0137016
b0675	-0.00105311	0.00304289	-0.0020857	-0.00607713	0.00139547	-0.00352398	-0.00707512	0.00701	0.000483082	0.0036096	-0.000675592	-0.00799967	-0.00713402	-0.0142432	0.0160334	-0.00699559	-0.00899548	0.001694	-0.0011225	-0.00767173	0.00845149	-0.00367653	0.00230464	-0.0054308	-0.00545516	-0.00291221	0.00569888	-0.0122192	-0.0057305	-0.00246791	-0.00461272	-0.00417893	-0.00935069	-0.00437504	-0.00502226	0.0100197	0.000356583	0.010752	-0.00426401	-0.00796232	0.000758361	-0.0146999	0.00169807	-0.00404241	-0.00906288	-0.00700056	-0.00506045	-0.00373001	-0.00203706
b0676	-0.00152367	-0.000652223	-0.00441917	-0.00663707	0.00177558	-0.0105716	-0.00597194	-0.00805814	0.0136169	0.00575566	-0.00702953	0.000754229	-0.0110975	0.00406683	0.0690264	0.00897994	-0.026983	0.00533344	-0.00642061	-0.00248315	0.00322309	0.00402992	-0.00228651	0.0033395	0.00113786	-0.00513265	0.00735449	-0.0267138	0.00766345	-0.00534796	-0.00675522	-0.00405703	0.000497904	0.00285035	-0.00732513	0.00981666	-0.0121222	0.00784217	0.00114553	-0.00278585	-0.0032066	-0.00203445	-0.000756145	-0.00773792	-0.00619572	-0.00610573	0.000798386	0.00013534	-0.00600032
b0677	0.0012777	0.0161229	-0.00822387	0.000552979	0.00380223	-0.00211066	0.00381029	0.00242023	0.002022	0.00645086	-0.00575979	-0.0166093	-0.00503677	-0.00934067	0.245394	0.00312016	-0.0213342	0.00764882	0.000457131	0.00164856	-0.0102105	-0.00178203	0.00125748	0.00244433	-0.0044806	-0.00722003	0.00762375	-0.00562884	-0.000403635	-0.00202633	0.00311095	0.00515098	0.00348164	0.00307231	-0.00648419	0.00360657	0.000168912	-0.00345633	0.00292953	0.00787769	-0.00487258	-0.00877738	-0.00846764	0.00365447	0.00101733	0.000621354	-0.00503744	0.00131682	-0.00552286
b0678	0.00955546	0.0128801	-0.0131155	0.00923247	-0.00830859	1.55077e-05	0.00673971	0.0138741	-0.000555774	0.0112826	-0.00105387	-0.00276235	-0.00449874	-0.0092402	0.343694	0.00205339	-0.00102031	0.000774784	-0.00645641	0.00879849	-0.0204896	0.00414024	0.00475701	-0.000284559	-0.00600474	0.0051022	-0.00684209	0.000195131	-0.00491314	-0.00180081	-0.000739216	0.0131379	0.0147132	0.00857225	-0.00729518	0.00153782	0.00116539	-0.0159715	0.00998554	0.00926808	-0.00628616	-0.00245716	-0.01391	0.00584019	0.000460439	0.0109786	0.00106372	-0.000214364	-0.00178899
b0679	0.0165785	-0.00284438	-0.0132689	-0.00605316	-0.00174093	0.00259115	0.00699108	0.00569637	0.0101276	0.00740676	0.00351792	-0.00372482	0.00178276	-0.0162466	0.278159	0.0257858	-0.0148469	0.00565196	-4.27618e-05	0.000705738	-0.00852335	-0.00156642	-0.00446625	0.00046413	-0.00328904	0.00589853	-0.00061482	-0.00675245	0.00280854	-0.0101458	-0.00608803	0.000174664	-0.0120539	0.00720545	0.00303693	-0.00850178	0.00151609	-0.00134753	0.00291124	0.00645736	0.00203839	0.0128796	-0.0166667	0.00239378	0.00488877	0.003273	-0.00205757	0.00585158	0.00795483
b0680	-0.00349467	0.00810299	-0.00180299	-0.00685431	-0.00436364	-0.000822615	-0.00313544	-0.00162621	0.000267406	-0.00330503	0.00141798	-0.0162561	0.0100239	-0.0107265	-0.0155021	0.00439323	0.00582415	-0.000610802	0.00105749	-0.00568329	-0.00869382	0.00386008	-0.00353405	-0.00301479	-0.00296977	-0.0122857	-0.00441644	-0.013769	0.00301513	-0.00203311	-0.00650152	-0.0034361	0.00534619	-0.00313228	-0.00293675	0.0042599	-0.0178137	0.00864557	-0.00150637	-0.00910384	-0.00323692	0.00227326	0.00256594	-0.00780147	-0.00767536	-0.0129731	-0.000471325	-0.00391691	0.0052669
b0681	0.00193298	0.0130421	-0.01303	-0.00715588	0.00551475	-0.0119485	-0.0383268	-0.0287429	-0.0172087	-0.00791397	0.00192618	-0.0102212	-0.00439516	-0.00031172	0.191343	0.0301953	0.0129931	0.00443144	0.00339542	-0.046279	-0.0249466	-0.0113246	-0.00506055	-0.0122676	0.0142558	0.0119057	0.00687419	-0.00885767	0.00816878	0.017609	0.00293984	-0.00182306	0.000602398	0.00513892	0.00270663	-0.0172261	-0.0139516	-0.0101808	0.0342178	0.00388785	0.00280186	0.0146785	0.0182	0.00767647	0.000787558	-0.00624805	0.0175456	-0.00561235	0.0104476
b0682	0.00175494	0.00307888	0.0114495	-0.0133885	-0.0264023	-0.0204821	-0.0362657	0.00222206	0.00903153	-0.0211747	-0.00399708	-0.00691339	-0.00319409	-0.00459379	0.0587111	-0.00151196	0.00550279	0.00258778	-0.00366868	-0.00225584	-0.0348971	-0.0276901	0.0111064	0.00986952	-0.0165459	0.00290004	0.00135923	-0.0105748	0.011791	0.00173331	-0.000712827	-0.00843736	0.0223096	-0.00367405	0.00884244	0.00191209	-0.0251559	-0.000605863	0.0495508	0.0219849	0.0218299	-0.0117167	0.0176918	0.0146006	-6.68326e-05	0.000685637	0.00223612	0.0021996	-0.000644641
b0683	0.00762894	-0.00802346	-0.000243276	-0.0121907	-0.00144295	-0.00397569	-0.00139004	0.0114047	0.00579744	0.00257295	-0.00457063	-0.00620973	0.0177572	-0.00604271	0.000885083	0.0162802	-0.00867888	0.000522224	0.00882923	0.00459308	0.00677266	0.00766459	-0.0343933	0.0633762	-0.0108118	-0.019623	-0.0010904	0.0080685	-0.00155147	-0.00765042	-0.00269824	-0.0125371	-0.00741351	0.00454097	0.00365659	0.00247106	-0.0273915	-0.0151821	0.0157557	0.0106161	0.00443297	-0.0033561	0.0075122	0.000171784	0.00535813	-0.0077598	-0.0061957	0.010127	0.00124708
b0684	-0.00947949	-0.00544472	0.00130559	0.00181224	0.00267197	-0.000624179	0.00361834	0.00942908	0.0122824	0.0126991	0.0144143	-0.00185324	0.00475019	-0.0264027	0.0087286	0.0285149	-0.0187114	-0.00127131	0.00627674	-0.00379045	-0.00130626	0.0112621	-0.0116867	-0.000314123	0.00677795	-0.0103096	-0.00758183	0.0103558	-0.00342944	-0.013732	0.00425084	-0.00411878	0.00959031	-0.00273267	-0.00665088	0.00366502	-0.000540387	-0.00846998	0.0118175	0.000304531	0.00267558	0.00951662	-0.00598568	0.0020516	-0.0157319	0.000197175	-0.00174384	0.00631376	-0.000728969
b0685	0.0073706	-0.0166529	0.00122471	-0.00679732	-0.0058668	-0.00797649	-0.0107042	0.0116149	0.0271083	-0.0200988	-0.00474328	-0.00220509	-0.000940494	-0.0184091	-0.0226835	-0.00654632	0.000791376	-0.0164581	0.00352124	-0.00753137	0.000837127	0.00606712	0.0136917	0.00391555	0.00242827	0.0218943	-0.00341592	-0.00415231	-0.016421	-0.0096703	0.0152485	0.00728082	0.00311618	-0.00583489	-0.00640702	-0.00678028	-0.00508422	0.0100472	-0.0205326	-0.00256552	-0.0147175	0.00578825	-0.0114867	0.0207135	-0.0215767	0.00625424	-0.0331425	0.0027367	0.00347326
b0686	0.00108141	0.000350203	-0.00102661	0.00292923	-0.00014298	-0.00430594	-0.000859882	-0.0024605	0.000421488	0.0104656	0.00105165	-0.00169419	0.00265065	-0.0185009	-0.00822939	0.0162077	-0.0054199	-0.00376875	0.00136278	-0.0037237	0.00795792	0.00144749	-0.00640231	0.00706843	0.00128646	-0.0014944	-0.00061303	0.00641102	0.00506173	-0.0102612	-0.00228294	0.0145403	0.00316443	0.00641558	0.00566256	0.00172357	-0.00266614	-0.0141774	0.00822271	-0.000380885	0.00104252	-0.00929778	0.000729516	0.00245246	-0.00617487	-0.0106896	-0.00708806	0.000131611	0.000558624
b0687	-0.00936732	0.00190854	-0.00948975	0.000380705	-0.00259709	-0.002395	0.000266127	-0.0109907	0.00520491	0.0052195	0.00602445	-0.0215636	0.000652664	-0.00499607	-0.00724444	0.00817007	-0.00627996	-0.00511138	0.00693821	0.00683448	0.00409841	0.0102226	0.0077692	0.00704668	-0.00486496	0.00805225	-0.0056622	-0.00741946	-0.006808	-0.00226109	0.00292097	0.00476465	0.0209563	0.0045772	0.000807425	-0.0104763	-0.0121231	-0.00562111	-0.00578582	0.00510462	-5.81136e-05	0.00250211	0.0113167	-0.0104493	2.5887e-05	-0.000450142	0.000854217	-0.0021573	-0.00490169
b0688	0.00117356	-0.00754879	-0.00771307	0.00423879	-0.00383975	-0.000963523	-0.00516207	-0.00525649	0.00752524	-0.000593918	0.00109195	-0.00322952	-5.88292e-05	0.00306217	-0.00121235	0.0218021	-0.00214604	-0.00418539	0.00415214	-0.00139611	0.00101159	0.00279161	-0.00646502	-0.0063883	-0.000941581	0.00895201	-0.00443094	-0.0114813	-0.00833273	0.000257306	0.000971683	0.00324243	-0.00757097	-0.00587264	-0.00448461	-0.0151213	-0.0218649	0.00293206	-0.00702852	-0.00434065	-0.00527864	0.000888971	0.00615892	-0.00963124	-0.00397405	0.00286671	0.0026774	0.0010898	-0.00411086
b0689	0.000102743	-0.0176956	0.00440436	-0.00660723	-0.00142048	-0.00770592	0.0170878	-0.00152234	-0.0170658	0.0112094	0.0163137	-0.00447823	-0.00253814	6.42341e-05	-0.00677277	0.0123495	-0.00708428	0.00223087	-6.73948e-05	0.00265827	0.0172761	-0.00418148	-0.00708867	-0.0124991	-0.00122147	0.00570443	-0.00132827	-0.00417007	-0.000627543	0.000392505	-0.00727106	0.0175114	0.00808022	-0.00780868	-0.000416457	-0.00562047	-0.00755704	-0.00271498	0.0209071	-0.00383411	0.00640518	-0.0145986	0.0163023	0.00104677	0.00834066	0.0131001	0.0131243	0.0106702	-0.0114349
b0691	0.00881583	0.00721334	0.0198695	-0.000674066	0.0134546	-0.00431959	-0.0172664	-0.0163273	0.000246321	0.00421814	0.00675493	0.00194932	0.01772	0.00579403	-0.00574041	-0.0109216	-0.0166324	-0.0175612	0.0167849	-0.000236599	0.000148869	0.0276276	-0.0259798	0.00196884	0.00292505	0.0112664	0.00332624	-0.00317456	-0.0130558	0.0180576	0.00410687	-0.0233939	-0.00714238	-0.019054	0.00147724	-0.00185463	3.01005e-05	0.00476328	0.0149909	-0.00270704	-0.00034627	-0.00107063	0.0068028	-0.0128977	-0.00859539	-0.00167676	-0.0111151	0.00339237	-0.00599497
b0692	0.00442832	-0.0107094	0.000373177	-0.00707434	-0.00176583	0.00222014	-0.00764115	0.000565708	0.00126127	0.000291422	-0.000918136	-0.0099171	0.00145387	0.00334268	0.00238358	0.00762487	0.00207022	-0.0045483	0.00387765	0.0106709	0.000482827	-0.00363401	-0.00483313	0.00778302	0.00994293	0.0102848	-0.00168908	-0.00941035	0.00355661	0.00614986	-0.001218	0.0138601	-8.87184e-05	0.00251181	-0.0147888	-0.00769818	0.00366623	-0.00385814	-0.00357866	-0.00274442	0.00598398	0.0037371	0.0133841	0.000663434	-0.00472896	0.00934915	-0.00174912	-0.00856419	0.00754909
b0693	-0.00543514	-0.00487869	-0.00308265	-0.00388272	-0.00129255	-0.00795946	0.00984659	-0.0011107	0.00484211	-0.00149092	-0.00514591	0.016772	-0.00208007	-0.00268065	0.00695717	0.00379646	-0.00275425	0.000923789	0.0140624	0.00834906	-0.00684181	0.0167793	-0.000688836	0.00387824	-0.000770849	-0.014475	0.00442798	-0.00135844	-0.0122958	-0.00147974	-0.00195927	-0.0230096	-0.00336385	-0.00727485	-0.00337535	-0.0131058	-0.000556395	-0.00310962	0.0104995	-0.0125161	-0.00624343	0.0149287	0.00668081	-0.00989001	-0.00224743	0.0072807	0.000505319	-0.00145305	0.00590828
b0694	0.00980457	-0.00671412	-0.0124995	-0.00987926	-0.00017249	-0.00729809	0.0093491	-0.0149338	-0.00567623	-0.00450733	-0.00687062	-0.0097278	-0.0121567	-0.0011253	-0.00879373	-0.00588613	0.00144646	0.00457369	-0.00982673	-0.00677282	-0.0181389	0.001384	0.00027231	-0.00356448	-0.025736	0.00613056	0.000388327	0.000449251	-0.00679917	-0.0199695	0.00686457	0.00305524	0.0184609	0.00525884	-0.0167691	0.00715401	0.011434	-0.0168286	0.0107544	-0.00598103	-0.00479203	-0.00407864	-0.0132852	-0.00829754	0.00501367	0.0124937	0.0319403	0.00421649	0.000895987
b0695	0.0111745	0.00253777	-0.00198307	-0.00369993	-0.000566866	-0.00728195	0.00305927	0.00919669	0.00593281	0.00932801	-0.00816827	-0.00413794	-0.00296608	0.00767414	-0.00694876	0.0012487	0.0108167	-0.004227	0.00196339	-0.00103269	-0.0135143	0.000223825	0.00424945	0.00454699	-0.0161455	-0.00669799	-0.00635121	-0.0053083	0.000432501	-0.00454201	-0.00913057	0.0112387	0.0052674	0.000357728	-0.00766432	-0.0013212	-0.00368226	-0.00903325	-0.000195501	-4.42158e-05	-0.000656049	-0.00702893	-0.00387822	0.00153987	0.00523885	0.00335314	-0.00245773	0.00522401	-0.00296756
b0696	0.00704401	-0.00468933	-0.000980077	-0.0168175	0.00246891	-0.0143804	-0.00136944	0.00493158	-0.000389715	0.0118541	-0.0108371	8.40555e-05	0.0105939	0.00207529	-0.00398356	0.0130847	-0.00520458	-0.00168885	0.00173119	-0.010556	-0.0147294	-0.00357704	0.00902366	-0.0107437	0.00101906	0.0138144	-0.00763324	-0.00220395	0.00248391	0.0125768	-0.00566684	-0.0204754	-0.0210633	-0.00436129	0.000162953	0.0173151	-0.00293113	-0.00111459	0.0167139	-0.0018701	0.00820019	-0.00886639	-0.00575752	-0.0052186	-0.00281141	0.0122515	0.0103524	-0.00395995	-0.0158345
b0697	0.00936331	0.000150798	-0.0118653	0.00374646	0.00474475	-0.00287102	0.0095917	-0.00794904	0.00417436	0.0110339	-0.00349563	-0.0078991	0.00876253	-0.000955263	0.0085621	-0.00334472	-0.00080636	0.00343794	0.0102908	-0.0248303	-0.0322946	0.00496307	0.0172674	0.00461376	-0.00277861	-0.0090142	-0.000361491	-0.00248713	-0.000356647	-0.00534885	-0.00322736	0.00461917	-0.00899872	-0.00751176	0.00690107	0.0235005	0.00439452	-0.0159305	-0.000721939	-0.0360539	9.07011e-06	0.0317009	0.00343659	-0.0113257	-0.00126895	0.0229217	-0.000444804	-0.00635352	-0.00660616
b0698	0.00933093	0.00230528	0.0105609	0.0033848	0.00899967	-0.00162692	0.0153285	-0.0132554	-0.00209028	0.0125874	0.00150986	-0.0181225	0.0065748	0.00653271	0.0102828	-0.011187	-0.00504448	0.0020911	0.00614855	-0.014228	-0.0461956	-0.000587719	-0.00997774	0.0103897	-0.00498861	0.00357922	-0.00198299	0.00393247	-0.00237372	-0.0122779	-0.00195198	-0.0112488	-0.00888109	0.00281241	0.0203019	0.0221049	0.00852941	-0.0164428	0.00295871	-0.00961385	-0.00123888	0.00842234	-0.0112658	0.0102037	0.00871912	0.0232512	-0.00733418	0.0115823	-0.00175223
b0699	-0.010759	-0.00939095	0.00596162	-0.000814506	0.0250966	0.00409611	0.0421627	-0.00178167	0.00654703	-0.00903159	-0.00609025	0.0242145	0.015849	0.0641234	-0.00409536	-0.00937837	0.0288773	0.0189519	-0.0139627	0.014382	0.00381895	0.0158017	-0.0401153	-0.0108394	-0.0670967	-0.0165589	0.00989027	-0.00531946	-0.0110685	-0.0105924	-0.00605933	-0.0206706	-0.0135193	0.000299669	0.0144709	0.00708957	0.00505554	-0.0114825	-0.029724	0.010602	-0.000407972	-0.00845232	0.0336467	-0.039376	-0.0195395	0.0155543	-0.0132368	-0.00968471	0.0105852
b0700	0.0181267	-0.00298364	0.00896083	0.000854463	-0.00319577	-0.0042957	0.0016418	0.00115989	-0.00400583	0.00810343	0.00501698	0.00636172	-0.00177826	-0.00365205	-0.00420709	-0.00858161	0.0154607	-0.00421699	0.0173273	0.0111552	-0.00954192	-0.0156585	-0.00581284	-0.00338317	-0.0466283	-0.0130337	-0.00544405	-0.00771443	0.00273452	-0.0024003	-0.00439854	-0.0092079	0.00236424	0.00568623	0.0009005	-2.08571e-05	-9.69547e-06	0.0132362	0.00887244	0.0160654	0.00434836	-0.000996844	0.00249522	0.0127111	-0.00912872	0.0261663	0.0072335	0.0115509	-0.00709473
b0702	0.0121833	-0.0173429	-0.00577258	-0.0265039	-0.0314511	-0.014157	-0.00928826	-0.00783243	0.0116742	0.00491322	-0.00780664	0.0204292	0.00157286	-0.013568	0.0159383	-0.00280365	-0.016136	-0.0188095	-0.00535296	0.0436731	-0.00770236	-0.00146955	-0.00554726	-0.00553037	-0.00661787	0.014895	0.0187442	-0.00829135	-0.0141615	0.00686091	0.00492461	-0.0124523	0.0158962	-0.00941342	-0.00760295	0.0281223	-0.0023353	0.00515305	-0.0154539	0.0103325	0.0170906	-0.0196324	-0.0065651	0.0360224	-0.00139248	0.0290886	0.0108782	-0.00670055	-0.00235918
b0703	0.0104116	0.00333977	0.000490437	-0.00598122	0.00349586	0.00419774	0.0126309	0.00162938	-0.00350758	0.0134294	0.000383746	-0.00510109	0.00502442	-0.00184297	-0.0162335	6.09972e-06	-0.0107609	-0.00937222	0.00191287	0.0198264	-0.00534798	-0.0077157	-0.00354841	-0.0136113	-0.0648335	-0.0239211	0.0029834	-0.0152494	0.000932432	0.0141231	0.00156084	-0.0113738	0.00249516	-0.00446924	0.00038274	0.0155856	-0.00360307	-0.00721595	0.00661228	0.0108654	0.00435599	0.00434891	-0.0147346	-0.0118352	-0.000395621	0.00964368	-0.0132921	0.00792371	-0.0111076
b0704	0.0127326	-0.00765148	0.0189475	0.00456711	-0.0056482	0.0015957	-0.00403671	0.00533473	-0.00268516	0.0191455	-0.0109874	0.0377211	0.00843995	-0.0089655	-0.00635814	-0.0164809	0.00372276	-0.00394797	-0.0094063	0.00775718	0.00906726	-0.00127094	0.000419313	-0.011392	-0.0186117	-0.0051413	-0.00182221	0.00796839	-0.0114074	0.000598889	0.00691304	0.0115261	-0.00241523	-0.00160914	0.00723097	0.0177291	-0.0119524	-0.00135031	0.00679237	0.0401973	-0.00551872	-0.000461694	0.0088399	-0.0236047	-0.0128164	0.00501545	0.00831321	-0.0158035	-0.00656241
b0706	-0.0150033	-0.00430913	-0.00254653	-0.00499485	0.00831954	0.00084559	-0.000706786	0.0281847	0.0142187	-0.000896929	-0.00346416	0.00909031	-0.00861018	0.00568336	-0.0230428	-0.000400343	-0.00352699	-0.000652743	0.00970901	0.00149564	0.00515564	0.00229253	-0.000415159	0.0210237	-0.0391901	0.00624019	-0.00812198	0.00827046	-0.00236925	0.0166219	0.00902237	0.000333739	-0.00808447	0.00701987	-0.0153254	0.000244038	-0.026323	-0.00279865	-0.00411711	-0.00397285	0.00994234	0.00845017	0.0158663	0.0450314	0.0134096	0.0155819	-0.00997361	-0.00799686	-0.00218252
b0707	-0.0059649	-0.00421837	-0.0106203	0.000304927	0.00603971	-0.0104271	-0.0137837	0.00507889	0.00170488	0.00180152	0.0113822	0.00882803	-0.0138733	0.00589916	-0.00194317	0.00547517	0.0151166	-0.006461	-0.00463266	-0.00835678	-0.0203055	-0.0130378	-0.0201542	-0.00108459	0.00297303	-0.0012372	0.00346187	-0.00161133	0.00173166	0.00269451	0.0061968	-0.00231266	-0.00691279	0.000527108	0.00484138	0.00702657	0.000356675	0.00207849	-0.0025619	0.0204678	0.00555094	-0.0158919	0.00432913	-0.00338239	-0.0063686	-0.0081555	-0.00132875	-0.0128508	-0.00706045
b0708	0.00416969	-0.00140226	-0.0065457	-0.00659499	-0.0029683	-0.00115006	-0.00406557	-0.00145263	-0.0114177	-0.00937977	0.00607101	0.0140807	-0.00442312	0.012043	0.00471773	-0.00187259	0.0119285	-0.00997797	-0.007662	-0.0123731	-0.0137055	-0.0174243	-0.0167666	-0.00420689	0.00426673	0.00494634	-0.00113725	-0.00402836	-0.00386692	0.00791101	-0.000543024	-0.00721585	0.0034433	0.000628911	-0.00362456	0.00737101	-0.00772964	-0.000848789	-0.00168771	0.00153896	0.00199362	-0.0030281	-0.000295714	0.00129095	0.00302927	0.00995517	0.00391483	-0.011984	-0.00850082
b0710	0.00353295	-0.00690686	0.00726695	-0.00462063	-0.00359439	-0.00566107	0.00274156	0.00876905	0.00278561	0.00317768	-0.0029757	-0.0163995	0.00230839	0.00868963	-0.00932168	-0.00191486	-0.0184051	-3.06951e-05	0.00971073	-0.000551404	-0.0104963	-0.00762689	0.00827094	-0.00367583	0.00411744	-0.0129431	-0.00529037	0.00995377	-0.00288552	-0.00137688	-0.00107935	0.00368083	-0.00247935	-0.00655061	0.0147569	-0.000233311	-0.00779947	0.0168499	-0.00154302	-0.00061522	-0.00653437	-0.0122048	0.00410782	-0.000252985	0.00204197	-0.0148928	0.00181134	0.00138415	-0.00933716
b0711	0.00479366	0.00325201	0.00516884	0.00689653	0.000492763	-0.00525258	0.00798593	-7.33002e-05	0.00660291	-0.000285404	-0.00345283	-0.0187399	0.0081465	0.000874544	-0.00274912	0.0100556	-0.0244845	0.00427808	0.00549234	-0.00499473	-0.00482443	-0.00931169	0.0166425	0.0016261	-0.00493067	-0.0108986	-0.00726942	0.0208271	0.00464733	-0.0026987	0.00107135	0.00229004	0.00795362	-0.00056925	0.0131508	0.00759845	-0.00518008	0.0140156	-0.00317838	0.00153212	-0.014074	0.0055489	0.00311508	-0.00125005	-0.0143788	-0.0127501	0.00555365	-0.00101987	-0.00897185
b0712	0.0136979	0.00784563	0.0023437	0.00261192	-0.00523349	-0.000369095	0.00320995	0.00424572	0.0139236	0.000645598	-0.0039045	-0.0183656	-0.00659101	-0.00697682	0.00270888	0.0214807	-0.0186161	0.00262851	-0.00482852	-0.00593171	-0.00670889	-0.0129723	0.0106267	-0.00751569	-0.00972302	-0.0136142	-0.00368713	0.00982377	0.00724575	-0.00476049	-0.00312605	-0.00147223	0.0047576	-0.0005313	0.00876533	0.00176795	-0.0053895	0.00348874	-0.0101434	-0.000401043	-0.00982351	0.00989112	0.00206424	-0.00701265	-0.0245246	-0.00811089	0.00170542	0.00144162	-0.00867366
b0713	0.00585286	-0.00844718	0.000828768	0.00637665	-0.00431232	-0.00392124	0.00300417	0.00524165	0.00663689	0.00493539	-0.00141907	-0.0184619	-0.000291055	-0.00742986	0.000562354	0.0121302	-0.0177922	0.00580541	-0.000373804	-0.0086079	-0.0017973	-0.0136957	0.00688266	-0.00310314	-0.00435873	-0.00125183	-0.000588748	0.00297157	0.0099633	-0.00217238	-0.00817903	0.000780211	0.0115964	-0.00355878	-0.00437585	-0.00133704	-0.00686277	0.0159876	-0.0115595	-0.0108683	-0.00849989	0.0107148	-0.0013462	-0.00473146	-0.0132499	-0.00529587	-0.00108568	-0.00337224	-0.0125062
b0714	-0.00219834	0.0010795	-0.00469036	-0.00881903	-0.00408123	-0.00219682	0.00772907	0.00466332	0.0127479	-0.0121849	0.000623501	0.00261414	-0.00228679	0.00367632	0.0129156	0.0299157	-0.0234083	0.00572101	-0.00561456	-0.00882834	-0.0130418	-0.00211333	-0.00305369	0.00549617	-0.00217177	-0.0221118	-0.00282383	-0.00415398	0.00200883	-0.00646245	-0.00928339	0.000676873	0.0106678	0.00292368	-0.00275122	0.00443574	-0.0105354	0.0126076	0.0109066	-0.00267619	-0.00790424	0.000977249	-0.00829804	0.00772545	-0.0053969	-0.00615888	-0.003991	-0.00938098	-0.00378022
b0715	0.0275026	0.000370106	0.0175036	-0.00435239	-0.00638356	-0.00265755	0.00963619	0.0213193	0.0014124	0.0028168	-0.00339242	-0.00892731	0.0123709	-0.00247889	0.00505648	0.0156544	0.00779031	0.00579095	-0.0234532	0.0209441	-0.00163345	-0.014841	-0.000764524	-0.00525247	0.00558063	0.00929279	-0.00498908	-0.00940389	-0.00292786	-0.0168936	-0.00983684	0.000924722	-0.0224995	0.00412033	0.00781476	-0.0112832	-0.0041053	-0.0119249	0.019925	0.0216747	0.000712828	-0.00834177	-0.00362623	-0.0141532	-7.88348e-05	0.0102844	0.00546733	0.0138164	0.0972491
b0716	0.000386674	-0.00151236	0.00513993	-0.0102646	-0.00924338	0.00185997	0.0140541	0.0241448	-0.00975188	0.00123006	-0.014359	-0.0269643	-0.000290562	-0.0158627	0.0242918	0.0240964	-0.0158233	0.00845758	-0.0224525	0.0116368	-0.00488088	-0.0127806	0.00885275	-0.00455063	-0.0241749	-0.00697702	-0.00360651	-0.0152253	-0.00785812	-0.0053542	-0.00430728	0.0152244	-0.00962786	0.0182936	0.00511162	0.0116972	-0.00532546	0.00246625	0.018568	0.0116237	-0.00227075	-0.0386601	-0.00692134	-0.0105387	-0.0152305	-0.0105105	-0.00122511	-0.00962883	0.000985523
b0717	-0.00639835	0.0124481	-0.00516479	-0.0179789	-0.00960834	0.00294131	0.0117682	0.0049151	0.00676552	-0.00520314	-0.00378118	-0.00188455	0.0131309	-0.000251038	-0.0013327	0.00362806	-0.0150011	-0.00561595	0.0182234	-0.0020628	8.48973e-05	0.0189285	0.015475	0.0190699	0.00554511	0.00138454	-0.00822651	-0.0157625	-0.00473825	-0.0122986	0.00379155	0.0312887	-0.013366	-0.00328827	-0.00714509	0.000223387	-0.00907547	-0.0037734	-0.0114158	-0.00931119	0.00341678	-0.0193151	0.00254979	0.002725	-0.00846152	-0.0104729	0.00639709	0.016766	0.00627233
b0718	-0.00306745	0.00391543	0.00464908	-0.0122024	-0.00196581	0.000534483	-0.0266162	0.00128215	0.00797341	-0.00449439	-0.00657396	-0.0129816	0.0145803	-0.00417578	-0.0053554	-0.0121335	-0.0175662	0.00281636	0.00524638	0.00199611	0.000896629	0.00335237	0.000972983	0.00400687	0.000340221	0.00619489	-0.00453024	-0.00797879	-0.0116244	0.00605343	-0.00473432	0.0105681	-0.00299925	-0.000620646	-0.00672361	-0.00947176	-0.00289801	-0.00368226	-0.00557265	-0.0137685	-0.00194045	-0.0014967	0.00358707	1.89583e-05	-0.00899346	0.00269645	-0.0112699	0.000279135	0.00432929
b0719	-0.0106933	0.004739	-0.0341521	0.00747339	-0.0208725	-0.00481927	-0.00973369	0.00560722	-0.00604723	0.00622434	0.00761532	-0.012682	-0.0193606	-0.0071052	-0.00287333	-0.0106809	0.00263656	-0.00623563	-0.010837	0.000218542	-0.00139512	0.00572169	-0.00341872	-0.00616572	0.0141972	0.0171513	0.0145425	-0.0107321	0.0127228	-0.0141998	0.0204902	-0.00763519	-0.0114518	0.0242996	0.00432146	-0.0203709	-0.0117263	0.00462689	0.00828852	0.00598451	-0.00587579	0.00988675	0.0359088	0.000581095	-0.00970652	-0.002232	0.00137726	0.0108989	0.00924071
b0720	0.000313711	-0.029462	-0.00749061	0.00262045	0.00423798	-0.0136559	0.0150909	-0.00260353	0.0220491	0.0309342	0.00234214	0.00894491	0.0327421	0.0276192	0.00903647	0.0186265	0.0155133	-0.00493444	-0.0139695	-0.0118432	-0.0172216	0.0553991	-0.00628772	-0.0161	-0.00611506	0.00357755	-0.012675	0.0013337	0.0137427	-2.34988e-05	0.0113105	-0.0276733	-0.0181934	0.00976303	0.04113	0.0208882	-0.0157561	-0.0430164	0.00478163	0.00382444	0.00953012	0.0274266	0.0045372	0.00051011	-0.01367	0.0222918	-0.0114529	-0.00397143	0.00352558
b0721	0.00753649	-0.0002607	-0.00225775	0.00120799	0.0141854	-0.000703688	-0.00800395	-0.0086143	0.0127539	0.0052947	-0.00665262	0.0277338	0.019152	-0.0488074	-0.000309336	-0.0518709	-0.0103855	0.00699292	0.00199118	0.00447181	0.000474982	0.0302265	-0.0017855	0.00424683	0.00240859	-0.00566113	-0.00690714	0.00389097	0.00555586	0.000314228	-0.00908462	0.00952653	0.00977269	-0.00399953	0.167221	-0.00469741	0.0208953	-0.00994932	0.00747555	-0.00663909	0.00225846	-0.0316063	-0.032096	0.00655068	0.00315799	-0.00108388	0.00126801	-0.00588738	-0.00601537
b0722	0.00727082	0.00185256	-0.00520259	0.0158405	0.0190549	-0.00526189	-0.0145245	-0.00894587	-0.00446844	0.00206029	-0.0134825	0.0194969	0.0163244	-0.01691	0.00508039	-0.0203704	-0.0151999	-0.000942679	-0.000876035	0.0111247	-0.0117011	0.0102239	0.000606632	-0.00616935	0.00350591	0.0108453	-0.0095978	0.0158699	0.0055784	4.4162e-05	-0.00592307	0.0377274	0.00777631	0.00321214	0.148883	-0.0059726	0.0303123	-0.00429465	0.00370938	-0.00349395	0.0143465	-0.00122487	-0.00733118	0.000953003	0.0161156	0.0116236	0.00445391	-0.00679735	0.00409407
b0723	0.00597538	-0.00580552	-0.00699468	0.00942562	0.00358215	0.00220652	-0.0113853	0.00584837	-0.00277678	0.00630011	-0.0177436	0.0042548	0.0102323	-0.000461965	-0.000835906	-0.00468649	-0.00462634	0.000397994	0.0118328	-0.0166823	0.00198463	0.00716891	-0.0099728	-0.00904941	-0.00529685	0.00981961	-0.00375599	0.00209478	0.00148753	0.000446292	-0.00145741	0.00253616	-0.0100787	-0.000137338	0.0810755	0.0052773	0.0380569	-0.00234314	-0.0125453	0.0069481	0.00139251	0.0180864	-0.000571867	-0.00176729	-0.00777565	0.0180184	-0.00564398	-0.00225508	0.00531181
b0724	-0.00638042	-0.00483423	-0.00875672	-0.0100495	-0.0125153	0.00129599	-0.0179986	-0.00303713	-0.00323245	0.00362475	-0.0244938	-0.000177706	0.0164716	0.00688188	-0.00587119	0.00663577	0.00615072	-0.0103234	0.0084322	-0.0164269	0.00218423	0.0042061	-0.000298236	-0.00570389	-0.00427371	0.00422043	0.00754864	0.005338	-0.0115693	-0.00269268	0.000116577	-0.00850057	-0.00584509	-0.000107788	0.043817	-0.00983323	0.0173069	0.0135698	-0.00712914	-0.000490635	0.00950151	0.00186772	-0.00799184	-0.011028	0.0033362	0.0149235	-0.00586891	0.00156378	0.0118249
b0726	-0.0110506	-0.00101404	-0.00597527	-0.00535367	-0.0104641	0.00517691	0.0395246	-0.00553101	-0.00102183	-0.00456479	0.0105012	-0.00678253	-0.0196023	0.00554544	0.00406278	0.00761962	-0.00339903	0.00303125	0.00203635	0.00354532	0.00524371	-0.00813123	-0.00859331	-0.0038379	-0.0034941	-0.00469188	0.00206298	-0.000458586	-0.00720735	-0.00932816	-0.00162082	-0.00324481	-0.000471938	0.00505157	-0.0067985	-0.00736802	0.00054636	0.00090301	-0.00654297	0.00689134	0.00217533	0.00361344	-0.00630791	-0.00602472	0.00755461	-0.00183908	-0.0031848	0.00394778	0.00675991
b0727	-0.0215293	-0.00812162	-0.00464022	-0.00187263	0.00124508	0.0022826	0.00233634	0.0107387	-0.00178354	-0.00653907	0.0156117	-0.00758937	-0.00414334	0.00285188	0.00759238	0.00911231	0.00482505	-0.00103098	0.00227534	0.00699501	0.00979773	-0.00197769	-0.00360952	-0.000379599	-0.00373181	0.00349671	0.00218208	-0.00332087	-0.000412663	-0.0107975	0.000722939	6.52567e-05	0.00436554	0.00461921	-0.0203383	-0.0130345	0.00570451	0.0192916	-0.00924124	0.010934	0.00347622	-0.00194118	-0.0113917	-0.00303427	0.0222661	0.00150382	0.000569854	0.00676276	-0.00354591
b0728	-0.0143369	-0.00276755	0.0035455	0.00580772	0.00127954	0.00412396	-0.00238091	0.0137448	-0.00663516	0.00626305	0.0112459	-0.0115951	-0.0091279	-0.000989375	0.00271188	0.0218917	0.00328488	-0.00691945	0.00507035	-0.00465344	-0.000175763	-0.00457994	0.00168198	-0.00107311	-0.00241366	0.013184	0.000986819	-0.00563698	0.00266041	-0.00933216	-0.00127452	-0.00166448	0.00375501	0.000820762	-0.029121	-0.00299746	0.00966847	0.0161257	-0.0020442	0.00107393	0.00362468	0.0153268	-0.00705828	-0.005957	0.00412528	-4.79706e-05	0.00146186	0.00386961	0.00622267
b0729	-0.0174251	-0.00878891	0.00466155	-0.00778355	0.00367482	0.00406585	-0.00930596	0.0108184	0.000349435	-0.0056134	0.0107976	-0.00842497	0.00340546	0.0159174	0.00286568	0.0235419	0.00957794	-0.00918321	0.00712892	-0.00855471	0.00324923	-0.00678243	0.00556876	-0.00350681	-0.00330853	0.0127154	0.0064201	-0.00240293	0.000864354	-0.0115144	-0.0005131	-0.00776249	-0.0143819	0.00156707	-0.0324003	-0.0115947	0.007578	0.022095	-0.00966727	0.0135234	-0.000347273	0.00324563	-0.00362116	-0.00172894	-0.00868505	0.0126822	0.00372827	0.00364058	0.00231813
b0730	0.00268713	-0.00352223	-0.00472075	-0.0101848	-0.00771922	0.000930232	-0.00803314	0.00103529	0.00831358	-0.000695846	-0.00331635	-0.00529161	0.0070567	-0.00286794	-0.00348468	5.0028e-05	-0.00761667	0.0030152	0.000510069	-0.0014063	-0.00752976	-0.000591725	0.00469666	0.000497799	0.00234192	0.0106142	0.00284891	-0.0149089	-0.0134693	-0.000760209	-0.0010018	-0.00377319	0.0117893	-0.00512207	-0.0109456	-0.00138257	0.00486513	-0.00459514	0.00353528	0.0125726	-0.00403851	-0.0212813	0.00433295	-0.00278739	0.00154633	0.000953833	-0.00807348	-0.0111432	-0.00713366
b0731	0.00356262	-0.00916683	-0.00700643	0.00833512	-0.00451605	-0.00925793	0.0051202	0.00104008	-0.00564777	0.00371903	0.00192563	-0.0040362	0.00211157	0.00172339	0.0170996	-0.01807	-0.00845932	0.00364131	0.0084564	0.010415	-0.00237701	-0.00135506	-0.00351867	0.00254199	0.00156579	-9.90804e-05	0.0024984	0.000635344	0.00540084	0.0167163	-0.000166408	-0.013727	-0.00311065	-0.00637661	-0.0025653	-0.00146778	-0.00616085	-0.00650012	-6.37231e-05	0.0218154	-0.00244735	0.00236996	-0.00066539	-0.00610221	-0.0012116	-0.00303381	-1.67973e-05	-0.00964107	0.0106305
b0732	-0.000865194	0.00191044	0.00633211	-0.000232216	0.000361165	-0.00460461	-0.00534138	0.00487219	0.0130769	0.0043952	-0.00845164	-0.00169061	-0.00293435	0.0026924	0.00219574	0.0018583	-0.000171111	-0.00690738	-0.00615314	-0.0031206	0.00724508	-0.0133205	0.00411654	0.0102767	-0.00601711	-0.00498897	-0.000673795	-0.0107538	-0.00614283	0.000617153	0.00190855	-0.00975757	0.00486909	-0.0055394	-0.0106663	0.0128689	-0.00478855	-0.00838102	-0.00594539	0.000195803	-0.00402379	-0.00628111	0.00852332	0.000548241	0.00347096	-0.00133314	-0.00390033	-0.00877423	0.00614891
b0733	-0.00551987	0.0117357	-0.00843403	0.0199095	0.0135613	-0.0090592	-0.0116788	0.00537211	0.0098286	0.00237851	-0.0045178	-0.00923133	0.00996474	0.00777837	-0.00441328	-0.0107443	0.00652701	0.00815818	0.00449398	-0.0244725	-0.0066889	-0.0136732	0.00417089	-0.014261	-0.0112337	-0.00719142	0.00485481	0.00305698	0.0120471	0.0151336	0.00273629	-0.0217803	-0.00139811	0.00510071	-0.00297672	-0.00633347	0.0452072	0.0301473	-0.00100213	0.00651229	0.00829204	-0.00265416	0.00675179	-0.000215103	0.00178522	-0.0033634	-0.000605346	0.00293579	-0.0183364
b0734	-0.000549743	-0.00189859	-0.0130481	0.010752	0.0160567	-0.00868016	0.000593249	0.0150611	0.014534	-0.000502561	-0.00237096	-0.00863582	0.0051948	0.00269544	-0.00157068	0.0123859	0.00136538	0.0118816	-0.00697983	-0.0116648	0.000226038	0.000738242	-0.00310319	-0.00886827	-0.0027571	0.000461345	0.00606018	0.00934766	0.0188596	0.00518996	-0.00355549	-0.0214038	-0.00919223	0.00951903	0.000536708	-0.0098074	0.0468144	0.0297955	-0.00346664	0.0108309	0.00445896	0.000912143	-0.00281344	-0.00459238	0.00654811	0.00490886	0.00377415	-0.00309605	-0.0295765
b0735	-0.0118491	0.00198618	-0.00729071	0.00536122	-0.00696703	-0.00445851	0.00344289	0.00159618	0.0317363	-0.00920065	-0.00645942	0.00541309	-0.00984695	-0.0128681	0.00211062	0.00329112	0.00179823	0.0019655	-0.00633766	0.00360509	-0.0059542	0.00790751	-0.00421816	-0.00971817	0.000830009	0.00249576	0.0102599	-0.000844867	0.0063305	0.00240124	-0.00500427	-0.00730815	0.0218935	0.00131677	0.0216789	-0.00493871	0.0151994	0.00282841	-0.0207366	0.0393168	0.00591961	0.0163773	0.0122583	-0.00770615	-0.00716851	0.00631371	-0.00915149	-0.00758976	-0.0182858
b0736	-0.0058641	0.00978501	0.00248899	0.00616311	0.0024193	-0.000355262	-0.0074766	0.0191316	0.00917155	0.00650148	0.00612777	-0.000995478	0.00487694	-0.00999939	-0.0028349	-0.00810417	-0.0118206	0.00556227	-0.00822469	0.00556844	-0.00688262	-0.0114224	-0.00260844	-0.00790327	0.0106286	0.0206504	0.00144851	-0.00404783	-0.011519	0.0017587	0.00222094	-0.00349428	0.013179	0.00595297	-0.00856616	0.000563553	0.00227411	0.0140663	0.0113295	0.000430995	0.00346142	0.0209822	-0.0106838	0.00880753	-0.0111752	-0.00233159	-0.0163989	-0.0127721	0.00266286
b0737	-0.0165744	0.00921174	-0.0083079	-0.000365232	0.004012	-0.000382018	-0.00397639	0.00577957	0.0032399	-0.000901286	0.00307502	0.0090048	0.00495631	-0.00608344	-0.0108233	0.000907663	-0.003443	0.0044089	-0.00692108	0.0146812	0.00417684	-0.00836484	-0.00101955	-0.000638916	-0.00373755	-0.00116602	-0.00653584	-0.0153798	-0.0102622	0.00363805	-0.00158075	-0.00355773	-0.016719	0.00153075	0.0135269	-0.00197321	-0.00539956	0.00702581	0.00404813	0.0093699	0.0105727	0.00218256	-0.00513056	0.009258	-0.0102414	0.0113339	-0.00641284	-0.0020911	-0.0171897
b0738	-0.00981093	-0.000640777	-0.00260374	0.0118718	0.0044092	0.0101091	-0.00267639	0.0219427	0.0128721	0.00714164	-0.00660716	0.00443332	-0.00231351	-0.00633512	-0.00666714	-0.00532721	0.0155411	0.00587495	-0.00840533	0.0160987	0.00181877	-0.0135783	-0.00540954	0.00686529	0.00395589	0.00644895	-0.00259734	-0.016018	-5.48688e-05	0.00819034	-0.00896554	-0.00355909	-0.00715763	0.00176673	0.00639824	0.00508885	-0.00231701	0.00484348	-0.00417953	0.0179026	0.00101903	0.00271717	-0.000952866	0.00652977	0.0011154	-0.00330183	0.00878878	-0.0033646	-0.00752293
b0739	-0.00587539	-0.00761544	0.00605077	0.0114601	0.00457288	-0.00328449	0.00636971	0.00615068	0.00156882	0.00692858	0.00226746	0.0133743	0.00404859	-0.0123026	0.00270625	-0.00546633	-0.00846171	0.00983015	0.00263268	0.0171248	-0.0127185	-0.000235864	-0.00403644	0.0043951	-0.00731875	0.00347856	-0.00424805	-0.00717196	0.00496392	0.00305784	-0.00499153	0.00346073	0.00354736	-0.0010375	0.00197459	0.00608381	0.0086445	-0.00216877	0.00364549	0.0181536	0.00262205	0.00997954	-0.0128524	0.00251349	0.00195767	0.0107608	-0.00506302	0.00296174	-0.0122186
b0740	0.00192482	0.00915618	-0.00180713	0.0056999	-0.000532471	0.0064365	0.000556544	0.0119599	-0.0030198	-0.00902985	-0.000541975	0.0135998	-0.00829094	-0.00475344	-0.00414566	-0.00657902	-0.00465233	0.00420122	-0.00173534	-0.000297506	-0.0169055	-0.00998875	-0.0106423	-0.00551786	-0.00404465	-0.00359818	-0.00961825	-0.016763	-0.0137194	0.00557766	-0.00369226	-0.00659835	0.00452697	0.00490822	0.00738612	-0.00566608	0.0100824	0.0142013	0.00143672	-0.00599121	-0.00419457	0.00302703	-0.0123161	-0.000411949	0.000587758	0.00299328	-0.00121635	0.00210237	-0.00744085
b0741	0.00503352	0.0150974	-0.00551112	-0.00337682	-0.00125708	0.00474678	0.00257313	0.0158413	0.0155174	-0.0215532	-0.0111135	0.00902403	-0.0145596	-0.0146067	-0.000703979	0.0148512	0.0121643	0.000185145	-0.00868884	0.00896761	-0.0113048	0.00397734	0.00795122	-0.00545144	0.00297237	-0.00283589	-0.0146133	-0.00915433	-0.00736732	0.00919225	-0.00610872	-0.00682514	-0.0163261	0.00276156	0.00477196	-0.0142305	0.00920445	0.0137024	0.00456295	-0.00574665	-0.00805096	0.00672323	-0.0235591	0.00227769	-0.00955205	0.00458535	0.00643454	-0.00709501	0.000749746
b0742	0.00022296	0.0106253	-0.00574421	-0.0023643	-0.00142544	0.00434565	-0.00912184	0.022628	-0.00757441	-0.00666779	-0.00282609	0.0111178	-0.0060912	-0.0253026	-0.0105895	0.0131145	1.81941e-05	0.00741752	-0.00992313	0.00521056	-0.0124536	-0.00210251	-0.00446612	-0.00149457	-0.00373707	-0.000585027	-0.00926793	-0.0141842	-0.00615978	0.00429242	-0.0114351	0.0044493	0.0124648	0.00146488	0.00914231	-0.00865269	-0.00430176	0.0126692	0.00170477	0.00188108	0.00195123	0.00666215	-0.0153383	-0.0111758	-0.00277059	0.00492302	-0.00205509	2.05651e-05	-9.36058e-05
b0750	0.00524376	-0.00431104	0.000285521	0.00252593	4.59707e-07	0.00286073	-0.0121964	0.336766	0.0113311	0.00336672	0.00240327	0.00795944	0.00539381	-0.012193	0.00210488	-0.00261804	0.0101552	-0.00676806	0.0027862	-0.032511	0.0242798	0.0083146	-0.00402741	-0.00545417	-0.000602085	-0.0182631	-0.000380292	-0.00843689	-0.00610513	-0.00367575	-0.00142923	0.00300608	0.015791	0.00198403	0.00614383	-0.00817798	0.0065428	-0.00400674	-0.00151546	0.00472548	-0.00216033	-0.00193221	-0.00340924	0.00163205	-0.00465762	0.00779755	0.00145553	0.00614672	0.00269564
b0751	0.00779546	-0.0163237	0.000183829	0.00608224	-0.00235414	-0.00142456	-0.00995126	0.295208	0.00343582	-0.000540021	0.00789492	0.00691442	0.00457551	-0.00154857	0.00215322	0.00167912	0.0121543	-0.00607493	0.00193271	-0.0311346	0.0357753	0.00189609	2.39421e-05	-0.00556892	0.003641	0.00418363	0.001684	-0.00369305	-0.00291683	-0.00101458	-0.00743746	-0.00748488	0.00691588	0.00566738	-0.00079583	-0.00344958	0.0162581	-0.0127208	0.000600171	-0.00399732	0.0102049	0.0143985	0.00303152	0.00355536	-0.00782659	-0.00111035	0.00316833	-0.00203704	0.00274233
b0753	-0.0348357	-0.00433406	-0.0164565	-0.000526857	-0.00461243	-0.00141588	0.0106739	-0.0170961	0.000650033	-0.0108119	0.00444981	0.00395165	-0.00327764	0.00210705	-0.0222386	0.0175098	-0.00599342	0.00383949	0.00475508	-0.0172973	-0.0428923	-0.0105491	0.00355445	-0.0141429	0.00186949	-0.023588	0.0136464	0.00489287	-0.00196613	-0.00295797	0.010087	-0.0230462	-0.0016792	-0.0108234	0.0146337	-0.00857377	0.00214521	0.013687	0.00866091	0.027827	-0.000325853	0.0116374	-0.0117789	0.00865708	-0.00427414	-0.00560509	-0.000700881	0.000814011	0.0257686
b0754	0.0210118	-0.0153873	0.0125483	0.00459847	-0.0111327	-0.00311019	-0.0204387	0.0228151	0.0102607	-0.00414025	-0.00372888	-0.00361972	-0.00689212	-0.0161705	-0.0752533	0.0150833	0.0310944	0.00344682	-0.00617386	-0.0253563	-0.0050302	0.00443361	-0.00894268	-0.00144536	0.00105272	0.0045444	-0.0142424	0.00134278	0.00408243	-0.0042632	0.00586795	0.00133008	0.00724308	0.0107036	-0.010984	-0.00704693	0.0096031	-0.0170455	0.0044353	-0.00268894	-0.00213287	-0.0081041	-0.00754374	0.00599915	-0.0181402	-0.00774646	0.00645906	-0.0024887	-0.0072237
b0755	-0.00258119	-0.00405009	-0.00128255	0.000777408	-0.0118623	-8.51628e-05	-0.0030179	-8.11251e-05	0.00795209	0.00953868	0.0103538	-0.021709	0.00439118	0.00141496	-0.00343885	0.0108441	0.0017401	-0.0032611	-0.00396369	-0.00437294	-0.0132852	-0.0126276	-0.00433312	-0.0130781	0.00896829	-0.0059937	-0.00665677	-0.00244234	-0.0028047	-0.00194026	0.00865628	-0.00537156	-0.0161376	-0.00470124	0.0147979	-0.00714867	0.0285011	0.0103371	0.00542006	0.0126175	-0.0113849	0.00769873	-0.000387717	0.00261606	-0.0102753	0.00851892	0.00678443	-0.00317322	-0.0155077
b0756	0.00244788	0.00185281	-0.000382106	-0.00961072	-0.001037	0.00107124	0.00178403	-0.00029504	-0.00462043	0.00830997	-0.000687823	0.000878139	-0.0130776	-0.00103711	0.00749853	0.0078314	-0.0181766	-0.00525983	-0.000487264	-0.00253606	0.0156216	-0.00106351	0.00264071	0.00484063	-0.00640396	0.0201028	0.0590071	0.00345182	-0.00391171	0.00540134	0.00117985	0.00608352	0.00920619	-0.00898811	0.013811	-0.00149401	-0.00783454	-0.0071646	0.000583507	-0.0205458	-0.00067594	-0.0127618	-0.0012491	-0.000293707	-0.0174592	0.00448867	0.0029423	-0.00244755	-0.0136946
b0757	0.0152708	0.00525257	-0.00268442	-0.0255142	-0.00741746	0.019928	-0.0018776	0.00397487	-0.0168336	0.0180225	-0.00719366	-0.00774812	0.00225085	0.0167205	0.00774715	0.00743138	-0.0403544	-0.00812445	0.000982859	0.00394943	0.0102952	0.0125523	0.00568122	0.00527573	-0.00763306	0.070557	0.0788288	0.00874852	0.0133231	0.00326498	-0.0012992	0.00554101	0.0134895	-0.00955288	-0.00403982	-0.00125302	0.000712707	-0.018796	0.00165633	-0.00331564	-0.0204105	-0.00491191	-0.0131598	0.0141207	-0.00633369	0.0101535	-0.00177527	0.000601341	-0.0188475
b0758	0.0176753	-0.00401357	-0.0118332	-0.0119863	-0.00931047	-0.000792489	0.000771421	-0.00667129	-0.0484658	-0.00497734	-0.00217631	0.00380365	0.00780853	0.030727	0.00365564	0.0111538	-0.0216116	-0.0108602	0.0111131	0.0142618	0.0415406	0.00529297	0.00170294	0.00318395	-0.00195608	0.0960896	0.103431	-0.000572892	-0.0115886	0.00717217	-0.00238757	0.0245266	0.00955183	-0.0138573	-0.0049202	0.000201711	0.00488259	-0.0218891	0.004051	0.0072242	0.00310488	-0.00220801	-0.0197052	-0.00375728	-0.00399431	0.00191116	0.00504479	-0.00377992	-0.00266862
b0759	0.00328759	-0.00286526	-0.00819352	-0.0069875	-0.00248084	-0.00197333	0.00781505	-0.00179175	-0.0485852	-0.0116306	-0.00529613	0.00280848	-0.00665034	0.0482594	0.00177172	0.0209626	-0.024057	-0.00361829	-0.000196888	0.00954572	0.0345768	0.00750458	-0.00588327	-0.00391523	0.00442176	0.092257	0.0894468	0.00311663	-0.00362618	0.0107749	-0.00149779	0.0212151	0.0181553	-0.0139404	-0.00951213	-0.00150289	0.0120411	-0.00346717	0.00743039	-0.00393573	0.00454735	0.00732993	-0.00790144	0.0134726	-0.00156306	0.00229893	-0.00201847	-0.00163003	-0.00544233
b0760	0.0275351	0.00738993	-0.00319917	-0.00396954	0.00188429	-0.00628548	-0.00778595	0.0202716	0.00995663	-0.0106377	0.0126078	-0.000104108	-0.00430938	0.00262928	0.00102858	-0.00656781	-0.0096989	0.00279371	-0.00540022	-0.00669803	0.0132969	-0.00361883	0.00353237	0.00203159	0.00331254	0.00305042	0.0024585	-0.000965522	-0.00617646	0.00409959	0.0130566	-0.014264	0.0112187	0.0121644	0.0241141	-0.00365611	0.00101932	0.0200997	0.0191496	0.00847985	-0.00156146	0.00132798	-0.00107907	0.00136883	-0.0121443	-0.00519653	-0.00797967	-0.00263393	-0.0127624
b0761	0.00596393	0.0106224	0.00389085	-0.00261793	0.0015069	0.00425364	-0.00331738	-0.00695179	0.0136501	0.0106562	0.00347277	-0.00459627	0.00871873	-0.00255747	8.27042e-05	-0.00235315	-0.00583552	0.0049119	0.00218381	-0.00654657	-0.00330512	0.000492579	0.00117447	-0.00109752	-0.00471492	0.00149378	0.000711535	-0.00658171	0.00242038	-0.00506771	0.00108042	-0.00874742	-0.00122	-0.00337108	0.00668488	-0.00496065	-0.00770973	-0.010284	0.00804313	0.012832	-0.00130772	-0.0113175	0.00596583	-0.00687307	-0.0121603	-0.000706139	-0.00395643	0.000473274	0.00518307
b0762	0.00859937	-0.00222269	0.011489	0.00063252	0.0119502	0.0129256	0.00113502	-0.0109929	-0.000672788	-0.0059762	-0.009618	0.00518687	0.00388587	0.0083972	0.00489637	-0.02551	0.00673695	-0.0156038	0.00402162	0.00291556	-0.0193914	0.0252228	-0.00435783	-0.00203312	0.0404514	-0.0322754	-0.000251404	-0.013956	0.0313644	0.0050091	-0.00661007	0.00149549	-0.0601613	-0.00455962	-0.04503	-0.0064756	0.0174421	-0.00967635	-0.0327591	-0.00187122	-0.00713756	0.00708684	0.000293792	0.00805658	-0.0228858	0.0127009	-0.0167667	-0.00651418	-0.0100391
b0765	-0.00979138	-0.00836202	0.00971681	0.00348314	0.00445834	0.044069	0.0538302	0.000845087	-0.0296929	0.00678669	0.00224778	0.0105228	0.00777904	-0.00181962	-0.00384917	0.00965686	-0.00414053	0.00152966	0.012048	0.0145895	0.0113749	-0.00947167	0.00212534	-0.00414389	0.0232411	-0.0165084	0.00586817	-0.00579636	-0.00981256	-0.00218778	-0.0255962	0.00166222	0.0152076	-0.00249047	0.00755993	0.000332435	-0.017604	-0.0129643	0.0838717	-0.0206527	-0.0123355	-0.00262496	-0.0146272	0.00459401	-0.0112993	0.0233792	0.0014199	-0.000532342	-0.013476
b0766	-0.00319831	0.00138861	-5.04996e-05	0.0121576	-0.00782444	-0.00420133	-0.000862534	0.0229098	-0.00198295	-0.00680846	-0.0015444	0.00204992	-0.00510813	-0.0100765	0.00880493	-0.00889835	-0.0160511	0.000641264	-0.000831794	0.00188305	-0.0116616	0.00443468	-0.00342578	0.00363248	0.000194022	0.00824344	-0.0118394	0.0071149	0.00640549	-0.0157421	-0.000359724	-0.00551275	0.0171619	-0.00683136	0.0103865	-0.0034636	-0.0130842	0.00716977	-0.0119353	-0.00577961	0.00286238	-0.00148998	-0.0139195	0.00106216	-0.000382347	-0.00557222	-0.00660995	-0.000590255	0.00135444
b0767	0.0023932	0.00564715	0.00113702	0.00593237	-0.00509129	0.00482227	-0.00186473	-0.00193279	0.0177787	-0.00762867	0.00200277	-0.00193477	0.018345	-0.00143781	0.0110539	0.0126908	0.00635016	-0.00380514	0.000238448	-0.00188209	-0.00808766	-0.0221624	-0.0147323	-0.00400006	0.00274734	0.00650498	-0.00669363	0.00199177	-0.0174276	-0.00214906	-0.00216269	-0.0135152	0.023095	0.00142252	-0.00375202	-0.0111166	-0.0107714	0.0129063	0.00697105	-0.00130082	-0.0170907	-0.0121998	0.000361095	-2.0444e-05	0.00366876	-0.00743971	0.0001276	0.0104299	0.000326256
b0768	8.21102e-05	0.0159144	0.00874543	0.00158359	-0.00371328	-0.00250617	0.0042614	0.0201563	0.00713112	0.016336	-0.0102987	-0.00516965	-0.0183786	-0.00408127	0.0168104	-0.00237801	0.00462252	-0.00275958	0.00382854	0.00295486	-0.0120404	-0.00595549	0.00117799	-0.00372331	-0.00159291	0.000179388	-0.00520653	-0.00565361	-0.00848395	0.00846032	0.0106668	0.000218176	-0.00136906	0.00268638	-0.00602214	-0.00764913	0.00298963	-0.00406562	-0.00398557	-0.0210672	-0.000746082	-0.00967653	0.0117321	0.0124421	0.00315714	-0.00261871	-0.0025528	0.005735	-0.0172828
b0769	0.0150253	0.0286314	0.00382263	0.010952	-0.001932	0.000745184	-0.00465253	0.0133953	0.00659366	-0.00864067	-0.0031651	-0.00748978	-0.00749913	-0.00940084	-0.00732557	0.00182841	0.0167035	-0.00721898	-0.00451243	0.0270422	0.00359654	-0.0102081	0.00440577	-0.00547133	-0.0221169	-0.00453004	0.0024069	0.00273375	-0.0219723	0.00754122	0.00955497	0.00166366	0.0127153	-0.00546616	-0.0195515	-0.00906244	0.00564893	0.00149577	0.00792238	-0.00499897	-0.0139019	-0.00495765	-0.00645008	0.00424577	-0.00563883	0.0074254	-0.019938	-0.0232904	0.019162
b0770	0.00341897	0.0177871	0.00124348	-0.00263194	-0.0101178	0.00439064	-0.000537918	0.00358157	-0.00640691	0.0231701	-0.00410335	0.00903035	0.00281036	-0.0040753	0.00371997	-0.00968831	-0.00769062	-0.00146484	0.0136168	0.00933071	-0.0141421	0.00205675	-0.00625145	0.00708951	-0.00250209	-0.0149786	0.000603462	-0.00562191	-0.0165571	-0.000384976	-0.000774986	-0.0134415	-0.0039151	-0.0097018	-0.00044537	-0.0078393	-0.00263279	-0.00935676	-0.0074246	0.00237649	-0.00471398	0.00506364	-0.00543766	0.0240412	-0.000768456	-0.0159552	-0.0107276	-0.00292523	0.0133488
b0771	0.0138321	0.00621516	0.0245596	-0.00897734	0.000620215	-0.0102345	-0.0126219	-0.0036721	-0.00594534	-0.00423222	-0.00928505	-0.00317537	-0.00866929	0.00267894	-0.00865609	-0.0183893	-0.00771218	-0.00262389	-0.00292499	0.00237131	0.0081577	0.0119722	0.00145536	0.00701962	-0.0212293	-0.00788096	0.00227935	0.0117881	0.00198367	-0.00373499	-0.00431306	-0.00717088	-0.00218706	-0.00294281	-0.00104925	-0.019849	-0.00860047	-0.000181335	0.00256914	-0.00326128	0.0028712	-0.00521069	0.00158612	-0.00166471	-0.00270952	0.00492443	0.00384533	-0.00193818	0.00135993
b0772	-0.0107892	-0.00818746	-0.00200914	0.00240894	-0.0118239	-0.0130298	0.067615	-0.00096641	0.00376494	0.00202947	-0.0114967	0.0157073	0.000192009	-0.02193	-0.00383608	-0.00631052	0.00643314	0.00447792	0.00987136	-0.00368141	-0.00110425	-0.00669389	-0.00317639	0.0109671	-0.000315117	-0.0029492	-0.0101538	-0.000470761	0.00308596	-0.00411556	-0.00691243	-0.00374642	0.0178595	-0.0163243	0.0066386	-0.0151735	-0.0131129	-0.0193095	0.0010942	0.00970832	0.00915689	-0.00548308	-0.00528316	-0.00663806	-0.00311733	-0.00238778	0.00411752	0.00555217	0.00142291
b0773	-9.99804e-05	-0.00953278	-0.000220934	-0.00643403	-0.0127306	0.000962633	0.00641171	-0.00130377	0.00720244	-0.00425012	0.00274149	0.0167229	0.00107954	-0.00683216	-0.00318252	0.0128359	0.000180434	0.00355303	-0.0105951	0.0166336	-0.00389502	-0.0127525	-0.00549517	-0.00520218	-0.00442325	0.00397384	-0.0152499	-0.00447258	-0.00824343	0.00535181	0.00750415	0.00356081	0.015404	-0.00823008	0.00642295	0.0015078	-0.0138739	0.00225955	0.0142186	0.0147228	0.00755148	0.00610418	-0.0234035	0.00232088	-0.00358109	-0.00361411	-0.00304195	-0.00263678	-0.0143161
b0774	-0.0123363	0.00186847	0.000968228	-0.000784203	-0.00948092	0.0019015	-0.0190745	0.0159555	0.0132756	-0.014014	0.01922	-0.000317071	-0.0147598	-0.00403377	-0.00615548	-0.0121086	-0.00419424	0.00402206	0.00634957	0.0149521	0.0109032	-0.0359961	-0.0184976	0.00120147	0.00688634	0.0150718	-0.00125079	0.00693601	-0.0144337	0.00779585	0.00980707	0.0128218	-0.0200713	-0.0297422	0.000566654	0.00239539	-0.011259	-0.00170584	-0.0123811	0.00448839	-0.0094674	-0.0225053	-0.00480445	-0.00626258	-0.00756369	-0.0104372	-8.27405e-06	-0.00615206	-0.00252913
b0776	-0.00971461	0.0131105	0.00127088	0.0136566	-0.0139169	0.00153379	0.00117839	0.0141466	0.0237566	-0.0147722	0.0116868	0.00573789	-0.0134415	-0.0120592	-0.00315769	-0.0024143	-0.0184073	0.00634568	0.0154749	-0.00462736	0.00941748	-0.0348736	-0.0164482	0.0153181	0.0120363	-0.000611975	-0.0038427	-0.00121707	-0.0100265	0.00481228	-0.00285611	0.00768371	0.0114217	-0.0334022	-0.00282846	0.00492762	-0.0106112	-0.0019263	-0.0151989	0.00826626	-0.00807111	0.00046766	-0.0104758	0.00089764	-0.0147078	-0.00371521	-0.00725928	-0.00526264	0.00223875
b0778	-0.0157028	0.0124882	0.00478481	0.0115406	0.00137104	-0.00481861	-0.00548414	0.0163567	0.0158953	-0.0115978	0.00680224	-0.00320378	-0.0157409	-0.0194187	-0.00745758	0.0169903	-0.0185395	0.00220122	0.00396814	0.00705553	0.0116587	-0.0281446	-0.00860939	0.0111668	0.00696174	-0.0114152	-0.00445813	-0.0065236	0.000753714	0.00463214	0.00422131	-0.00168486	0.0283962	-0.0240899	-0.000577807	0.0072857	-0.00607247	-0.000163382	-0.0127035	-0.00316759	0.00875948	0.0103341	-0.00441754	0.00615602	-0.00842523	0.00187577	-0.00784163	-0.013857	0.01476
b0779	-0.00352687	0.000914136	0.0106768	-0.00160514	0.000220124	-0.00713181	0.00171818	0.00459057	0.0124704	-0.0110833	-0.00359949	0.00845439	0.00388836	-4.33024e-05	-0.000809427	0.0127719	-0.00710552	0.00297698	0.00149852	0.00509517	-0.00429136	-0.00434058	-0.00056789	0.00210827	-0.00215661	0.00612501	0.00588808	-0.0124195	-0.00357419	-0.00696257	-0.0116441	0.00725884	-0.0108033	-0.00636184	-0.000284886	-0.00606972	-0.00255434	-0.00547386	-0.00894387	0.00313597	-0.00118396	-0.0153926	-0.000297882	-0.00635119	-0.0111554	0.0043238	-0.00331128	-0.00164433	-0.00182492
b0780	-0.00131094	-0.0203482	-0.00443532	0.0020053	-0.00102001	-0.00329979	0.003282	0.00372944	-0.0068041	0.00754993	-0.00378307	0.00120521	-0.00889577	-0.0064892	-0.00559047	0.00617904	0.0165252	0.00383178	0.000912968	0.000152448	-0.00760027	0.00948059	0.000134013	0.00527963	0.00431855	0.00959426	0.000621152	-0.0145674	-0.0029534	-0.00777786	-0.00428709	-0.00506597	-0.00106814	0.00740678	0.00338551	0.00270202	-0.00471837	0.00136896	-0.0141418	0.00918581	0.00402168	-0.0242019	-0.00222367	-0.00219495	-0.000520382	-0.0178115	0.00397899	0.000617445	0.00930356
b0781	0.00342943	-0.00311747	-0.00139751	-0.0109914	-0.0155644	0.00549544	-0.00529075	0.000433853	-0.0126581	-0.00449086	-0.00429355	-0.000703986	-0.00603802	-0.00975181	-0.0107363	0.010549	-0.012335	-0.00224249	-0.00483864	0.0175067	-0.0135205	0.00261922	-0.00162568	-0.0058186	0.00609162	0.0177368	0.00345978	-0.00842249	0.00548471	-0.00105638	-0.00960622	-0.0155009	0.012298	0.00694548	-0.0137707	-0.00424987	-0.00206639	0.0015997	-0.0390416	0.00338067	-0.00464564	0.0135161	-0.0100433	0.0119835	0.00291531	-0.00302315	-0.017811	0.00238032	0.0273385
b0782	-0.00542076	-0.00728889	-0.00288549	-0.00890264	-0.0172432	-0.00126461	-0.000552864	-0.00934046	-0.00818347	-0.0124939	-0.00232586	-0.000639383	-0.0054681	0.0102999	0.009156	0.010497	-0.0145569	-0.00768443	0.00386067	0.0158126	-0.0169881	0.00584427	-0.00764394	-0.00903225	0.00869154	0.0126796	-0.00607101	-0.0149281	0.00342804	-0.00648844	-0.0139363	-0.019532	0.0197357	0.00801421	0.0023429	-0.00656468	0.00133055	0.00400098	-0.0398555	0.0111966	0.00101489	0.015282	0.000800456	-0.000966468	-0.00355204	-0.00517963	0.00507535	0.00658898	-0.00562614
b0783	-0.00159994	-0.0115292	-0.00174331	-0.00727706	-0.0308723	-0.00534897	0.00196743	-0.00643417	-0.0117225	-0.00760783	-0.00349017	-0.00381059	0.00204429	0.00204795	0.000653584	-0.000269672	0.00397361	-0.000376461	0.000387521	0.0159556	-0.00598077	-0.00263796	1.91794e-05	-0.00816631	-0.00250081	0.0033156	-0.00112415	-0.012533	-0.00613934	-0.00406757	-0.00831657	-0.0146862	0.00192516	0.00732804	-0.00342282	-0.00591567	0.00815688	0.000464225	-0.0340347	0.0164268	-0.00663249	0.017797	-0.00881821	0.00216612	-0.00712837	-0.00563027	-0.00440445	0.0104688	-0.0142641
b0784	0.00370255	-0.00754134	0.00535203	0.00358269	-0.0273274	-0.00533433	-0.00174917	0.0125955	0.00456013	0.0239336	0.00197548	-0.00592668	0.0248974	-0.00117615	-0.00871441	-0.00695926	0.0034956	0.00700314	0.0156289	-0.00636667	-0.00402407	0.00185857	-0.000165155	-0.00151393	0.0155104	-0.00389062	-0.00800135	-0.0146904	-0.00989045	-0.00107155	-0.00647699	-0.0312904	0.0085412	0.00555924	-0.00473375	-0.00452869	-0.000904046	0.00280775	-0.0437773	0.0202793	0.00440067	0.0221398	0.00429789	-0.0105673	-0.00295233	0.00344936	0.00966736	0.0176777	-0.0384607
b0785	-0.00516154	-0.0192047	-0.00158595	-0.0104396	-0.0280631	-0.00488653	0.00421202	0.00327068	-0.00919346	-0.0131238	-0.00408373	-1.60056e-06	-0.00253373	-0.00865731	0.00617348	0.0057444	-0.00106459	0.00336429	0.00542311	0.0200936	0.00969413	0.00355516	-0.01403	-0.00822569	0.00733141	-9.46992e-05	0.00497813	0.00128958	0.0108709	-0.00142925	-0.00909002	0.000562359	0.0201872	-0.000880974	-0.00241409	-0.00349035	0.00822175	0.00783354	-0.0259915	0.0211556	-0.00461195	0.00725023	-0.00659402	-0.000469472	0.00271058	-0.000705404	-0.0131313	0.00342395	-0.0155074
b0786	0.00177767	-0.00180413	-0.00175728	0.00416739	-0.00220851	-0.0041218	0.00079099	9.87165e-05	0.0176683	0.00109226	-0.00352308	-0.003937	0.00171313	0.0419172	0.00438703	-0.0180562	0.000476129	0.00401649	-0.0115737	-0.000977994	-0.00296578	-0.0225976	-0.00688993	-0.0202634	-0.00105817	-0.00112382	0.000405382	-0.00636341	-0.0107999	-0.00663145	0.00424184	-0.0069513	-0.0105751	0.00515375	-0.00312874	-0.00211346	-0.00115853	0.00200966	-0.0101478	-0.00316048	0.000695382	0.013902	-0.00188246	0.00324078	0.000925539	0.0120346	-0.00137409	0.00228349	-0.0107403
b0787	0.0254429	-0.00165242	0.00311002	0.00816098	0.00922878	-0.00657911	-0.0175239	-0.00763839	0.011547	0.00120938	0.00421503	0.00879323	0.0135958	-0.00369957	0.00646183	0.00221325	-0.00172057	-0.00247807	-0.0024452	-0.00939035	-0.00395331	-0.019911	-0.00319707	-0.0185288	0.0100772	-0.0134525	-0.00843904	0.00342598	0.00385848	-0.0163717	0.00507163	-0.00288865	-0.00633656	0.00122898	-0.00388539	-0.00528651	-0.00191917	0.00454875	-0.0156349	0.00377636	-0.00740704	-0.0240457	-0.00334493	-0.00834921	-0.00863752	-0.00904788	-0.00843984	-0.00212842	-0.00271169
b0788	-0.0105623	-0.0165526	0.00282732	-0.00358474	-0.00561339	0.0099944	-0.0056213	0.0250908	0.025136	-0.0129177	0.00103339	0.00335702	0.00338586	-0.00509175	0.0119084	-0.00470025	-0.0112375	-0.00337821	0.000696529	-0.00497482	-0.00186314	0.0102837	-0.00347822	-0.00286849	-0.010281	0.00241685	0.00117185	-0.00340541	-0.00729351	-0.00707869	0.00596116	0.00436715	-0.0019799	-0.00247142	-0.00502371	-0.00866047	-0.000400695	-0.00845664	-0.000950698	0.00129051	-0.0137575	0.00975739	-0.0101306	0.000137796	0.000817198	-0.00242274	0.00408573	-0.00318412	-0.00311233
b0790	0.00522762	-0.0133985	-0.00141076	-0.010206	0.00836028	-0.00313266	-0.00910152	-0.00235213	0.00495955	-0.026134	0.00339184	-0.0186234	-0.000680545	-0.00604873	0.0210765	0.0142559	-0.00614621	0.00384314	0.000353784	0.00280915	-0.00687378	-0.00751087	-0.00756953	-0.0138382	0.000827046	0.0078761	-0.0027264	0.018184	0.0144912	0.0142448	0.00653209	0.00708707	0.00462496	0.00790206	0.0049624	-0.00170901	-0.014516	0.00330873	0.0169917	-0.00495383	0.00345677	0.00515323	-0.00777934	-0.00488111	-0.0218446	-0.0123056	-0.00218969	-0.0100239	-0.000303448
b0791	0.0125293	-0.0141909	0.00792314	0.0156309	0.0102987	-0.00227886	0.0126592	0.00776249	0.00430265	-0.0416932	-0.00501855	-0.011416	-0.0117304	0.0463423	-0.010696	0.0100732	-0.00953035	-0.00305842	-0.00754586	0.0093294	0.0111584	0.00816019	0.0196452	-0.00416619	-0.0101114	-0.011611	0.00237476	0.0234531	-0.0124097	0.0130772	-0.00454765	0.0133906	-0.0203333	-0.0102518	0.00103276	0.00203384	0.00237205	0.00480749	-0.0124327	0.00276188	0.00162467	0.00590413	-0.0040856	-0.00303081	-0.0199144	0.010715	-0.0144152	-0.012904	-0.00289473
b0792	0.00374544	0.0012447	-0.00225606	0.0097191	-0.000646492	-0.0118449	-0.0118737	-0.0110656	0.0145812	-0.00100804	-0.00648396	-0.00544891	0.0171392	-0.000518525	0.00445347	-0.000232503	0.00486284	-0.00216952	-0.00148717	6.28881e-06	0.00257224	0.00985378	0.0102226	0.00915639	0.00126999	0.0184071	-0.00123893	0.00697701	-1.67076e-05	-0.00552348	-0.0104343	-0.00317344	-0.0357218	0.00397372	-0.00843539	0.000586938	-0.00403931	0.00103718	0.00185335	-0.0185414	0.0089928	-0.00592906	-0.00607198	-0.000915914	-0.0142243	-0.00268219	-0.00387825	0.00176751	-0.0161507
b0793	0.00741265	0.00496876	-0.010227	0.00117955	-0.0133747	-0.0093075	-0.00950239	-0.00786389	0.000339969	0.0102815	0.00206793	-0.00388309	0.0118053	-0.00853587	0.00894692	-0.0103829	0.0158338	-0.00418502	-0.00551793	-0.00315579	0.000991034	-0.00119177	-0.000104836	0.0125884	0.00599674	-0.00190527	-0.00249857	-0.00458858	-0.0104337	0.0105209	-0.00497738	-0.012528	-0.0582203	0.0109992	-0.0115558	-0.00209757	-0.000614573	0.00478797	-0.00731595	-0.0147436	0.000915689	0.011901	0.00898229	-0.0020445	-0.0062552	0.0058555	0.00200021	-0.00710378	-0.00837154
b0795	0.0200941	0.00277037	-0.00391404	0.00152907	-0.0140382	-0.0119911	0.00264592	0.00104008	0.00359528	-0.00998604	0.0118603	-0.00533788	0.00962075	0.00521645	0.000815889	-0.00346943	0.023642	-0.00226697	0.00527938	-0.0128858	-0.0153091	-0.0126637	0.000903796	0.0130663	0.00859854	-0.0060936	-0.00136468	-0.00877068	-0.00654156	0.00844453	0.00587107	0.00794247	-0.0355296	0.00621667	-0.0149091	-0.00682815	0.000663235	0.0136043	-0.00212179	0.00716169	-0.00172123	0.00814272	-6.02995e-05	-0.00782933	-0.0107111	0.00222998	0.00927693	0.00419799	-0.0112456
b0796	0.0043733	0.008876	0.00137024	0.00180778	0.0149186	-0.00651202	-0.00459944	0.000114855	-0.00629149	-0.0157926	-0.00110327	-0.00809624	0.0140142	0.0302735	0.00121518	-0.0144866	-0.00693459	-0.00462942	-0.00186833	-0.0261048	-0.0105046	-0.0144319	-0.0238261	-0.0252134	-0.00330197	-0.0107528	-0.0123329	-0.0137006	0.00509759	0.00640217	-0.00830704	0.0247714	-0.0421026	0.000792242	0.00241801	-0.0191632	0.00516879	-0.017399	-0.0194817	0.0140883	-0.00355124	0.0222945	-0.00706229	0.0117816	-0.00892845	0.0357282	0.00279675	-0.0146859	-0.0117891
b0797	-0.00150538	-0.0041422	-0.0106711	-0.000155724	-0.00715918	0.00185871	-0.0138427	-0.000535479	0.00790244	-0.0987555	-0.0111515	-0.0038178	0.00893449	0.00691551	0.016665	-0.00511797	0.028054	-0.00220311	-0.00442082	-0.00566201	-0.00331105	-0.00175327	0.00373897	0.00848691	0.00877384	0.0115522	-0.00171388	-0.00948142	-0.00431731	-0.0028167	0.000848918	-0.00715674	0.0120786	0.00355319	-0.0174185	-0.00832692	-0.0170205	-0.0196557	-0.00240288	-0.00430173	0.000767209	0.00461827	-0.00319703	0.00327152	-0.00958035	-0.00437602	-0.00314185	-0.00760791	-0.0155285
b0798	-0.00837625	0.015462	-0.00159856	0.00722459	-0.0171553	-0.0103726	0.00341022	-0.00874713	-0.00813327	0.00567303	-0.00479861	0.00299996	-0.00626039	0.03252	0.00856609	-0.0122948	-0.00615105	0.00191846	0.0174646	-0.0270051	-0.0143663	0.0255562	0.0136172	0.0126079	-0.0044762	-0.0168121	0.0042574	-0.0162648	-0.00435331	-0.00968899	0.00411846	0.0200569	0.0045911	-0.0223284	-0.0158606	0.00816805	0.0120332	-0.0057086	-0.00518861	-0.00696774	0.0052127	-0.00205601	-0.00590379	0.0316661	0.00847753	0.0217682	0.00988758	0.00111891	0.00140096
b0799	0.00673897	0.000283823	0.00731911	-0.000410806	-0.00461151	0.00780023	-0.0138542	-0.00597219	-0.00430608	0.00216817	-0.00544312	-0.00736111	0.00574874	0.0142236	0.00806902	0.00660581	0.00801198	0.00549277	0.000946832	-0.00487139	-0.00698564	-0.0136987	-0.00134921	0.00160402	0.0111706	-0.0108621	-0.00702544	-0.00722753	-0.00323805	0.00284253	0.0025549	-0.00424271	-0.0080181	-0.000379603	-0.00650367	-0.00937791	-0.00975837	-0.00280698	-0.00218728	0.00878807	-0.000963948	0.00933557	0.00365433	0.00148125	-0.00437325	0.00297896	0.00768832	-0.00167901	-0.00201733
b0800	0.00357634	0.0173604	0.000257186	-0.00310919	-0.00342823	0.00388169	-0.0031377	-0.00824135	-0.0021033	0.005314	0.00268424	-0.010593	0.00323656	-0.00485255	-0.00479801	-0.00229052	-0.00154983	0.006721	0.00463133	-0.000812773	0.00103954	-0.0205913	0.000307973	-0.00879158	0.00362797	0.00484363	-0.00352047	-0.0134906	0.00290253	-0.00249361	0.00303816	-0.0125701	0.0056201	0.00169027	-0.00572952	-0.0148276	-0.0125056	-0.0087548	0.00165	0.00469398	-0.00591422	0.00524208	0.0183271	-0.00815706	-0.00932196	0.00287765	-0.00480099	-0.0035068	-0.00174709
b0801	0.0207053	0.000569263	-0.00106887	-0.00815559	-0.00738973	-0.000518607	-0.00737269	-0.0167951	0.00108203	0.0262418	-0.00193464	0.00308463	-0.012281	-0.00125211	-0.00531231	-0.012166	0.0121948	0.00204489	-0.00890819	-0.00550528	0.00737952	0.00702863	-0.00453109	-0.00147954	-0.00451846	0.00670973	-0.0138681	0.00281622	-0.00406236	-0.0138466	-0.0118129	-0.0176708	0.00141052	0.00484487	0.0344776	-0.021829	0.0156967	-0.0134498	0.0100971	0.00161192	-0.0114631	-0.00982249	0.00225059	0.00462153	-0.00863341	0.0035544	0.0053368	-0.00444688	0.0111335
b0802	0.00545343	0.00787162	-0.0227883	0.0109501	0.0107334	-0.00249402	-0.0358168	-0.0263684	0.00826291	-0.142893	0.0131431	0.00930241	-0.0135666	-0.00813093	0.0134319	-0.00817017	0.001311	-0.0119735	0.00853397	-0.0110174	0.00469855	-0.00497294	-0.00669618	0.00643624	0.00458255	0.020066	-0.0133098	-0.0109018	0.00778534	-0.029315	-0.0018107	0.00166604	0.00559724	0.0148162	0.0134855	-0.00159517	0.00911289	-0.0198703	-0.0068078	0.00171245	-0.0086881	0.0044308	0.00223137	0.0235692	-0.000718554	0.00506898	-0.000788639	-0.0180199	0.0197638
b0803	0.0107078	-0.0305488	0.00132534	-0.00785696	0.00711856	-0.00770548	-0.0211541	-0.00358765	-0.00443049	-0.00889065	0.0818654	-0.00745171	-0.0121755	0.0105079	-0.00360559	-0.00279328	-0.00231363	-0.005288	0.00942783	0.0145683	0.0241749	-0.00344081	0.0203221	-0.00881516	-0.00900778	-0.00765546	0.00090539	-0.0219075	0.000148175	-0.0011258	-0.00207731	0.0109936	0.00306266	0.00677611	0.0138584	-0.0113387	0.00109737	0.00727085	0.0136192	-0.00473927	0.00119819	0.00287515	0.00236887	0.00883573	-0.0124409	0.00173936	0.0119125	-0.0106793	0.0388452
b0804	-0.00636828	-0.0233973	-0.00341941	-0.0040307	0.00358033	-0.00863919	-0.00375637	-0.00264212	-0.00316803	-0.0144852	0.200812	0.0265954	-0.0207326	-0.0165765	-0.0136361	-0.00235812	0.00959335	0.00553703	-0.0175131	-0.00112426	0.00397895	0.028427	0.0119529	0.00869058	-0.010823	0.000971118	0.00360082	-0.00772034	0.00378353	0.016626	0.0101091	-0.0153265	-0.0033175	0.00783475	-0.0084597	-0.00724792	0.0066297	-0.0114503	0.0157655	-0.00167614	-0.00392348	-0.00740332	-0.0162631	0.00354096	0.0170836	-0.022109	0.021893	-0.0104911	0.0144124
b0805	-0.00672715	-0.00442816	0.00539964	0.0110966	0.0069374	-0.0102286	-0.0176811	0.00118014	-0.00532663	-0.00131963	0.277363	0.000483983	0.00688175	0.00072387	-0.00116498	-0.0261334	0.0144103	-0.0013094	-0.00696089	0.0140042	0.0157644	-0.0103075	0.00349358	0.0213755	0.00124045	-0.00859714	0.00136687	-8.10721e-05	-0.00909386	0.0187822	0.0294909	-0.0276428	-0.0255781	0.00289438	0.0330628	-0.00172301	0.0124076	-0.0063354	0.00763491	-0.014693	0.0200463	0.00472427	0.00669733	-0.00740709	0.00451563	-0.0173067	0.000816268	-0.00977621	0.023634
b0806	-0.00830333	0.00519093	0.00796136	0.00407825	-0.00667354	-0.00245601	-0.00700914	0.00859887	-0.0015259	0.00776545	0.00728284	-0.000462177	-0.0265133	0.00112784	0.00853574	0.00808611	0.00765623	0.00295223	0.00380679	0.00154829	0.00167082	-0.0190327	-0.0304603	-0.000259842	0.0136949	-0.00561893	-0.00239917	-0.000403416	0.00271348	-0.00321147	0.0187386	-0.0013913	0.0114076	-0.00789581	0.00278848	-0.00654074	0.0105341	0.017871	-0.00163193	-0.00174215	0.00324142	0.00480702	0.0296465	0.0181914	-0.00215115	0.0062251	-0.0118618	-0.0025775	0.0228548
b0807	-0.0110353	-0.00470521	-0.000911956	-0.00573854	-0.00232963	-0.00264832	-0.0106147	-0.000511881	-0.0204697	0.00493436	0.0184276	-0.0063085	-0.0042402	-0.0115992	-0.00354934	0.0168939	-0.00299565	0.0018483	-0.00541022	-0.000502992	-0.00408929	-0.00842249	0.012819	0.00173287	0.00206182	-0.000330592	-0.00698996	-0.000384555	0.00134451	0.0148856	0.0113717	-0.015739	0.0154862	-0.00735948	0.00416027	-0.00807185	0.00468659	-0.0068635	0.000834239	0.00180854	-0.00383008	0.00216513	0.0173658	-0.00796667	-0.00989694	-0.00384305	0.00171656	-0.0078736	-0.0034177
b0808	0.0236074	-0.000379399	-0.000538349	0.00342645	0.00609206	0.00321946	-0.00801015	0.0143596	0.00368377	0.00237899	0.00227314	0.0129399	-0.0142452	0.00194856	-0.00519548	-0.012101	-0.000249418	0.0026001	-0.00469393	0.00769806	-0.00366168	-0.00271547	-0.00794222	0.00160162	0.000163251	0.0110195	-0.00700609	0.00692451	-0.0122747	0.0016648	0.00544016	-0.0097722	0.00287436	0.000715845	-0.0175984	0.00752796	-0.00819588	0.000901879	0.00786812	0.0130636	0.00385573	0.00818759	-0.0141364	-0.00915688	-0.00247834	-0.00290112	-0.0093855	-0.000948393	-0.00171914
b0809	-0.00246673	0.011411	-0.0101554	-0.00764152	-0.0130202	0.00271384	-0.00179915	-0.0153828	0.00710385	-0.00799787	0.000636436	0.000874819	0.0367518	-0.0259542	0.000709595	-0.00758557	-0.00273579	-0.00351592	0.000691596	0.00375736	-0.00254106	-0.00324311	0.00401834	-3.3703e-05	0.00597796	0.00446923	0.000209664	-0.00846032	-0.0073084	-0.012394	0.014897	0.00102679	-0.0105061	0.00515483	-0.00501154	0.0182269	0.0211532	-0.0125655	-0.0121227	-0.0135751	-0.00124178	-0.00648652	-0.0140364	0.0206971	-0.0229768	0.000746488	0.0128732	0.0065339	-0.00756676
b0810	0.00565368	0.00930135	-0.00476658	-0.00513125	-0.0149206	0.00104681	-0.0121497	-0.0247591	0.013734	-0.00296528	0.00286901	-0.00252591	0.0250429	-0.0304226	0.00692938	-0.0156097	-0.0117528	-0.00207228	-0.00346923	-0.00709109	-0.0105107	-0.0158547	0.000496588	0.00587337	-0.0124776	-0.00355389	0.00340382	0.00655949	0.0084563	-0.00783367	0.0162501	-9.94943e-06	0.00134898	0.00678494	0.0014394	0.0142598	0.0169168	-0.0202855	-0.00871072	-0.0129063	0.002921	-0.0212788	-0.0106335	-0.000724849	-0.0200357	-0.00790192	0.00211714	0.000550338	0.00223243
b0811	0.000775903	0.00221323	-0.00522528	-0.00989254	-0.00471687	0.00386448	0.00131084	-0.011832	0.00418001	0.00508063	0.0039128	-0.0107573	0.0644921	-0.00196012	-0.00156545	0.00426015	-0.00911707	-0.00588463	-0.00519006	-0.0116981	-0.0116434	-0.0229642	0.0123307	0.00704349	0.00409353	0.0165265	-0.00176619	0.00575013	-0.00437631	-0.0145672	0.0177846	0.00893091	-0.0112229	0.00671173	-0.00685998	0.0147542	0.018075	-0.0169265	-0.0256876	-0.0118087	-0.00149461	-0.002364	-0.00273615	0.00950009	-0.0280302	-0.00976409	-0.006415	0.00399535	0.0102375
b0812	0.00973443	-0.0194965	0.0103213	-0.00100654	-0.0013256	-0.00585292	-0.012055	0.00370211	0.00456635	0.00205643	-0.00484368	-0.00542393	-0.017128	0.0201347	-0.0191522	-0.013547	-0.0221258	0.016075	-0.0125067	0.0149432	0.00309126	-0.00577769	0.0109127	0.0229312	0.0127656	0.00928457	0.00494943	-0.00574183	0.0131007	-0.00858521	-0.0327225	0.00558582	-0.00245078	0.0037382	-0.00151041	-0.00483764	-0.000625434	-0.00723575	0.0102777	0.00842237	-0.00436431	-0.0138899	0.00213341	0.00501432	0.018709	-0.00535535	-0.00388838	-0.00176338	0.0058797
b0813	-0.00337359	-0.00998186	-0.002378	0.000757834	0.00590536	-0.0110047	-0.0121384	0.0141732	-0.00422198	0.013755	-0.000263991	-0.00484422	-0.000558028	0.0144371	-0.00732585	-0.0245187	0.013141	0.00182835	-0.00200482	0.00715388	-0.0249578	-0.00879062	-0.00459353	0.00166097	-0.0108048	0.00150208	-0.00251483	0.00288241	-0.0102367	0.0165221	0.00272868	-0.010435	-0.00662246	-7.35925e-06	-0.000488993	0.00372708	-0.00358723	-0.0103776	-0.00119427	-0.00662841	0.00877194	0.011202	0.00857825	0.0114368	-0.00691222	-0.00821739	-0.000310035	-0.0181662	-0.0237753
b0814	-0.0317097	0.00648025	0.00326785	-0.00673548	0.00192754	0.00940615	-0.0272733	-0.00687254	-0.0172829	-0.00936155	0.00234683	0.00736044	-0.00369166	0.00759012	0.0339459	0.00188097	0.0247008	0.00232703	-0.00358744	0.00257043	-0.0110885	-0.0158718	-0.016164	-0.0219775	0.00412173	-0.0397278	0.018065	-0.0191468	-0.00634993	-0.00033545	-0.0160866	0.00132612	-0.0357736	-0.0188292	-0.00258626	-0.00522355	0.00817147	0.00875002	0.0236028	0.0264686	-0.00674179	-0.0167997	-0.000222208	0.0107798	0.0115348	-0.00496606	0.00413757	-0.00699036	0.00274411
b0815	-0.00402997	-0.00596452	-0.00845196	0.00498573	0.00932947	0.00144673	0.000448194	0.00432799	0.00742799	-0.00824958	0.00100985	0.00623954	0.0257644	0.007726	-0.0001843	-0.000881356	-0.00236848	-0.00160911	-0.00137991	0.00704194	0.00767645	-0.00398475	-0.00301995	0.00616136	0.00548658	0.00916602	-0.00510092	-0.00928152	0.0071333	-0.00208005	-0.0064539	0.00620946	-0.00290793	-0.00272611	0.00554351	0.00669486	-0.00649605	0.0179769	0.00306754	0.00824839	0.00204055	-0.0147747	-0.00284051	0.0133411	0.00822677	0.00981084	-0.00898581	0.0114692	0.00314787
b0817	0.00398485	0.00065156	0.011758	0.00506533	-0.0117943	-0.00768621	0.00238386	0.00553445	-0.00381195	-0.0221044	-0.00489876	-0.0208455	-0.0188388	0.00312793	-0.00904992	-0.0348927	0.00521437	0.00198403	-0.0165488	0.00102217	-0.00736358	0.0178824	0.0225477	0.0235185	-0.014759	-0.00556417	-0.00454564	-3.54651e-05	0.0136952	-0.0118886	0.00890558	-0.0123926	0.00233609	0.00382913	0.00547655	0.000654461	0.00564257	0.0112819	0.0340144	0.00490019	0.0134868	0.0148419	0.00105641	-0.010867	0.00407045	0.000120863	-0.000789938	-0.00685176	-0.0389344
b0819	-0.00136237	-0.0127397	-0.00210003	0.0114001	1.68116e-05	-0.00364035	-0.0117042	-0.00203797	0.0161564	-0.0516425	-0.000739957	0.00584736	-0.00184872	-0.0103065	0.0102676	0.00876953	0.00318446	0.00542156	-0.00333479	0.0114052	-0.00186845	0.00592062	-0.0100864	0.012009	0.00263541	0.0107113	0.00149069	-0.0213023	-0.00671707	0.00297115	0.000619961	0.0167563	-0.0183949	-0.00515808	0.000367184	0.00161435	-0.00806788	-0.00872799	-0.00956706	0.00471726	0.00791567	-0.00800763	0.00262256	-0.00394805	0.00976077	0.00311461	-0.00566077	0.00319011	-0.00388511
b0820	-0.00593614	-0.0160436	0.000927122	-0.00239312	0.00579331	0.000251893	0.0059568	-0.00609318	0.00110589	-0.0056394	0.0109392	-0.00706736	0.00740027	-0.00123975	0.0087356	0.00242189	0.00572615	-0.00209835	-0.00953475	-0.0109664	-0.0104722	0.00987443	-0.00909988	-0.00137706	0.00296594	-0.00615469	-0.00232235	-0.0072956	0.00475144	0.00125321	0.00131433	-0.0104798	0.0154285	0.00470996	-0.0011515	-0.003883	0.00371254	-0.00684961	-0.00252588	-0.00313446	-0.00153716	-0.00324858	0.00450644	-0.00423437	-0.0109713	-0.00267052	0.00344665	0.00174293	0.00327453
b0821	0.0212918	0.0122925	-0.000324049	0.0161049	-0.00957722	-0.00985919	0.00363443	0.0146269	-0.00434439	-0.0353263	-0.000364767	-0.0223556	-0.00928379	-0.00788044	-0.0111631	0.00514169	0.0389753	0.00538246	-0.0124202	-0.0107101	0.00717369	0.000142902	0.00279395	-0.0140445	-0.0189287	-0.0139784	-0.00477588	0.0028321	-0.00946156	0.00312088	-0.0137318	-0.0143954	-0.00322415	-0.00403403	0.00904393	-0.0119886	0.0264751	0.0406426	0.0135036	-0.0039997	0.00990115	0.0213708	0.0161307	-0.00844935	0.00150337	-0.00354926	0.00433661	-0.00725739	-0.00663087
b0822	-0.000806339	-0.0097308	-0.000435163	0.00900766	-0.00133769	0.000404337	0.0011285	0.0293748	0.00167829	-0.0835909	-0.0163377	-0.0174024	0.00658692	-0.00704481	-0.00178741	0.0105194	0.0283797	-0.00211085	-0.00373368	0.003237	-0.00422759	-0.0136948	-0.00436393	-0.000687744	-0.00887124	-0.00198754	0.00207348	0.00961644	-0.00554512	0.000690006	0.00684039	-0.00447312	-0.00180994	-0.00157809	0.00853474	0.0036393	0.0122677	0.00458285	-0.00949387	-0.000929728	0.00163108	-0.00321286	0.00130781	-0.0111508	-0.0104102	-0.0172997	-0.00966964	-0.00312343	-0.0101846
b0824	0.00874479	-0.0088436	-0.00756522	-0.0160351	0.0121594	-0.00492856	-0.00458185	0.0167667	0.0100819	0.0176844	-0.0110366	-0.0130913	-0.0119925	-0.00939216	0.00466579	0.00162071	-0.00646989	-0.00591592	-0.0158336	-0.00270949	-0.0143827	-0.00206678	-0.0039799	0.00705737	-0.00815242	-0.0260276	0.00627011	-0.00202457	-0.00582307	-0.0143389	0.000828466	0.0252936	-0.00882185	0.00914013	-0.00270922	0.0014269	0.00502337	0.00102573	0.00157431	-0.016229	-0.00752311	-0.00493735	0.00636629	-0.0116839	-0.00128567	-0.0148484	0.0131105	-0.00932177	0.0326648
b0825	0.0166458	-0.000147878	0.0200725	0.0080009	-0.0148032	-0.00160403	0.0569162	0.00156061	0.020381	0.0136088	-0.00795379	-0.000244855	-0.015528	-0.00731032	0.012321	-0.00360812	-0.00372781	-0.00475793	0.00480974	-0.00361864	0.00404986	-0.00394852	-0.00106941	-0.0059268	-0.00389474	-0.00829979	-0.000215392	0.021241	-0.0073289	-0.00469632	0.00760147	0.00356184	0.00800865	-0.00692363	0.00487771	-0.0166133	0.0104208	-0.00606743	-0.0100094	0.0167505	-0.000427815	-0.0102115	-0.000515457	0.00269003	-0.00608158	-0.0126027	-0.00644845	0.0096282	0.0123392
b0826	-0.00357399	-0.00567607	-0.00454367	-0.00420903	5.4395e-05	-0.00233241	0.00436549	-0.00200274	0.0050733	0.0111988	0.00101944	0.00107201	-0.00799518	-0.00178354	-0.00473485	-0.00227766	0.00192098	0.00806501	-0.0087399	-0.00896381	0.00620863	-0.00774706	-0.00459727	-0.00443531	0.0023213	-0.00461386	-0.00766852	0.0132293	0.00403835	-0.00816529	-0.0107515	-0.0034381	-0.00566165	-0.00264948	-0.000559842	-0.00304515	0.00381766	-0.00343559	0.00282152	-0.0198732	-0.00136491	0.00472122	-0.00628867	0.000277856	-0.0205078	0.00677197	0.00844008	-0.00188636	-0.00604385
[truncated: 3,170 more rows]
[truncated: 132 more columns]
