# Supplementary material for: Independent component analysis recovers consistent regulatory signals from disparate datasets
Source: PLoS Comput Biol. 2021 Feb 2;17(2):e1008647. doi: 10.1371/journal.pcbi.1008647 (PMC7888660; doi:10.1371/journal.pcbi.1008647)
Supplement: S6 Dataset — (XLSX) [file pcbi.1008647.s017.xlsx]

## Sheet: Table of Contents
Sheet Name	Description
RNAseq-1 A matrix	I-modulon activities from RNAseq-1
RNAseq-2 A matrix	I-modulon activities from RNAseq-2
MA-1 A matrix	I-modulon activities from MA-1
MA-2 A matrix	I-modulon activities from MA-2
MA-3 A matrix	I-modulon activities from MA-3
Compendium A matrix	I-modulon activities from combined transcriptomic compendium

## Sheet: RNAseq-1 A matrix
	control__wt_glc__1	control__wt_glc__2	fur__wt_dpd__1	fur__wt_dpd__2	fur__wt_fe__1	fur__wt_fe__2	fur__delfur_dpd__1	fur__delfur_dpd__2	fur__delfur_fe2__1	fur__delfur_fe2__2	acid__wt_ph5__1	acid__wt_ph5__2	acid__delgadx_ph5__1	acid__delgadx_ph5__2	acid__delgadw_ph5__1	acid__delgadw_ph5__2	acid__delgade_ph5__1	acid__delgade_ph5__2	oxidative__wt_pq__1	oxidative__wt_pq__2	oxidative__deloxyr_pq__1	oxidative__deloxyr_pq__2	oxidative__delsoxr_pq__1	oxidative__delsoxr_pq__2	oxidative__delsoxs_pq__1	oxidative__delsoxs_pq__2	nac_ntrc__wt_csn__1	nac_ntrc__wt_csn__2	nac_ntrc__wt_cytd__1	nac_ntrc__wt_cytd__2	nac_ntrc__wt_gln__1	nac_ntrc__wt_gln__2	nac_ntrc__bw_delnac_csn__1	nac_ntrc__bw_delnac_csn__2	nac_ntrc__bw_delnac_cytd__1	nac_ntrc__bw_delnac_cytd__2	nac_ntrc__bw_delnac_gln__1	nac_ntrc__bw_delnac_gln__2	nac_ntrc__bw_delnac_nh4__1	nac_ntrc__bw_delnac_nh4__2	misc__wt_no_te__1	misc__wt_no_te__2	misc__bw_delcbl__1	misc__bw_delcbl__2	misc__bw_delfabr__1	misc__bw_delfabr__2	misc__bw_delfadr__1	misc__bw_delfadr__2	misc__nitr_031__1
0	0.0680039	-0.0680039	1.24115	1.94744	19.9295	20.0535	3.08092	7.05821	5.192	5.95856	0.914251	1.74183	1.21464	1.8417	1.19214	1.49996	1.56855	1.70701	18.7231	18.3704	0.358925	0.0406673	19.3351	19.274	5.25246	5.58533	0.358038	0.719775	16.245	16.2817	0.56294	0.877858	0.800967	-1.0713	0.327046	-0.216108	0.729174	2.28896	1.7652	1.00756	20.2405	8.563	0.655606	0.694924	1.35285	0.729998	-0.403501	0.488423	-0.549328
1	0.220593	-0.220593	4.16383	3.80045	5.47389	5.36963	-1.07553	-0.337367	0.710398	0.916369	3.88662	4.4064	2.41863	1.75203	3.27404	2.95093	3.21741	3.02032	4.15175	4.02019	8.47728	8.21317	2.55466	2.69127	1.63661	1.4645	4.03234	3.96852	-0.00731495	-1.58829	-0.12891	-0.345496	6.97803	6.96566	8.09098	8.41057	7.68774	7.94094	8.77699	8.72617	5.01582	4.79177	8.51829	8.17459	9.48009	9.10932	7.82009	7.7084	3.79947
2	0.811038	-0.811038	7.40704	7.2945	0.058137	-0.269021	8.02862	7.4506	1.48906	1.69672	1.25698	1.05524	1.60873	0.807926	0.813692	1.52289	0.79369	1.12648	1.81723	2.21463	1.08975	1.19634	6.66788	5.94525	3.9344	3.82691	4.27097	3.98268	-0.638139	-1.31791	0.203917	-1.85534	3.40567	2.03565	0.973452	0.350666	1.68563	2.14565	-0.507991	0.194928	2.1484	0.876643	-1.38873	-0.814525	-1.85748	-0.449328	-0.613226	0.508629	3.06217
3	0.181967	-0.181967	5.26624	3.92197	1.04537	-0.134399	7.95543	8.23225	0.85418	1.4207	4.91116	5.01367	4.44121	4.25862	4.45301	3.83271	4.78191	5.24721	2.30857	1.76035	1.88973	1.31598	2.35721	2.5192	2.34413	2.8052	0.87386	0.623169	0.196317	0.367617	1.61266	1.94541	2.75332	2.91626	0.516959	0.933849	1.71456	1.92217	1.29437	1.09334	1.26952	1.3231	0.462952	0.573819	0.594356	0.376832	0.923168	0.918349	4.71513
4	-0.0691232	0.0691232	-15.1	-17.8327	1.59497	0.837524	-10.0996	-9.53349	-0.0948485	0.0581723	-1.13499	-1.55918	-1.47317	-1.42098	-0.987376	-1.26415	-0.710917	-0.781685	-16.2654	-16.3082	-13.1311	-13.3378	-13.7808	-13.0286	-17.3026	-16.7991	-16.1923	-16.3744	-17.0596	-16.802	-13.9387	-14.4257	-17.863	-16.4558	-17.0454	-17.0073	-13.6521	-13.9346	-2.22573	-1.87216	-5.62517	-1.46472	-1.39818	-1.37671	-0.242864	-0.143709	-1.66962	-1.54427	0.696106
5	0.119562	-0.119562	0.925813	1.45173	0.51576	0.175402	0.983414	0.844519	0.562045	0.468989	0.948068	0.987777	1.08385	0.587044	1.2421	0.94759	1.14271	1.04585	2.72355	3.30686	2.8686	3.17049	2.98389	3.0214	2.94066	3.31078	1.00897	0.3563	1.28497	0.699485	1.37935	1.02692	2.25535	0.854548	1.29636	0.609008	0.967101	0.853614	0.680355	1.23601	1.79348	1.36332	0.769026	0.795713	0.213709	-0.089047	0.755101	0.129102	0.818202
6	0.0408386	-0.0408386	1.34459	2.33992	2.38496	2.97177	0.766768	0.839327	-0.7233	-0.570348	0.840006	1.21878	0.742625	1.18334	1.58403	0.846467	1.40013	1.45424	1.10887	1.1165	3.98203	3.60655	-0.873735	0.492429	0.656671	0.814618	-1.06655	0.140131	0.730158	0.668559	1.06352	1.32907	1.8936	1.71056	0.812858	0.347731	1.88407	1.6071	-0.55097	0.919539	0.142478	0.787958	1.28973	0.947312	1.19269	1.71152	1.19082	0.363088	0.745022
7	-0.334694	0.334694	-7.61913	-7.87265	0.562779	-0.195086	-7.77877	-7.40416	-6.54436	-6.20897	-4.48401	-4.9267	-3.57457	-4.0127	-3.11336	-3.59989	-4.84874	-4.47826	-5.366	-5.15643	-2.82522	-2.79505	-5.12019	-5.36173	-5.22658	-5.47563	-7.50255	-7.727	0.0189567	0.213046	-1.6833	-1.9081	-8.806	-9.69496	-2.2628	-2.80845	-1.7957	-1.78144	1.79558	1.6821	-1.30134	-1.44128	-2.9956	-2.82107	-3.44868	-3.30394	-0.166194	-0.871599	-6.73017
8	1.30876	-1.30876	-8.55026	-8.24278	5.41352	5.73797	-8.35006	-6.16858	1.10565	0.977591	-0.39838	-1.06455	1.03026	1.0991	0.283549	-0.346852	-0.435882	0.0160388	-13.5	-13.8206	-13.9125	-12.2744	-9.22074	-9.76903	-14.2066	-15.1053	-11.2347	-11.0513	-6.35885	-6.67941	-13.1678	-12.7402	-17.0733	-13.7071	-6.55837	-5.28622	-11.0941	-11.1998	0.981176	1.39459	-7.40476	-3.67917	3.86451	2.84647	4.46595	5.35167	1.73689	0.41537	-5.91187
9	-0.0764926	0.0764926	-1.50194	-1.60951	0.0440658	0.307847	-1.08479	-0.965537	-0.365818	-0.470494	0.463726	0.941726	-0.290706	-0.563358	0.920689	1.39507	2.11505	2.20307	-1.97091	-3.00104	-3.14133	-3.73525	-0.0647694	-0.144412	-1.59473	-1.76736	5.19596	5.21719	-2.37931	-1.86676	-1.16431	-1.67753	5.17115	1.64111	-1.32756	-1.83299	-1.74007	-2.16633	-2.35894	-1.28936	3.03395	1.13436	0.736791	0.832271	-1.33509	-1.76824	0.0208575	0.404113	-0.612562
10	-0.255872	0.255872	-8.13367	-7.53826	-2.67822	-1.77086	-8.65252	-8.7018	-1.37571	-1.38095	-4.41332	-4.45665	-4.08451	-3.66773	-3.4291	-3.12887	-4.08442	-4.13416	-6.83094	-6.20899	-6.10141	-6.16959	-7.99689	-8.18024	-6.54134	-6.31999	-8.59525	-8.33421	-6.80964	-6.64077	-8.60848	-8.79195	-9.15256	-8.94176	-8.79677	-8.195	-10.1162	-9.14683	-2.36133	-1.92072	-4.92297	-4.2524	-3.60703	-3.8101	-1.46477	-2.03678	-2.53264	-3.24308	-7.68986
11	-0.221144	0.221144	0.337188	0.235905	1.03245	0.741269	1.3887	0.81679	-0.0943298	-0.0163772	0.84327	1.32047	0.376948	0.724717	0.9754	0.218871	1.12224	1.06044	1.43481	0.878643	-1.26027	-1.55242	0.958671	1.07307	1.25241	1.59566	0.371714	0.385633	0.452964	0.355832	0.322486	0.993211	2.37445	1.93497	1.35089	1.76699	1.20827	0.377753	1.04172	0.812684	1.40586	0.223231	0.980029	0.978686	1.10899	1.2962	0.852642	1.38103	0.924358
12	-0.0279805	0.0279805	2.66346	1.70385	-0.723762	-1.03295	3.29731	2.37663	-0.0837647	0.616263	0.0810438	0.430262	0.331432	-0.587335	-0.276224	-0.348868	-0.0215661	-0.23118	0.97547	0.995524	0.316172	0.118997	0.961883	1.35866	0.853888	1.1316	4.05216	3.77932	3.20332	3.05207	3.69869	4.18945	3.0233	2.23283	2.00413	1.6935	3.05403	2.22487	-2.77403	-3.07821	0.48403	-0.637238	-1.89423	-1.74477	-2.66422	-2.64277	-1.91529	-1.8628	1.35816
13	-0.0865463	0.0865463	-5.98048	-5.42669	1.48188	1.13698	-3.74304	-2.07693	-0.123344	-0.751718	-0.587372	-0.0739835	-0.107794	0.364097	0.759693	0.445842	0.336561	0.465271	-1.82913	-2.66488	-4.9198	-4.66796	-2.49113	-2.19312	-3.39839	-4.07295	-1.52766	-1.47607	-0.901682	-0.728727	-1.0709	-0.57127	-2.31054	-2.38697	-1.61477	-1.18534	-1.42608	-2.26813	-0.899953	-0.461978	-1.69823	-0.942623	-0.201628	-0.315227	0.303933	0.934464	-1.02332	-0.34004	-1.69408
14	-0.217287	0.217287	5.44642	5.96256	-0.55004	-0.328194	4.03688	3.67905	1.82216	1.81143	0.874842	0.982338	1.52017	1.07145	1.3849	1.35823	1.40978	1.42423	23.3831	22.9426	25.8168	24.8009	2.5866	2.86903	-2.22083	-2.47269	8.17948	8.70533	8.37292	8.15377	1.10901	1.0779	9.59029	9.49816	6.85616	6.61248	1.22736	1.26351	-1.14599	-1.09221	0.59972	0.0191753	-0.980029	-0.920257	-1.13072	-1.13093	-1.03906	-1.07993	0.24751
15	-0.331945	0.331945	0.648019	0.999652	1.04903	0.414099	0.412199	0.514708	0.595776	0.389055	-0.29376	0.517289	0.844331	0.57256	0.81414	1.33501	0.163752	0.72909	1.85342	1.45805	1.96029	2.37328	0.973891	2.04907	1.87928	2.34083	0.939638	1.18233	1.28407	0.235117	0.824378	1.50266	0.433751	1.87326	0.933081	0.262249	1.67071	0.378077	0.506052	0.414724	1.36612	0.652294	1.49973	1.85175	0.980612	1.30445	1.13185	1.77037	0.373805
16	-0.287782	0.287782	13.7095	12.1728	-5.9316	-7.06119	13.9208	14.1896	19.5763	19.0424	-4.06099	-3.80319	-6.71062	-7.21007	-13.9282	-13.7882	-3.22031	-3.09878	12.4321	12.4142	9.30108	9.26126	13.4008	13.8697	11.1615	10.9129	-0.699072	-0.653901	4.72549	4.93126	-9.03421	-9.48729	-1.95089	-1.0421	-1.87892	-1.55828	0.879785	0.926266	-0.481458	-0.216544	18.6931	20.0588	8.65662	8.92762	-0.54732	-0.436177	14.9557	15.0147	0.355669
17	-0.158138	0.158138	-10.0501	-13.0136	2.25772	1.81464	-9.0047	-7.63686	-1.41717	-1.38049	-2.94526	-2.83589	-3.98562	-3.67106	-2.37047	-2.5432	-2.35946	-2.48396	-16.7769	-16.9453	-17.4428	-17.4364	-16.6774	-17.0356	-16.3262	-16.8318	-2.95189	-2.66867	-3.62899	-4.35658	-14.428	-14.2596	-4.97477	-4.45967	0.590712	0.767622	-11.742	-12.0261	-0.45461	0.146943	-13.597	-4.9659	0.505984	0.2543	1.84608	2.10364	-0.850056	-1.17953	-3.37462
18	-0.00434822	0.00434822	5.52964	6.67428	-0.584043	-0.23943	3.35432	3.16501	-0.0304984	0.286935	1.71195	1.72863	0.702238	1.54421	0.826874	1.05387	1.17498	1.66204	5.31241	4.88692	2.5045	2.38487	4.87073	5.27109	3.82494	4.68976	5.36907	4.97141	6.95841	6.80638	9.53063	9.19547	6.27045	6.78029	6.54276	6.28332	8.36576	8.4323	-0.203159	1.56493	2.00639	0.584805	1.21316	1.15016	0.957572	1.80304	1.28357	1.09252	4.84411
19	0.0173132	-0.0173132	2.96549	1.85649	0.547012	-0.633265	5.2365	3.72503	-2.68063	-2.26976	4.30917	4.24379	-2.29539	-2.30881	1.56018	1.75636	7.02195	7.26583	1.33506	2.2839	1.41205	1.09976	2.11827	2.38327	2.84678	2.00277	3.30438	3.34747	-2.41619	-1.65105	5.38932	5.98521	2.49501	2.54265	0.58987	0.806122	8.51761	8.11346	-0.216091	-2.04891	2.19005	0.0402697	-3.72181	-2.9481	-5.65449	-6.52413	-3.35056	-2.46574	8.09942
20	0.154533	-0.154533	-4.79199	-3.95795	-2.0551	-3.14911	-3.24892	-2.90167	-7.84999	-7.60872	-5.89533	-5.59968	-5.98483	-5.32286	-5.8969	-6.14205	-5.56444	-5.38501	-1.33343	-1.98124	-0.510142	-0.585875	-5.31993	-5.27489	-2.10713	-1.93613	-2.7895	-3.84103	-1.69012	-1.78935	-10.596	-9.72334	-4.42958	-5.75674	-9.36113	-8.63192	-10.4607	-11.5657	-8.78701	-9.39709	-5.60181	-2.93161	-2.81701	-3.31681	-4.21124	-4.24283	-4.70313	-4.39359	-7.21193
21	0.727375	-0.727375	-8.40686	-6.90137	0.991155	1.76852	-7.24688	-6.10698	1.68211	1.66572	-2.84931	-2.91891	-1.30616	-1.68734	-2.815	-2.00196	-2.47264	-3.14725	-7.91765	-6.9898	-6.80765	-5.10337	-7.64649	-6.85105	-7.41915	-8.51295	-0.92702	-2.25484	0.82357	0.731247	-0.0585784	-1.75233	-8.44127	-9.51961	-5.1687	-5.44483	-6.27876	-5.47589	-3.02173	-3.3923	-3.55338	-3.82332	-3.94877	-4.59191	-4.30067	-3.86257	-4.37394	-3.70783	-6.35404
22	0.0594448	-0.0594448	-1.07331	-0.617862	5.70764	6.00608	-0.87487	-1.27888	0.320042	-0.243804	4.10738	3.99218	4.17226	4.52788	4.62797	4.23487	4.40298	4.43667	0.198511	-0.0250747	1.38323	0.476693	-0.846031	-0.452484	-0.555098	-0.0897426	2.15909	1.744	2.00962	1.3559	2.54343	2.60284	1.89351	2.57667	3.75082	3.40052	1.38593	0.648866	2.2787	2.39072	-0.697541	-0.227427	0.901775	0.947685	1.51531	1.52541	0.60225	0.542611	0.480977
23	0.268755	-0.268755	-1.5503	-1.19281	1.2169	1.09642	-1.10061	-0.838084	1.37183	1.84414	0.36458	0.62543	1.26013	0.798616	0.0888608	0.577553	0.50976	0.7872	-4.69496	-4.24182	-3.35073	-2.89342	-3.20097	-3.8188	-4.34097	-3.93847	-2.47474	-2.05994	0.10669	-0.0381462	-1.53205	-1.05143	-0.425925	0.643245	-0.0233686	-0.620571	-0.25288	-0.985618	1.89438	1.88495	-0.351392	0.356738	-0.696138	-1.43664	0.846296	0.810972	-18.5808	-16.5822	-1.0111
24	-0.403594	0.403594	9.11068	9.26182	-1.41551	-1.11694	13.5471	12.7749	-1.09343	-0.815362	0.892823	0.888738	0.731505	1.2149	0.968148	0.978508	0.846571	0.739579	-0.115301	0.450956	-1.65712	-1.20315	1.00124	1.2759	2.43088	2.08234	4.68595	4.74791	1.36519	1.20769	2.40837	2.1373	3.31708	2.56075	0.209914	0.243021	0.273864	0.381678	2.64989	2.32325	-0.304652	-0.682932	0.891005	0.814241	1.0143	0.687656	0.688274	0.156038	2.82195
25	-0.937733	0.937733	-13.7766	-14.3744	1.14155	0.748321	-12.1232	-11.698	-13.0516	-12.8695	-0.0681178	0.792558	0.351972	0.62891	0.223302	-0.490538	0.264018	0.450663	-16.7741	-17.2267	-10.1845	-10.5856	-18.6206	-18.558	-19.0672	-18.9431	-4.93657	-3.88218	1.74168	1.08045	-1.16964	-1.22473	-6.19909	-4.39168	-0.303575	0.965352	-0.637478	-0.854181	2.24148	2.36354	-10.6446	-8.19419	2.7761	2.12975	2.75335	3.11349	-0.42092	-0.0447177	-0.408949
26	0.628593	-0.628593	0.582715	0.95459	-0.681476	-0.787043	0.719669	0.463229	0.286675	-0.0103898	-0.410579	-0.620896	-1.02209	-0.764326	-0.471999	-0.72493	-0.495451	-0.254259	2.67724	2.42271	2.36151	1.84402	2.57024	2.17526	2.79605	2.53727	2.48968	1.86285	1.30284	1.22324	1.77276	2.1063	2.97341	2.24248	1.52629	1.1228	6.84819	7.43026	18.3227	18.6894	1.71197	0.593725	-0.633385	-0.112803	27.2644	27.3228	11.8357	12.1004	0.468929
27	-0.0763728	0.0763728	-11.6157	-12.8752	-2.72393	-2.13944	-10.9069	-10.8859	-3.25322	-3.26768	-4.91045	-5.03922	-4.82873	-5.17563	-4.08992	-3.97623	-4.67736	-4.44182	-6.39737	-6.28048	-6.11555	-6.64527	-5.49768	-5.71452	-6.98145	-6.09325	-5.9936	-6.14032	-4.72625	-4.44935	-7.18648	-6.60847	-10.1203	-11.8062	-5.65104	-5.75976	-8.14233	-8.10924	-1.80903	-1.54331	-4.52399	-2.59758	0.164157	0.417224	0.262127	0.351617	-2.26068	-1.64954	-7.1813
28	0.151412	-0.151412	1.70787	2.09476	-0.150704	-0.281446	1.02869	1.06167	3.04539	3.55354	0.0808789	0.0583559	-0.108843	-0.420629	-2.4049	-2.66536	0.419816	0.0508917	1.85566	1.68214	1.81581	1.68404	1.45604	1.51348	1.24544	2.2065	0.198524	0.00245737	-0.969325	-0.808325	-2.10058	-2.28514	-0.0413592	0.141068	-0.278419	-0.589704	0.129176	-0.202054	-0.118374	-0.121419	1.89255	2.76703	2.31977	1.47664	0.130845	0.0646221	1.447	1.28226	0.79561
29	-0.272577	0.272577	-0.0212366	-0.0287276	-0.434539	-0.285853	-0.119056	-0.323192	-0.154749	-0.269896	-1.45093	-0.785955	-0.71151	-1.14798	-0.600123	-0.464488	-0.510177	-0.883626	-0.443059	-0.716047	-1.07305	-1.16816	-0.44132	-1.15816	-0.955161	-0.095765	1.12765	1.471	0.288917	-0.165039	0.693672	0.0615418	2.29487	-0.0584038	0.347033	0.54528	0.563165	0.711533	0.658914	4.74296	0.502642	0.586206	0.621944	0.402731	0.0558243	1.01111	-0.164173	0.683386	0.241597
30	0.0925978	-0.0925978	-4.85439	-5.39698	-0.732975	-0.104378	-3.73566	-3.75517	-1.81923	-1.35174	-2.79449	-2.84047	-2.66402	-2.95779	-2.79386	-2.26841	-2.84586	-2.90604	-2.78208	-2.20011	-2.17644	-2.42634	-2.27221	-2.23343	-2.73412	-3.39589	-3.26789	-3.6855	-2.01713	-2.39235	-3.3198	-3.73441	-6.9685	-7.3897	-0.852	-1.42442	-2.04299	-2.92176	1.37926	1.14388	-0.713166	0.319756	-0.338329	0.0292212	-0.295641	0.00452009	-0.546969	-0.0403023	-0.85406
31	-0.624999	0.624999	3.41751	3.23886	1.07805	0.159463	4.01165	3.89489	0.693332	1.19306	2.83891	4.42522	2.34586	4.1778	5.32822	1.87574	4.18103	5.37421	10.4086	2.64015	2.5416	-0.718329	2.12445	3.60364	3.52045	3.78502	7.32543	6.34257	1.1351	1.85235	0.865356	1.64301	6.63189	8.7822	5.48169	7.41814	6.01321	3.07309	1.14192	2.97028	2.74869	2.0368	9.93031	6.49616	5.67977	6.28822	4.40619	7.25816	6.63805
32	-0.161545	0.161545	-1.2412	-2.28536	1.02042	0.920128	-0.759628	-1.02785	-1.00432	-0.33108	-0.513349	-0.165888	1.31274	-0.0239469	0.155141	-0.283175	-0.324821	0.0695099	0.937862	0.421099	1.13285	1.0175	0.0434263	-0.120366	0.508761	1.24542	-0.368691	-0.965016	1.33811	0.55709	0.521689	0.387049	-1.96034	-2.3637	-1.27488	-0.47977	-0.219166	-1.11274	0.887055	0.195044	0.00940123	1.41681	0.716328	0.558043	0.869705	1.2793	0.774676	0.24879	-0.128037
33	0.0155144	-0.0155144	8.12169	8.55495	1.04926	0.7826	9.98111	10.8057	-0.429851	-0.201539	7.49721	7.62198	6.23145	6.5535	8.84683	8.77666	-12.7739	-12.7271	5.17947	4.97877	4.02969	4.1445	7.50063	7.10866	7.05854	7.44324	7.19057	7.36443	-6.10548	-6.19174	6.81793	6.61132	4.63444	1.81959	-0.747019	-0.392145	9.5441	9.75113	-2.69568	-2.80332	6.03863	3.52036	-2.22251	-2.24695	-6.12774	-6.30066	-2.54205	-2.3794	10.5624
34	-0.268564	0.268564	1.33532	1.82787	-0.150076	-0.412171	0.81935	0.825953	0.914268	0.724171	0.555126	0.09163	-0.312582	-0.969235	-0.465229	0.235934	0.116487	-0.0266206	1.2161	1.46026	0.334922	0.710187	0.470532	1.45311	-0.0594484	0.505906	1.26219	-0.487559	0.303138	0.957997	0.0230852	0.283719	3.41953	1.22885	0.946825	1.1746	0.872885	0.0854108	0.0641207	-0.784624	1.09253	0.827042	0.660765	0.422751	0.297482	0.392147	1.14764	0.63952	0.818396
35	-0.451189	0.451189	6.66922	7.33858	-2.12552	-2.07793	7.37774	6.78932	-0.0510772	0.384697	-0.200154	-0.241103	-1.38284	-1.4781	-0.31674	-0.14847	-0.13032	0.204937	6.92596	6.64544	3.99468	4.06878	6.20892	6.0606	7.64081	8.04018	4.01082	3.52281	2.09153	1.94746	1.01549	1.31324	0.560918	-0.37424	1.52036	1.70008	0.887087	1.1825	-2.14743	-1.56799	5.14867	4.08438	0.420417	0.714913	-1.40356	-1.61002	-0.0500608	0.332769	1.25378
36	-0.241024	0.241024	-3.20216	-3.24826	0.0163662	0.629382	-3.24173	-2.73023	-0.359752	-0.300711	-1.00224	-0.560051	-0.516987	-0.0726784	-0.379972	-0.0393294	-0.650691	-0.0840302	-2.96194	-3.02275	-1.04166	-1.03646	-2.31468	-2.34441	-2.22525	-2.43391	-3.79129	-3.81249	-3.03243	-2.29097	-3.29279	-2.64554	-4.74674	-3.75569	-2.76132	-2.60361	-3.83092	-3.01093	0.301989	0.846039	-1.65374	-0.874094	0.280071	0.234199	0.644359	0.489881	1.16795	-0.0442074	-1.44623
37	-0.330687	0.330687	-6.40585	-6.48816	-0.594643	-0.119616	-5.42222	-5.87013	-2.89049	-2.85175	-3.2183	-2.94891	-2.92271	-2.62771	-2.3514	-2.47623	-1.86805	-2.24579	-0.392984	-0.420167	0.343229	0.275663	-1.82769	-1.93988	-1.57952	-1.52042	-4.18985	-4.06061	-2.4042	-2.13466	-3.71161	-3.85371	-8.34333	-7.41332	-4.02798	-4.03697	-4.16992	-4.10093	-3.99661	-3.26377	-4.8483	-3.77483	-1.77388	-2.14501	-0.246731	-0.724655	-3.04442	-2.67812	-3.48388
38	-0.165249	0.165249	-0.170647	-0.581807	0.0105293	0.132229	-0.266456	0.289014	2.3704	2.45004	0.4078	0.328825	0.525366	0.511897	0.989006	0.531631	0.273836	0.315355	-3.36451	-3.96629	-3.34195	-3.47531	-2.5635	-2.37285	-3.59419	-3.52769	-0.735739	-0.720708	-2.15452	-1.22324	-1.85717	-2.14331	0.600595	-1.68995	-1.51011	-2.19592	-1.76641	-1.13217	-0.5803	-0.798647	0.694981	0.697962	-1.09261	-0.779647	-1.6374	-1.16302	-0.550556	-0.58515	-1.48762
39	1.01357	-1.01357	-13.225	-12.5755	3.55775	4.85437	-9.90585	-10.7963	3.80764	5.67437	-8.61733	-8.58762	-4.71515	-5.30227	-7.59021	-6.7185	-7.34637	-8.03934	-23.4415	-21.6313	-21.2153	-17.2934	-21.2703	-21.318	-20.552	-20.8931	0.065042	-1.4668	0.0630584	-0.676568	-2.74036	-1.55059	-19.37	-18.9443	-19.7892	-18.4788	-19.9339	-20.2938	-21.6985	-19.8759	-12.7959	-14.759	-10.5733	-13.2538	-15.0136	-13.0034	-12.6526	-11.0185	-27.5103
40	0.0371801	-0.0371801	2.1858	1.92345	0.395306	0.593855	0.991004	1.52207	0.857967	0.502138	0.95673	0.988482	0.696187	0.840674	0.949418	1.65868	1.45456	1.5194	1.45156	0.994131	0.895105	0.604974	0.655519	0.417335	1.11989	1.36455	1.58768	1.62504	0.479161	1.42009	0.0652169	0.392319	3.25998	3.07789	2.12213	1.88876	1.79255	1.88542	1.59204	1.89892	1.03221	1.5473	1.50337	1.04684	0.984846	0.936503	1.65722	1.31913	2.14694
41	-0.0989329	0.0989329	3.41548	2.44792	-0.470318	0.185496	1.47574	0.968643	4.84162	5.08874	4.10071	4.16074	2.84928	3.81893	5.63184	5.24922	4.36341	4.46626	-1.21891	-1.85832	0.0214964	0.440414	-4.96731	-4.81831	-0.66601	-0.123674	1.07043	0.498308	-1.74078	-1.48644	0.505916	-0.0158446	2.16762	1.67314	2.58722	2.62067	-1.05532	-1.92191	6.13584	5.45329	3.14527	3.31009	6.47402	6.45408	7.44412	7.16715	6.27851	5.52704	2.47295
42	-0.262139	0.262139	-0.685156	0.153699	0.0177026	-0.187314	-0.506169	1.10958	-0.983073	-0.413912	-0.355625	-0.455905	11.6832	9.52793	-5.35668	-8.17207	0.0773966	0.0618248	0.2261	-0.654008	-0.648028	-0.507057	0.582815	-0.229573	0.235144	-0.54852	-0.893865	0.0726549	1.61618	0.148559	0.489034	0.859454	-1.44036	-1.08655	-0.876636	0.282206	0.201045	-0.641705	-1.24631	-0.4421	-0.133188	0.0891633	0.141833	-1.21114	-0.975612	-0.397647	-1.15145	0.138481	1.17792
43	0.125244	-0.125244	1.61489	1.36365	4.55023	4.22239	1.7772	2.37623	4.58994	4.82278	3.09873	3.95282	3.29623	3.21699	2.57765	2.67452	4.33356	3.57548	4.06548	3.52067	2.64632	1.98771	1.51357	2.00032	2.65296	2.52563	-1.27263	-0.652443	0.339649	-0.275971	0.0290419	-1.1321	-0.0810098	0.0099726	4.82921	4.49078	5.4226	5.81667	6.89916	7.25478	4.46992	4.83476	6.33527	5.66077	4.0564	3.61301	6.49708	6.88343	2.61461
44	-0.369182	0.369182	0.346892	0.275788	1.47262	1.31906	-0.204252	-1.4268	-0.62361	-0.668068	-0.202078	-0.547538	-0.790022	-0.355753	-0.727642	-0.0849834	-0.185977	0.28619	1.35179	1.97454	0.418474	0.65661	0.475657	0.537356	1.98388	2.6479	37.4643	37.1513	38.4919	38.444	35.7426	35.7531	37.9478	39.9115	39.2556	39.5801	36.0171	35.9854	-1.44019	-1.18947	-0.443158	0.199693	-0.962665	-1.12076	-0.600068	-0.631029	-1.70788	-0.960586	27.4398
45	0.234938	-0.234938	-2.72825	-2.90057	-0.467462	-0.314972	-2.57465	-2.2197	-0.991034	-1.26787	-1.53369	-1.56987	-1.26523	-1.40381	-1.11465	-1.07885	-0.969132	-1.44615	-1.23706	-0.818654	-1.65023	-1.63231	-1.5059	-1.6673	-1.49675	-1.48564	18.86	18.9687	19.0795	19.333	23.0117	23.2866	-6.69974	-7.28633	-6.05872	-6.06345	-6.82796	-6.11386	-2.52967	-2.14784	-1.2142	-1.48065	-0.256936	-0.0779119	-0.881742	-1.05438	-1.3648	-0.847617	15.0486
46	-0.227975	0.227975	4.79412	5.97031	1.42555	1.3127	2.61175	3.86647	2.81595	2.53955	2.20563	2.90735	2.00082	2.2278	2.871	2.85451	2.36982	2.53614	-23.5484	-23.4951	-23.3252	-22.9335	-23.7864	-23.6238	-23.877	-24.4376	1.19015	0.808182	-1.38218	-1.33488	-0.670758	-0.731735	3.6189	3.01089	1.76096	1.47295	1.42538	1.31209	1.72099	1.72659	-2.422	0.486968	2.09394	2.17419	3.72725	3.91155	1.34751	1.49401	1.4292
47	0.394024	-0.394024	0.12593	-0.09029	0.257401	0.682776	-0.206116	-0.583107	1.0827	1.08826	-0.281142	-0.0191107	-0.343483	-0.509552	-0.351239	0.311505	-0.0113493	-0.357896	2.96004	3.26308	1.2539	1.5342	2.81816	3.03803	2.20659	2.88507	0.726872	0.690945	1.55358	1.90052	1.95681	1.739	1.35558	0.306666	1.23232	0.97346	1.69313	1.63173	0.319785	0.598564	1.79203	1.54253	0.159746	-0.032545	0.267099	-0.148432	0.233004	0.379728	-0.268369
48	-0.0543756	0.0543756	5.28793	5.84545	-0.54075	-0.835731	4.43133	4.12021	3.12473	2.93179	0.902473	0.824308	-0.636471	0.904536	0.0456075	-0.283341	0.541596	0.555115	0.695819	0.923618	1.42887	1.11236	2.54947	1.91186	2.07994	2.47084	0.0282773	0.089332	1.11004	1.37004	-0.994387	-0.906425	2.89653	4.17803	0.138193	-0.182548	1.40117	1.18231	-0.13521	-0.154112	3.0399	3.29934	1.44045	1.96697	0.441871	0.758888	1.99262	2.31959	1.82012
49	0.927667	-0.927667	-6.42695	-7.85606	2.80993	3.24283	-5.43974	-5.59229	2.74482	2.35356	-0.491808	-0.051765	0.439126	0.675498	0.747537	0.147411	0.640119	0.904474	-2.58907	-3.24247	-1.16383	-1.90896	-0.870184	-1.37586	-2.29097	-3.15369	-3.39639	-3.41292	1.63028	2.51755	2.69815	2.73564	-7.11517	-10.5453	0.467914	-0.117881	-0.163891	0.939047	-0.0528477	0.415482	0.163001	-1.04291	-2.03444	-0.829536	-2.60715	-2.00036	-0.659944	-0.15586	-4.68855
50	0.208228	-0.208228	-0.78415	-0.792335	1.11916	1.64443	-0.251175	-0.0020681	1.00802	0.875426	-0.175878	-0.133573	0.562372	0.31599	-0.168432	-0.187218	-0.273645	-0.285257	-1.64139	-0.954801	-1.5349	-1.23136	-0.432224	-0.866684	-1.66564	-1.16133	-1.62045	-1.33506	-0.533191	-1.20255	-1.25446	-1.74226	-2.77225	-1.42366	-1.91159	-2.4908	-2.12398	-2.1534	-0.864796	-0.99807	-0.385809	-0.385541	-0.699143	-0.0239908	-0.463486	-0.357866	-0.357264	-0.69311	-1.58486
51	-0.24619	0.24619	7.53298	7.90892	-1.37327	-1.64111	6.73748	7.05534	4.41474	5.07346	1.04546	1.28516	-1.11629	0.145767	-2.65234	-3.13296	1.32852	1.65995	6.23126	6.57354	2.32681	2.43482	6.66618	6.35226	5.56917	6.52922	-0.0134216	-0.0936383	0.962312	0.811104	-2.114	-2.1308	2.12977	3.14141	1.69005	1.71149	2.62133	3.20681	2.37452	2.03076	5.04608	4.57859	5.17926	4.11686	2.6723	2.20673	5.2188	5.25533	2.04946
52	-0.411681	0.411681	0.540548	0.492732	-3.25264	-3.5714	-11.4085	-10.8141	-17.7169	-17.8269	-1.58905	-1.53438	-1.76964	-3.31558	-2.34645	-2.8629	-1.73499	-1.48727	-0.09372	0.530731	-0.783905	-0.685871	-0.43378	-0.100725	-0.668746	-0.273605	-4.25873	-5.09053	-1.61615	-0.599706	-0.983624	-2.02719	-7.02255	-6.62643	-1.31046	-1.95296	-1.45421	0.000477976	-2.56745	-1.37473	0.279493	0.837264	-0.949998	-1.93551	-1.02597	-1.55566	-2.23539	-1.76327	-1.09414
53	0.295585	-0.295585	0.347776	1.70237	1.10967	1.04346	1.01059	0.403456	2.5258	2.51834	1.4726	1.89099	1.83557	1.37459	1.97047	1.39904	1.28174	1.16227	4.0792	3.66811	2.93028	2.90471	2.09196	2.18667	3.68779	2.95108	2.76761	2.66605	-0.0632121	-0.334228	0.411431	0.22714	3.45265	3.37887	-0.665516	0.104752	-0.348191	-1.4366	-1.00359	-1.45771	-1.02733	-1.59555	0.181495	-0.360048	0.0521819	-0.264963	-0.353879	0.452852	0.194347
54	-0.361507	0.361507	4.48964	4.80892	-0.902151	-0.587425	4.53127	5.171	0.293602	-0.0815912	-0.188497	0.196119	0.062811	0.0247866	0.13388	0.183126	-0.0713083	0.256552	1.64848	1.67518	0.657764	0.374665	3.07161	3.28969	2.03201	2.29207	-0.570764	-0.0192353	-1.31783	-1.44507	-0.0957082	0.141569	4.05991	5.02391	-0.617291	0.261278	0.393939	0.311819	0.779548	0.684062	1.71062	1.33779	1.63418	1.9298	1.38012	1.57186	1.51961	1.34933	0.350107
55	-0.436077	0.436077	-0.524368	-0.567877	-0.628586	-0.13195	0.216588	0.510133	0.0510453	-0.92977	-2.95108	-2.90514	-1.33308	-2.59632	-2.54278	-2.01608	-2.96715	-3.05705	1.36857	1.81425	-0.178797	-0.94346	0.381033	0.281855	0.49026	0.630252	2.15547	3.1957	1.98653	1.20677	5.31324	5.25084	1.5178	2.27748	1.18078	1.35083	2.01991	1.65461	-1.31068	-0.611481	1.28471	0.459036	-0.581986	-0.619207	-2.05025	-1.90249	0.758407	-0.213504	-0.128735
56	-0.0865728	0.0865728	2.2082	2.8594	-0.0810528	0.252688	2.31624	2.56987	0.453072	0.301497	0.319362	0.460252	-0.140305	0.250283	0.308218	0.479963	0.652267	0.680822	4.61532	4.18785	3.53374	2.81313	4.47891	4.08286	4.62762	4.29798	2.04251	2.22772	0.847469	0.934938	1.89138	1.85031	4.29444	3.4069	1.3322	0.99346	1.94877	1.99868	0.816188	3.36209	2.384	2.02749	0.215519	0.633099	-0.54953	0.391269	0.931267	0.573965	1.93722
57	-0.315517	0.315517	3.39844	1.68275	1.96121	1.58654	7.56318	7.2358	1.7213	1.86007	1.09317	0.854644	1.51522	1.16852	1.00984	1.38999	1.23882	1.44687	-0.257007	-0.903677	-0.248381	-0.682777	-0.720554	-0.808905	-0.77107	-0.398248	-1.18745	-0.805133	0.563656	1.07084	2.19184	2.48215	-2.29901	-0.815005	3.78044	4.26233	3.13734	3.3523	1.83758	1.62852	3.32327	2.20551	2.47732	2.55237	2.95264	1.89201	2.34981	2.17846	1.24232
58	-0.18577	0.18577	2.2397	2.14388	-0.598644	-1.14406	1.25478	1.01223	-0.298708	-0.0310444	-0.165386	0.102993	-0.543733	0.230713	-0.0547392	-0.0615485	0.106287	-0.214347	4.0057	3.74006	2.77717	2.39388	2.86887	2.33033	3.12849	3.92416	0.989313	1.34141	0.514501	0.971923	1.02046	1.24977	2.19735	2.04828	0.443862	0.420059	0.396407	0.684416	-0.464208	-0.541446	1.1717	1.30346	0.217349	0.0424736	-0.467002	-0.274564	0.216798	0.0505874	0.631535
59	-0.291778	0.291778	-3.46888	-5.22435	0.273986	0.243689	-4.11113	-4.12641	-0.947857	-1.02513	-0.36948	-0.669751	-0.744837	-0.478672	-0.407639	-0.274502	-0.709097	-0.394994	-8.602	-8.69121	-8.19908	-8.19972	-6.25001	-6.60606	-12.8214	-12.6881	-3.93155	-4.43769	-5.068	-5.00729	-3.06031	-2.5872	-3.20437	-2.01803	-3.19921	-2.77245	-1.2514	-1.44528	0.588645	0.47758	-2.38402	-0.0800284	0.105218	0.118538	1.0374	0.810246	-0.311326	-0.441311	0.522512
60	0.19451	-0.19451	2.55683	2.35712	-0.625115	-0.237046	2.25927	2.54633	0.808449	0.605776	0.88667	0.318866	-0.0778824	-0.0708257	0.448462	0.412232	1.11612	0.687829	2.35512	2.06113	1.19191	1.21385	1.35264	0.589041	1.91474	1.88029	1.69121	1.13038	0.430236	0.507728	1.15572	1.30258	1.54035	1.18447	-0.217467	-0.268961	0.368942	0.20046	0.221531	-0.294185	1.31654	1.65109	-0.323005	-0.340021	0.0307555	-0.531634	-1.10443	-0.462924	0.362247
61	0.129175	-0.129175	2.10777	1.52248	-1.21111	-1.30881	1.50159	0.122702	0.719534	1.4254	0.179388	-0.0295943	0.992238	-1.01492	0.298077	0.425584	0.345179	-0.432173	12.1521	11.9255	-0.434301	-0.521237	9.25967	10.1641	9.91008	9.37551	1.43872	1.14069	0.793033	1.1373	1.67518	1.43124	2.85642	3.07363	0.848069	1.32348	-0.264108	-0.0483784	-0.84224	-0.479239	1.73678	1.43154	-1.57762	-1.53233	-1.87753	-2.07658	-0.60439	-1.1846	0.95343
62	0.204761	-0.204761	-9.60062	-11.7293	-1.26867	-1.65198	-9.73362	-9.24476	-3.95815	-2.69053	-3.66216	-4.03451	-2.72237	-4.48157	-3.2426	-2.84302	-4.36557	-5.41707	-10.7435	-11.8669	-10.0306	-10.9372	-10.91	-11.1757	-12.4714	-11.903	-3.53392	-3.20438	-2.25486	-2.03782	-2.1612	-2.42567	-7.88873	-25.9778	-3.655	-2.75332	-3.41786	-2.25093	-3.39007	-6.17517	-3.32321	-2.38956	-6.82972	-5.67037	-5.01791	-5.09699	-4.95314	-4.4611	-7.15928
63	-0.0898937	0.0898937	-13.0658	-13.3453	-9.91497	-8.46648	-13.0614	-13.4206	-3.58949	-3.8187	-8.57136	-9.14027	-7.8874	-8.37887	-6.88972	-6.55031	-8.41685	-8.4725	-2.68936	-3.08549	-0.342518	-0.123942	-3.67264	-3.91485	-4.53717	-4.48564	-5.16554	-5.36979	-12.071	-11.3253	-11.9232	-11.6304	-6.59393	-4.60357	-8.38832	-8.51892	-9.23096	-9.5703	-1.2359	-1.0655	-6.88021	-3.30619	0.727951	0.309578	0.802904	1.10295	-1.50101	-1.64508	-4.11966
64	0.0937774	-0.0937774	22.7406	23.7526	-1.57285	-2.04288	22.8093	20.9779	2.79073	3.71103	8.70104	8.59216	8.24437	7.44145	8.00098	8.14006	8.41377	8.79497	20.412	20.3742	13.9492	14.2464	18.3593	18.2739	22.4858	22.6124	10.9222	10.7982	8.64164	8.60361	14.3318	14.4444	10.5928	9.60473	6.8598	6.94544	11.9974	12.2195	-6.4563	-6.16732	13.331	7.69153	-3.80205	-3.77906	-11.7724	-11.3906	-1.93126	-1.90948	10.225
65	-0.0810155	0.0810155	-4.44167	-4.06924	-7.39254	-7.0316	-5.25585	-5.69015	-2.10932	-3.06369	-5.25375	-4.38006	-4.9328	-5.68042	-4.43494	-4.2341	-4.51594	-4.71244	-5.78154	-6.37497	-5.68879	-5.73665	-7.26014	-6.47131	-6.20403	-6.66296	-5.844	-5.28088	-7.07653	-7.37796	-7.27836	-7.1567	-2.59263	-4.13576	-5.7362	-5.68432	-4.09683	-5.24219	23.8287	23.6039	-6.33003	-1.78884	-0.903358	-0.962843	27.9532	28.1953	13.3775	13.281	-4.3316
66	0.161263	-0.161263	4.11447	3.9683	-0.313061	0.594064	5.56734	6.28388	3.99597	3.64763	0.989399	0.418549	0.566732	0.481074	0.536915	0.270406	0.888258	0.366548	2.3387	2.7992	0.155435	0.345101	9.4257	9.83104	3.58242	3.8863	7.92078	7.18017	2.19473	3.06166	2.46203	2.32119	4.78424	2.85908	0.710051	0.832285	-0.561122	0.328191	-0.5846	-1.48879	1.91115	2.32323	-0.233005	-0.0463048	0.45176	0.570493	0.782335	-0.04482	3.02084
67	-0.0108871	0.0108871	2.69545	2.29413	-0.0569218	0.240593	0.685351	0.637344	-0.495928	-0.284289	0.297173	0.558677	0.225366	-0.0741133	-0.107794	0.245339	0.582854	0.822815	3.80957	3.47087	1.84053	1.95786	4.32274	4.24872	3.7101	4.43304	1.0068	0.694782	1.27515	1.27951	0.562789	0.375193	4.12012	2.6009	1.3813	1.85426	1.13066	0.806496	0.975996	0.686751	2.77616	0.276686	1.67621	1.80705	1.33022	1.32012	1.52584	1.33262	0.907354
68	-0.147215	0.147215	-5.87447	-6.05448	-0.484542	0.46433	-5.84722	-5.15519	-1.14848	-1.32331	-2.88378	-2.48573	-2.44299	-2.85612	-2.15689	-2.08611	-2.57841	-2.75024	-4.187	-3.79554	-3.85518	-3.39614	-3.07959	-3.18505	-3.67231	-4.22753	-3.35799	-3.64488	-3.31943	-3.47126	-4.12202	-4.26545	-4.38818	-5.1315	-3.39854	-3.19232	-3.8659	-3.59289	2.16886	1.12462	-2.57121	-2.51708	0.99539	1.91115	3.19241	3.12238	0.00383498	0.468281	-3.36583
69	0.33619	-0.33619	1.58287	1.78676	0.68464	0.160726	1.91	2.45067	0.819444	0.691828	1.03598	0.911942	1.29206	1.22377	0.843507	0.47604	0.906406	1.24188	2.01897	2.47409	1.68769	1.55767	2.31839	2.23348	1.4591	1.80373	1.26613	0.582134	1.63068	1.467	1.03254	1.18754	11.3274	11.639	10.5699	10.6351	11.1804	10.9008	10.7325	10.8286	1.71705	0.748033	11.516	11.1457	11.243	10.7133	10.3416	11.1813	-0.903804
70	-0.704135	0.704135	1.92557	2.0308	1.91979	3.27373	3.87014	3.54984	3.50963	3.13137	23.6644	23.5666	27.6082	27.2368	25.0902	25.4025	23.9304	24.3255	2.49969	2.65208	1.82061	1.76063	2.33792	3.55492	3.31471	2.3935	4.69985	4.71681	3.95314	4.45901	4.97317	4.52433	6.7365	2.74166	3.64976	4.08243	3.9017	3.65795	0.390615	1.33697	4.5116	2.39052	1.19741	1.70096	-0.0645246	0.138019	2.13267	2.36554	0.569446
71	-0.286777	0.286777	1.13294	1.66514	-0.848875	-1.43414	0.937296	0.597524	-0.741613	-0.721001	-0.191473	-0.462792	-1.14051	-0.963574	-0.622854	-0.660266	-0.577358	-0.850386	0.697516	1.28655	-0.0395516	0.311549	0.894072	0.981221	1.0982	1.21472	1.06249	0.691261	-0.511865	0.0976735	0.273045	0.0900571	1.78956	1.77267	1.57599	0.78948	-0.182341	1.50351	1.20503	1.72543	0.666074	0.22108	0.42741	0.57023	-0.110164	0.237061	-0.254977	-0.43037	1.45326
72	0.408211	-0.408211	2.47489	2.60448	1.36641	1.38872	2.52823	2.98472	0.881042	1.34471	0.23552	0.848568	0.151486	0.77707	0.0971086	1.34143	1.50732	1.66574	-0.203342	-1.37038	-1.36212	-0.430829	-1.28745	-1.42906	-0.181807	-0.501846	-0.270812	-0.128388	-1.03748	-1.3607	-1.32792	-0.0987978	2.60319	2.31783	0.541965	0.417513	-0.566534	-0.60271	2.71167	2.92837	-0.151215	0.892261	2.12716	1.85378	3.88427	3.76747	3.6338	3.20904	2.18728
73	-0.31481	0.31481	10.5987	8.43295	-0.0553711	-0.547612	16.1778	15.351	1.37046	1.5682	1.39197	1.50138	0.55308	1.21414	1.40966	1.14795	1.53166	1.45667	0.672777	1.0243	-4.87435	-5.29859	5.46311	5.38317	4.49515	5.10293	1.72141	1.72117	-3.60578	-3.85614	-3.97384	-4.12469	-1.8209	-0.983361	-2.25371	-2.01036	-3.56584	-3.57298	1.30191	1.29851	-0.284765	-0.598144	1.5116	1.25752	1.95708	1.80492	0.336613	0.175017	0.866629
74	0.332113	-0.332113	2.9618	3.03643	-1.22346	-3.1503	3.49873	3.06738	2.40543	2.66708	-0.384436	-0.746865	-1.60842	-1.50882	-8.29752	-8.86496	-0.759614	-1.36101	1.12176	2.35276	3.23059	4.04122	3.64828	2.60619	3.47723	3.10609	-0.889255	-0.0623479	0.463764	0.0908687	-3.09344	-4.13289	0.454383	2.71223	0.835302	0.297834	1.48631	2.01075	0.927751	0.409127	1.61038	1.39474	0.98421	1.26974	-1.09504	-1.3096	1.93846	1.72605	1.08447
75	0.00564803	-0.00564803	-0.25253	0.0939416	1.11182	1.11789	0.466512	-0.256871	-0.755363	-0.80632	0.640065	0.618675	0.344444	1.72306	1.32633	0.462428	0.777535	0.579603	0.0559105	-0.609457	-0.28981	-0.448254	0.496457	0.766478	-0.190628	0.849301	3.11446	2.44725	2.00423	2.05345	3.56948	2.6217	3.60628	1.37696	3.69986	3.2131	2.34284	2.66815	-0.103919	-0.34504	-2.12308	-1.24213	-1.65289	-2.09888	-1.55094	-1.68471	-2.87713	-1.93415	-0.358545
76	0.105681	-0.105681	-14.2944	-16.2948	0.398486	0.659354	-10.1062	-9.04854	-3.00365	-3.31644	-3.08264	-3.15445	-1.96284	-2.16188	-1.61769	-1.78571	-2.42226	-2.43073	-11.2855	-11.8445	-10.0524	-10.1122	-9.85913	-10.4212	-10.8853	-11.1819	-10.0205	-9.98131	-7.14756	-7.12349	-11.2337	-11.3077	-17.6573	-16.3546	-6.1097	-5.97961	-10.16	-10.1314	0.762381	0.419412	-5.84908	-4.02319	0.890423	1.12194	1.70313	1.33959	-1.35672	-1.58735	-8.25278
77	-0.583514	0.583514	-8.46912	-9.56377	-0.643518	-0.391047	-6.1388	-6.88392	-1.34332	-1.70871	-1.19862	-1.22472	-1.45711	-1.35591	-1.25863	-1.03338	-1.19614	-1.11072	-5.77651	-5.04309	-3.60445	-4.25027	-7.18542	-7.35267	-6.44884	-6.39186	-2.37902	-1.96672	-3.50326	-2.65548	-3.08041	-4.11737	-1.7433	-1.53586	0.191984	0.0869422	-2.28154	-1.96633	0.60009	1.20059	4.04337	0.480281	-0.344735	0.172682	0.255553	0.749543	-0.329035	-0.635173	-1.21579
78	0.040975	-0.040975	-1.58822	-0.967428	-0.849928	-1.48244	-0.507464	-1.12852	-0.305466	-0.374547	0.855806	0.266176	-0.198563	0.23779	0.287049	0.216535	0.563822	0.402291	8.87186	9.02411	13.5524	13.61	8.90082	8.42203	9.8823	9.71168	-2.41522	-2.66071	-0.40559	-0.0815021	-0.946369	-0.766193	-4.43162	-3.22723	1.49745	1.41284	0.524024	0.120536	3.39641	3.52218	2.90523	2.21194	2.20125	1.65373	1.20486	1.29913	2.26936	2.03621	1.364
79	-0.211245	0.211245	-15.2127	-15.4765	0.633398	0.210135	-13.7052	-12.3523	-3.73179	-3.81873	-3.81679	-3.95425	-2.61895	-3.38382	-4.3423	-3.63498	-4.44241	-4.93584	-22.809	-22.508	-18.1668	-17.8324	-17.9358	-17.9773	-23.6373	-22.7822	-10.5616	-10.324	-7.86815	-8.27814	-12.9514	-13.5707	-14.6304	-12.6231	-8.15352	-8.74406	-11.5222	-11.2476	0.0407296	-0.950158	-12.34	-5.48755	-2.00104	-1.5572	-0.333001	0.282539	-2.68148	-2.59516	-4.45211
80	2.48543	-2.48543	-14.6236	-12.3397	-3.68541	-2.84201	-14.0045	-12.551	-3.22454	-1.13055	-12.032	-12.1613	-11.997	-9.86861	-11.6403	-12.2672	-11.5939	-10.2979	-15.4916	-15.4499	-15.6367	-15.125	-14.621	-14.7685	-15.1293	-15.1306	-0.0433987	-1.07638	-1.05632	-1.24574	-0.956633	-1.76205	-15.596	-11.0811	-14.032	-14.3068	-14.0644	-14.2244	-11.7866	-13.6779	-9.85169	-8.78958	-7.71437	-9.96954	-9.92826	-11.1863	-10.8551	-11.5571	-15.9659
81	0.406658	-0.406658	13.3545	14.1555	3.09297	3.21267	9.12258	9.53383	4.63342	4.80162	4.20888	3.64119	4.38119	4.48076	3.9576	4.51172	4.17368	4.19625	4.20817	3.31137	2.56714	3.12653	3.41998	3.79428	3.31715	2.85745	3.83104	2.87124	2.35502	3.24397	2.50477	2.89546	5.81837	5.25066	1.71926	2.04857	3.04891	2.41714	-0.714037	0.786323	3.46697	4.00055	3.07231	2.43658	2.00668	2.46376	1.97451	2.19156	1.51729
82	-0.11674	0.11674	3.49798	4.4621	-0.259364	-0.167153	3.64671	3.40911	-1.26019	-1.14553	1.15984	1.60317	0.372535	1.8183	1.29941	0.936043	1.56462	1.39293	5.71862	5.96926	5.40645	5.16165	3.86822	3.81337	5.36752	5.48729	1.00171	1.73045	-0.244894	-0.404606	1.72673	1.29711	4.45578	4.68358	1.77755	1.77899	2.94778	2.77056	-0.774188	-0.111558	1.47268	0.454947	0.767843	0.570652	-1.08481	0.217901	-0.413347	-0.495964	2.83627
83	0.0562398	-0.0562398	1.33881	0.511166	0.599801	-0.00859989	0.974901	1.39282	1.51895	0.84852	1.10292	0.440826	0.818518	1.27017	0.747863	0.727095	0.96285	1.57462	0.0273938	0.215102	1.40966	1.10275	0.375025	0.252002	0.657512	0.739262	1.1074	0.353267	0.272673	-0.462683	-0.702903	0.212163	1.6482	3.22572	1.1362	1.42265	0.406275	0.427572	1.19397	1.10632	3.46517	1.38296	2.53796	2.35637	2.46656	2.55281	2.00302	2.17534	1.33747
84	-0.22952	0.22952	-0.230614	-1.10633	-1.03755	-1.35189	-2.33046	-1.91762	-0.16509	-0.162556	-0.749212	-0.590521	-1.88711	-1.20672	-0.363699	-0.747812	-1.95979	-1.57204	-1.28236	-1.80281	-1.75901	-1.65745	0.417826	0.426361	-0.948106	-0.71858	0.200037	-0.361242	4.16838	3.16305	1.31495	0.873417	-4.69381	-5.77873	-0.0285541	-0.493107	-1.29744	-1.49741	-1.92601	-1.83345	-0.282413	-0.782139	-0.305138	-0.351058	0.335752	0.382395	-0.896156	-0.0730217	-5.99473
85	0.415239	-0.415239	0.282177	0.405369	-0.450967	0.0100521	0.828848	0.0908589	0.470648	0.814375	0.437343	0.353384	-0.877745	-0.226694	-0.00221926	-0.16981	0.97792	1.58917	3.96065	4.19273	2.70709	2.21976	2.8856	2.11099	2.98731	3.71145	2.62016	1.98789	2.0029	3.48548	4.1378	4.9916	5.39508	3.64183	4.14605	4.47458	4.85293	4.64329	0.306347	1.39641	2.59854	1.93768	0.353849	0.186057	1.41018	1.62913	0.750576	0.723706	1.89836
86	0.355386	-0.355386	-3.15376	-3.51204	1.66155	1.15663	-3.52387	-2.56922	1.02774	0.966792	-0.314607	-0.27965	-0.290797	-0.692037	-0.856432	-1.55798	-0.128923	-0.0734659	-4.93017	-4.08245	-4.53331	-4.17276	-4.27442	-4.55853	-4.74272	-5.81427	0.971818	1.38426	1.52955	0.996629	0.623667	0.407117	1.06015	0.440041	-0.154783	-0.609072	-0.627726	-0.255443	1.54829	1.10151	-2.25964	-1.87839	0.848061	0.868961	0.875293	1.43455	-0.273195	0.859422	-3.22577
87	0.226917	-0.226917	4.79414	6.32716	0.155042	-0.264548	-1.42216	-0.85021	0.966983	0.240493	-2.05386	-2.28924	-2.08045	-1.77269	-2.79594	-3.08955	-1.75454	-1.25794	2.91669	3.32613	5.59769	5.76053	5.4136	5.05983	3.81967	4.19145	1.34371	0.853061	-3.35536	-3.38832	-7.32491	-5.75576	-0.685551	0.587995	-1.48955	-0.979176	-6.08788	-5.74705	1.60201	1.64176	-0.850988	-0.242533	2.2042	2.5655	2.72061	2.85325	1.582	1.34044	-1.32254
88	-0.145864	0.145864	-2.37967	-2.70484	0.0794399	-0.0945153	-1.63861	-1.66839	-0.331046	-0.469756	-1.73626	-1.38817	-1.02056	-0.879948	-1.6762	-1.41945	-0.993639	-1.5038	-2.79288	-3.58083	-1.8881	-2.48396	-3.40902	-2.48474	-4.15557	-3.22358	-0.425208	-0.0222663	-0.395942	-1.00774	-0.370411	-1.02837	-1.4254	-1.51749	-0.331248	-1.30145	-1.40423	-1.5125	0.705831	0.0730339	-2.04705	-0.63951	0.0812175	-0.430395	-0.230202	-0.373194	0.15544	-0.934374	-1.03574
89	-0.404758	0.404758	-1.61039	-1.99472	1.06481	1.32335	-3.5932	-3.91601	1.2326	1.51714	0.994669	0.321488	0.306302	0.629636	0.894995	0.654753	0.901213	0.651264	1.25937	2.65572	0.137332	0.657959	0.00511435	-1.00963	0.105647	0.503707	-2.6672	-1.53776	-2.39873	-2.06018	-1.31825	-1.19052	-1.32292	0.880752	0.526415	0.474726	-0.709065	0.315187	0.290279	1.69016	2.46391	0.926813	2.16478	1.61764	1.9538	1.95528	1.97583	0.911285	1.20507
90	-0.309227	0.309227	-0.076878	0.334184	1.08585	0.879574	-2.28917	-2.52288	0.840343	1.17681	0.809046	0.528784	0.676128	0.698322	0.908932	0.289173	1.01881	0.699903	2.06324	2.71326	1.79763	0.946296	0.580078	0.897903	1.33262	1.96758	0.471188	0.997296	1.24951	1.53571	1.56298	1.58311	0.127216	0.772264	0.868679	0.906565	0.786354	0.66579	2.38619	2.74514	1.87581	2.81184	1.2917	0.93773	0.226284	-0.642141	1.35912	1.60743	2.02002
[truncated: 229 more columns]

## Sheet: RNAseq-2 A matrix
	kan1__kan__1	kan1__kan__2	kan1__kan__3	kan4__kan__1	kan4__kan__2	kan4__kan__3	amp7__amp__1	amp7__amp__2	amp7__amp__3	wt__ctrl1__1	wt__ctrl1__2	wt__ctrl1__3	amp9__amp__1	amp9__amp__2	amp9__amp__3	chl2__chl__1	chl2__chl__2	chl2__chl__3	chl9__chl__1	chl9__chl__2	chl9__chl__3	cpr4__cpr__1	cpr4__cpr__2	cpr4__cpr__3	cpr9__cpr__1	cpr9__cpr__2	cpr9__cpr__3	dox2__dox__1	dox2__dox__2	dox2__dox__3	dox5__dox__1	dox5__dox__2	dox5__dox__3	ery2__ery__1	ery2__ery__2	ery2__ery__3	ery6__ery__1	ery6__ery__2	ery6__ery__3	fox1__fox__1	fox1__fox__2	fox1__fox__3	fox8__fox__1	fox8__fox__2	fox8__fox__3	trm6__trm__1	trm6__trm__2	trm6__trm__3	trm7__trm__1
0	9.6272	28.9146	9.56522	0.960761	0.0898779	0.474047	12.6167	7.95633	12.8177	-8.70352	6.11948	2.58404	22.5122	23.0081	22.6238	18.3157	10.206	16.5329	3.50716	5.72282	6.48477	25.3425	22.1845	25.5764	25.1648	22.2625	21.4613	3.10213	9.29757	21.8926	6.80201	12.7148	6.76388	23.0648	23.3914	21.3445	0.252282	3.85807	0.0600705	15.0138	12.6946	16.192	21.3761	19.6517	20.7137	8.26218	13.3895	-1.10782	20.0473
1	0.90103	-2.07202	1.48128	-2.41502	-4.63948	-2.30068	-0.204235	0.300332	3.26874	-1.03566	2.32088	-1.28522	2.18012	-1.10786	3.38303	-3.96226	-3.3537	-2.43408	0.343671	-1.31736	-3.93481	18.8092	30.8794	6.7209	3.29769	-0.800481	-1.27395	-5.61013	6.83709	12.7602	7.85156	-3.3974	-0.93526	-0.732302	-0.625774	-0.961633	2.44281	1.06019	1.10415	2.7987	-1.92705	0.229865	1.12194	4.44559	0.844123	-1.77611	-0.27432	-4.34884	1.08956
2	-0.850852	-2.47779	-0.882737	-3.12722	-3.96419	-3.84095	-1.54691	-1.55185	-1.71762	0.514582	-1.24335	0.728771	9.8099	6.48586	9.81782	6.64844	7.73381	6.80865	16.2203	16.1261	15.8084	8.87178	8.44306	9.74906	20.5246	21.0066	16.964	29.2063	32.2665	33.9556	29.9403	28.9588	27.957	9.64575	8.74855	10.044	2.80091	2.7762	2.02025	1.14367	0.766636	1.71305	6.5505	7.6175	6.73829	-0.549485	-0.667339	0.202957	1.64219
3	-14.9654	-20.926	-16.8266	-11.0835	-14.9911	-11.7632	-3.98234	-5.3615	-5.1485	-0.468936	3.44794	-2.97901	-11.5558	-13.3986	-11.831	-4.83005	-4.76206	-8.09267	-6.04425	-7.67888	-2.38335	-8.25919	-5.17313	-7.431	-0.468841	-9.2064	-6.77274	0.271761	-6.62264	-5.61778	-7.30167	-5.00668	-2.39582	-7.10205	-8.92931	-6.23203	-0.810669	-5.33831	-5.48435	-6.38862	-3.55736	-5.93434	-9.06934	-7.85738	-6.7838	-10.7549	-10.9236	-3.64031	-12.5706
4	-4.92796	-10.7264	-4.42345	-7.44057	-4.50084	-6.24739	-5.28417	-3.90214	-6.82303	-0.0457252	-0.885689	0.931414	-7.59066	-7.93654	-7.86404	-9.11622	-9.84372	-9.75564	-4.67614	-1.57635	-2.01436	-7.26821	-5.49802	-8.19007	-3.7796	-5.07474	-5.58167	-0.17168	-0.110567	-33.9828	-1.30546	1.40815	1.14622	-5.64528	-5.23073	-0.450393	2.0627	2.47652	1.27698	0.69898	0.0809546	-0.456694	-3.90673	-3.54714	-3.92791	-3.55871	-5.58713	2.0581	-2.84186
5	-0.712655	37.2296	-0.744048	-2.12224	-3.96618	-1.48698	-2.86626	-1.54859	0.420666	-2.07512	4.36391	-2.28879	-1.91043	5.43115	-1.61742	-2.05103	8.25201	3.65059	7.5275	2.93846	2.311	1.27433	3.37145	3.14431	-1.23979	1.24781	1.70333	-1.5539	-1.41373	-0.644464	0.158211	-0.217927	0.568851	-1.08858	-0.494042	-1.63184	-0.761859	-3.12224	-2.03372	-1.38153	-1.78899	-1.72846	0.665065	-0.0862002	0.582601	-1.85099	-1.83692	-1.07767	-6.37984
6	-2.43749	-9.6857	-3.41137	-11.5613	-1.49645	-7.72808	-12.3159	-6.19398	-13.9403	0.264899	3.20887	-3.47377	-8.30176	-5.41033	-8.77812	-7.14411	-7.61395	-10.7435	-4.18117	-9.22383	-3.48638	-12.8151	-10.7564	-14.4213	-5.0296	-8.15663	-3.84117	-5.25787	-11.8103	-13.609	-15.2693	-3.8767	-0.736865	-3.89302	-3.74948	-7.54298	-1.04947	-2.52728	-1.64659	-15.5508	-18.5967	-16.9954	-12.8728	-12.6964	-10.8745	-2.94449	-3.79042	-2.31274	-6.67209
7	-10.5059	-14.3301	-11.3065	-7.56833	-0.868901	-5.91648	-12.7997	-6.21917	-12.8888	0.470795	-2.80505	2.33425	-6.86027	-6.3464	-7.60342	-10.3504	-14.5048	-8.54663	-10.0452	-10.039	-8.00676	-14.0664	-0.906893	-15.0614	-11.9756	-12.5756	-13.5108	2.81466	-12.5412	-22.2202	-14.153	-12.0862	1.04482	-15.7098	-14.7218	-12.2799	-5.42705	2.95324	-0.78002	-5.077	-1.46582	-2.59473	-1.23296	-2.56798	-1.56581	-9.62799	-10.0441	-8.39349	-15.9429
8	-3.92541	-10.7233	0.0608178	7.40218	1.81769	6.54079	-3.12637	-1.8864	6.54107	-8.18771	10.9747	-2.78697	-1.90355	-5.57277	-1.67179	-2.37302	5.54476	1.51716	6.02386	-0.62314	-3.49823	-9.46994	-7.96158	-0.433477	6.52165	17.348	12.1785	2.10329	3.04875	16.4937	0.58559	6.38503	10.0403	10.9435	9.22257	7.29581	15.0688	17.4329	8.74923	-5.40466	-4.44373	1.25937	-8.92167	-4.58466	-7.71222	3.8515	5.76808	1.75645	-1.48104
9	-0.358873	2.38072	-2.19924	2.75545	2.76806	2.71673	1.85751	2.82233	4.59361	-1.90307	-1.63832	3.54139	3.45947	0.845085	3.61628	-1.59937	3.6918	0.78558	-1.49763	2.18716	4.08039	-0.140044	1.55108	-2.58031	-0.479312	2.13446	3.88666	-2.11636	1.88985	4.51244	-1.48193	-0.680633	-0.888678	2.87913	1.13723	2.27347	5.17954	4.83158	5.71249	1.04633	2.50472	0.43113	3.91654	-3.71173	3.77208	0.012183	0.49278	2.8767	0.807839
10	1.98525	3.76503	1.62998	1.80775	3.98117	2.94802	0.479744	0.634411	0.788938	-2.20005	1.98495	0.215099	-2.60199	-2.31167	-2.2151	-26.6868	-27.6025	-29.8112	-4.08233	-4.39976	-3.06129	-0.37471	-3.23437	0.472545	-2.58346	-2.14312	-3.61591	-10.615	-10.0156	-14.2579	-11.0548	-10.3081	-9.0176	-5.88688	-6.62539	-9.29196	-7.44061	-8.92414	-9.69333	-6.52537	-5.14784	-5.48833	-1.87362	-2.77004	-2.22938	-2.23821	-2.77499	-4.38646	-4.81401
11	4.45952	5.56512	4.09665	-0.758341	-0.288933	0.854488	2.11922	1.07947	-1.57177	3.50676	-2.68744	-0.819316	-4.15374	-5.93476	-3.11929	-4.58334	-3.17874	-2.66709	-1.79506	-1.63429	-1.81533	-24.6234	-22.7617	-22.7469	-3.51336	-8.16661	-6.02757	-9.27767	-6.89153	-6.14058	0.820152	-3.64392	-4.20045	4.52487	4.62975	5.54427	-4.80772	-4.39012	-2.6513	-22.3566	-19.8491	-22.7068	-24.2034	-24.8376	-24.2754	-2.22635	-1.07051	-7.15374	0.393893
12	2.50618	2.05922	3.84513	5.40402	2.21032	2.02247	4.38192	6.92022	2.2863	2.1607	0.402872	-2.56357	-1.01179	4.17881	-0.684723	2.98704	-3.72743	-2.72085	-0.446917	0.47936	-1.76351	-2.51999	-5.68077	-1.0944	-2.01509	-2.67972	-2.17068	1.28988	4.58262	6.712	7.36429	-0.840158	3.15351	8.7414	8.91624	3.67089	-6.55439	-6.8482	7.18918	-0.276016	1.2824	-3.2148	2.20846	0.965403	1.31279	3.8232	4.3392	2.3778	-4.55496
13	-5.31624	-3.86878	-5.69318	-7.50935	-9.79109	-9.22981	-6.06211	-5.87085	-4.47697	0.315502	-0.623965	0.308463	2.82795	1.06972	2.57441	-3.91721	-1.89094	-3.52243	-0.265726	-0.534226	-0.53812	-0.0527664	-0.0343213	-1.56759	-3.18401	-1.02654	-4.51719	-4.92297	-6.0694	-4.43663	-2.3969	-6.0096	-3.44188	-5.46127	-5.43037	-5.52377	2.63882	0.476245	3.8308	-2.87523	-1.46059	-2.93587	5.47134	1.70612	5.44095	2.19058	2.28903	3.81276	16.8146
14	0.79636	15.0131	1.30774	0.205363	3.79653	2.99046	10.1071	10.7046	18.9531	0.0349819	0.0619276	-0.0969095	16.0411	6.73179	16.1599	8.02688	5.55151	10.1174	4.51629	5.4767	4.31716	8.27985	0.753596	11.5132	2.83314	-0.332949	11.2106	5.82555	3.11456	-1.6837	3.74111	9.6897	10.0182	12.8871	13.0917	6.02649	-2.32139	-2.67134	-2.40279	-1.81614	1.48758	-0.429696	12.5569	8.7429	11.3953	11.882	15.173	1.39581	0.432892
15	0.241639	2.83458	1.29251	0.473356	0.437782	0.27846	-0.599373	-1.1049	-1.93534	-1.86634	1.33626	0.530079	2.80747	3.49186	2.98168	1.06926	2.01772	1.35532	2.80904	2.08172	1.27712	-8.42591	-7.12526	-7.81802	0.632342	-0.554594	0.442065	4.97115	1.12467	-1.63261	1.29652	1.88259	1.86175	3.60498	4.39964	4.96296	-2.73958	-3.7	-2.05401	-2.57558	-1.65107	-3.82701	20.6855	19.3989	21.3136	1.88178	2.01844	3.16765	1.71351
16	-2.84119	-0.475491	-1.84254	1.44724	0.161029	0.929287	-1.95159	-1.84874	-2.01905	1.1365	-0.910321	-0.22618	0.821164	-0.497291	0.982951	-0.581967	1.90808	0.823342	-0.899836	-1.93625	-1.72636	2.06799	2.51664	0.841421	-1.80639	-2.6777	-3.01289	2.3548	1.88321	2.66593	2.82056	1.06677	-0.738582	0.529733	0.26836	-1.1798	-1.41146	-1.36351	-0.988578	6.41765	5.69972	6.82585	6.83569	6.99555	7.68491	0.0638565	0.327164	0.310272	-0.186402
17	-10.8503	-12.8096	-12.1094	-13.6672	-12.7074	-13.2015	-9.98223	-11.9009	-12.7376	-2.90624	-7.24358	10.1498	-14.201	-16.0347	-13.7716	-11.5769	-12.4842	-10.1572	-12.1384	-13.5572	-12.3655	-12.3172	-12.2194	-12.2563	-15.7992	-14.0547	-14.803	-13.1003	-2.14774	-0.506468	1.90399	-9.76671	-10.3852	-11.6451	-11.1873	-14.3182	-4.87043	-11.3229	-10.3676	-11.8643	-13.7621	-11.4428	-13.5649	-10.737	-13.7061	-12.7025	-12.424	-7.83544	-11.0928
18	-3.58716	0.629853	-3.06066	-4.39953	-4.43309	-4.25022	-2.51584	-2.94984	-2.39035	-1.68248	3.28076	-1.59828	-1.8479	-1.71266	-1.78409	-1.54631	-3.18609	-2.09074	-3.54474	-2.70623	-3.31319	-2.21093	-1.08253	-2.07052	-1.64939	-3.00222	-1.40903	6.8718	6.87743	6.55085	18.9226	17.9225	20.9318	15.9529	16.0787	16.0952	0.711071	-1.68268	-1.00145	26.2433	18.555	16.0891	-1.1621	-1.65485	-1.44771	-2.41308	-1.82997	-1.8382	3.37768
19	0.604897	2.49176	2.08026	0.665888	-2.34242	-0.24623	-1.23359	-0.651762	-0.0428496	-0.167845	0.292017	-0.124171	0.507919	-0.140535	0.328604	2.60113	-1.79989	-1.36476	2.14522	1.08468	0.385303	-0.0944098	1.70502	-0.166122	-0.212179	2.44763	-0.0733795	-0.111213	-0.599201	2.69696	1.36568	-0.898374	1.09144	0.0970109	1.47619	0.737963	1.84863	2.43226	1.25359	3.02492	1.14589	1.30773	3.46228	2.11414	2.14555	1.76586	2.90238	1.74665	1.01361
20	20.8982	24.4371	22.434	23.9106	23.3752	22.695	20.791	20.9816	21.4074	-0.577247	2.86384	-2.2866	17.8248	17.878	18.2771	19.9746	18.8023	17.4298	19.1333	15.4095	13.9867	17.3893	17.1981	19.9229	18.6133	22.6022	18.0354	10.4587	15.5752	12.3518	12.1227	10.0924	13.8711	8.86713	10.8097	12.937	20.4532	18.4743	19.0358	20.2341	18.8599	19.491	17.1893	17.8858	15.3697	17.9424	17.0407	13.5238	21.7252
21	-33.6987	-30.8971	-34.1761	-16.9898	-18.1754	-16.2318	-6.07896	-7.19873	-7.77543	-0.0854606	1.63168	-1.54622	-7.99267	-8.05704	-7.34678	-14.6986	-11.957	-11.9682	-5.48393	-9.05666	-9.37835	-1.0648	0.46129	-2.33448	-4.41136	-3.82735	-7.70955	-17.9326	-3.72692	-2.11156	-1.91779	-11.5892	-12.0753	-14.6555	-14.365	-11.4438	-10.1806	-11.2615	-9.44193	-4.02401	-9.83327	-5.57185	-0.798105	0.623923	0.0374707	-9.9264	-8.32827	-9.33814	-8.58791
22	-7.49873	-5.48773	-8.45705	-4.69574	-10.0478	-6.38484	-8.84291	-8.599	-8.93384	-2.2865	4.24859	-1.96209	-6.16442	-6.21356	-5.35114	-4.37619	-3.39653	-3.13642	-8.1165	-6.66626	-8.37057	-2.86041	-0.23689	-4.3376	-2.12384	-3.1645	-4.11333	0.0564516	-8.56256	-8.98038	-5.12831	-3.84075	-3.07212	-5.97203	-5.647	-6.04364	-4.48399	2.23587	-2.34291	-3.11737	-1.18673	-1.82008	-1.08755	1.71217	-2.80166	-7.59295	-7.32435	-1.31887	-2.41951
23	-2.69553	0.305276	-1.90279	-3.08597	-2.92609	-3.26181	-0.910705	-0.987703	-4.56793	0.935158	-1.38754	0.452377	-5.01772	-7.14589	-5.41175	5.87346	5.75794	2.24944	5.23134	5.79258	4.30344	13.6275	11.1365	14.1974	2.4289	7.18092	9.15048	10.4852	8.25662	4.69505	4.9429	6.53015	7.33501	10.7692	10.7012	12.0288	3.62454	2.67891	3.92236	4.26992	3.51643	2.99526	6.41477	8.42068	5.5755	-7.34341	-9.89013	-2.37754	4.23438
24	-28.9435	-27.2876	-27.1392	-26.1351	-29.8149	-27.2956	-22.8746	-23.1132	-16.5196	-0.514107	-1.51534	2.02945	-28.6172	-27.1298	-28.4238	-21.2291	-23.3949	-22.9311	-17.4078	-13.0292	-15.9576	-27.2855	-26.1107	-25.5838	-19.6162	-21.9312	-20.4446	-21.2001	-14.4473	-14.8467	-18.4673	-19.3534	-18.269	-22.6704	-22.6399	-23.7504	-27.2947	-25.8609	-28.4871	-30.6712	-28.8014	-29.2829	-30.7081	-28.6079	-28.8084	-22.6331	-22.4215	-19.1527	-16.2894
25	-16.5732	-13.0643	4.75534	3.35607	-2.76057	-8.06642	-4.83731	-2.97161	-1.10036	0.396669	1.80116	-2.19783	-5.24247	-5.28084	-3.54648	0.943432	-0.572433	-0.89633	1.73757	-18.9976	0.149845	-5.59672	-2.50934	-6.66021	-1.07409	5.33269	-4.76104	5.30899	-3.127	-3.17689	-7.73472	4.18941	3.15955	-5.05022	-4.70916	-4.44676	-12.0261	6.15736	2.46279	-12.8972	-6.00644	-13.7124	-5.70035	-14.549	-5.59559	-6.30652	-6.42558	4.12545	-12.8813
26	17.1307	-2.77841	16.9828	-0.562784	-3.95711	-2.85506	13.3619	13.0508	9.73833	5.25661	-4.02731	-1.2293	-0.241172	-5.70033	0.803399	-3.83604	-1.77429	2.67455	6.59826	4.40256	7.15327	6.25397	-1.4495	9.63874	11.5074	11.181	6.88619	-0.340665	7.97423	10.1758	0.0786628	-5.44299	-4.04894	1.82367	1.64699	-2.86339	-0.27221	-2.45279	-0.586671	13.5064	9.08163	12.2251	9.2042	13.6194	9.79968	-4.29172	-3.64892	0.74329	-5.43806
27	-2.59672	-1.56461	-3.02372	-4.53154	-5.18038	-4.8657	-3.02758	-3.12769	-3.17979	0.992939	-0.992398	-0.00054148	0.207286	-0.649945	-0.209341	2.61987	2.8487	3.21321	-1.46531	-1.08183	-0.592557	25.3284	26.0656	23.9648	1.97421	2.21091	-2.31605	7.70213	9.53606	8.84458	7.59995	7.635	6.452	21.6881	20.4393	23.3434	1.96772	1.11775	0.605162	4.0679	4.53568	5.41593	5.07403	5.56723	5.59589	3.77287	2.72825	10.1214	-1.43433
28	-4.55347	-3.22941	-2.7881	-0.935729	-0.35278	-1.26419	-2.59206	-3.02267	-2.54918	-1.74387	0.618138	1.12573	-2.43473	-2.24914	-1.31283	-3.42659	-1.75594	-1.35241	-0.00590189	-1.08516	-1.65643	-2.16436	-3.45784	-3.36788	-3.42968	-2.1516	-1.81462	-3.0672	-4.60295	-4.48669	-4.86935	-4.95379	-4.152	-6.91103	13.8806	-4.40747	-1.62966	-2.71196	-2.97932	-3.44367	-2.9882	-2.36026	-2.1485	-3.07539	-0.520403	-2.43426	-1.00384	-0.761015	-4.05711
29	-1.82314	-2.12898	-1.72318	-2.10975	-0.586279	-0.869431	0.350688	-0.315618	-1.19777	1.56319	-1.00454	-0.558655	2.06632	-0.447177	1.56706	-2.3824	-2.26394	-0.326298	-3.68179	-1.61695	-1.44683	-5.99555	-8.30741	-5.20376	-1.88343	-1.64653	-1.46769	-0.0749731	-1.65527	-2.14717	-1.39742	0.502848	0.0751995	-1.76619	-1.18799	-0.870752	-2.6965	-1.57	-0.274334	-3.31487	-1.40656	-3.19286	3.40676	3.07599	4.14282	1.37732	1.69304	0.483286	-2.02175
30	-0.318859	-7.29126	-1.47888	-6.92692	2.768	-4.82364	-2.79154	-1.0671	2.73481	-3.67143	4.60555	-0.934115	-1.60623	5.01056	-0.869701	4.60144	6.22364	8.24504	-1.5853	-2.28284	-0.440114	-4.81835	-1.6676	-4.11001	-1.87278	4.97182	-2.36436	-1.11819	-4.20331	-4.7481	-8.35786	-7.10724	-8.17024	-4.73322	-4.77346	-6.6256	-8.30012	-10.168	-7.27819	-4.96538	-3.30501	-4.36662	-7.72404	-4.83613	-7.14005	-6.30708	-6.31675	-3.38573	-4.4067
31	-10.7768	-2.25203	-6.3478	7.7524	-6.16814	3.88034	-5.89833	-5.17714	3.71348	-6.23433	7.29403	-1.0597	-2.52268	0.473724	-0.13673	-13.0372	3.88653	0.348278	7.02792	-2.01459	-1.43276	-9.98786	-11.1033	-3.81926	-4.40583	6.69752	9.67693	4.60546	0.829587	6.34139	1.4194	-8.89055	-2.51306	1.86013	1.51976	0.669189	-4.55913	-6.83279	-2.92898	-4.09657	-15.4092	-9.45455	-16.1541	-9.8811	-12.1835	0.933454	3.43162	-5.44152	1.51127
32	-0.773502	3.31139	-1.49693	4.94362	5.97062	2.7191	5.5958	9.5863	14.5389	0.552377	0.283272	-0.835649	10.2064	12.6527	9.62727	20.9497	19.2314	14.8589	19.0576	15.2978	5.2305	12.3963	3.53259	17.8063	5.06436	8.05705	11.592	-0.560223	-5.25035	-0.967257	-3.05211	-0.867798	-1.09012	10.8007	9.05	-2.92657	-2.25761	-1.05566	-0.394945	-4.6044	-4.25052	-5.71021	-1.92106	-5.50346	-1.92433	6.90081	4.05359	-0.474728	3.29647
33	-2.37919	4.90932	-1.19777	15.143	15.5436	16.511	-3.43945	-2.25126	0.962265	2.14944	-1.68638	-0.463061	0.657578	-1.04512	0.0815762	-0.50358	-1.71583	0.924575	-1.74596	-0.882007	-1.53866	-1.37623	0.149608	-1.33804	8.48222	1.19833	1.19832	-0.399909	-5.16564	-8.84119	-3.42518	0.882361	0.624577	8.50842	7.47992	1.5935	17.8594	1.92686	12.3617	-5.41072	-3.66207	-5.47104	-1.00217	-2.32104	-1.23161	-0.739895	-0.169352	0.29638	-3.31211
34	-7.41225	-14.2651	-7.04482	-2.82082	2.48077	-0.423202	4.89321	4.56123	1.47234	2.53149	1.04988	-3.58137	-14.1563	-16.4752	-13.1513	-7.295	-1.51118	-4.11369	7.4363	9.7243	8.74215	-15.8757	-11.5692	-15.7435	-12.6084	-12.7801	-16.8944	-3.43428	-18.1089	-18.2138	-14.7729	3.64178	0.988459	-7.16288	-7.00701	-11.0951	-1.09884	-3.51659	1.88583	-16.8214	-15.0726	-15.8693	-14.9156	-16.1891	-15.1887	3.7868	-0.775793	7.07691	-3.82481
35	-1.14848	-2.25675	-1.04637	-2.89566	-0.847691	-2.51878	-0.848363	1.70087	3.90423	1.26372	-3.14511	1.88138	-3.67125	-2.65002	-3.81707	2.8982	5.28584	2.51928	7.33972	6.0864	2.87907	0.826788	0.360643	1.46444	7.86964	3.06035	3.84732	2.65013	7.13931	7.43033	10.6155	9.46738	12.0726	16.1275	15.5988	18.0838	9.0152	3.71855	2.43504	19.1131	18.1934	19.0249	16.9947	17.0758	17.2809	7.54704	6.76014	2.68187	6.04548
36	3.40361	-7.93564	1.23829	-8.29256	-8.44124	-8.81003	-9.96291	-9.60382	-9.52028	2.15838	3.80843	-5.96681	-9.44846	-8.76902	-9.01961	-9.22387	-9.69815	-9.53482	-10.0127	-10.3775	-10.4656	-9.09179	-9.44046	-8.82515	-10.1499	-9.93022	-10.267	2.90545	-7.68278	-6.98576	-6.49943	-5.87867	-9.71167	-8.94744	-9.21901	-9.70322	-9.3053	-10.1674	-9.30422	-8.55211	-10.1204	-9.46928	2.16598	-7.88279	1.94935	-9.88312	-9.45025	-10.037	-8.97303
37	8.89701	-2.8283	2.29801	8.37534	6.48983	9.96679	7.35812	10.2825	14.4644	3.00372	-5.59003	2.58631	6.24951	4.07511	6.7042	-0.380737	4.78164	-3.83731	4.18929	-1.77197	-1.75462	-6.44111	-4.07141	-1.7984	-1.01815	4.03706	2.3397	0.0447287	3.62326	9.56248	1.74191	-0.701761	-2.42175	-2.35032	-2.3072	1.17411	0.436245	0.402775	-0.874667	-5.76645	-1.66592	-3.52936	-5.40037	-6.28907	-3.82389	-7.2565	-4.003	2.71365	-2.08797
38	11.5405	13.4312	8.65818	10.117	8.15023	9.88541	13.443	10.8797	8.25815	1.16706	0.186882	-1.35394	9.28513	7.31661	8.62976	9.87902	-1.16785	9.12172	1.16601	0.657145	-0.611626	0.898372	1.68684	2.48969	-0.649433	2.09458	1.80542	-1.73345	2.8076	2.33198	-0.0131558	-1.3857	-1.58694	9.55315	10.1248	0.300136	1.5991	-3.0266	-2.80795	-0.788411	4.36491	0.418583	3.73004	0.0340033	2.52093	8.61378	8.71631	-3.14482	12.6655
39	-19.8439	-13.0729	-21.4016	-25.6504	-21.2871	-23.2369	-7.93044	-7.71574	-10.8002	1.59488	-0.450423	-1.14446	17.3224	16.7636	17.1096	-18.7137	-22.9015	-20.0622	-21.3731	-17.572	-18.8666	-21.4551	-15.2074	-24.5034	-13.1776	-20.713	-19.0171	13.4499	11.6103	7.92855	-3.65747	-0.789679	-0.0495445	-6.95726	-6.81411	-9.87912	-5.80195	-11.4046	-9.59431	1.45843	9.49116	3.47628	-12.691	-20.421	-14.1004	5.81174	5.18425	5.32364	2.26762
40	-4.00311	-5.60639	-3.42425	-14.1517	-10.7519	-10.8227	15.4175	15.1435	14.4596	1.8357	0.527919	-2.36361	3.7154	1.47109	4.1697	1.15862	1.25039	1.40235	7.21717	7.35916	7.00561	-1.29242	0.0420644	-2.17381	-0.863436	2.14834	4.78987	4.56492	-8.43802	-10.3654	-7.95163	2.23248	2.70348	3.1637	2.79214	4.86637	6.19925	1.31528	3.25062	2.12082	9.56887	1.52789	7.57207	-0.017241	6.45573	10.0127	9.4235	6.54282	8.03191
41	0.579984	-11.1153	-0.152454	7.85127	7.01792	9.22851	2.17179	2.42404	6.5485	-4.08796	10.782	-6.69403	2.1428	9.39794	2.07705	4.89774	7.6846	6.24912	11.8392	6.03852	3.88212	2.37576	1.89419	9.74023	6.65491	12.0643	12.7173	5.24437	-5.47934	6.92001	-6.56203	2.39267	6.89024	7.19907	6.75104	4.67047	3.76686	-2.47842	3.92136	-6.0729	5.90718	-0.696856	1.18692	-9.60738	2.52155	7.61821	7.81536	1.5641	-1.47602
42	11.0617	9.79047	9.0304	11.8178	13.9094	12.095	13.8992	15.3725	17.6063	4.59464	-4.75456	0.159917	13.2914	18.8264	13.9221	5.47532	1.01266	6.17516	15.8079	15.9098	14.0479	7.81759	9.42966	6.49705	7.29716	8.94021	16.5012	14.8142	10.6886	19.8275	15.9388	14.1804	15.5996	19.5609	18.4052	16.0328	16.6651	15.36	17.3078	11.7563	10.5473	10.3528	14.4238	12.4832	12.3881	16.3075	15.552	11.2792	17.212
43	-0.13482	-4.74301	-3.63241	-6.46893	-6.636	-5.27388	-8.07909	-10.2969	-10.7149	-0.268949	-1.92543	2.19438	-4.92331	-5.29523	-3.71919	-4.06715	-3.44806	-4.49336	4.54065	0.958224	-4.44601	-8.37614	-6.12961	-6.85197	-2.02704	-3.30249	-0.917732	-1.50369	-0.249374	-4.00913	-5.83938	-1.09618	-4.3118	-5.86437	-5.30558	-4.72959	-5.92535	-6.14596	-1.50626	-4.8112	-2.91476	-2.7986	-5.35579	-2.4912	-5.12072	-1.72804	-0.555346	-1.93407	-4.99758
44	-13.9734	-18.3004	-16.6101	-33.3612	-30.3111	-32.0711	-23.9301	-23.5358	-29.6805	-0.362575	-1.14548	1.50806	11.6363	7.08464	9.97592	-10.7936	-16.5334	-13.3641	-9.26853	-2.67704	-3.7633	-20.6364	-11.3509	-25.042	-16.9928	-18.787	-22.3391	-17.0189	-11.2263	-18.1212	-8.1259	-11.9607	-13.8277	-20.9169	-20.4617	-20.6698	8.04867	1.89335	5.16123	-9.90491	-3.31079	-9.53045	9.43819	-5.54583	8.35963	4.30762	1.09725	7.93083	-33.5812
45	-1.96537	-2.5975	-2.8404	-5.38783	-6.35199	-5.51126	-1.88452	0.12811	0.491245	-1.78868	-1.22161	3.01029	-4.06856	-1.40289	-3.34436	10.805	15.4055	3.10244	3.54857	3.73201	0.346009	-0.700837	-1.0135	-1.40984	1.61904	1.79936	1.01702	0.43159	25.7234	23.3856	26.5132	3.26565	4.35376	27.6761	26.6118	5.58501	-2.0988	-0.0811505	-3.73318	19.7875	17.5245	21.14	14.8994	16.2838	15.0029	0.535011	-0.080521	-4.83498	1.95269
46	2.34906	3.06511	3.69578	6.96661	7.09932	6.80266	-1.97409	-2.27254	-1.44487	1.40406	-0.187924	-1.21614	-4.57847	-7.15981	-4.2386	1.5258	3.70695	4.55158	0.969131	0.884343	1.78035	-1.24216	-2.39825	-2.88857	1.29048	-0.0846427	1.60617	-0.616116	-1.41544	-1.24099	2.71314	1.869	1.8924	-10.6374	-10.6071	-10.4078	-18.0908	-20.2164	-20.1667	2.2419	1.95659	1.14617	1.87322	1.02	1.50782	1.51939	1.392	1.10205	2.39863
47	8.38649	-2.14663	8.58235	7.44453	4.49115	6.77969	-0.31288	-0.692813	-2.67033	0.981642	-1.44735	0.465706	-6.46946	-8.18664	-5.92073	-4.5464	1.85431	0.964622	4.5036	1.9048	2.0989	-3.1409	-0.106087	-4.91705	-2.37104	-3.3184	-6.91415	-16.6435	-7.57089	1.14648	-6.04011	-12.091	-13.0856	-11.5668	-10.2847	-7.58966	-1.31667	-1.09609	-0.987993	-4.09141	-6.62946	-4.03219	2.54815	4.64613	1.12397	-4.91189	-5.97408	-4.92748	-9.25271
48	-7.32715	5.87614	-5.39842	-4.50757	-2.96246	-3.69054	-3.67449	-5.11081	-4.06634	-3.55612	5.58505	-2.02892	-3.76782	-4.70788	-2.84826	0.687761	-9.11016	-6.70554	-4.0865	-5.1408	-4.99047	-2.8674	-0.461432	-5.15566	-0.636392	-4.62676	-3.29191	-2.02913	-3.32496	0.602158	-4.89229	-6.09375	-5.14435	-0.436659	-0.756217	3.92571	-2.68847	-7.13999	-5.22884	0.246627	-1.6859	-0.478328	0.35374	0.233776	0.0525693	-3.5831	-3.5275	-2.6077	-4.0417
49	1.64026	2.84621	0.844108	4.34829	6.68771	4.76984	-0.09352	-0.00263868	0.196745	1.33291	-1.38722	0.0543187	3.4697	2.26273	3.751	-0.156019	-1.63991	-0.940044	16.3613	16.7013	17.9955	-0.730677	0.704012	-1.86868	-5.18751	-3.99493	-3.23142	6.10861	4.75782	0.944756	2.14784	3.80529	1.80896	4.61388	3.94602	6.24361	2.92746	4.25706	5.14957	3.02283	4.62449	4.39912	4.39481	1.28602	4.45653	2.3958	2.27935	4.2259	0.411524
50	-7.38964	-4.90429	-8.39495	-5.9228	-3.32286	-4.25551	-5.88359	-5.3095	0.434034	-0.0880861	2.9779	-2.88981	-7.40107	-5.35837	-6.18454	-3.4069	-3.96527	-4.3012	-4.79505	-6.88546	-6.75938	-3.07287	-2.42609	-3.1745	-5.65426	-4.67439	-2.96722	2.37345	-0.351542	-4.06801	-0.642636	1.55055	-2.46412	-8.11824	-7.27001	-4.82102	14.8481	14.3207	18.0192	0.81469	2.45965	1.42173	-2.94458	-2.96444	-2.07625	-8.13526	-8.82521	9.1465	-1.34265
51	8.49102	7.02363	4.08892	0.298407	3.05657	0.991318	-1.62706	-1.42616	-1.98924	1.99601	-1.98803	-0.00798313	1.04535	-1.21633	0.649915	4.00687	3.26056	3.59786	0.992695	4.32592	5.77156	1.53611	1.02726	2.81008	3.79705	3.31765	2.69295	-2.19895	-0.792072	1.27137	-1.55632	-2.765	2.81766	2.18729	1.36827	1.69699	-0.24165	1.75589	2.41669	1.11205	-0.783279	0.239171	2.87368	3.13788	2.72091	2.56113	3.37717	6.02066	7.95474
[truncated: 35 more columns]

## Sheet: MA-1 A matrix
	dinI___U_N0025_r1	dinI___U_N0025_r2	dinI___U_N0025_r3	dinP___U_N0025_r1	dinP___U_N0025_r2	dinP___U_N0025_r3	lexA___U_N0025_r1	lexA___U_N0025_r2	lexA___U_N0025_r3	lon___U_N0025_r1	lon___U_N0025_r2	lon___U_N0025_r3	luc___U_N0025_r1	luc___U_N0025_r2	luc___U_N0025_r3	mazF___U_N0025_r1	mazF___U_N0025_r2	mazF___U_N0025_r3	recA___U_N0025_r1	recA___U_N0025_r2	recA___U_N0025_r3	relE___U_N0025_r1	relE___U_N0025_r2	relE___U_N0025_r3	ruvA___U_N0025_r1	ruvA___U_N0025_r2	ruvA___U_N0025_r3	sulA___U_N0025_r1	sulA___U_N0025_r2	sulA___U_N0025_r3	umuD___U_N0025_r1	umuD___U_N0025_r2	umuD___U_N0025_r3	uvrA___U_N0025_r1	uvrA___U_N0025_r2	uvrA___U_N0025_r3	yebF__U_N0075_r1	yebF__U_N0075_r2	yebF__U_N0075_r3	luc___U_N0075_r1	luc___U_N0075_r2	luc___U_N0075_r3	zipA__U_N0075_r1	zipA__U_N0075_r2	zipA__U_N0075_r3	luc___U_N0000_r1	luc___U_N0000_r2	luc___U_N0000_r3	b2618_U_N0075_r1
0	2.1618	4.03729	4.35331	4.14815	5.03086	5.54149	5.28793	5.20579	5.79973	6.10415	4.9909	5.54156	4.85897	4.63776	4.67963	3.38114	4.16815	4.25168	5.52694	5.43005	5.4213	3.70363	3.45014	2.96524	3.75996	4.43089	4.54213	4.90569	4.8258	5.0061	5.21316	5.02359	5.26105	5.63662	5.52069	5.43832	0.594453	-0.238235	1.25195	3.26907	0.621404	2.60107	1.29731	0.738188	2.07576	2.67193	3.85271	3.04821	2.58091
1	-1.2924	-0.696465	-0.683551	-0.782816	-0.576499	-0.395352	-0.593742	-0.838492	-0.471551	-0.501858	-1.04088	-0.944129	-0.626455	-0.554173	-0.862867	-1.32497	-1.69053	-1.26123	-0.921785	-0.987009	-0.997156	-1.28215	-1.49422	-2.04413	-1.09502	-0.848844	-0.815449	-0.931128	-0.778223	-0.620284	-0.950255	-0.738255	-1.10609	-0.803555	-0.880958	-1.15956	-0.393804	-0.425356	0.0567118	-0.204337	-0.659873	-0.114026	-0.00444982	-0.857956	-0.662805	-1.26505	-0.35325	0.281566	0.646291
2	1.86664	1.47671	1.31662	1.46926	1.13662	1.51697	1.43033	1.65576	1.65286	1.69212	1.42991	1.96992	1.4344	0.729533	1.6307	1.84114	1.95477	1.60733	1.71743	1.88849	1.71287	2.38188	2.71783	2.70059	2.36139	1.9828	1.92305	2.11926	1.83637	1.27805	1.21224	1.78993	1.6362	1.80807	1.41134	1.74952	0.360067	-1.3995	-0.0567181	0.659627	0.786856	1.06911	-0.432233	0.814954	0.669289	1.06746	1.13834	1.57226	-0.182539
3	-3.35056	-2.14323	-2.32267	-2.44747	-1.92339	-1.84897	-1.3644	-1.54795	-1.58532	-1.24617	-2.97558	-2.12324	-1.80298	-2.85893	-2.37376	-2.62313	-2.44225	-2.38049	-1.94148	-2.51322	-2.26737	-3.41505	-3.88347	-4.05668	-2.00242	-1.56927	-1.83854	-1.97637	-2.15758	-1.76337	-2.64934	-1.98862	-1.80039	-1.61465	-1.56759	-2.54768	-5.11682	-5.04964	-3.49733	-3.34488	-4.45939	-3.5905	-4.6735	-4.80242	-3.92791	-4.86715	-3.88762	-0.903719	-2.19127
4	0.545937	0.296586	0.225394	0.230976	0.330567	0.0727324	0.284908	0.499029	0.4195	0.0805662	0.593575	0.328099	0.382962	0.0888971	0.283715	0.32608	0.0533995	0.200562	0.0987065	0.389227	0.473342	-0.0280438	0.13597	0.253644	0.320685	0.317303	0.415094	0.236437	0.261948	0.562678	-0.108861	-0.0922542	0.62553	0.597506	0.483337	0.396351	-0.282083	-0.57165	-0.314634	-0.0138278	-0.125809	0.480678	-0.284512	-0.0376397	0.0229115	0.610437	0.70788	-0.016491	-0.778436
5	-3.73619	-4.61482	-5.33417	-5.04044	-5.68772	-5.80848	-6.20449	-6.17399	-6.76406	-6.17835	-7.24689	-5.93003	-7.31569	-7.28614	-7.29247	-8.12501	-7.96545	-8.4755	-7.56876	-8.42391	-7.44223	-9.50714	-9.59245	-9.799	-5.66294	-6.03925	-7.29366	-7.1724	-7.50326	-6.93645	-7.81735	-7.89706	-7.8801	-7.14343	-7.09288	-6.51325	-2.10762	1.72162	1.30217	-1.77968	0.542853	0.605541	-1.25817	1.90899	2.91491	-6.54316	-4.30509	-2.39508	4.8607
6	9.62356	11.2742	10.7335	10.1323	10.9207	11.092	10.7028	10.656	10.5871	10.2646	10.6344	9.49186	11.5069	12.0962	11.2646	11.8772	11.4149	12.0451	11.5357	10.9145	11.3065	11.6558	11.5522	11.6365	10.6263	11.1551	11.2046	11.2933	11.2032	11.5372	11.5923	10.9531	11.4442	10.5206	11.0366	11.3217	13.495	13.986	12.4191	13.0236	12.696	10.5159	13.449	12.8967	11.1825	13.0933	12.946	9.55873	13.5765
7	1.47473	1.0911	1.47665	0.675355	1.57932	1.54489	0.645295	0.739255	0.834596	0.932136	1.04015	1.40665	1.68331	-0.707982	1.14638	2.0921	0.451329	0.683493	0.989371	0.532651	0.784306	1.19273	0.553601	-1.00267	1.7703	0.667462	0.712839	1.66413	1.00336	0.236328	1.26442	1.15356	0.861469	1.45591	-0.188361	0.565925	1.71106	0.156061	1.16746	1.49126	1.80193	1.10865	0.785235	1.63786	1.25886	0.354278	0.157497	0.250135	1.99677
8	1.33439	1.39746	0.948136	1.05597	1.09423	1.27643	0.946147	0.807264	0.87809	0.945821	0.923639	1.18512	1.2862	1.094	1.06921	1.06534	0.866298	0.720169	0.907987	0.94818	0.819408	0.465941	0.578654	0.324354	1.22914	1.15551	0.826444	0.914043	1.18916	1.06569	0.939762	1.04984	0.747679	0.451996	0.873624	1.28293	0.236751	0.58185	-0.115807	0.152725	-0.123564	0.388029	0.243008	0.164224	0.408272	1.3981	1.64572	1.14832	-0.14144
9	-0.363403	0.0243917	0.655039	0.497835	0.774468	0.268411	0.731888	0.673484	0.715674	-0.219526	-0.112653	0.077556	0.750944	1.3608	2.04894	1.96549	2.24807	1.92889	0.476069	0.907185	0.500386	2.13653	2.19672	1.11103	-0.161479	0.351765	1.13707	0.672218	0.915183	1.20491	1.20384	0.820606	0.272683	1.14151	0.517329	-0.157077	0.255944	0.863919	0.515471	0.971312	1.01908	1.25372	0.0350998	0.594929	0.687146	-1.12642	-1.1608	-2.01725	1.02283
10	4.20828	5.07461	4.81284	4.40503	4.67702	4.795	4.89401	4.51786	4.90105	4.72368	4.57663	5.08443	5.02794	4.43918	4.89621	3.07069	3.80946	3.52262	5.17226	5.17507	4.64329	2.16315	1.6057	-0.475512	4.26328	4.70983	4.62673	4.58156	4.60703	4.76764	4.56816	4.36278	4.34556	3.997	4.73046	4.93971	0.3864	-0.590113	-0.810363	0.796854	-1.80132	-0.378788	-0.895457	-1.06396	-0.541123	5.59316	4.82264	3.11979	-2.75589
11	-1.94163	-1.51825	-1.8406	-2.09797	-1.51809	-1.46856	-1.18122	-1.2172	-0.979548	-0.893515	-2.1652	-1.7892	-1.15427	-1.86176	-1.76346	-3.69054	-3.52959	-3.411	-1.60882	-1.97268	-1.78657	-4.13462	-4.19503	-4.18017	-1.55987	-1.4849	-1.93687	-2.1525	-1.99617	-1.92952	-1.69303	-2.01551	-2.2535	-1.29995	-1.29772	-1.73507	-3.06183	-3.72599	-3.2448	-2.65973	-3.1881	-3.13828	-3.49032	-3.66125	-3.43245	-4.32421	-1.91844	-0.436347	-2.36802
12	-0.810294	-1.00952	-0.843503	-0.89286	-0.694572	-0.767211	-0.665614	-0.678278	-0.990573	-1.0613	-0.475401	-0.913404	-0.913014	-0.729794	-0.548896	-0.815348	-0.914375	-0.913929	-0.348275	-0.292315	-0.145157	-1.3711	-1.47584	-1.76315	-0.947215	-0.977851	-0.643642	-0.369132	-0.797307	-0.581955	-0.247914	-0.679105	-0.334455	-0.350357	-0.657419	-0.819669	0.681881	1.36582	0.482753	0.0857766	0.32943	-0.394584	0.325847	0.233223	0.444577	-0.646228	-0.643912	-0.598621	-0.0880203
13	2.23193	2.51773	2.45311	2.31955	2.67492	2.8115	2.84774	3.22568	3.40936	3.305	3.4531	2.98925	2.56636	2.50854	3.04895	2.64646	2.84702	3.18788	3.28249	2.83702	3.59376	2.02668	1.31013	0.963592	2.52838	2.9535	3.04035	3.24377	3.64628	3.12704	2.92463	3.41254	3.74371	3.33289	3.4627	3.83991	2.80693	2.01204	2.63205	3.43282	2.90934	2.77803	3.07053	3.13687	2.80235	3.77749	4.93778	2.4524	2.46322
14	5.44745	5.86925	5.9118	5.38018	5.55902	6.19727	6.15524	6.68753	6.08776	6.34617	6.81847	6.34386	5.73467	5.289	6.33352	7.25902	7.30883	7.54814	7.24302	7.45467	7.06981	8.21091	8.58699	8.98566	5.64502	5.91282	6.47851	6.62017	6.74832	6.38378	6.95665	6.97354	7.45354	6.89942	6.87761	6.76183	10.3597	10.1663	10.1321	10.4195	9.72204	8.89897	9.97583	10.4534	9.8756	7.22722	7.29445	4.61115	9.1359
15	3.03919	4.13605	3.69686	3.57337	4.0381	4.41709	4.96778	4.69651	5.38944	5.64605	1.93668	3.89045	4.1317	3.33313	2.63474	0.575566	0.327193	0.371816	2.42859	1.86997	3.05826	2.38217	3.02461	4.43844	3.65935	3.87847	2.32591	1.74915	2.2142	2.8932	2.51636	2.92521	1.43636	4.516	4.27655	4.14807	-1.05461	-0.634036	-1.30496	-0.879825	-1.19867	-1.25183	-1.19068	-1.28309	-1.34954	0.591623	2.35031	6.25724	-0.84547
16	5.29454	5.86076	5.80871	5.79087	5.74512	6.06247	5.22156	5.9333	4.43892	6.35163	5.36699	5.72737	5.44124	4.72378	5.47796	5.0246	5.55635	6.16299	5.9708	4.9229	5.64144	5.34888	4.86262	4.70773	5.68661	5.79621	4.98953	5.52968	5.78233	5.7294	5.32967	5.38293	6.02652	4.96846	6.17477	5.91609	4.98208	6.102	4.03653	4.94231	5.2146	4.21457	3.45908	5.77681	5.79367	4.71115	2.17707	3.28342	1.06679
17	0.84249	0.307411	0.289063	0.451146	0.019436	0.520677	0.388479	0.459439	0.275981	0.217501	1.17263	0.621517	0.39228	-0.131142	0.452717	0.535964	0.819536	0.744577	0.224126	0.125467	0.0912292	0.500099	0.134007	0.320269	0.708903	0.444114	0.405073	0.247822	0.165586	0.00938969	-0.0817008	-0.083565	0.557644	0.136667	0.200749	0.304445	0.446495	0.288616	0.336076	0.3834	0.341053	0.379429	0.369448	0.429053	0.364389	1.28719	1.23656	0.721007	0.39622
18	-0.876726	-0.176455	-1.37028	-1.57739	-1.8635	-0.676491	-0.91556	-1.29253	-1.23636	-0.863787	-1.07447	-0.528571	-0.512131	-5.14013	-0.293305	-0.901375	-0.456864	-0.823867	-0.346276	-0.395096	-0.842999	0.173231	0.3909	-0.64308	-0.369119	-0.847475	-1.31617	-0.246063	-0.700507	-1.70267	-2.741	-0.76656	-0.650211	-0.287363	-0.583857	-0.434212	0.407221	-1.18684	3.25778	1.19248	1.09687	0.66049	-0.550597	0.822666	0.753595	-1.96811	-1.72504	-2.18768	3.0748
19	1.2341	1.24997	1.44702	1.56746	1.32605	1.40188	1.31204	1.32773	1.0544	1.33732	1.5399	1.5651	1.43294	1.73719	1.42003	1.37953	1.11367	1.32158	1.42685	1.39073	1.41479	0.608756	0.775559	0.857898	1.34818	1.51995	1.18263	1.50517	1.41768	1.33116	1.36442	1.39414	1.16695	1.41375	1.28306	1.19691	0.517801	0.673971	0.325933	0.443721	0.398481	0.753266	0.724434	0.272928	0.492355	1.80051	2.04782	1.43018	-0.0384502
20	-0.199385	-0.411198	-0.487514	-0.600063	-0.73359	-0.357681	-0.26113	-0.38867	-0.252121	-0.143991	-0.57208	-0.287467	-0.610629	-0.0879116	-0.37171	-1.02	-0.546451	-0.65176	-0.653741	-0.620155	-0.520955	-1.10083	-1.03441	-1.15297	-0.230073	-0.359171	-0.376043	-0.413611	-0.346987	-0.641563	-0.49979	-0.443482	-0.386012	-0.190736	-0.495443	-0.213846	-1.24502	-1.31059	-1.08614	-1.22521	-1.16404	-1.08257	-1.9559	-0.879012	-0.985412	-0.0197303	0.164591	0.237084	-1.37562
21	2.04459	2.22543	1.59187	1.3387	1.44084	1.47214	1.14567	1.37991	1.26208	1.83419	1.19096	1.71629	1.60611	1.08463	1.06766	1.5699	1.32532	1.56319	0.639889	0.4851	1.08063	1.11069	0.770475	1.11522	2.02723	1.92242	1.01846	0.999304	1.18612	1.21855	0.0206897	0.989279	1.32919	0.492692	1.64889	2.50174	2.28089	3.1153	2.57898	2.79317	3.1975	2.25024	1.33723	3.40916	3.05956	2.26041	2.61659	2.00762	4.0896
22	0.547087	0.597722	0.594185	0.183408	0.210429	0.537026	0.140476	0.307978	0.47723	0.430663	0.638033	0.434226	0.422678	0.563497	0.632446	0.962881	0.964766	0.699133	0.266864	0.375637	0.383706	0.568623	0.613789	0.308351	0.236013	0.457965	0.57475	0.0594148	0.677473	0.567683	0.449401	0.464929	-0.00744186	0.284228	0.376991	0.574185	0.0446604	0.224593	-0.249218	-0.0283729	0.0041411	-0.176893	-0.0866112	0.131544	0.00399361	0.670149	0.564062	0.709349	0.0875348
23	3.28739	2.85786	3.61835	2.96976	3.89658	3.30036	3.24116	4.16992	3.27134	3.97619	2.94818	3.37789	3.78831	3.03635	3.55319	3.30124	2.54078	3.16055	3.4834	2.95203	3.63217	1.65076	2.0885	1.0173	3.65217	2.84046	3.58119	4.23488	3.59235	3.11012	2.80942	3.53836	3.60332	4.01348	3.68615	2.0217	0.00121957	-0.152696	0.186626	0.831197	0.827072	1.37581	0.242321	0.479032	1.27351	2.58252	2.43508	3.4317	-0.445628
24	0.0130394	-0.121454	0.0306341	-0.390007	-0.48313	-0.405303	0.101718	-0.105773	-0.627755	-0.00849344	-0.666788	-0.0821001	-0.212432	-0.476763	-1.69518	1.05687	-0.0119572	1.13267	-0.30078	-0.056354	0.183958	0.555726	1.02498	2.64608	0.323819	0.456034	-0.56914	-0.592659	0.0430229	0.277072	-4.76816	0.235214	0.321025	-3.74961	-0.959238	0.989711	4.55746	3.85246	3.49984	3.10664	1.53733	-1.57293	1.07097	1.49836	0.863196	0.257412	0.318982	0.931355	2.25824
25	-3.87358	-3.33019	-3.27571	-3.27262	-2.07348	-1.87549	-1.80129	-1.80423	-1.6869	-1.23666	-2.84652	-2.2225	-1.90829	-2.36245	-2.64681	-3.60682	-3.09423	-2.15607	-2.164	-1.57875	-1.66935	-3.38755	-2.51153	-1.16229	-2.61653	-2.64335	-1.97006	-2.60607	-2.25036	-2.05168	-2.27171	-1.77002	-1.54217	-1.72614	-1.88112	-3.05893	-1.99729	-2.62855	-1.51789	-0.220896	-2.37087	-1.55609	-1.59427	-2.919	-2.14569	-3.14958	-2.02578	-2.15697	0.0936684
26	0.544597	0.720942	0.535334	-0.298365	0.0278583	0.597484	0.457117	-0.0462896	0.232513	0.874836	0.409502	0.404587	0.301368	0.639686	0.23149	-0.0248647	-0.00451926	-0.307107	0.415716	0.219101	0.228166	-0.174595	-0.509025	-0.456554	0.187776	0.85238	-0.0959235	0.359268	0.690697	0.566392	0.570838	0.640545	0.526507	0.420529	0.792477	0.7463	-1.90811	-0.949662	-1.97435	-0.876632	-0.769917	-0.671221	-1.32464	-0.671879	-0.724158	0.823969	1.15848	0.992594	-0.909057
27	0.862141	0.640241	0.209052	-0.0595887	0.440805	0.595944	0.0930373	0.302959	0.714539	0.572774	0.392865	1.21006	-0.086547	0.484159	0.109261	-0.776947	-0.522318	-0.719314	-0.233806	-1.72828	1.29641	-0.0569307	-1.2211	-1.11105	1.5372	1.51982	0.501607	0.890146	0.777497	0.866928	0.0803954	1.20887	0.909231	0.466231	0.959677	1.94401	-0.868958	-0.171195	-0.889347	-0.698302	-0.475122	-0.356399	-1.53838	0.61662	1.18596	1.8397	2.35895	1.94012	-0.350059
28	-1.29813	-1.14207	-1.27281	-1.2843	-1.12003	-1.23709	-1.46146	-1.41001	-1.41974	-1.56075	-1.29667	-1.63323	-1.31204	-1.26937	-1.5498	-1.56405	-1.70899	-1.61473	-0.949687	-1.4159	-1.17021	-1.35885	-1.47591	-1.33585	-0.959164	-1.49758	-1.17434	-1.02264	-1.14839	-1.30011	-1.19496	-1.32289	-1.25578	-1.42977	-1.47125	-1.46182	-0.458117	-0.57696	-0.452114	-0.90837	-0.392595	-0.921396	-0.389027	-0.304405	-0.530296	-1.41143	-1.34294	-1.50936	-0.0271768
29	0.495686	0.664906	0.759295	0.887407	0.273209	0.661989	0.353997	0.376112	0.647523	0.470917	0.284357	0.555613	0.641144	0.546815	0.613269	0.679717	0.765355	1.46	0.467146	0.718899	-0.229775	0.615494	0.610409	0.0622697	0.442275	0.0888694	0.338182	0.945928	1.02066	0.335138	0.684972	0.957752	0.294151	0.980449	0.41611	0.691306	1.13981	0.522551	0.975056	0.659907	0.563701	0.837501	1.0923	0.241508	0.686991	0.874433	1.1262	0.378576	5.31735
30	1.78352	1.41262	1.58104	2.39183	1.57358	0.975685	2.23723	2.00873	2.0571	2.61048	2.3318	1.0053	1.24501	1.92168	2.10551	1.07826	1.02699	2.1819	1.84898	1.56824	1.28981	2.1728	0.716543	1.93135	1.01601	1.52804	0.78108	0.556639	1.84466	-0.902711	0.709139	0.831181	1.67143	0.618697	0.982187	1.52322	2.74744	1.04502	3.08115	2.30238	4.554	2.92882	3.51712	2.73981	2.28927	0.850766	0.507038	0.637483	2.70525
31	-0.0481237	0.27906	0.217178	0.336369	-0.0101627	0.479658	-0.317003	0.0193608	0.17051	0.779104	0.162665	-0.0981414	0.208078	0.864632	0.248182	0.115413	0.361237	0.400519	0.169642	0.350158	0.374917	0.439194	0.861652	1.38419	0.577934	0.503728	0.319163	0.061517	0.248905	0.180953	0.355969	-0.0981237	0.270143	0.28164	0.280321	0.171905	-0.754466	-0.256055	-0.68002	0.0979516	-0.406275	0.143185	-0.767958	-0.273065	0.0994534	-0.278277	-0.484398	-0.366022	-0.458453
32	-1.26509	-1.36228	-1.08722	-0.662986	-0.581116	-0.456073	-0.187824	-0.0613937	-0.00538603	-0.476299	-0.0239566	-0.791139	-0.600154	-0.675546	-0.0759638	0.250565	-0.190324	0.365511	0.388444	1.04677	0.333494	-0.0244903	0.816488	1.24868	-0.943329	-0.941064	0.22339	0.103492	0.151145	0.114111	0.918903	0.475971	0.197636	0.197165	-0.553021	-1.06537	0.849619	-0.288958	0.27882	0.332642	-0.852756	-0.166434	1.40426	-0.667672	-0.580135	-1.06767	-1.49271	-1.48178	-0.260464
33	-2.82483	-2.51403	-2.78685	-2.19684	-1.78517	-2.68203	-2.18512	-2.52296	-2.18652	-2.95769	-1.94163	-2.41228	-2.68181	-1.23796	-2.79034	-1.46804	-2.67035	-2.09923	-2.85529	-2.43657	-2.47374	-2.10947	-2.37609	-3.4543	-2.74809	-2.36839	-2.35584	-2.4044	-2.06488	-1.21039	-1.19919	-2.74072	-2.17136	-1.20532	-2.62797	-2.74891	0.724298	0.876041	-0.391372	-1.44338	-1.45547	0.642698	3.66262	-1.54481	-1.44237	-2.60777	-2.53388	-2.94077	-1.52124
34	0.73765	2.08012	2.68501	2.86277	3.62147	3.49132	3.35858	3.83949	4.49626	3.86231	5.60513	3.2905	1.7063	3.4024	4.01863	4.15751	4.93618	5.33846	5.83742	5.58541	6.64136	4.97684	3.65382	0.742797	1.37528	3.52188	5.63255	6.18732	5.72665	6.12454	6.01097	5.97739	6.94435	6.09001	5.46462	4.51632	2.72645	3.91011	2.38512	4.15549	4.07379	4.38513	4.02149	4.69733	3.40327	3.10772	0.845819	-0.350074	2.0919
35	-1.77792	-1.85696	-2.47329	-3.52168	-3.26091	-3.34455	-3.61149	-3.56612	-3.45664	-3.1648	-4.30069	-2.84542	-3.07457	-3.01923	-4.28828	-9.6736	-9.26883	-9.09369	-4.78838	-5.54129	-4.26415	-12.2466	-13.3286	-16.1762	-2.6687	-3.19285	-4.41686	-4.62666	-4.35865	-4.054	-4.8868	-4.76234	-4.4992	-3.99619	-3.67184	-2.42641	-6.92446	-7.79463	-6.13571	-7.36109	-8.74381	-6.59817	-7.97346	-7.94239	-5.58579	-3.08736	-2.98605	-0.358246	-6.39356
36	0.68285	1.95878	1.9034	2.45468	2.90358	2.252	2.37437	2.42146	1.878	1.66721	0.519954	0.517876	2.57622	2.65523	2.47764	-0.0293608	0.950687	1.27403	1.5663	1.60694	1.51197	-0.877094	-0.620307	-1.51965	2.71534	2.88717	2.99542	2.0038	2.57316	2.82146	1.49395	1.62054	1.62109	1.67443	1.55059	0.203772	-0.712552	-1.39667	-1.38783	-1.28354	-1.8918	-1.92202	-0.611755	-2.00677	-2.10668	-2.63544	-2.18394	-0.87834	-1.53264
37	-6.37189	-6.91275	-7.24002	-8.06728	-7.24758	-6.71326	-6.80598	-6.5707	-7.25343	-7.33833	-7.01749	-8.51265	-5.89865	-6.04999	-5.9077	-8.22851	-7.87664	-7.49472	-5.80172	-6.5556	-6.24665	-8.30399	-9.11263	-9.76388	-6.07905	-6.45739	-6.68968	-6.29167	-6.49563	-6.75283	-6.60108	-6.8389	-6.91306	-8.0579	-7.04496	-7.39296	-9.11163	-7.6727	-9.08916	-8.93583	-8.13864	-9.79382	-10.8399	-8.23984	-8.38216	-9.70654	-8.621	-2.03563	-8.1767
38	0.181693	0.816778	0.754631	0.679271	1.89101	2.66598	2.57974	2.90495	3.15951	3.42742	2.10653	2.20942	2.17269	2.23127	1.88006	3.00998	3.38542	3.7492	2.64389	2.54492	3.14326	3.95414	4.55963	6.69111	1.49559	1.59229	2.39867	2.43852	2.78512	2.99788	2.95616	3.08945	3.40938	3.32052	2.76152	2.20962	3.65994	1.5647	4.29862	5.44328	2.1034	6.41649	5.39739	2.95911	5.07739	2.81083	2.53461	1.04488	1.64769
39	1.30537	3.10181	3.18477	4.22509	4.49115	4.73473	3.61897	3.52301	4.0825	3.71336	3.62457	3.00412	5.01376	6.48467	6.22951	9.83427	8.37218	7.38858	3.7938	3.78191	4.40598	5.5242	4.67272	1.2568	2.10055	3.27044	3.59438	3.2332	3.44993	3.72042	4.31113	4.4188	4.41424	4.59825	4.54037	3.92947	4.46115	6.21445	5.00886	7.98916	8.58895	7.69556	4.46322	5.90431	5.21312	2.18668	2.09109	3.7601	6.78978
40	-1.18305	-1.27246	-1.27905	-1.4221	-0.869743	-1.26944	-1.34559	-0.93173	-1.11031	-1.34868	-1.63354	-1.10272	-0.826905	-0.904171	-1.45703	-0.230078	-1.34128	-1.67148	-1.24655	-2.18131	-1.65188	-0.370205	-0.818539	0.730744	-0.698732	-1.585	-1.37438	-0.0599604	-1.0461	-1.90951	-2.0725	-1.34191	-1.16849	-2.60327	-0.654239	-0.275129	-1.87626	-4.04555	-1.86022	-2.32203	-2.13287	-2.07411	-5.33765	-1.9658	-1.57733	-0.454769	-0.197584	-0.55369	-2.82362
41	0.205269	0.194085	0.00393555	0.295788	0.443039	0.406857	-0.0300768	-0.105706	-0.302096	0.392283	0.128237	0.459972	0.253253	0.269033	0.295121	0.987777	0.724887	0.411266	0.101728	0.255504	0.0659629	1.58589	1.86055	2.78401	0.438487	0.453515	0.185543	0.363715	0.372676	0.273299	7.96453	7.59035	7.88465	-0.0902861	0.496669	0.307863	1.20003	0.699126	1.22358	1.35914	1.1792	1.38245	0.23674	1.14946	1.71017	-0.882102	-0.430256	-0.914981	0.834354
42	0.532282	0.780322	0.765519	0.470402	0.455896	0.580299	0.377469	0.438299	0.594702	0.500295	0.368888	0.640295	0.611489	0.827372	0.395605	0.728826	0.396589	0.339752	0.362825	0.477616	0.471386	0.730064	0.699428	0.79164	0.55239	0.86921	0.153818	0.634391	0.612519	0.437493	0.639285	0.607732	0.494843	0.603994	0.552612	0.500983	-0.00274234	0.329285	0.0425171	0.291451	0.453596	0.321628	0.154588	0.170605	0.31489	0.780277	1.11559	0.646101	2.12515
43	-1.06908	-0.877762	-0.994791	-0.89697	-0.74652	-1.15399	-0.683987	-0.783812	-0.579419	-0.893975	-0.802322	-0.764704	-0.925806	-1.13189	-0.876328	-1.08092	-0.891486	-1.10884	-0.923257	-0.751274	-0.92814	-1.03569	-1.00087	-0.830858	-0.807795	-0.834064	-0.688513	-0.902073	-0.9283	-1.13903	-1.38947	-0.836538	-0.772959	-0.825886	-0.689925	-0.916551	-1.34801	-1.68027	-1.55048	-1.56731	-1.46618	-1.41457	-1.2091	-1.57038	-1.27453	-1.30295	-1.35828	-1.10841	-2.07735
44	0.0766592	0.201706	-0.721609	-0.406786	-0.498898	-0.00542815	-0.751868	-0.783141	0.0676065	-0.198237	-0.106076	-0.118914	-0.300202	0.0293557	-0.399378	-0.604695	-0.643187	-1.07631	-0.348446	0.0361892	-0.501233	-0.956661	-1.18169	-1.21672	0.193474	-0.237798	-0.48768	-0.896757	-0.0405076	-0.456844	-0.812032	-0.196824	-0.762142	-0.381439	-1.15322	-0.11877	-1.28402	-1.07295	-0.906515	-1.32488	-1.3949	-1.09938	-1.5604	-1.38156	-1.00243	0.232348	0.024942	0.0968157	-1.21282
45	-0.228606	-0.752838	-0.392459	-0.874728	-0.267807	-1.01335	-0.997953	-0.291193	-0.898471	-0.346933	-0.489546	-0.464548	-0.692252	-1.59042	-0.689755	2.82705	2.73324	2.02417	-0.764805	-1.32554	-0.706763	10.7773	11.9353	12.5532	-0.183684	-0.420095	-0.59083	-0.298801	-0.731047	-0.814148	-0.886639	-0.578747	-0.394622	-0.141964	-0.632053	-0.897463	-1.74902	-1.77542	-2.06554	-1.6032	-1.09888	-0.899213	-2.15083	-1.23018	-0.636677	-0.368411	-1.85103	-0.310926	-3.19551
46	4.2011	3.6047	3.22842	2.64649	2.00219	3.61853	3.05925	3.39948	3.47844	4.25702	2.97265	3.53995	3.79249	2.08213	2.68323	-0.979207	5.15585	4.1568	4.38813	3.42451	3.67587	4.88134	3.8855	6.23023	4.35662	3.75525	2.98025	3.49104	3.5574	2.31893	3.12873	3.27678	3.47753	2.39189	3.46339	4.2427	-0.000705465	-0.604782	0.0751746	1.21535	1.24154	-1.84693	-8.21102	2.47888	1.69799	4.59479	3.9673	3.20522	-0.472813
47	0.99481	1.34425	0.270708	0.794407	0.329863	1.1022	0.876338	1.80332	1.15307	1.30645	0.856993	0.711916	1.36032	-1.03461	1.22235	1.56524	0.526041	0.864006	1.3744	0.570761	0.495689	1.67108	0.0699543	1.04344	1.18456	0.46041	1.17608	0.572816	0.732448	-1.69541	-0.721243	1.46764	0.607457	-3.07591	0.992872	0.435868	-1.22801	-1.60321	-0.0029008	1.1285	2.22659	0.15001	-6.01208	1.9723	1.52618	0.0394888	0.059184	0.385556	2.19112
48	0.864249	0.837255	0.814138	0.696041	0.635906	0.74006	0.750365	0.628044	0.411883	0.271177	0.258712	0.886668	0.512878	0.362697	0.942079	0.50213	0.623067	0.334151	0.521716	0.708072	0.100021	1.1133	1.28501	1.48531	0.737529	0.408922	0.642524	0.367893	0.384739	0.0541922	0.109859	0.341512	0.0937166	-0.250772	0.232341	0.321678	-0.165529	0.185899	-0.0908484	0.388069	0.464833	0.0123448	-0.587486	0.59793	0.876545	0.662426	0.501528	0.707059	0.634712
49	-0.554428	-0.201117	-0.128253	0.191976	0.258782	-0.118889	0.433055	0.57647	0.585596	0.271296	1.27844	0.208438	-0.519984	0.16048	0.307864	1.13791	0.880959	0.174789	0.492597	0.996448	1.02304	1.19075	1.48538	0.142667	-0.518182	-0.43603	0.586337	0.204621	0.137054	0.492817	0.636194	0.571749	0.574394	0.839735	0.494583	0.299955	-2.57519	-2.56673	-3.18391	-2.85819	-2.86639	-1.98672	-2.01654	-2.7018	-2.74244	0.0416177	0.622358	-0.86336	-4.22762
50	1.31982	1.31511	1.23479	1.16465	1.03437	1.18738	0.675794	0.594374	1.00097	0.790756	0.836238	1.13791	1.18447	1.58397	1.26486	0.912669	0.731536	1.33588	0.653702	0.744302	1.20768	0.459817	0.65001	0.360381	1.19456	1.25077	1.04155	0.9802	1.19984	0.930005	0.762494	1.41274	0.868906	1.22214	1.00384	0.884112	-0.123137	0.758142	0.350771	0.311238	0.108491	0.0932278	0.695963	0.121229	0.400422	1.39087	1.49618	1.03034	0.245011
51	-7.64787	-8.51758	-8.30673	-7.46063	-7.92415	-8.29592	-7.34291	-7.17286	-7.20519	-7.97527	-7.34733	-8.22814	-8.07825	-7.26686	-6.45054	-6.70026	-6.20367	-7.16335	-6.48068	-5.57629	-7.36511	-5.21496	-4.87114	-3.58889	-7.92437	-8.57618	-7.08675	-7.4481	-7.31686	-7.81125	-6.90086	-7.14714	-7.72907	-6.67898	-8.09316	-8.82578	-5.26869	-7.34811	-6.02465	-6.54905	-6.83561	-6.5577	-7.62677	-6.50463	-6.25611	-8.41501	-9.78878	-8.44261	-7.51046
52	1.90625	3.71064	5.0287	5.87351	7.44726	7.99271	8.07407	8.72153	8.83216	8.89339	8.92271	6.55587	5.0801	6.28691	6.6591	6.49917	8.2154	9.32073	9.80551	10.2034	10.3419	8.67455	7.67437	6.3829	4.48313	5.87652	7.3235	8.20752	8.46601	8.81012	8.03107	9.31772	9.88364	8.64713	9.40358	8.64409	2.82646	2.50866	2.51957	2.45609	0.93308	0.543825	2.48346	1.72202	2.19674	-0.498115	-0.127577	-0.168433	2.64662
53	0.426158	0.225351	0.565173	0.286745	0.507082	0.24061	0.208144	0.281598	0.259302	0.188867	0.335696	0.438085	0.386438	0.412023	0.291916	0.368427	0.335197	0.133259	0.294778	0.360026	0.266865	0.218292	0.113227	0.105682	0.441881	0.200259	0.484121	0.45571	0.498239	0.29188	0.238928	0.237191	0.391981	-0.0464666	0.309738	0.530974	-0.53902	-0.370007	-0.42787	-0.170147	-0.2002	-0.189455	-0.259886	-0.071396	-0.189748	1.16505	0.883806	0.454931	-0.766175
54	-0.457654	-0.349557	-0.874682	0.277451	0.346378	0.506439	-0.0275174	0.0449176	-0.491351	-0.231525	-0.325341	-0.236889	0.593213	0.0169062	-0.115893	-0.539083	-0.908373	-1.30555	0.130025	0.403542	-0.674813	-1.03559	-1.09995	-1.42059	2.57868	3.5864	1.3785	-0.286474	-0.320647	-0.724063	0.20123	-0.341476	0.0735716	-0.28681	-0.0739275	0.00458811	-0.82286	-1.77034	-0.697969	-0.889458	-0.782462	-0.915873	-1.59655	-1.0154	-0.372721	-1.23747	-0.537162	-0.756139	-0.8003
55	-0.532937	1.44892	2.55498	2.27726	4.43366	4.67537	5.38192	5.84198	5.95289	6.78001	2.8658	3.57798	3.9216	3.25067	2.51737	3.31079	4.29524	5.923	4.11651	4.41692	4.4213	4.98865	5.35075	6.82912	2.84676	4.49113	4.06769	3.95206	3.95897	5.09755	4.73884	5.42003	5.61108	6.11511	5.46119	2.5687	0.515433	0.731675	0.024602	1.66804	0.0872209	0.666397	1.78247	0.397355	0.772905	-0.0280091	0.733795	0.839147	-0.310897
56	-1.83641	-2.20362	-2.22524	-2.17902	-2.71445	-2.48911	-2.47724	-2.64816	-2.68825	-2.5391	-3.04204	-2.76461	-2.74506	-2.99473	-2.50229	-2.81974	-2.899	-2.57705	-2.83041	-2.43371	-3.24923	-3.45135	-3.48579	-3.09957	-2.18888	-2.64312	-2.78489	-2.79892	-2.50199	-3.11518	-3.27896	-2.48077	-2.83339	-2.63125	-2.78713	-2.61574	-1.80767	-0.620446	-0.430738	-1.41115	-0.513638	-0.727845	-1.32164	-0.964415	-0.207915	-2.45612	-1.87857	0.0600308	1.11385
57	-3.75149	-3.54488	-3.7308	-4.0678	-3.64738	-3.67337	-3.49392	-3.69829	-3.82257	-4.02855	-4.04723	-3.38395	-3.462	-3.80656	-3.7001	-4.19062	-4.15428	-3.93748	-3.77932	-4.07557	-4.0508	-4.18248	-4.06841	-3.52797	-3.3299	-3.61429	-3.75474	-3.73166	-3.56007	-3.72215	-3.50951	-3.79182	-4.05603	-3.39879	-3.48505	-3.7593	-4.00477	-4.7588	-4.20173	-3.96277	-4.79757	-3.58038	-4.19678	-4.97126	-4.38335	-2.82418	-3.2497	-2.79433	-4.5416
58	4.37036	3.77337	3.74103	1.99626	0.357379	-0.0291457	0.295262	-0.122376	-0.210418	1.04647	-1.8337	2.97016	1.14326	-0.602566	-1.08814	-1.23371	-1.38837	-1.56166	-1.54344	-1.85386	-1.98234	-0.806836	-0.384104	0.35438	2.25711	1.4353	-0.989806	-1.23507	-1.56548	-1.72256	-1.54947	-1.55003	-1.72783	0.163922	1.03732	1.80806	0.0494969	-0.237114	-0.228385	-0.233063	-0.75342	-0.500365	0.00566818	-0.32908	-0.291523	-0.627585	-1.09491	-0.644907	-0.965685
59	-0.431895	-0.864127	-0.372455	0.106686	-0.658694	-1.24274	-0.233943	-1.23133	-0.528998	-1.16636	-0.991097	-0.969575	-0.562045	2.69275	-0.780337	-0.849023	-0.916006	-0.474492	-1.02738	2.21043	-0.66527	-1.79435	-0.0786366	-0.394205	-0.800789	-0.618071	-0.455328	-1.07971	-0.912742	1.01475	-0.214903	-1.29476	-0.343437	-0.739067	1.20118	-0.371314	0.386657	1.62024	-1.51166	-1.21642	-2.47831	-2.27317	-0.180865	-1.65025	-1.56376	0.501226	0.0802507	0.623729	-3.24761
60	3.37886	3.84157	3.93924	3.33764	3.7322	2.87712	3.83029	3.54604	4.1028	3.66526	4.2044	3.65561	3.30828	4.15718	3.53605	0.749668	2.50894	2.97319	2.64824	3.11123	3.28742	2.59412	2.98909	3.02276	3.54919	3.57978	4.01349	3.34268	3.61822	4.06069	-0.811267	3.12888	3.92047	-0.350642	3.36482	4.17175	2.85428	3.97896	1.82287	2.85165	2.07547	1.3169	4.36952	2.08173	2.63261	3.15535	3.50618	4.83331	1.84249
61	0.791119	0.835221	0.759311	0.745049	0.660981	0.978075	0.598621	0.769411	0.998308	0.758854	1.02132	0.481845	0.655929	0.92956	0.759626	1.46589	1.75832	1.61383	1.06339	0.825887	1.05123	2.08075	1.82059	1.79016	0.846175	0.897543	1.0128	0.992662	1.22125	0.508301	0.769346	1.21288	1.14089	0.537284	1.03121	0.980326	0.99772	0.413965	0.640899	0.156645	0.744838	-0.207396	0.345632	0.922964	0.696924	1.29511	0.637244	0.178264	1.43746
62	-0.902142	-1.16237	-1.15693	-0.734588	-1.83957	-1.04635	-1.29961	-1.09553	-0.511234	-2.00918	-1.53536	-1.51439	-1.16256	-1.5733	-4.11321	-6.14085	-1.32413	-3.50387	-0.245725	-0.543391	-0.710749	-0.137055	-1.10593	-0.967593	-1.32953	-1.35433	-0.548463	-1.63166	-1.23023	-3.16623	-0.763286	-0.826321	-1.70817	-1.89236	-1.56674	-1.11103	2.54702	-2.62462	2.21462	0.920204	1.77392	-2.4193	-2.97632	1.1462	0.0371327	-1.7945	-1.79174	-1.56641	2.89008
63	0.295777	-0.327968	-0.526059	-0.116006	-0.119892	-0.146856	-0.534035	0.0302886	-0.445962	-0.415658	-0.453679	0.23481	0.243012	-1.03691	0.129182	-0.580423	-0.22316	0.204964	-0.295203	-0.566659	-0.383691	0.298813	0.440602	0.795501	0.518178	-0.293019	-0.0206633	-0.0138652	0.369881	-1.56585	-1.09954	0.24293	-0.176909	-0.353987	-0.335875	-0.0221124	-0.978053	-2.4322	0.353115	0.247897	0.536094	-1.27706	-1.79192	-0.059762	0.248542	-0.69581	-0.582077	-0.572443	0.56602
64	0.0716836	0.275017	-0.12366	-0.300212	-0.505838	-0.305944	-0.299363	-0.149086	-0.28013	-0.0858114	-0.267256	0.088789	-0.129169	-0.0855549	-0.161905	-0.429265	-0.59202	-0.686271	-0.206108	-0.493771	-0.376895	-0.345764	-0.585898	-0.705954	-0.00591745	-0.0485494	-0.551867	-0.506416	-0.412424	-0.281608	-0.0371052	-0.358859	-0.147935	-0.127942	-0.188314	-0.153075	-0.0971869	0.554993	0.108984	0.374323	0.529125	0.387538	0.199791	0.131884	0.214528	-0.334054	-0.0817224	-0.292243	0.847118
65	-0.110577	-0.72195	-1.45932	-0.625749	-1.46999	-0.308569	0.601648	0.898619	-0.469789	0.427387	-0.25864	-0.0252004	-0.0162143	-3.90876	-0.317583	-0.155835	-1.31265	-1.43948	-0.222654	-0.102814	-0.356209	-0.851316	-0.264947	-0.624324	0.018726	-0.32716	-1.48062	0.56714	-0.797537	-2.90975	-1.9962	-0.623157	0.169172	1.00249	-0.0364852	-1.03371	-0.998017	-4.19057	-1.40753	-1.89172	-1.16138	-1.77361	-3.69761	-2.30563	-1.59773	-1.66594	-1.29206	-1.71536	-1.3445
66	0.959832	1.24113	1.10476	0.744206	0.69843	0.533014	0.570944	0.568559	0.653186	0.933695	0.295216	0.971478	0.862992	0.691688	0.502976	-0.223106	-0.00274968	-0.0121146	0.465496	0.468837	0.268586	-0.0697899	-0.425823	-0.17492	0.685556	0.870188	0.607792	0.373734	0.609584	0.651921	0.174527	0.568048	0.655631	0.298162	0.734946	0.929209	-0.267886	-0.496442	-0.119764	-0.360627	-0.164182	-0.158994	-1.06251	0.243813	0.0892328	0.600055	0.644514	0.347171	0.0715939
67	-1.16256	-0.250097	-0.23643	-0.662569	0.684919	1.42962	1.6276	2.12377	2.50523	2.30832	1.2817	-1.40212	1.96912	2.78156	1.88361	0.691417	1.28496	2.10131	1.48488	1.45163	2.1966	1.10918	1.54106	2.40524	1.38877	1.40941	1.75382	1.5319	2.30696	2.50401	1.91207	2.46013	2.49353	1.44376	1.01135	0.630577	-0.181178	-1.41028	-1.40091	0.106949	-1.01286	-1.81997	-1.71175	-1.43059	-1.94735	-6.66383	-2.66065	-1.62805	-1.80374
68	-1.42261	-2.03003	-2.17724	-2.79236	-3.21259	-3.32397	-2.94312	-3.00784	-3.37318	-4.75189	-5.54871	-5.02507	-4.20937	-4.20464	-4.17928	-5.78957	-5.57661	-5.35677	-3.9597	-4.68612	-4.24424	-7.55327	-7.80321	-8.13405	-2.56905	-2.97225	-3.69461	-4.08853	-3.98557	-2.95786	-4.47393	-3.93166	-5.20325	-5.12111	-4.47796	-4.88204	-0.211721	2.56689	2.53031	-0.426171	1.64994	1.21834	0.122598	2.10894	3.3776	-4.54728	-2.7019	-1.42523	4.69596
69	0.679961	0.701766	0.146279	-0.185112	0.061467	0.140541	-0.241299	0.0999536	0.263733	0.492673	0.0506189	-0.227444	-0.0251395	-0.270393	-1.52254	-0.980225	-0.145223	-1.64589	0.402527	-0.212196	0.105019	0.027458	0.473591	-0.0516966	0.839144	-0.250825	0.5829	0.271432	-0.184399	0.786554	1.61029	-0.515718	0.602459	0.469944	-0.207596	0.582267	0.929957	-0.174844	-0.569314	0.0502845	-0.362588	-1.8241	-1.44182	1.09547	-0.301578	0.861027	0.37886	0.433613	0.170875
70	3.34063	3.7308	3.60283	3.02882	3.71219	3.56779	3.12593	3.20039	3.29634	3.28137	1.95585	3.43837	4.21248	3.91913	2.7436	2.10645	1.57051	1.39407	1.6612	1.31062	1.82153	1.58238	2.44638	3.66271	4.05023	3.89814	3.15567	2.34975	2.4023	2.62422	2.28953	2.40783	1.64561	3.63825	3.73665	3.31656	2.98082	1.68931	2.65015	2.87945	0.976442	2.8092	3.04216	0.968223	2.20778	3.43352	0.987807	2.48216	2.08673
71	2.83387	3.09759	2.74005	2.0174	3.32134	2.17191	2.56312	2.0179	2.90829	3.05708	2.95296	2.28173	2.53775	2.58095	0.0754613	3.45235	2.8158	1.83257	3.31159	2.81095	3.31737	1.56481	2.25101	1.03091	2.5697	2.13171	2.97507	2.96165	3.45229	3.45821	3.65664	2.64185	2.49399	2.84236	1.83213	2.36898	1.74745	2.79136	0.468712	1.22168	1.69655	2.8524	4.39555	1.37163	1.19721	2.13218	1.83887	3.32979	2.48531
72	0.693559	0.425396	0.797036	0.905497	0.69504	0.309657	0.838321	0.858111	0.963908	0.494439	1.27255	0.221135	0.829957	1.03714	0.959426	0.996843	0.691379	0.763045	1.07338	1.22663	0.756927	1.18584	1.27994	0.477877	0.791042	0.522321	1.10823	1.37141	1.01243	0.767498	0.860139	0.958287	0.947125	0.815377	0.402511	0.269688	0.55751	0.328341	0.408467	0.391314	0.616373	0.548446	0.115483	0.497902	0.37113	0.196037	-0.0795788	0.266056	0.232948
73	1.00533	1.16958	0.958328	1.46152	1.5859	1.10795	1.65643	1.96466	1.36992	1.68628	1.96482	1.49925	1.57025	0.918621	1.54537	0.245651	0.709075	1.21385	0.85529	0.800599	0.918382	1.06131	1.66271	2.38979	1.23519	1.37416	2.0283	1.38125	1.12655	1.97952	-0.0992472	0.402883	1.60202	-0.287504	1.31832	1.39214	3.83653	4.08141	3.20218	3.54802	2.97393	1.32329	3.1143	2.92979	2.6485	1.31325	1.70561	1.65021	3.98011
74	-2.11663	-1.29634	-2.14435	-1.96415	-1.88212	-1.2197	-1.33837	-1.51047	-1.4419	-0.662813	-1.9588	-2.27802	-1.22267	-1.11489	-1.86946	-3.96672	-2.85909	-0.56902	-1.42214	-0.747898	-0.673245	-1.97869	-1.62475	-3.65491	-1.71192	-1.01218	-1.64496	-1.37296	-0.834286	-1.1806	-5.12153	-0.787232	-0.498797	-4.03746	-1.37492	-1.63076	1.2878	-0.0702809	-0.306103	0.766988	0.407169	-3.11965	0.262813	-0.734386	-0.720559	-3.49943	-2.02258	-1.76463	1.58333
75	4.139	4.92841	4.87575	5.62525	5.40362	5.75759	5.35354	5.76036	5.83396	6.32339	6.666	5.77451	4.99269	5.14278	5.36992	5.91662	5.79302	5.56883	5.69045	5.70222	5.79781	5.70863	5.64	5.17411	4.52245	4.44001	4.8571	4.78311	4.88763	5.06776	5.16192	5.21548	5.15117	5.18839	5.20598	5.08872	4.50543	4.19876	4.59216	3.65768	3.246	4.01026	4.55096	3.5601	3.89313	5.15759	3.827	1.37105	2.77988
76	0.684569	0.870721	0.78344	0.512488	0.87061	0.657734	0.767121	0.895347	1.04661	0.918066	1.02559	0.765904	0.494194	0.694203	0.832428	0.260991	0.985598	0.542493	0.953176	0.840362	0.740519	0.395439	0.627828	0.130732	0.547594	0.601452	1.17308	0.900057	0.98206	1.01202	0.770252	0.706428	0.936724	0.599181	0.67727	0.595255	-0.238222	0.439409	-0.1692	0.134895	0.0681531	0.295109	0.225222	0.274583	0.463755	0.605793	0.386256	0.718668	-0.122932
77	-5.46554	-7.40677	-7.57227	-5.67734	-6.27526	-6.45902	-7.30031	-6.27038	-5.38702	-7.10827	-5.41703	-7.30027	-6.76528	-7.45842	-6.29624	-7.38851	-6.26532	-6.64018	-7.61855	-5.877	-7.80347	-8.30642	-6.72081	-8.28942	-6.91596	-7.57052	-5.96661	-7.8609	-5.72966	-6.58063	-6.17788	-7.07619	-7.53583	-7.13229	-6.95921	-7.63383	-2.20833	-3.85654	-2.91836	-3.58406	-3.9605	-5.09165	-2.22156	-4.67995	-4.50044	-8.04469	-8.11609	-7.49337	-2.99588
78	-0.550915	-0.633295	-1.54616	-0.813301	-1.83157	-0.682086	-0.4242	-0.669514	-0.288629	-0.431736	-0.555172	-0.652997	-0.85767	-4.39493	-0.562746	-1.17662	-0.67541	-0.434036	-0.561863	-0.232574	-0.679984	-0.27329	0.0363895	0.418395	-0.0931169	-0.313139	-1.28034	-0.525389	-1.09996	-2.59308	-1.95648	-0.746919	-0.710112	-0.444678	-0.716153	-0.715183	1.86548	-3.88109	2.80313	1.22838	1.20328	1.23579	-4.48493	0.246398	0.369774	-3.37996	0.0508291	-1.76264	3.50782
79	-0.575569	-0.455766	-0.65085	-0.720858	-0.650429	-0.647101	-0.696217	-0.606	-0.801887	-0.479039	-1.13891	-0.704508	-0.957953	-1.25653	-1.30014	-2.68647	-2.72324	-2.39063	-0.842164	-0.945296	-0.740685	-3.76408	-3.57682	-3.18494	-1.09877	-0.887924	-1.30841	-1.1198	-1.1901	-0.825117	-0.840329	-1.23904	-1.19561	-0.702908	-0.488863	-0.254623	-2.06702	-0.730868	-1.30521	-1.25217	-1.30623	-0.487263	-1.21884	-1.5307	-0.789346	0.79343	1.36949	2.02369	0.148649
80	-3.43946	-3.43545	-3.49402	-4.03781	-4.0689	-3.90987	-3.68877	-3.64735	-3.42415	-3.29748	-4.27146	-3.37648	-3.61783	-4.47183	-4.24721	-6.19628	-5.57178	-5.02138	-3.99658	-3.99406	-4.00925	-6.69119	-7.14032	-7.70563	-3.73772	-3.65857	-4.07626	-3.96382	-4.16314	-4.2066	-3.96426	-4.16045	-3.93374	-3.37035	-3.37679	-3.58451	-5.75236	-7.22051	-5.18352	-4.95736	-6.22435	-5.28431	-6.62246	-6.80711	-5.41621	-4.49533	-4.25475	-2.05567	-5.03231
81	2.84781	2.02391	1.54388	1.37261	0.83162	1.38251	0.965059	0.97162	0.731272	1.98667	2.18396	3.46285	2.1122	1.10246	1.169	2.90591	2.07679	2.00377	0.116783	-0.573644	0.396575	4.83026	5.42314	7.02614	2.36822	1.69811	0.913621	0.832265	1.07711	0.485269	0.516893	1.00586	0.874721	0.416103	2.00931	3.53396	0.452901	2.8227	0.292136	1.99355	3.18181	1.76595	0.718936	3.58886	2.58302	2.15402	1.35681	-2.14178	0.852044
82	4.1164	5.38345	5.22773	4.67576	5.00998	5.38765	5.04012	4.90752	4.89182	4.87137	5.84254	5.04677	5.16236	5.66936	6.068	7.34168	7.194	6.85631	5.9339	5.29173	5.94281	7.21135	6.64647	7.3355	5.08346	5.96237	5.86023	6.59139	6.49796	6.11627	5.49594	5.57926	6.24053	4.64376	5.4371	6.3338	2.48675	2.54458	0.593938	0.949275	1.10216	0.104649	1.32131	2.70447	2.26719	13.6425	8.30868	4.09463	-1.07246
83	-1.48052	-1.58198	-1.29783	-1.12194	-1.8588	-1.8097	-1.78518	-1.69611	-1.70965	-1.14706	-1.59337	-1.45763	-1.47113	-1.10272	-1.49314	-2.0301	-2.20793	-2.42934	-2.01316	-1.39438	-1.6542	-1.81454	-2.30852	-2.44036	-1.44637	-1.45373	-1.61933	-1.58133	-1.74256	-1.53195	-1.57732	-1.6153	-1.65648	-1.27022	-1.65513	-1.33354	-0.557495	-1.05331	-0.201016	-0.618547	-0.549598	-0.85863	-0.680389	-0.855895	-0.841579	-1.20623	-1.2655	-1.30905	0.044247
84	-0.296469	-0.138725	-0.218989	4.91864	5.2901	4.80626	0.0856381	0.0268293	-0.581307	-0.258293	-0.0901024	0.0925021	-0.180447	-0.656089	-0.199777	0.062241	-0.493561	-0.160045	0.105592	-0.61183	-0.470803	-0.171007	-0.119827	0.0368274	0.100264	-0.36598	-0.45671	-0.108677	-0.0975595	-0.916524	-0.7229	-0.0274873	-0.327858	-0.00278859	-0.0541929	0.228959	-0.40222	-0.707762	-0.177831	-0.00909922	0.214312	-0.188393	-0.595116	0.0524408	0.264453	-0.705787	-0.69999	-1.05066	-0.0234299
85	-1.90747	-2.43227	-2.3547	-2.4193	-2.339	-2.34141	-2.6978	-2.44425	-2.86225	-2.41676	-2.69042	-2.12894	-2.43389	-2.71261	-2.56876	9.71449	8.72964	7.49894	-2.70781	-3.25139	-2.90885	-0.562321	-0.768011	-0.301462	-2.25439	-2.26204	-2.89876	-2.83339	-2.46895	-2.67498	-2.39025	-2.61435	-2.46851	-2.85716	-2.44823	-2.11667	-2.18346	-2.11993	-1.71225	-2.14492	-1.86378	-2.20881	-1.76763	-2.11215	-2.07743	-2.73273	-3.32868	-3.08383	-2.20565
86	-0.263465	0.115927	0.196181	0.855023	0.594284	0.432923	0.49663	1.03248	0.547582	0.497314	1.24258	0.569277	0.482103	0.426163	0.713993	1.94493	1.05724	0.946455	0.789831	1.38242	0.675753	1.68085	1.7994	0.67241	0.301591	0.129188	0.649832	1.15554	0.88362	0.27031	0.818369	0.872911	0.664619	1.3912	-0.0115922	-0.261331	0.148958	0.544866	0.582862	0.278058	0.805807	1.15104	1.4128	0.284306	0.454924	-0.875126	-1.86216	-0.272474	1.06161
87	0.524398	0.106032	0.0671929	-0.0120003	-0.221525	-0.229887	-0.565256	-0.383572	-0.461176	0.0158136	0.725592	0.528175	-0.353576	-0.5073	-0.297101	4.30694	3.06117	2.18358	-0.471854	-0.471449	-0.160653	6.10346	7.03147	9.74173	-0.152072	-0.0736375	-0.101674	-0.0472644	-0.332788	-0.0312564	-0.328579	-0.286273	-0.228971	0.133184	0.020287	0.371504	1.9006	1.08854	2.47604	0.422823	0.457677	2.08158	1.97779	0.931947	4.02372	1.03036	-0.251347	-0.591345	-1.57061
88	6.35897	6.51388	6.27678	7.05915	6.64517	6.68599	4.14725	4.02762	3.90803	5.8518	5.54598	6.18055	6.14463	5.80046	5.94105	6.23585	5.72736	5.5666	5.71038	5.25176	5.77345	7.73935	8.22027	9.34207	6.49864	6.35893	5.79487	6.11973	6.44285	6.1523	4.39787	5.14017	5.04474	4.62125	5.82561	6.33342	9.42784	9.51984	9.66863	9.28855	9.50923	9.21623	8.14617	9.48725	9.29789	1.20844	2.57126	0.347582	8.68335
89	5.95547	6.0445	5.31831	5.17106	5.15132	5.30568	4.89313	4.53348	4.8707	4.74906	3.87247	4.81762	5.20011	4.83426	4.57434	3.47408	3.66703	3.95246	4.27549	3.90254	4.19866	2.68403	2.37756	2.24491	5.64081	5.22843	4.42331	4.60021	4.779	4.54044	4.23138	4.66907	4.44674	4.33706	4.92727	5.86387	2.44285	3.04514	1.90166	1.68801	2.30824	1.32776	2.2746	2.66687	2.69225	4.59875	4.75088	4.7283	2.10203
90	-0.568492	-0.49316	-0.104661	-0.252644	-0.277255	-0.307221	-0.651463	-0.86785	-0.872369	-0.55685	-0.5016	-0.714283	-0.623429	-0.370895	-0.594604	-1.38413	-1.35968	-1.10172	-0.614572	-0.51238	-1.15514	-1.39613	-1.91952	-2.4934	-0.596292	-0.699188	-0.895149	-1.15251	-0.813778	-1.09798	-1.10466	-0.875734	-0.634988	-1.33851	-0.328538	-0.0937839	0.59072	-0.146447	1.60219	0.597438	0.46034	0.293641	-0.00643679	0.599238	0.597546	-0.851321	-0.177476	-0.300999	1.30716
91	-0.11069	-0.103308	-0.498161	-0.51412	-0.114044	-0.8155	-0.329019	-0.158854	-0.138887	-0.456849	-0.565651	-0.452566	-0.285198	-0.441137	-0.191623	-0.288965	-0.140966	-0.505269	-0.10964	-0.0101019	-0.194145	-0.221564	-0.709808	0.00432552	0.0825052	-0.358464	-0.0932464	-0.151315	-0.279315	-0.350673	-0.498448	-0.35703	-0.447801	0.113948	-0.175822	-0.0627125	5.95919	8.19758	8.35895	8.14261	9.17247	8.94203	5.41878	8.70869	8.40615	0.819743	3.23418	-0.732741	9.27342
92	-3.44401	-3.35115	-2.56336	-2.61146	-2.72861	-2.27204	-3.19978	-3.56782	-3.31794	-3.00375	-2.35389	-2.52075	-3.69788	-3.11481	-2.60155	-3.23729	-1.56084	-1.58756	-2.4063	-2.16144	-1.86378	-2.61344	-2.43624	-2.44647	-3.10953	-2.62655	-1.71091	-3.52208	-2.29679	-1.79048	-3.94831	-2.79183	-2.65302	-4.75003	-2.25688	-2.07106	-0.777173	-0.0793709	-0.532255	0.582175	-1.68701	-2.56706	-3.88384	-0.358171	-0.565711	-1.71006	-2.10291	-2.23143	-0.135537
93	1.33096	0.890812	0.971261	0.82508	0.720711	0.768026	0.567045	0.677664	0.538133	0.680054	1.1293	1.33663	0.579285	0.957113	0.585001	1.34816	1.25937	1.17541	0.636023	0.479963	0.397375	2.27247	2.55599	2.96843	0.984302	0.825321	0.740164	0.730689	0.686526	0.270685	0.774187	0.515783	1.04744	1.02903	1.03076	1.53177	0.0885247	0.308433	-0.0361059	0.150342	0.490317	0.304803	-0.312517	0.398154	0.44467	1.35511	0.749027	0.349606	-0.372452
94	1.95383	1.54315	1.37554	1.87402	1.77844	1.59853	1.58099	2.20973	1.87623	2.36268	2.15288	1.69669	1.74546	1.78619	1.62148	0.909635	1.71069	1.27166	1.64174	1.65197	1.58184	1.19183	1.50717	1.79578	1.87128	1.41552	2.0649	1.8155	2.04612	1.71278	1.58937	1.4037	1.70832	1.43613	1.13483	2.10515	-0.724867	0.20298	-0.797348	0.68868	1.67017	1.22392	0.811011	1.51594	1.31328	1.18911	1.63583	1.22772	-0.550156
95	0.539251	0.365781	0.364339	1.21892	0.131834	0.372862	0.263789	0.288302	-0.164998	0.778233	0.226087	0.591253	0.202767	0.0861157	0.0945573	0.0188775	0.367805	0.191295	0.696237	0.634598	0.0525957	-0.275939	0.0941327	0.279105	0.312176	0.458735	-0.148644	0.808002	0.382985	-0.0341883	0.204944	0.176798	0.687154	0.121535	0.0145882	0.239793	-0.885967	-0.874705	-0.19189	-0.389993	-0.108957	0.624695	-0.748043	-0.373148	0.420951	0.649514	0.127368	1.09672	0.0235751
96	1.00476	0.138579	-0.710219	-0.927289	0.0488921	-0.646168	0.379629	0.726298	1.00703	-1.19725	0.0960978	-0.858553	-0.646786	-0.0159609	-1.36893	-0.873985	-0.0465497	-1.20982	0.449589	-0.397891	0.119225	-0.631966	-0.272644	-0.0144946	-0.308755	-0.862997	0.407321	0.263841	0.868505	0.709191	-0.798268	-0.307592	-0.692176	0.158126	-1.47268	0.616964	-4.06683	-1.69301	-5.03734	-4.0492	-3.82834	-1.93216	-1.76067	-2.81083	-2.06435	-0.172147	-1.27129	-0.553938	-5.82334
97	0.20234	0.0675084	-0.117263	-0.842163	-0.124168	-0.224022	-0.139949	-0.237648	-0.488396	0.0221676	-1.38605	0.400195	0.331607	-0.899465	0.134881	0.110866	-0.0164479	0.122708	-0.108482	0.220552	-0.206079	-0.418698	-0.778928	-0.342215	0.348949	-0.290089	0.594649	0.149206	-0.306209	0.19468	0.172739	0.630542	-0.720444	-1.03639	0.371172	0.151084	-3.79295	-4.12411	-4.46919	-3.4026	-3.68303	-3.13529	-5.36752	-3.53173	-2.58441	1.78571	0.683764	0.436474	-6.54988
98	1.40955	1.93075	1.72091	0.956431	1.78734	2.0642	1.72747	1.70284	1.53949	2.78864	2.11552	1.93648	2.42084	2.24244	1.64365	1.02213	1.57586	2.8161	1.78884	2.17583	2.12035	3.06123	3.65938	2.99002	2.25011	2.27981	2.54414	2.06056	2.18727	2.11073	-0.860362	2.16518	2.25844	-1.82917	1.85946	2.15521	5.82707	4.99578	4.51085	5.35896	4.37769	1.55206	4.46555	4.22169	4.12217	1.18796	1.56176	0.959688	5.84838
99	12.0122	12.3028	12.1598	12.3168	12.3397	11.6921	12.075	12.0279	13.0433	11.8868	12.7336	12.0465	12.3821	12.6385	12.3958	12.6792	11.794	11.2342	12.2949	13.1694	12.5133	11.0267	11.2618	9.80442	11.6213	11.35	13.2096	12.8954	12.6507	12.3402	12.7248	12.2509	11.9501	12.5203	11.2602	11.4466	4.05241	8.33311	4.06476	7.48599	9.16155	9.53156	6.57161	8.93337	8.05446	11.1511	9.9551	11.5902	4.69574
100	-2.56446	-2.57843	-2.99982	-2.78677	-2.68523	-2.69744	-2.71351	-2.70935	-2.58899	-2.3762	-2.441	-2.31448	-2.93779	-2.66256	-2.92482	-2.10275	-2.31993	-2.60398	-3.53505	-3.4502	-2.89047	-1.87297	-2.03616	-1.82271	-2.23858	-2.50537	-2.87563	-3.19182	-3.04207	-2.69064	-3.30948	-2.95435	-2.89082	-3.05086	-2.50297	-1.65915	-1.65822	-2.41515	-2.10762	-1.91696	-2.02883	-2.2717	-2.27024	-2.35999	-2.19963	-2.36021	-2.07967	-2.22947	-2.82629
101	-7.48944	-7.65456	-7.3761	-7.30462	-8.16402	-8.12002	-7.44944	-7.86417	-7.97857	-7.69675	-9.09973	-7.58887	-7.58681	-8.41002	-8.41491	-11.1517	-11.1492	-10.7826	-9.29645	-9.15215	-9.56061	-12.716	-12.447	-13.5365	-8.20218	-8.14198	-9.2479	-9.63352	-8.94315	-8.98412	-8.67639	-8.94581	-10.0741	-8.07388	-8.59423	-9.4665	-7.95183	-7.51431	-6.56926	-6.63978	-7.01731	-5.73429	-7.88812	-8.48467	-8.19326	-13.0138	-9.3514	-6.8793	-4.74494
102	4.93073	5.62847	5.23947	6.55482	6.49567	6.17194	4.59918	4.52147	4.30465	4.18861	4.66288	4.4749	5.17144	5.54866	5.07979	4.76208	4.62543	4.37339	4.84759	4.77737	4.52873	3.51445	2.73689	1.18255	4.98852	5.24299	4.95653	5.21309	4.62769	4.72722	4.71436	4.43338	4.24155	4.22243	4.38354	4.43663	3.47329	3.97447	2.2695	2.68872	2.49188	2.44289	2.74464	3.50963	3.3504	7.18568	7.42551	5.14069	3.08043
[truncated: 211 more columns]

## Sheet: MA-2 A matrix
	arcA_fnr__ferment_delarcA__1	arcA_fnr__ferment_delarcA__2	arcA_fnr__ferment_delarcA__3	arcA_fnr__ferment_delfnr__1	arcA_fnr__ferment_delfnr__2	arcA_fnr__ferment_delfnr__3	arcA_fnr__ferment_wt__1	arcA_fnr__ferment_wt__2	arcA_fnr__ferment_wt__3	aero__del_appY__1	aero__del_appY__2	aero__del_appY__3	aero__del_arcA__1	aero__del_arcA__2	aero__del_arcA__3	aero__del_arcAfnr__1	aero__del_arcAfnr__2	aero__del_arcAfnr__3	aero__del_fnr__1	aero__del_fnr__2	aero__del_fnr__3	aero__del_oxyR__1	aero__del_oxyR__2	aero__del_oxyR__3	aero__del_soxS__1	aero__del_soxS__2	aero__del_soxS__3	aero__wt__1	aero__wt__2	aero__wt__3	anaero__del_appY__1	anaero__del_appY__2	anaero__del_appY__3	anaero__del_arcA__1	anaero__del_arcA__2	anaero__del_arcA__3	anaero__del_arcAfnr__1	anaero__del_arcAfnr__2	anaero__del_arcAfnr__3	anaero__del_fnr__1	anaero__del_fnr__2	anaero__del_fnr__3	anaero__del_oxyR__1	anaero__del_oxyR__2	anaero__del_oxyR__3	anaero__del_soxS__1	anaero__del_soxS__2	anaero__del_soxS__3	anaero__wt__1
0	-1.64866	-1.153	-0.806098	-0.349207	-1.40793	-1.32173	14.0508	10.1576	13.6755	0.269077	0.452064	-0.264345	-0.191672	-1.0685	-0.158604	-0.592241	-1.2594	-1.2781	-0.265056	-0.517302	-0.878807	0.254005	0.0490833	-0.365601	0.231825	0.397267	-0.353618	-0.637809	0.173469	0.46434	-1.23175	-1.75856	-1.0279	-1.64866	-1.153	-0.806098	-1.49282	-0.840121	-0.303801	-0.349207	-1.40793	-1.32173	-2.57193	-2.1328	-1.05871	-0.4241	-1.56829	-0.685525	-1.05692
1	0.342664	-0.179404	0.0275381	0.907473	0.0330287	1.07876	0.25802	1.54173	2.18253	0.660104	0.545466	1.09192	1.03563	-0.575235	-0.54495	-0.438914	-1.84021	0.013347	-0.37754	-2.09466	-0.0637095	-0.693913	-0.965916	-3.10841	-0.0360512	0.099795	-0.632239	0.867783	-1.44456	0.576773	-1.86737	0.442022	1.01925	0.342664	-0.179404	0.0275381	-0.912803	-0.59303	-0.0927169	0.907473	0.0330287	1.07876	1.37416	-1.53427	1.41207	1.1039	1.01883	-1.98947	-0.421111
2	-0.906795	-0.894708	-0.772208	-1.99364	-2.41353	-2.26464	-1.13247	-0.585761	-0.439843	1.89672	-0.62737	-0.737163	-1.16466	-0.622205	-1.08029	-1.61518	-2.94055	-1.89535	-2.19172	-2.29909	-2.4896	-2.15989	-2.24961	-2.8109	-1.14523	-0.502173	-1.13719	-0.192935	-0.178689	0.371624	-0.665467	-0.313416	-0.130189	-0.906795	-0.894708	-0.772208	-3.06246	-3.36613	-2.4468	-1.99364	-2.41353	-2.26464	0.268087	-0.158152	0.161386	-0.0960304	0.0647305	-0.354399	0.180445
3	6.43606	6.83544	6.57323	0.171318	4.82723	4.84957	2.12652	7.15586	5.40694	4.04232	3.61615	3.84582	4.11521	5.75352	5.45142	2.45832	6.42075	4.43005	4.87263	5.99023	5.39618	4.39978	3.57063	1.24606	6.10467	5.17617	5.68522	0.190777	1.14123	-1.33201	5.86693	4.46204	4.96898	6.43606	6.83544	6.57323	5.49999	4.43224	3.52589	0.171318	4.82723	4.84957	3.86362	3.4437	4.42536	2.3875	5.68737	4.60084	4.9615
4	0.81901	1.52108	0.241233	-3.38784	-0.70194	-0.76318	-2.20839	-2.14708	-2.02156	-0.595136	-0.269659	-0.730909	0.0327627	0.235222	0.144404	-1.09701	-0.438969	-0.573452	-0.374173	-0.213551	0.117559	-0.952317	-1.20458	-1.06539	0.437855	0.0578178	0.339023	0.0336022	-0.159527	0.125924	-0.645775	-0.593908	-1.24992	0.81901	1.52108	0.241233	0.721572	2.12756	-1.38391	-3.38784	-0.70194	-0.76318	-2.17247	-2.716	-1.83744	-0.807798	-1.60415	0.413871	-2.92073
5	0.266017	-0.199721	0.457696	1.89699	-0.477158	0.228809	1.16206	2.43047	1.43951	1.141	0.617424	2.25198	1.34426	-0.396496	0.880464	0.498085	0.0424019	-0.201531	-0.299768	0.132034	-0.590662	0.174567	0.419393	0.114804	1.31538	1.10256	0.924574	-0.261288	-0.106019	0.367307	1.757	1.1693	1.01713	0.266017	-0.199721	0.457696	-0.795121	-1.61467	0.51713	1.89699	-0.477158	0.228809	1.01937	0.937577	1.4711	2.5305	1.22412	2.18551	1.05596
6	0.109755	0.584229	0.631194	0.252483	1.24398	1.80788	1.16021	0.630532	1.05048	-1.28244	-0.702442	-4.97509	0.309139	0.230848	-0.141881	0.0816483	0.354021	0.411129	-0.970679	-1.59013	-1.96153	-1.66855	-1.61147	-1.33089	-0.658886	-1.12091	-0.206524	0.143637	-0.324458	0.180821	0.990124	2.24022	1.25148	0.109755	0.584229	0.631194	-7.28609	-10.5555	-0.748782	0.252483	1.24398	1.80788	1.01024	0.344322	1.34836	0.493731	-0.294172	-1.22289	-0.309849
7	2.64005	2.38185	2.07492	-14.0346	-10.0962	-9.91647	-20.5039	-20.2396	-19.6763	-1.46841	-0.542519	-19.5152	0.883229	1.87893	0.641934	-1.0884	-1.71285	-0.862019	-1.6868	-2.3426	-0.844958	-4.33415	-4.47969	-4.33223	-0.851809	-1.36564	-0.428886	0.632736	-0.39725	-0.235486	-17.0621	-17.4688	-18.7649	2.64005	2.38185	2.07492	1.55065	2.26245	1.5655	-14.0346	-10.0962	-9.91647	-19.2528	-19.9346	-19.0343	-17.4327	-18.3107	-16.6841	-19.9702
8	8.42538	7.81982	6.52479	-1.19533	-0.53641	-0.720773	3.53772	0.417707	2.84884	-0.434298	-1.03438	-2.73992	0.016358	-1.12771	-0.354005	0.0862779	-0.929433	-0.530876	-0.0920751	0.0573818	-0.159833	-1.12282	-0.997537	-0.880163	-0.591263	-0.574599	-1.80567	-0.06207	-0.083398	0.145468	7.83243	9.3066	8.22339	8.42538	7.81982	6.52479	-0.78558	0.149233	-1.22208	-1.19533	-0.53641	-0.720773	6.12955	5.06642	7.39173	9.3891	9.01153	8.83384	4.94341
9	-0.120896	0.232334	0.823434	-1.13134	0.335148	1.14753	1.85756	-0.614754	1.52578	-0.673704	0.847678	1.84991	-1.11004	1.00877	-1.79338	0.302864	0.661635	1.35872	0.404628	-0.587587	1.74684	1.84059	2.37122	2.42106	-1.08974	-0.74291	0.80856	1.04081	-1.20865	0.16784	-0.0404998	0.974244	1.15838	-0.120896	0.232334	0.823434	-0.154602	0.277101	-0.485853	-1.13134	0.335148	1.14753	0.847604	0.28274	0.592031	1.18202	1.7581	2.0593	-2.85059
10	-2.46053	-4.77179	1.44115	7.93012	6.17526	6.44237	0.479455	3.5804	0.562057	1.03921	1.23658	7.33814	-1.77317	-1.48538	-2.1747	0.640273	1.32482	0.94977	1.56105	2.07205	2.0629	3.26619	3.72382	4.16657	-0.0600015	-0.0576645	0.784757	1.15668	0.363655	-1.52033	-4.26373	-3.91002	-2.78599	-2.46053	-4.77179	1.44115	6.67487	1.87927	8.45244	7.93012	6.17526	6.44237	3.419	4.33841	3.70429	-2.67528	-2.84817	-4.56688	5.83819
11	-0.107012	-1.73485	-2.18701	-1.77466	-1.44875	-1.46686	-0.438172	-0.64197	-0.0105991	-1.88188	-0.906867	-2.49329	0.110062	-0.489146	-0.233643	-0.495466	-1.45813	-0.456116	-0.563457	-0.747017	-0.720222	-1.31949	-1.11629	-0.927334	-0.73529	-1.19062	-1.08749	0.647844	0.011278	-0.659122	-1.89938	-2.09357	-1.82954	-0.107012	-1.73485	-2.18701	-0.845392	-0.40168	-2.69092	-1.77466	-1.44875	-1.46686	-1.73841	-2.21363	-2.98857	-1.14152	-1.50566	-1.98367	-1.81934
12	0.00427381	-1.9691	-1.10139	-3.9135	-2.39199	-2.38324	-0.635825	-1.03727	-0.92885	-0.502269	-0.726384	-1.99746	0.206071	-0.00861501	-0.183176	-0.925932	-0.508841	-0.545885	-0.906982	-1.16082	-1.08943	-1.16528	-1.21589	-1.05969	-0.857079	-0.387172	-0.135586	0.375424	0.0473441	-0.422768	-0.789728	-0.877255	-1.06409	0.00427381	-1.9691	-1.10139	-4.28147	-5.4932	-3.61459	-3.9135	-2.39199	-2.38324	-0.613946	-0.762943	-1.47565	-1.01609	-0.657984	-2.33657	-0.262121
13	-1.61777	-3.80678	-4.16666	-4.54491	-2.51662	-2.09948	1.09254	0.358485	0.568778	-0.328214	0.0146057	-6.93318	1.30772	0.405279	0.577316	-1.57588	-1.66592	-0.930001	-1.52933	-1.07318	-1.61291	-2.60344	-2.82945	-2.47951	0.316866	-0.401501	0.00802788	0.342087	-0.498615	0.156527	0.171313	0.429159	-0.511401	-1.61777	-3.80678	-4.16666	-9.5715	-10.4292	-6.26972	-4.54491	-2.51662	-2.09948	1.13874	0.996764	-0.571772	0.339142	-0.152691	-1.03476	-1.71554
14	12.3304	11.2474	12.5141	12.4644	9.90355	10.6286	10.0731	11.1015	9.95976	1.01749	0.417372	0.138292	0.325425	-0.335859	-0.0699557	0.737027	0.549974	0.593935	0.142644	0.442684	-0.192206	1.35658	1.38589	1.51947	0.542745	0.423625	0.574301	-0.152185	-0.0119841	0.164169	8.08965	7.72463	8.77117	12.3304	11.2474	12.5141	13.5402	5.07153	15.8762	12.4644	9.90355	10.6286	9.87731	10.6801	8.52764	8.75912	8.9399	6.6956	11.6988
15	-4.28372	-0.674258	-2.97118	11.2375	-2.56745	-3.04424	-5.02517	-4.16679	-4.3434	7.2436	9.34471	8.25119	0.589409	1.82013	0.780926	16.0692	16.7151	16.1079	15.4043	14.739	14.3131	16.7665	16.7766	16.8246	2.3885	2.86698	2.4985	-0.262059	-0.187205	0.449264	-4.05179	-5.0388	-4.71053	-4.28372	-0.674258	-2.97118	-2.30429	-2.0523	-1.35883	11.2375	-2.56745	-3.04424	-4.99238	-4.55231	-4.27999	-4.22657	-4.80313	-4.48887	-3.77722
16	-7.84789	1.70469	-9.31766	5.01224	-2.79153	-4.54231	-7.849	-7.4121	-7.09558	3.62362	3.71773	5.01775	0.50915	0.839141	0.751381	4.50102	4.85089	4.9017	4.19951	4.35136	4.20117	4.62824	4.6727	5.02806	1.63364	1.70234	1.32566	-0.0481177	0.324754	-0.276636	-6.79396	-7.00114	-7.4501	-7.84789	1.70469	-9.31766	-8.09644	-8.17787	-6.86989	5.01224	-2.79153	-4.54231	-8.74544	-8.44606	-7.4055	-7.66956	-6.79704	-6.28798	-7.52542
17	2.98114	3.60492	1.8223	-2.11845	-6.868	-6.7946	3.05964	3.11653	3.42622	-0.502488	-0.480147	0.430967	0.498033	0.464241	0.550575	-0.343562	-0.757471	-0.637165	-1.13557	-1.39843	-1.26452	-5.44426	-4.85744	-4.72877	-0.675268	-0.513975	-0.11206	0.215357	-0.0846656	-0.130691	2.67451	1.7909	-5.41152	2.98114	3.60492	1.8223	-7.21669	-6.34442	-5.99246	-2.11845	-6.868	-6.7946	0.334975	-2.62294	-0.173956	3.25398	4.1951	5.19428	-5.96257
18	2.15911	2.08698	3.42905	-2.15731	1.51347	1.67835	-0.0862648	-0.724773	-0.608986	-0.546189	-1.15015	-9.76916	-0.186568	0.384323	-0.429645	-1.10827	-0.619957	-0.605414	-2.17068	-2.31319	-2.51203	-3.88923	-4.32633	-3.60223	-0.624691	-0.247539	-0.200261	-0.145149	0.00298032	0.142169	3.272	2.84941	1.68233	2.15911	2.08698	3.42905	-1.25393	4.65482	-2.2421	-2.15731	1.51347	1.67835	3.30254	3.10029	-0.0715146	1.26085	0.436376	-1.9128	0.887265
19	1.27971	2.01659	1.89225	1.29537	0.195442	1.50597	2.27541	3.00329	3.14101	4.86713	3.59365	3.68225	4.93819	1.72154	2.6289	2.59644	2.3073	3.56891	2.495	0.522309	3.12673	2.61651	3.03608	1.80988	3.62859	4.24609	2.96346	2.77025	0.0565448	-2.82679	-1.06625	2.70469	1.7506	1.27971	2.01659	1.89225	-0.621019	-1.90704	0.602111	1.29537	0.195442	1.50597	2.76704	0.438279	2.5556	4.34028	3.72099	-0.242968	-2.17995
20	0.630698	0.293554	-1.10993	-1.34351	-1.1828	-0.289124	0.905428	0.929059	1.21533	1.83836	1.52356	0.428817	0.985336	1.48236	0.78795	0.0882256	0.635608	-0.0922455	0.391093	0.0980168	0.703038	-0.243909	0.644954	-0.490921	1.19111	1.02088	2.1173	0.831756	0.00163626	-0.833392	-0.184371	-0.448377	-1.0794	0.630698	0.293554	-1.10993	-1.43859	-3.0641	-2.43649	-1.34351	-1.1828	-0.289124	-0.124493	-0.601101	-0.798911	1.27592	1.89979	1.48442	-3.3018
21	1.43881	2.82878	1.5325	0.980689	1.48537	1.04564	0.752364	-0.2173	-0.06251	0.194806	-0.559141	0.453965	0.0854042	-0.516278	-0.121941	0.781868	0.411858	0.284931	0.879219	1.79034	1.47518	0.313006	0.616202	1.50496	-0.122656	-0.252748	-1.15181	0.282827	-0.10462	-0.178207	-0.495868	1.22288	1.01119	1.43881	2.82878	1.5325	3.1857	3.64246	2.48763	0.980689	1.48537	1.04564	1.21431	1.30177	1.22952	-0.593994	0.291855	0.274347	2.04846
22	-0.834178	-1.39722	-1.31247	-1.12695	-0.333136	-0.191786	0.516753	0.989026	0.157785	0.14347	0.476566	1.03222	0.580779	0.340606	0.358254	0.026761	0.878169	0.0589098	0.0245837	0.935144	0.591493	-0.447458	0.464111	0.527849	0.215042	-0.474007	0.735784	0.562764	0.117519	-0.680283	-0.331265	0.117732	-0.214508	-0.834178	-1.39722	-1.31247	-0.498373	-1.06488	-1.48338	-1.12695	-0.333136	-0.191786	0.0147339	-0.176889	-0.323709	-0.276407	0.517782	-0.14587	-1.4507
23	-0.289855	-0.134018	-0.71503	-2.3123	-2.32964	-2.52033	-1.4584	-1.83077	-1.67867	-3.01031	-1.24422	-3.3594	-0.430765	-0.444651	-0.557733	-0.0891953	0.21407	0.787052	-0.836184	-1.35516	-1.03785	6.10975	7.05375	6.70825	-0.72968	-0.776416	-0.521296	0.325202	-0.320859	-0.00434317	-2.04027	-2.29239	-2.06753	-0.289855	-0.134018	-0.71503	-2.38823	-2.09882	-2.23143	-2.3123	-2.32964	-2.52033	3.07111	3.08308	2.39062	0.0543525	-0.0968314	-1.19108	-1.48133
24	-3.44078	-3.34357	-5.04979	-1.80817	-0.716884	-2.25823	-2.28697	-3.30575	-0.483835	-0.099317	-2.97624	-2.8312	-4.33036	-2.85056	-4.7716	-2.9338	-3.90938	-2.4724	-2.75644	-3.77098	-3.16412	-1.90111	-4.18257	-4.46707	-3.5787	-3.28605	-5.4436	-0.14997	-1.00655	1.15652	-4.64089	-4.75541	-2.5103	-3.44078	-3.34357	-5.04979	-5.27337	-3.5132	-2.16435	-1.80817	-0.716884	-2.25823	-3.99492	-5.20016	-4.1039	-2.68819	-5.15367	-4.56536	-1.00933
25	0.206451	1.49409	-2.63749	-1.84564	1.36872	-0.822303	0.643168	-5.28533	-1.29874	-1.65599	-3.55028	-5.89365	1.52702	-0.948327	1.21379	-0.682411	-0.448737	1.34675	0.957139	1.32208	1.72337	-1.0618	-2.36263	-0.605384	0.741858	-0.48914	-3.66685	-0.314628	-0.0475511	0.362179	-1.49853	1.47792	0.977124	0.206451	1.49409	-2.63749	-0.305767	-2.15795	-2.00922	-1.84564	1.36872	-0.822303	0.34175	0.566626	0.798599	-2.41773	-0.967286	-1.18053	0.170836
26	-0.066678	0.0461073	-0.180472	-0.792671	-0.207339	-1.20848	0.00720032	1.62488	-0.52515	0.3958	-1.27685	-1.59223	0.280674	-1.49571	0.237126	-0.266253	-0.964699	-0.485056	-0.428437	0.167533	-1.43104	-0.986683	-1.8001	-0.556624	0.068693	0.340855	-1.59758	-0.625474	0.533236	0.0922379	0.122198	0.466669	1.18229	-0.066678	0.0461073	-0.180472	-0.235225	0.33396	-0.307433	-0.792671	-0.207339	-1.20848	-0.225753	0.578928	1.32025	-0.419003	-0.293518	-1.29057	0.764308
27	-0.795812	-0.52659	-2.25152	-0.769425	-0.268889	-1.93738	0.740543	0.00204938	1.03073	-2.03147	-2.11614	-2.80715	-3.14138	0.507669	-1.15004	-2.07629	-1.09699	0.0627424	-1.36404	-2.12589	-2.32853	-1.24653	-3.02077	-2.21783	-2.35659	-1.57308	-0.477733	-1.84363	0.670742	1.17289	0.872638	-0.840904	0.993651	-0.795812	-0.52659	-2.25152	-1.50485	-3.04732	-1.23083	-0.769425	-0.268889	-1.93738	-1.02509	-0.325652	0.255859	-2.17962	0.195696	-2.46566	-1.37623
28	0.299454	0.41344	-0.691419	-1.50386	-0.710383	-1.10736	-0.721401	-2.04722	-0.962104	-0.877682	-1.07434	-1.54164	-0.534183	-0.888684	-0.351919	1.33335	-1.77982	0.0731663	0.32326	-1.07089	0.511432	-1.70853	-1.78162	-1.60904	-0.875264	-1.15361	-1.85712	-0.217843	-0.511419	0.729263	-0.252161	0.666634	0.543447	0.299454	0.41344	-0.691419	-2.18429	-2.03394	-2.00329	-1.50386	-0.710383	-1.10736	0.120636	-0.236406	0.177845	0.15256	0.596169	0.0630264	-0.17219
29	2.99264	3.23592	3.85028	3.68199	4.20226	4.20629	-1.73035	-1.40735	-1.62978	0.46864	1.13409	3.64754	0.29513	0.892283	0.65969	0.506233	0.933393	0.407614	0.739654	-0.332533	0.759834	1.74906	1.5148	0.471019	0.9823	0.428386	1.09285	0.0840435	0.113384	-0.197427	1.04753	0.71015	-0.476786	2.99264	3.23592	3.85028	6.15131	5.50229	5.0261	3.68199	4.20226	4.20629	0.260894	-0.19741	-0.209996	1.72861	1.50311	2.59864	-0.462776
30	0.326231	0.418649	0.333566	0.284435	-0.591352	-0.580563	-0.4347	0.093102	-0.634317	-0.118341	-0.77404	-0.144504	-0.58889	-0.515905	-0.383555	-0.286656	-1.34358	-0.312907	-0.154232	-0.65574	-0.327901	-0.933433	-1.17056	-0.78163	-0.704346	-0.368078	-0.574605	-0.372897	-0.0812731	0.45417	-0.472573	-0.362824	-0.642238	0.326231	0.418649	0.333566	0.329931	0.229739	0.423017	0.284435	-0.591352	-0.580563	-0.690406	-0.676649	-0.352465	-0.370955	-0.552217	-0.0685573	-1.05969
31	13.714	12.9015	14.58	-0.0828117	-0.58112	-0.584374	15.2688	14.7612	15.2515	3.11933	0.518779	14.033	-0.110769	0.365323	0.42951	-2.28328	-2.43001	-2.10153	-1.84769	-1.77685	-1.75458	-1.14048	-1.5755	-1.8409	-0.0123156	0.323587	0.183317	-0.417533	0.604708	-0.187175	14.5312	14.1074	15.9939	13.714	12.9015	14.58	1.3908	1.11413	1.50199	-0.0828117	-0.58112	-0.584374	15.4132	15.5472	14.5818	13.964	13.1536	13.1742	16.3045
32	0.205309	0.411305	0.736886	0.372925	-0.0383929	-0.0254754	-0.0551643	0.10559	0.164236	-0.229059	-0.143641	1.2636	-0.429413	-0.575026	-0.123254	-0.0649531	-0.637263	-1.04998	-0.765417	-0.665938	-1.12734	0.0773019	0.0269139	-0.507009	-0.252008	0.0365499	-0.294296	-0.58316	0.158849	0.424311	0.585736	-0.222045	0.13908	0.205309	0.411305	0.736886	1.37953	1.84454	1.69921	0.372925	-0.0383929	-0.0254754	-0.498609	0.0421038	0.138711	0.420296	-0.560456	-0.22903	1.17124
33	0.556155	-1.00517	0.560371	-9.94806	-2.98118	-2.661	3.50944	3.31059	3.26002	-0.166662	0.188834	-1.27536	-0.814512	0.269261	-0.486657	-4.05913	-5.89349	-4.84477	-2.2402	-1.81973	-0.994585	-6.12565	-6.03577	-5.44084	-0.101561	-0.603074	1.31127	0.529644	-0.031932	-0.497712	1.54833	1.51443	1.87911	0.556155	-1.00517	0.560371	-1.97913	-1.29131	-3.8402	-9.94806	-2.98118	-2.661	1.50373	1.04232	1.14675	2.3398	2.14736	2.63822	-1.94641
34	2.46442	4.80705	4.48412	5.77015	3.3393	3.5371	1.34233	2.10204	1.74205	1.04291	0.710714	4.63005	-0.631343	-0.400279	0.11005	0.92853	1.10102	1.18585	1.67753	1.73271	1.36739	3.05866	3.27742	2.13454	0.54446	0.645949	0.0255762	-0.227828	0.209422	0.0184061	1.08593	0.841194	0.78106	2.46442	4.80705	4.48412	4.93071	5.98837	5.35462	5.77015	3.3393	3.5371	1.31357	1.4966	1.76926	1.63491	1.82035	2.29652	4.0496
35	-1.45867	-2.26257	-4.39551	-3.58702	-1.71185	-2.7248	-2.36173	-1.98048	-3.08663	-2.71605	-2.06219	-4.0569	-0.568791	-1.68285	-0.792708	-2.01877	-2.059	-1.59298	-1.22093	-0.549824	-1.97611	-3.38215	-3.11611	-2.46821	-2.05412	-2.77091	-2.98507	0.426869	0.265771	-0.69264	-2.35613	-1.39877	-1.69596	-1.45867	-2.26257	-4.39551	-5.7565	-4.88117	-6.80777	-3.58702	-1.71185	-2.7248	-1.28201	-1.30217	-1.60921	-2.11455	-1.9062	-3.27144	0.621289
36	0.626542	0.596066	1.37738	-0.409687	1.8446	2.0104	2.79974	2.47633	2.72854	1.36401	0.593223	1.15129	-0.00186787	0.146054	0.227364	0.592233	-0.180956	0.585799	0.262051	0.242505	0.181896	0.0127915	0.416317	0.0643378	-0.0322984	0.403204	0.153943	0.191727	0.125407	-0.317135	2.04158	2.0372	2.00847	0.626542	0.596066	1.37738	4.08688	5.35916	2.80306	-0.409687	1.8446	2.0104	2.43639	2.67475	1.86132	2.35862	2.64813	1.22594	2.21864
37	2.25367	10.4013	0.30685	1.45673	0.778041	0.627856	-0.610001	-0.945511	-0.688499	-0.25111	-0.555395	0.413383	-0.10455	0.413746	-0.314064	-0.81356	-0.758251	-0.0905363	0.0581799	0.0128698	0.393796	-0.256507	-0.553554	-0.464025	-0.245422	-0.0409355	-0.461514	-0.382609	-0.209004	0.591614	-0.0122244	-0.250441	-0.897434	2.25367	10.4013	0.30685	2.94628	3.04892	2.8709	1.45673	0.778041	0.627856	-0.344231	-0.197068	-0.229644	-0.275538	0.462014	3.18939	-0.688727
38	-4.10963	-4.71701	-4.349	2.34053	3.71654	4.26671	-0.944148	-1.05143	-0.546374	1.23575	0.109691	-1.35754	-4.60095	-3.61002	-4.24382	-4.85354	-4.80315	-4.13774	-0.176784	-0.389333	-0.294394	1.25331	1.13807	0.438671	-0.710159	-0.204628	-0.331979	0.119744	0.31919	-0.438935	0.225237	0.867581	0.0250929	-4.10963	-4.71701	-4.349	-7.04053	-8.53225	-6.15832	2.34053	3.71654	4.26671	0.292961	-0.180598	-0.378633	0.14866	0.489713	0.670331	-0.384157
39	-0.256317	-0.315696	-0.141912	0.527537	-0.928388	-0.483868	-0.400877	0.187733	-0.297129	0.403533	0.372302	0.723183	0.499698	0.136087	0.705729	-0.0407199	0.945693	0.110213	0.283856	0.74402	0.026059	0.706077	1.00802	0.455748	0.918291	0.205777	0.613918	0.139665	0.455097	-0.594761	-0.132062	-0.555615	-0.583077	-0.256317	-0.315696	-0.141912	-0.761694	-1.81724	-0.225562	0.527537	-0.928388	-0.483868	-0.0929266	0.138959	-0.270329	0.184585	0.23256	-0.348443	0.0990942
40	-0.0414312	-0.419682	-0.112454	0.718072	0.775326	0.504238	0.0219274	0.947898	0.0562911	-0.973471	-0.0893089	0.928246	-0.496871	0.231202	-0.580661	0.595494	0.85373	0.979217	0.323372	0.196393	0.497304	1.01335	1.09326	1.264	-0.655992	-0.595335	-0.555032	0.298696	-0.00186008	-0.296836	-0.473158	-0.00966489	-0.147497	-0.0414312	-0.419682	-0.112454	1.63862	1.23082	1.00737	0.718072	0.775326	0.504238	0.116264	0.0305951	0.621687	-1.52794	-1.28497	-1.10059	0.596642
41	1.03955	2.31206	4.88715	7.74738	4.82204	4.39405	-9.32551	-8.65936	-9.55058	0.281819	0.492153	3.77115	-1.56399	-0.191315	-1.80806	1.15916	0.548104	0.587291	4.38938	4.33263	5.48367	4.10846	4.52038	4.11791	1.64357	0.745134	-0.380277	0.170736	-0.413525	0.242788	-11.2069	-10.52	-11.8878	1.03955	2.31206	4.88715	10.6247	10.541	11.3539	7.74738	4.82204	4.39405	-4.9603	-4.31917	-6.99263	-10.2115	-9.96896	-10.6508	-1.20096
42	6.22779	6.49181	4.88546	4.44049	5.07555	4.14648	5.50922	6.64979	7.29129	2.78506	3.60291	3.56965	3.74072	5.95609	5.02568	3.01571	6.26264	6.15158	3.89362	4.36268	4.1559	3.12039	1.12287	2.74049	5.50596	3.04321	5.12171	3.11187	3.72326	-6.83513	6.2822	6.17115	5.62701	6.22779	6.49181	4.88546	6.27826	4.39397	4.37865	4.44049	5.07555	4.14648	5.15282	5.40821	5.97653	2.52822	6.86671	5.07176	4.75802
43	-1.28598	1.34822	5.5136	2.85444	-1.65892	-0.834977	-6.06717	-2.786	-2.30637	3.11185	1.88995	1.40104	2.45955	-0.254004	3.07281	-0.511333	-1.89081	-1.20096	-0.849866	-2.33685	-3.1004	2.48907	-0.316218	-3.24917	2.54914	5.02914	1.66498	-2.96664	1.69678	1.26987	-0.727979	-4.38947	-2.34491	-1.28598	1.34822	5.5136	0.929393	1.55015	4.83383	2.85444	-1.65892	-0.834977	-5.47844	-4.1575	-0.935464	0.498927	-3.27657	-0.908091	1.19401
44	0.49646	-0.221761	-1.21981	-1.42744	-0.101731	0.428603	0.0807954	-3.74394	0.415361	-0.432817	0.629371	-0.757838	0.101842	1.31895	0.019314	-1.7492	-2.49763	-1.13213	0.343724	-1.8712	1.28023	-0.636859	-0.81713	-2.696	0.178079	0.775635	0.00971893	0.00656589	-0.54402	0.537454	-1.65717	-1.41285	-2.48909	0.49646	-0.221761	-1.21981	-3.69345	-4.39693	-4.01871	-1.42744	-0.101731	0.428603	-1.27157	-1.84616	-4.01471	0.962537	1.09259	0.362137	-3.17785
45	0.593581	0.573809	0.354338	-0.0232951	0.308316	0.276771	2.33003	2.07286	1.96788	1.5362	1.24961	1.19004	0.185543	0.351087	0.520954	0.671214	0.823296	-0.00990805	-0.766574	-0.303441	-0.0537332	0.461761	1.39888	1.32689	-0.531926	0.0944124	1.27414	0.120785	-0.449702	0.328917	1.44538	0.868888	1.89706	0.593581	0.573809	0.354338	1.34234	0.607775	0.891654	-0.0232951	0.308316	0.276771	1.73788	2.0871	0.606262	1.4101	3.47044	1.12035	0.613508
46	-1.41976	-1.50601	-1.52878	0.0657165	-0.784723	-0.346631	-1.03095	-1.23722	-1.06036	0.395854	0.00140291	-0.757632	-0.108718	0.175069	-0.41216	0.160986	0.317836	-0.110922	0.327096	0.56143	0.661262	-0.0139267	0.639162	0.573566	-0.278469	0.278239	0.251497	0.429317	-0.523651	0.0943339	-1.16355	-0.795773	-1.27361	-1.41976	-1.50601	-1.52878	-0.993153	-1.22524	-0.265505	0.0657165	-0.784723	-0.346631	-0.805374	-0.985263	-0.875385	-0.911367	-1.6563	-0.743573	-1.48279
47	3.32083	3.21081	4.90308	1.35753	3.58753	4.20179	0.442149	-1.0494	-0.274679	0.845011	1.01077	-1.03753	1.08004	0.233364	0.309063	0.499766	0.799543	-0.474589	0.230777	-0.23238	0.548894	-0.0134083	0.333789	0.503181	0.603225	0.648639	0.9295	0.991696	-0.522857	-0.468839	2.56981	2.03278	0.557154	3.32083	3.21081	4.90308	3.28131	5.5267	1.89406	1.35753	3.58753	4.20179	5.87823	6.17198	-0.913452	0.492563	0.184512	-0.295337	4.5505
48	-0.374314	-1.21956	0.308107	6.46493	3.93095	3.48613	3.42615	4.19636	3.63041	-0.160949	0.121063	1.88426	-0.0514818	-0.741409	-0.247237	-1.0468	-1.82349	-1.04493	-0.610158	-0.255188	-0.743036	-0.849091	-1.11175	-0.120654	-0.0967061	-0.447226	0.382195	0.174723	0.106488	-0.281211	2.74465	1.93999	2.52678	-0.374314	-1.21956	0.308107	6.52835	6.05479	6.84415	6.46493	3.93095	3.48613	3.91854	4.51976	3.05788	1.96712	2.07163	0.896151	6.04051
49	0.551107	0.880169	-0.038245	0.428826	0.330432	-0.18422	-5.98359	-5.84194	-5.65629	-0.00588857	0.0782918	1.37215	-0.273569	-0.646427	-0.581614	-0.107534	-1.64878	-0.678251	-0.0935395	-0.287807	-0.206292	-0.386592	-0.125705	-0.114801	0.0843988	-0.142509	-1.00056	0.0359962	-0.443888	0.407891	0.892509	1.45672	1.2352	0.551107	0.880169	-0.038245	-0.595189	-0.262392	0.348574	0.428826	0.330432	-0.18422	2.06392	1.60399	1.50352	2.14581	1.93344	1.76096	1.39736
50	3.4243	3.45987	4.36625	3.90244	4.86864	4.33039	0.14402	0.579719	0.428992	0.448091	0.263677	3.89814	0.0248833	-0.399579	0.0981485	1.06962	0.65665	0.425664	1.59171	1.73726	1.97367	1.47828	1.87838	1.09629	0.229754	0.311627	-0.557915	-0.195096	-0.205614	0.40071	1.26518	1.62424	0.973749	3.4243	3.45987	4.36625	7.36789	7.72292	6.6905	3.90244	4.86864	4.33039	1.36721	0.771624	1.75295	1.14215	1.4705	2.20197	1.88303
51	3.44401	2.76325	5.79234	9.31792	8.96035	8.57318	9.48615	12.1256	9.50529	-0.715613	-1.25252	4.11884	-1.14168	-0.714308	-0.603198	-0.840765	-0.183599	-0.135353	0.253512	0.559715	0.164086	-0.412845	-0.55229	-0.469423	-0.143199	-0.220913	0.0891371	-0.688037	0.579056	0.108981	1.73236	0.690479	1.9592	3.44401	2.76325	5.79234	8.19876	4.52256	8.11671	9.31792	8.96035	8.57318	11.4015	12.6749	10.3682	5.62218	4.81737	3.67896	13.3136
52	-0.404945	0.769376	1.26093	0.822556	1.08422	-0.641925	1.00725	0.292025	1.83969	0.626809	0.018598	-0.243825	1.37983	-0.311251	1.62909	-0.867324	-4.14207	-0.324197	-0.0196841	-2.69043	-0.743977	-0.444817	-2.72467	-3.01294	0.677911	1.62975	0.209857	-1.64669	-0.594265	2.24096	1.29422	-0.349404	1.96992	-0.404945	0.769376	1.26093	-0.23714	-0.605941	0.686528	0.822556	1.08422	-0.641925	0.152918	0.22787	2.23929	1.0371	-0.0914881	0.500808	0.387524
53	0.584608	0.546528	0.464896	1.19228	1.42098	0.871243	-0.754579	0.472717	-0.773722	-0.554164	0.122515	1.22041	-0.209306	0.0654296	0.0134425	-0.525226	-1.11622	-0.441769	0.308676	-0.216141	0.0266791	0.0233714	-0.452232	-0.533139	-0.445486	-0.378737	-0.139838	0.156652	0.251729	-0.40838	0.554876	-0.0553314	-0.324099	0.584608	0.546528	0.464896	0.364267	0.803508	0.425625	1.19228	1.42098	0.871243	0.833224	0.740227	0.206534	-0.0151879	-0.358476	-0.148087	2.27441
54	-1.19767	-1.42862	-1.53897	1.841	-0.502034	0.201154	-0.748721	-2.66421	-0.69204	-0.526171	-1.1546	-3.06852	-0.523293	-0.665134	-0.277766	0.196846	0.292081	-0.936225	-0.264428	-0.253219	-0.852725	-0.834815	-1.19946	-1.58563	-0.299342	-0.165211	-1.03763	-0.284919	0.00688112	0.278038	-0.819598	-0.597552	-0.469175	-1.19767	-1.42862	-1.53897	-0.726786	0.61988	-1.20021	1.841	-0.502034	0.201154	-1.525	-1.30256	-1.3248	-0.961045	-0.817822	-0.750497	-0.383993
55	7.12452	5.36098	6.15651	7.76952	9.20702	8.73245	4.06346	2.6612	3.65543	-0.525343	0.0801992	8.24431	-0.0504384	-0.456175	-0.271726	-0.333965	-0.888745	-0.768448	-0.369513	-0.927327	-0.131182	-0.766602	-0.743446	-0.434806	-0.492245	-0.857077	-0.591613	0.32851	-0.202698	-0.125812	4.28714	4.70532	3.71007	7.12452	5.36098	6.15651	4.47429	4.83205	4.0624	7.76952	9.20702	8.73245	5.34626	4.90402	4.10651	4.95913	5.54835	4.60561	4.48821
56	0.511725	1.05748	-1.20881	-2.84599	0.762947	0.412418	1.12201	0.038911	1.292	0.66283	0.565378	1.38832	0.323346	0.856254	0.463212	-0.275089	-0.192643	0.51929	0.487555	-0.399227	0.835983	-0.12863	-0.525188	-0.369961	0.441059	0.273608	0.846478	0.486275	-0.0364169	-0.449858	0.463466	-0.10916	0.540855	0.511725	1.05748	-1.20881	1.31271	0.723339	0.223959	-2.84599	0.762947	0.412418	0.395441	0.419492	0.514297	1.63774	3.76005	3.47656	-1.15105
57	0.0980807	0.046145	-0.372049	-1.96358	-1.20589	-0.957241	-0.691677	-1.24239	-0.248915	-0.030542	0.197751	-0.214282	0.237543	0.321557	-0.386171	-0.0484259	-0.108683	0.331953	-0.367873	-0.816293	-0.247863	0.0681651	0.203057	-0.127955	-0.719799	-0.590469	0.210972	0.268336	-0.19141	-0.0769265	-0.674676	-0.724699	-0.752369	0.0980807	0.046145	-0.372049	-1.14544	-0.647977	-1.31417	-1.96358	-1.20589	-0.957241	-1.11865	-1.68567	-0.535566	-0.632078	-1.18264	-0.0960306	-3.09263
[truncated: 75 more columns]

## Sheet: MA-3 A matrix
	arcA_fnr__nitrate_delarcA__1	arcA_fnr__nitrate_delarcA__2	arcA_fnr__nitrate_delarcA__3	arcA_fnr__nitrate_delfnr__1	arcA_fnr__nitrate_delfnr__2	arcA_fnr__nitrate_delfnr__3	arcA_fnr__nitrate_wt__1	arcA_fnr__nitrate_wt__2	arcA_fnr__nitrate_wt__3	ec_diffexp__glucose__1	ec_diffexp__glucose__2	ec_diffexp__glucose__3	ec_diffexp__acetate__1	ec_diffexp__acetate__2	ec_diffexp__acetate__3	ec_diffexp__fructose__1	ec_diffexp__fructose__2	ec_diffexp__fructose__3	rpoC__del27__1	rpoC__del27__2	rpoC__del27__3	rpoC__eBOP42__1	rpoC__eBOP42__2	rpoC__eBOP42__3	rpoC__eBOP43__1	rpoC__eBOP43__2	rpoC__eBOP43__3	rpoC__wt__1	rpoC__wt__2	rpoC__wt__3	arcA_ygiN__aero_wt__1	arcA_ygiN__aero_wt__2	arcA_ygiN__aero_wt__3	arcA_ygiN__anaero_wt__1	arcA_ygiN__anaero_wt__2	arcA_ygiN__anaero_wt__3	arcA_ygiN__aero_ECOM4__1	arcA_ygiN__aero_ECOM4__2	arcA_ygiN__aero_ECOM4__3	arcA_ygiN__anaero_ECOM4__1	arcA_ygiN__anaero_ECOM4__2	arcA_ygiN__anaero_ECOM4__3	purR__wt__1	purR__wt__2	purR__delpurR__1	purR__delpurR__2	purR__adenine_wt__1	purR__adenine_wt__2	purR__adenine_delpurR__1
0	-0.545051	-1.1616	-2.3362	-2.82786	-0.185415	-2.71186	-3.60042	-2.89322	-3.73808	0.278382	-0.373932	0.0955503	-1.19063	0.347986	-0.0344929	0.549129	0.304418	0.643495	3.01785	2.96735	1.19548	7.34763	4.31744	2.9534	1.76693	7.14348	3.5952	3.02168	5.11764	3.91433	0.417909	3.59512	1.97279	0.661922	1.40306	1.97913	0.83622	0.407416	2.04225	-2.49043	0.431906	3.66001	0.701934	-0.701934	-2.83636	-1.96626	2.48027	2.57813	1.10303
1	0.440426	1.27326	1.78986	-1.1531	-2.63719	-2.00201	-7.86751	-8.24341	-8.50395	0.553838	-0.893291	0.339453	0.192036	-1.4083	-0.389351	-6.14362	-5.52921	-6.15698	18.4128	17.9215	18.7715	22.5589	19.3489	22.0476	21.0253	19.0953	21.1864	24.4581	24.4945	24.276	-4.14261	-5.4698	-3.71204	-9.56729	-9.27523	-8.71799	-6.88947	-9.05649	-7.84975	-7.8422	-7.74339	-8.68389	-1.94707	1.94707	-2.31664	-1.25603	3.97555	0.46372	-1.49111
2	3.51471	3.58111	3.88439	4.29713	4.11648	4.18379	3.57946	3.06897	2.99573	1.80283	-1.43817	-0.364664	-1.55678	-2.1395	-1.64582	-2.35165	0.807116	-4.13399	-0.623529	-0.364075	-0.330157	4.43841	2.8347	2.25419	1.12277	0.882941	1.30764	0.745335	1.1472	1.01274	1.93603	2.58517	2.20921	0.231508	0.698896	1.03541	1.21171	0.420389	1.24666	1.80954	0.057781	0.306707	1.0072	-1.0072	-6.68121	-7.68164	6.08331	-10.6474	-9.34501
3	-6.77384	-7.07778	-7.33313	-8.0647	-7.71536	-7.77446	-5.61506	-5.29369	-5.18269	-2.50978	1.36885	1.14093	2.00609	2.00586	1.6254	1.98573	-0.274872	2.74731	-11.1955	-10.9521	-10.6553	-11.3859	-12.2584	-10.5365	-9.80806	-10.4156	-9.58293	-9.53443	-9.94147	-9.68397	-6.84687	-6.67096	-4.76193	-2.16975	-2.31813	-1.9911	-5.99953	-5.8833	-5.64101	-3.30987	-2.40564	-2.62013	0.562745	-0.562745	12.7001	12.5864	0.928253	-4.51212	12.5669
4	4.16074	4.06153	4.17103	6.66459	7.38117	6.62512	7.07043	7.30433	7.29821	-0.0118123	0.0952891	-0.0834768	2.62177	2.58128	2.52249	1.90136	1.16799	2.64788	9.96965	10.0304	9.30605	9.25667	13.7143	9.1128	9.22378	10.4609	8.87081	5.4275	5.86582	5.55651	-1.7936	-1.28082	-2.49339	14.5904	13.9981	13.6179	-6.13504	-5.06958	-6.63575	-12.0087	-11.549	-11.4065	0.249183	-0.249183	0.917141	0.546545	1.00989	2.41165	4.31583
5	28.5305	28.146	28.3731	34.1532	33.7272	33.3157	30.1923	29.317	29.8252	-0.725482	0.410918	0.314564	1.72793	0.535547	1.90864	1.9834	1.49127	2.89994	3.54557	4.75679	4.52774	1.54499	0.448746	2.36109	1.63215	3.13373	2.64422	1.73298	2.00395	1.39709	3.05039	2.63533	2.5057	4.39828	4.53521	3.69755	3.146	1.98396	3.43989	3.35505	3.46162	4.0641	-0.184967	0.184967	-0.45672	-0.781504	-0.955534	-0.0346513	0.154117
6	-2.07373	-1.22942	-1.12747	-4.89236	-5.11769	-6.37634	-3.65638	-3.12389	-3.83423	-0.329043	0.129104	0.199939	-3.48489	-5.2142	-4.93844	-1.64695	-1.95326	-2.31887	-6.78848	-7.00701	-6.45937	-2.21707	-5.66131	-3.85033	-6.09941	-7.94855	-5.83288	-4.91229	-4.92841	-5.08299	-37.4155	-38.1624	-37.7702	-24.8897	-25.3446	-25.5145	-23.0612	-25.2971	-24.6061	-27.8133	-27.7353	-28.8465	-0.0864506	0.0864506	-5.72274	-2.70709	1.45691	3.56564	3.23683
7	-6.78589	-6.73846	-6.55977	-8.21375	-9.15559	-11.0643	-8.06088	-7.72485	-8.88828	0.0746259	0.0891765	-0.163802	0.649837	1.00951	0.85874	0.22105	-0.752499	-0.256356	0.365582	0.872135	0.23254	2.35251	2.98153	1.48174	-0.746568	-3.69711	-2.49432	1.03368	0.986537	0.990109	-0.802143	-0.0344115	0.00649023	-3.33175	0.768249	0.353307	0.0139484	-1.74293	-1.75055	1.34025	0.282298	0.836468	0.50319	-0.50319	2.76557	0.711006	0.680335	-1.4966	-0.761498
8	-0.328944	0.679755	1.9317	1.1091	-2.82175	-0.00872717	0.573491	-0.222831	-0.0745172	0.737762	-1.08423	0.346468	2.85837	4.2342	0.944072	1.07335	1.77648	-0.45757	-1.73962	-1.11046	-4.02311	5.64248	1.18113	-3.93337	3.6225	2.77445	4.03569	-0.999062	1.32231	0.0671673	4.02192	5.4502	5.31464	-0.798284	-0.308893	-0.891406	0.804062	0.956774	-1.27324	1.3453	0.836714	0.735654	-0.646856	0.646856	0.48353	-0.106501	1.66387	3.51423	-0.22071
9	-27.2437	-27.7719	-28.0877	-27.0276	-27.1524	-26.8908	-27.1317	-27.2751	-27.3797	0.768773	-0.367118	-0.401655	-2.27573	-3.58478	-2.17212	1.57541	1.73132	1.92306	-0.871988	-1.84387	-1.35256	-27.6344	-27.9032	-26.4058	-28.9733	-29.2131	-28.9284	-1.66772	-1.62895	-1.64334	-28.1661	-28.5892	-27.6479	-10.2243	-10.9456	-11.3846	-28.9692	-28.9086	-28.9093	-29.1118	-29.0779	-29.2464	-0.377141	0.377141	-0.823424	-1.36038	-7.9901	-16.8186	-18.8493
10	-13.2842	-13.4473	-13.5261	9.37073	11.4524	10.9563	16.5163	16.8159	17.5617	-0.878165	0.368657	0.509507	-7.8315	-6.87035	-5.79015	-1.03632	-3.19207	-0.0975558	-1.95821	-2.29886	-2.95112	-3.43809	-2.45066	-3.65751	-3.65569	-2.43775	-3.11217	-4.01678	-3.90209	-3.92067	1.51028	1.85283	2.00058	20.3425	20.7049	20.4819	15.7838	16.2325	16.3606	18.7181	19.3102	19.847	0.521953	-0.521953	11.3676	10.4736	4.41336	4.96552	4.20198
11	16.6931	16.6333	16.1439	15.9649	17.7333	16.3367	11.9132	11.8328	11.9881	0.793421	0.329033	-1.12245	14.5995	13.3509	13.0657	-0.257357	-0.0572561	1.91184	21.3016	21.3183	19.0933	16.5242	28.2288	15.1941	18.6939	21.9976	17.7676	22.3903	22.7903	22.974	-13.4234	-13.3502	-13.3901	-2.56846	-1.6909	-0.109732	18.059	18.6414	15.5794	25.1755	23.819	24.5415	0.286671	-0.286671	-4.18192	-4.11633	7.87438	4.57048	9.19381
12	-4.27544	-4.1313	-4.24572	-5.67765	-6.13627	-5.36039	-0.300293	-0.553497	-0.755162	1.88584	-1.27508	-0.610759	-10.0871	-10.2901	-10.4479	-4.80836	-0.825695	-7.47032	0.279994	0.143383	0.471828	-0.197872	-3.88121	-0.456675	-0.770445	-2.15335	-0.166537	2.48256	2.63716	2.65904	5.11388	4.35271	4.74412	-6.02256	-6.17548	-5.92485	-2.64305	-3.36848	-1.7838	-6.32358	-6.19848	-6.22028	0.345733	-0.345733	-36.8084	-36.3463	-5.85329	-5.91404	-8.7436
13	1.52917	1.42232	1.64176	1.64772	1.06721	1.66848	1.68329	1.89474	2.44294	0.372992	-0.00200767	-0.370984	-0.740778	-0.949711	-0.553311	-0.514589	0.564913	-1.11795	0.507881	1.12403	1.67155	2.62767	1.89605	2.16272	2.50143	1.726	1.57663	2.59341	1.16695	2.3968	0.182992	-0.522035	0.109494	4.65643	3.79662	4.62502	3.21745	3.77804	3.44093	3.6897	5.73246	3.54377	1.45359	-1.45359	13.7744	-1.35361	0.400316	0.985538	-0.801035
14	-9.5446	-8.43022	-11.0267	-9.4515	-7.23193	-18.2109	-10.2337	-7.24698	-9.56236	0.116277	0.205664	-0.321941	-1.42814	-3.12549	-3.01108	-0.748887	-0.430766	-1.31062	-3.1497	-2.12418	-2.24851	-3.98433	-3.38523	-3.26918	-2.29906	-7.11325	-3.57208	-0.7636	-1.07204	-1.55766	0.801082	0.522272	0.866807	-0.58912	-0.221913	0.161654	0.969422	0.610022	0.60182	-1.69685	-0.350772	0.0408981	-0.156663	0.156663	1.38218	1.21044	0.576478	-0.34302	-0.682523
15	4.59884	4.05666	3.65837	3.96258	4.44353	4.51133	3.49271	3.78036	4.02399	-0.65712	1.14487	-0.487745	4.04269	6.20394	6.4968	5.21172	3.55861	8.15147	18.2641	18.1138	17.2941	14.8499	14.6293	15.219	14.3632	13.6781	13.7897	17.3799	17.5434	17.8383	5.91112	5.38471	6.66662	5.71931	5.43945	5.67802	5.08859	5.34249	4.97874	6.87563	6.28205	6.53446	-0.055205	0.055205	2.63404	2.11894	-0.420439	-0.142071	0.378565
16	-3.4606	-3.15985	-2.55063	-3.52546	-3.02503	-1.77681	-4.37831	-4.13218	-4.1548	-0.284834	0.485798	-0.200964	-0.207626	1.66098	0.519436	2.1658	-0.0138381	2.83576	1.21022	-0.67496	-2.02348	1.87361	1.09879	-0.17755	-0.827224	-1.86821	-0.907214	-2.22613	-0.790717	-0.682206	2.48044	3.44787	2.97683	4.06639	3.116	3.64012	3.44981	1.38903	2.7761	-8.44475	2.91719	0.800279	-0.783832	0.783832	-1.16688	-2.24598	2.47961	-1.30793	-0.665072
17	2.32785	0.821625	0.232383	0.326286	3.6432	3.14148	-0.0678814	0.578017	1.67691	-3.77843	3.17579	0.602641	14.1437	17.1067	8.41856	5.87772	1.49507	9.07117	1.79701	1.1433	0.0326953	1.26091	3.46301	1.54137	1.40858	0.0297527	0.0256725	0.544887	0.759151	1.68646	-4.94302	-4.70498	-2.16616	1.30256	0.77722	0.845154	2.37565	2.10843	1.50434	4.10369	4.45601	2.91546	-0.10003	0.10003	7.39334	8.80612	9.43408	7.29136	5.82511
18	2.88919	2.22194	2.01118	2.38594	3.01002	3.23717	3.03468	2.78522	3.1525	0.104314	-0.0401902	-0.0641239	0.574132	0.714441	0.463978	1.79892	1.74738	1.99943	-6.68595	-5.99569	-7.42119	-14.6259	-12.1401	-13.0242	-6.58127	-4.60721	-6.29742	-0.450586	0.126296	-0.375015	-1.21816	-1.26224	-1.45257	0.203831	0.41505	-0.250114	-3.61754	-2.92134	-3.02741	-3.63491	-4.17216	-3.60857	0.456134	-0.456134	0.123882	0.515145	4.55893	1.98978	2.24642
19	0.725781	0.616321	0.627887	10.675	11.4738	10.7999	0.941537	1.45104	1.43381	-0.210186	0.28265	-0.0724639	0.325645	2.36136	1.84697	0.569212	-0.14735	0.871088	-1.49611	-1.78971	-1.49063	0.539513	-0.706284	0.154881	-1.19512	-1.55755	-1.3224	-1.61267	-1.66333	-1.64175	-0.224563	0.0278243	0.699026	20.1213	20.7653	21.1226	-1.3314	-1.62211	-1.42487	27.3219	27.4962	26.7123	-0.350265	0.350265	1.05864	0.00381239	1.21619	1.22581	0.381095
20	-3.90987	-3.81433	-4.01777	-3.48603	-3.22106	-3.74469	-4.52255	-4.04272	-4.18228	1.28713	-0.386281	-0.90085	-3.15587	-2.26189	-1.93561	-2.34921	-2.52761	-2.77622	-2.20822	-2.70369	-3.644	2.19668	2.66531	1.12854	-18.077	-20.4751	-19.3583	4.66175	4.77436	5.07576	0.551186	0.0876064	-0.139042	2.23365	1.88267	2.47834	1.61593	2.04952	2.21649	1.88267	1.45613	1.48207	0.0913651	-0.0913651	-1.23791	-0.936724	0.26212	1.27754	1.02446
21	-5.6836	-5.59182	-5.21384	-6.91538	-7.13341	-7.02069	-5.26166	-5.63416	-5.28581	-1.57029	0.410131	1.16016	36.4504	35.1112	35.3432	23.0575	20.9858	24.2663	10.1163	8.76445	11.1101	13.8342	9.40213	14.1271	12.0643	11.5814	12.2017	14.225	14.1557	14.0091	-8.10014	-8.14927	-6.54637	-5.31769	-5.17705	-5.66778	-0.81119	-1.94868	-1.31014	-6.08761	-6.40593	-6.11386	-0.140531	0.140531	-1.42083	-1.26589	-5.18406	-4.37634	-4.67233
22	1.87567	1.54824	1.40059	3.34151	0.74752	2.01303	4.68321	4.41105	3.98703	2.43811	-1.66168	-0.776431	-8.16882	-7.44836	-4.83925	-4.14998	-2.00562	-4.23795	-0.267929	0.329389	0.186103	-0.801571	-1.43719	0.0867414	0.826404	-1.22682	0.398427	0.615165	-0.531668	0.556593	11.0282	5.78612	-5.99166	2.78564	2.04697	2.62857	-1.15784	1.9459	0.348661	-0.265487	0.108221	-0.916405	-0.0593497	0.0593497	-6.86685	-7.77898	-2.36676	-3.00296	-4.1824
23	0.87725	1.24742	1.43078	0.839206	0.615267	0.944021	0.722914	0.630295	0.586473	-0.27058	-0.316417	0.586997	-17.1417	-17.1175	-16.426	8.15234	8.38515	7.93321	-0.268139	-0.708481	-0.811137	-1.01695	0.295156	-1.09177	1.78172	1.66266	2.19234	1.45006	1.44816	2.01543	-2.14486	-1.58626	-1.08209	-0.0400683	-0.655814	-0.479852	-1.06349	-1.36593	-1.19961	-1.35992	-0.563367	-0.583674	-0.200743	0.200743	2.5886	3.34031	-0.907588	-0.293973	0.223788
24	4.83085	5.53729	5.63968	4.24087	4.56221	4.71487	7.21174	6.51081	7.82137	1.80526	-1.47737	-0.327884	-0.794397	15.85	11.6428	-1.46877	0.820827	-2.16654	4.14617	4.26985	4.60885	-0.100365	6.20484	3.90922	0.674069	-0.311983	-0.0651979	3.19676	1.19359	2.36741	0.42802	0.786312	4.76431	0.147879	2.69547	-0.728317	-0.745376	-1.31003	-0.941634	-1.52923	0.136265	-1.56476	-1.18238	1.18238	-5.83438	-2.73818	-0.0935322	5.42923	1.29308
25	7.06335	7.34897	7.69796	6.80261	5.24081	6.30132	3.47269	3.49794	3.35848	-0.514958	0.561639	-0.0466812	5.76962	6.91867	7.48507	1.77185	1.05545	2.53603	3.52636	3.73743	2.0864	1.7637	2.01346	2.21292	-0.233588	-0.0416327	-0.491326	-0.380362	-0.646193	-0.41694	0.381183	0.774322	0.752407	2.08011	2.24293	2.43552	5.44045	4.55675	5.62989	4.94945	4.56806	4.18818	-0.160455	0.160455	10.6908	10.0723	29.6263	30.6112	31.1867
26	-4.53198	-5.02688	-4.9998	-2.7241	-3.5165	-3.01101	-4.23104	-5.01251	-4.68945	-1.64552	0.427	1.21852	-2.17229	-1.16525	-1.58085	1.29239	-0.827557	1.95653	-7.48186	-7.77786	-7.52096	-10.3066	-7.56744	-9.2065	-8.41562	-8.12647	-9.09669	-7.01265	-7.09753	-7.22966	-4.95947	-4.57186	-3.33199	-4.55792	-4.70362	-4.31153	-5.41436	-4.18221	-4.71948	-5.05474	-5.44013	-5.04939	-0.540566	0.540566	-2.31922	-2.89062	-3.28433	-2.44433	-3.0084
27	5.34624	5.6965	5.8229	8.06417	8.6755	8.00222	6.80433	7.13749	7.33286	-0.0294054	0.372686	-0.343281	2.36822	2.20473	3.30576	-2.83022	-3.53391	-2.43402	-24.7453	-24.6229	-23.9483	-20.9114	-19.3516	-21.6367	-9.82849	-9.01866	-9.56851	5.16892	5.05905	5.1061	-2.4636	-2.2581	-2.06825	8.25707	8.157	9.22936	8.57222	8.25289	8.00955	9.1945	9.06879	8.91133	0.108538	-0.108538	-2.97375	-3.07045	-4.75146	-3.11254	0.755144
28	-6.44586	-6.60761	-7.28456	-6.76298	-6.72513	-6.91439	-7.49326	-7.00347	-6.96847	-2.35837	2.40883	-0.050457	-5.98553	-5.09767	-1.15864	1.21709	-3.95754	3.04507	-4.45367	6.47266	-5.60951	6.5937	6.46773	4.27412	6.30177	6.60401	6.12557	-6.86135	-6.62605	-6.65955	5.83173	5.82965	6.02322	-4.72592	-4.81293	-4.63697	-2.04608	-2.39037	-2.11369	-1.6988	-2.18529	-3.14603	-0.615005	0.615005	-0.12983	-2.19044	-6.91443	-8.4902	-7.43812
29	-7.12756	-7.24552	-7.49261	-9.19733	-9.54737	-9.16685	-11.7094	-12.3561	-12.4196	0.391024	-0.835269	0.444245	-0.596874	-1.5274	-2.10681	-1.15084	0.0757472	-1.96452	-2.91747	-2.85555	-2.62769	-3.54829	-1.9587	-2.64912	-2.12003	-1.21424	-1.68542	-1.64153	-2.06418	-1.51906	0.0448063	0.42494	-0.134841	-27.0333	-27.5836	-28.1427	-36.7031	-35.8459	-36.5447	-32.6984	-31.9943	-31.8491	0.097727	-0.097727	-2.0702	-2.22005	0.929011	-0.153524	0.983037
30	7.93991	7.95755	7.80001	-14.9417	-15.1911	-14.4706	18.1091	18.4159	18.4863	-0.88372	0.1105	0.77322	-0.35477	0.0429815	0.283236	-0.118654	-1.93874	0.635046	-10.4179	-10.8233	-10.8519	-9.88924	-9.92665	-10.3722	-11.1269	-10.9686	-10.8343	-9.88113	-9.69915	-9.56565	-5.74388	-4.38509	-3.31123	17.1862	17.485	16.8537	-6.13959	-4.86736	-5.67231	15.4844	17.2167	17.4103	0.542712	-0.542712	14.1521	11.4492	2.7972	2.48696	4.27674
31	-1.58746	-1.4507	-1.66353	0.0253968	0.101736	-0.284864	-1.7426	-1.40183	-2.12968	0.453291	-0.485654	0.0323632	-9.57792	-10.4515	-10.3957	-1.95454	-0.784734	-3.40673	-3.37508	-3.90837	-3.31401	-3.05335	-6.06109	-3.64796	-3.05024	-3.76434	-2.62068	-1.34064	-1.09412	-1.21215	0.70846	0.570147	0.39888	-0.480701	-0.631789	-0.304027	-1.38526	-1.83832	-1.35096	-1.56459	-2.00796	-1.75342	0.00818761	-0.00818761	2.7744	2.37378	-19.103	-20.0401	7.29495
[truncated: 7 more columns]

## Sheet: Compendium A matrix
	dinI___U_N0025_r1	dinI___U_N0025_r2	dinI___U_N0025_r3	dinP___U_N0025_r1	dinP___U_N0025_r2	dinP___U_N0025_r3	lexA___U_N0025_r1	lexA___U_N0025_r2	lexA___U_N0025_r3	lon___U_N0025_r1	lon___U_N0025_r2	lon___U_N0025_r3	luc___U_N0025_r1	luc___U_N0025_r2	luc___U_N0025_r3	mazF___U_N0025_r1	mazF___U_N0025_r2	mazF___U_N0025_r3	recA___U_N0025_r1	recA___U_N0025_r2	recA___U_N0025_r3	relE___U_N0025_r1	relE___U_N0025_r2	relE___U_N0025_r3	ruvA___U_N0025_r1	ruvA___U_N0025_r2	ruvA___U_N0025_r3	sulA___U_N0025_r1	sulA___U_N0025_r2	sulA___U_N0025_r3	umuD___U_N0025_r1	umuD___U_N0025_r2	umuD___U_N0025_r3	uvrA___U_N0025_r1	uvrA___U_N0025_r2	uvrA___U_N0025_r3	yebF__U_N0075_r1	yebF__U_N0075_r2	yebF__U_N0075_r3	luc___U_N0075_r1	luc___U_N0075_r2	luc___U_N0075_r3	zipA__U_N0075_r1	zipA__U_N0075_r2	zipA__U_N0075_r3	luc___U_N0000_r1	luc___U_N0000_r2	luc___U_N0000_r3	b2618_U_N0075_r1
0	-0.676988	-1.17263	-0.804889	-0.685598	-0.929652	-1.04683	-1.02953	-1.04409	-1.13186	-1.31725	-0.97566	-1.01089	-0.958572	-0.510323	-0.804373	-0.791392	-1.07967	-1.01617	-0.83495	-0.5233	-0.810313	-0.705618	-0.411631	-0.592142	-1.06964	-1.2091	-0.862958	-0.969636	-1.00142	-0.908045	-0.556578	-0.826031	-1.12776	-0.678245	-0.96726	-1.2817	0.53971	0.412123	0.774338	0.377006	0.119751	0.356932	0.822068	-0.0739984	-0.385584	-1.31243	-1.29336	-1.09967	0.832205
1	0.570185	1.83509	1.75547	2.60385	2.5834	2.46274	1.83698	1.48117	1.49646	1.14644	0.676498	0.557475	1.97716	2.28933	1.86329	-0.108946	0.1835	0.385569	1.44828	1.31899	1.10404	-1.35933	-1.28955	-2.29881	1.91627	2.01072	2.13779	1.43595	1.75333	2.05594	1.36956	1.19246	0.944783	1.14199	1.10661	0.383395	0.0898961	-0.397459	-0.244639	-0.363032	-1.34348	-1.06855	0.107546	-1.30466	-1.34337	-2.10996	-1.93696	-0.280724	0.321571
2	3.16139	2.51381	2.25681	2.3419	2.72247	2.18043	2.70915	3.05837	3.12189	2.90865	2.42292	2.98049	2.60683	2.61593	2.36035	2.24561	2.26259	1.62585	2.6613	2.54169	2.59679	1.61364	1.89942	1.69769	2.7944	2.0422	2.58309	2.79658	2.4094	2.49557	2.33462	2.36207	2.07225	3.07556	2.21864	2.38688	-2.29085	-1.4597	-3.21377	-1.93075	-1.50776	-0.553973	-2.30383	-1.10189	-0.792171	1.77115	0.735707	2.13356	-4.67197
3	3.16444	3.09411	2.84851	2.06619	1.01836	0.911293	1.19	0.679215	0.921988	1.57426	-0.0974274	2.66513	1.74744	0.637615	0.368724	-0.279309	-0.200433	-0.111679	0.188116	-0.140899	0.0316152	0.211991	0.245258	0.724201	2.33478	1.8646	0.41134	0.376632	0.282822	-0.137387	-0.0543017	0.000314296	-0.144207	0.862074	1.57955	2.07512	0.685755	0.757359	0.732451	0.664914	0.642473	0.734767	0.230054	0.835669	0.855345	0.588009	0.171365	0.731038	0.119558
4	-3.156	-3.29173	-2.96422	-2.5912	-2.85303	-2.75932	-2.72948	-2.75632	-2.89461	-3.01024	-2.6781	-3.08973	-3.38186	-2.79318	-2.74742	-2.96094	-3.07616	-2.72893	-2.80221	-2.6175	-2.50651	-2.76911	-2.88517	-3.25972	-3.12305	-2.9667	-2.64697	-2.95054	-3.09551	-2.53399	-2.47891	-2.79699	-2.93859	-2.71991	-2.92038	-3.41659	0.160036	-1.43189	-0.205565	-1.14111	-1.8222	-1.42067	0.779142	-2.05902	-1.87023	-2.63288	-2.73644	-2.63103	-0.319317
5	-1.08708	-1.24419	-1.08663	-0.835113	-0.860823	-1.25468	-1.04901	-1.02988	-1.07449	-1.16315	-0.834403	-0.997657	-1.15142	-0.67126	-0.792853	-0.568162	-1.01291	-1.35616	-0.980377	-0.517471	-0.841689	-1.09441	-0.977086	-1.49923	-1.2092	-1.30086	-0.63622	-0.964818	-1.20347	-0.931716	-0.501103	-0.890871	-1.01167	-0.599764	-1.17816	-1.50333	-1.56471	-1.71168	-1.55906	-1.75183	-1.7672	-1.06722	-0.78966	-1.74379	-1.6398	-1.33435	-1.55462	-1.25498	-2.55803
6	2.02169	2.23635	1.99305	1.98828	1.95244	2.22711	1.91709	2.01325	1.96976	2.24302	2.25739	2.07106	2.05199	1.8684	2.17534	2.10296	1.84391	1.97703	1.78746	1.76206	1.97393	2.2709	2.15236	2.45176	1.98931	2.0866	1.74454	1.83055	1.95279	2.00266	1.89165	1.75452	2.01293	1.95425	2.12696	2.23018	1.27881	1.86946	1.84046	1.89835	2.1676	2.3741	1.65287	2.1744	2.32331	1.36933	2.06094	1.964	1.53401
7	-0.848904	-1.19185	-1.40578	-1.58316	-1.44714	-1.4938	-1.41679	-1.46654	-1.26018	-1.38489	-1.40799	-1.13872	-1.57031	-1.63445	-1.65892	-1.60062	-1.86376	-1.95397	-1.70972	-1.80289	-1.67261	-1.17226	-1.10603	-1.26368	-1.28843	-1.56314	-1.74604	-1.41255	-1.4471	-1.55582	-1.46632	-1.48155	-1.58432	-1.25574	-1.68317	-1.4499	-0.449361	-0.950515	-0.349309	-0.89541	-0.872681	-0.25808	-0.217789	-0.848346	-0.384849	-1.71091	-1.27536	-1.19048	-1.28124
8	-1.14022	-0.849643	-0.612834	-0.567015	-0.736895	-0.624949	-0.911885	-0.978652	-0.832891	-0.770382	-0.576804	-0.372511	-1.0486	-0.810278	-0.549028	-0.303134	-0.251592	0.230307	-0.592806	-0.437495	-0.364086	-0.286696	-0.500936	-0.852581	-1.00673	-0.485587	-0.585768	-0.701005	-0.469992	-0.0747417	-0.140943	-0.238068	-0.128448	-0.402188	0.0806212	-0.119659	0.744507	1.49496	1.41478	1.16073	0.98967	1.70362	1.69423	1.06709	1.31991	-0.0425641	0.0363072	-0.553025	1.99515
9	-0.0333207	0.106201	0.086704	0.0939602	0.818207	0.851083	0.958992	1.07348	1.26925	1.01297	0.783527	0.0710011	0.996429	0.675162	1.08231	0.348869	0.655541	0.797841	1.16633	1.47089	1.19114	-0.279582	0.081818	-0.0997464	0.5331	0.48368	1.0135	0.973036	1.13508	1.07296	1.44559	1.19389	1.26077	1.64432	0.687447	0.0236403	-0.409703	-0.50875	-0.545821	0.0126084	-0.0931385	-0.476769	-0.101934	-0.375474	-0.682498	-1.98359	-1.2334	-0.538901	-0.904915
10	-0.0978608	0.303168	0.531555	0.729514	1.21351	1.05827	0.967401	1.50056	1.64638	1.32519	2.14049	0.731286	0.267049	1.10447	1.33303	1.67895	1.80586	1.8342	2.50659	2.51401	2.71258	2.25742	1.97855	0.507278	0.095008	1.06462	2.5285	2.89369	2.23799	2.50052	2.89374	2.69456	3.11378	3.01357	1.83713	1.06115	-0.0340354	0.416142	-0.093426	0.47313	0.557276	0.882799	0.735069	0.606588	0.214765	0.423161	-0.655879	-0.390895	-0.0499146
11	-2.9108	-3.24322	-3.20868	-2.87259	-2.90172	-3.07468	-3.264	-2.52784	-3.66578	-2.91774	-3.1935	-2.6831	-2.70543	-4.00125	-3.20802	-5.25512	-4.40424	-4.17165	-3.24665	-3.4203	-3.61775	-4.65815	-4.79386	-5.44746	-2.45293	-3.01161	-3.35041	-3.32686	-3.37086	-3.60768	-3.68204	-3.29903	-3.28752	-3.24517	-2.73185	-3.38459	-1.97692	-1.99251	-1.73803	-1.73667	-1.29356	-1.86387	-2.80999	-1.70672	-1.32584	-4.02392	-4.32645	-3.77507	-1.76796
12	-1.12367	-1.13192	-1.00386	-1.16676	-1.11599	-1.02357	-0.973831	-0.977705	-0.757474	-1.03494	-0.897313	-1.12536	-1.01699	-0.959479	-1.03125	-0.81512	-0.566145	-0.604405	-0.745907	-0.667539	-0.707521	-0.448325	-0.422975	-0.299853	-0.897652	-0.971132	-0.936021	-0.942557	-0.838149	-1.1589	-0.919789	-0.810231	-0.837116	-0.95088	-0.854928	-0.934502	0.235374	-0.733474	0.106808	-0.3544	-0.351514	-0.930561	-0.567516	-0.264663	-0.467333	-1.01252	-1.0227	-1.05207	-0.0765426
13	-1.93792	-1.40324	-1.69981	-1.94993	-1.54874	-1.31855	-1.40136	-1.30221	-1.11013	-1.04487	-2.12425	-2.37885	-1.31872	-0.89709	-1.4802	-2.74017	-2.69931	-2.60021	-2.47859	-3.06951	-1.75882	-2.63517	-2.84522	-2.62326	-1.22038	-1.04879	-1.93512	-2.01363	-1.72771	-1.49928	-2.12306	-1.65295	-1.79663	-1.59685	-1.72803	-1.39297	-1.45334	-0.128415	-0.748666	-0.273978	0.714857	-0.11157	-1.8039	-0.16155	-0.3424	-5.11094	-1.45209	0.348341	1.77315
14	-1.00449	-1.1154	-1.10143	-1.47501	-1.26046	-1.30594	-1.08303	-0.811918	-0.856565	-1.08037	-1.1444	-1.30627	-1.07165	-0.656364	-1.08881	-1.56827	-1.1875	-1.36681	-0.877037	-0.82387	-0.88581	-1.56502	-1.47161	-1.58097	-1.0372	-1.14671	-0.898613	-1.05873	-0.905188	-0.950715	-1.09792	-1.1481	-1.11106	-0.763639	-1.61964	-1.39756	-2.16384	-1.88471	-2.47114	-2.2062	-2.1772	-2.08747	-1.97052	-1.90853	-2.06202	-1.92922	-1.6483	-0.818271	-2.26459
15	-1.36178	-1.63915	-1.64823	-1.34402	-1.1522	-1.45775	-1.64003	-1.38899	-1.71295	-1.3584	-1.42291	-1.52876	-1.44034	-1.96838	-1.62474	-1.83012	-1.91069	-1.88711	-1.65676	-1.64964	-1.60699	-2.04401	-1.77244	-1.77888	-1.62736	-1.54269	-1.78732	-1.75591	-1.63054	-1.91434	-1.71244	-1.76115	-1.82648	-1.48995	-1.49502	-1.71301	-2.00348	-2.16882	-1.63956	-2.05662	-2.09233	-1.82642	-1.99456	-2.04343	-1.93904	-1.78002	-1.74232	-1.51471	-1.63847
16	-0.0170459	-0.175703	-0.134623	-0.294517	-0.157949	-0.110314	-0.0179844	0.205555	0.112181	-0.0479076	0.124253	-0.130892	0.23006	0.106858	0.116633	0.422583	0.593494	0.447737	0.136804	0.0904109	0.270277	0.0347611	-0.127211	0.110354	0.16115	0.262373	-0.0228447	0.0841476	0.177783	0.0668771	0.0768627	0.25485	0.413058	-0.356521	0.196806	0.175286	0.624426	0.178299	0.494003	0.377937	0.2167	-0.193413	-0.34153	0.455491	0.100178	-0.830697	-0.428426	-0.660728	0.0479801
17	0.223358	-0.216493	-0.321841	-0.642258	-0.726725	-0.989494	-0.848937	-0.783756	-1.2939	-2.54473	-3.10753	-2.89	-2.25137	-2.02031	-2.14938	-3.68849	-3.40272	-3.11367	-1.61503	-2.44362	-2.07041	-5.83175	-6.109	-6.56361	-0.628402	-0.905457	-1.73139	-1.71654	-1.72331	-0.913881	-2.15627	-1.67556	-2.43585	-2.86527	-2.22182	-2.39599	1.14952	3.63289	3.20169	0.999495	2.56107	2.33988	1.30871	3.02094	4.21092	-2.71511	-1.05231	0.0297056	4.88422
18	-1.93286	-2.24514	-1.87926	-1.63041	-1.8032	-1.99641	-1.55407	-1.67627	-1.65081	-2.02326	-1.60398	-1.84007	-2.03805	-1.79238	-1.61487	-1.95546	-1.64916	-1.98455	-1.64004	-1.16947	-1.83499	-2.11658	-1.80258	-1.96171	-2.18184	-1.93389	-1.55222	-1.97398	-1.75404	-1.58194	-1.21638	-1.8507	-1.93155	-1.75748	-1.94728	-2.31514	-1.20812	-1.56691	-1.46734	-1.89308	-2.11042	-2.0912	-0.805199	-2.22373	-2.17985	-2.17776	-2.28887	-1.94875	-2.18635
19	-0.182721	-0.0683984	0.249441	0.278866	0.00147487	0.0660533	0.0761417	0.146087	0.0906304	-0.415128	0.0484414	0.0817695	-0.0202993	-0.0135697	0.319268	0.319766	-0.191757	-0.0383233	0.300833	0.32825	0.29122	0.404438	-0.0796168	-0.216262	-0.135368	-0.145141	0.387321	0.490267	0.219888	-0.314928	-0.195748	0.192352	-0.24458	-0.450981	-0.0833736	-0.363447	-0.249188	-0.600865	0.234341	0.0885987	0.357279	0.220386	-0.612582	0.259596	0.172496	-0.0340138	-0.59034	-0.459689	0.284456
20	0.214922	0.258266	0.471349	0.273914	0.39789	0.330931	0.609323	0.383554	0.593146	0.251021	0.819877	0.308115	0.463634	0.918125	0.526734	2.19009	1.66397	1.35234	0.912402	0.944656	0.967287	0.787957	0.889054	0.583852	0.00933274	0.415965	0.639023	0.66513	0.729194	0.814929	1.17835	0.85143	0.961985	0.739349	0.614194	0.613295	0.634622	0.975537	0.442059	0.532061	0.864273	0.874978	1.24526	0.640306	0.418477	1.19119	0.934906	1.19898	1.39844
21	-4.01007	-4.12913	-3.83295	-3.35093	-3.69164	-3.7519	-3.72014	-3.31182	-3.76436	-3.60332	-3.62907	-3.93651	-3.74326	-3.89942	-3.62185	-3.09544	-3.49032	-3.14819	-3.62824	-3.37178	-3.47785	-3.02778	-2.84505	-2.39179	-3.41176	-3.54895	-3.6822	-3.53076	-3.46106	-3.55184	-3.34224	-3.29462	-3.00712	-3.17272	-3.51114	-3.64855	-1.36188	-2.88185	-1.44367	-2.26875	-2.70502	-2.74107	-1.9353	-3.05265	-2.80596	-4.05972	-3.87375	-3.85718	-2.36575
22	0.53832	0.789227	0.59732	0.668514	0.909356	0.792188	0.673829	0.653327	0.760517	0.945357	0.903033	0.640149	0.356928	0.995272	0.747253	0.849835	0.78174	0.704143	0.847672	0.780112	0.929575	0.791031	0.607341	0.657344	0.362116	0.773061	0.874907	0.702763	0.907431	0.987661	0.960458	0.719853	1.07346	0.937261	0.98812	1.00319	0.232222	0.649965	0.328159	0.543695	0.612116	0.55817	0.646498	0.625107	0.582655	0.93842	0.582771	0.634655	0.633408
23	-1.00527	-1.22596	-1.12004	-0.948961	-1.01298	-1.0086	-1.0099	-0.981466	-0.912177	-0.878143	-0.0780859	-0.934847	-1.12914	-0.826019	-0.865415	-1.10258	-0.751838	-0.684771	-0.948702	-0.760059	-0.927116	-0.794191	-0.931933	-0.731824	-0.965289	-0.991918	-0.810686	-1.00797	-1.10586	-0.843285	-0.817176	-1.04574	-0.526134	-1.087	-0.968065	-1.07491	-1.27788	-1.25284	-1.20523	-1.07257	-1.27998	-1.14014	-1.1689	-1.10798	-1.23278	-0.539543	-0.593705	-0.873371	-1.65644
24	1.80406	1.88573	1.85646	1.88162	1.8099	1.96275	1.76692	1.82839	1.68988	1.72374	1.73248	1.90914	1.8206	1.45653	1.92399	1.7403	1.62335	1.7837	1.82972	1.5849	1.67349	1.94247	1.98778	1.81247	1.79677	1.79341	1.67578	1.89543	1.76493	1.59219	1.59958	1.88928	1.82225	1.74901	1.7573	2.06681	0.294696	1.00866	0.230515	0.636934	1.10927	0.8246	0.0490447	1.05905	1.12063	1.91921	2.09022	1.85358	1.09571
25	0.936669	2.11964	2.65241	2.68166	3.70693	4.09883	4.17124	4.46759	4.70577	5.2042	2.90491	3.26434	3.82242	3.61955	3.05358	2.75677	3.49596	4.43236	3.88462	4.14396	4.10479	4.15898	4.81084	5.69995	2.87774	3.60504	3.84616	3.43008	3.92647	4.48683	4.41439	4.75487	4.9646	4.82715	4.54261	2.66846	0.747991	1.08291	0.635736	2.16679	0.968061	1.37087	1.8331	0.979264	1.18351	0.972977	1.36037	1.31728	1.01826
26	-1.62941	-1.2636	-1.51111	-1.77333	-1.13735	-1.19647	-0.971992	-0.986613	-0.73107	-0.625	-1.70653	-1.39679	-0.744896	-1.37814	-1.43965	-2.85621	-3.05102	-2.91887	-1.45515	-1.7588	-1.56757	-3.43337	-3.49996	-3.85571	-1.16765	-1.11266	-1.58667	-1.68851	-1.73834	-1.69388	-1.18421	-1.50115	-1.58576	-0.826481	-1.04688	-1.35828	-3.01212	-3.53093	-3.31523	-2.48281	-2.79969	-2.7003	-3.21221	-3.43988	-3.24535	-3.74907	-1.69796	-0.291861	-2.33504
27	5.32527	5.52274	5.3692	4.75877	5.53441	4.53271	5.68173	5.39608	5.94678	5.43381	6.29075	5.23706	5.24086	5.71439	5.35593	2.85413	4.57713	5.20143	4.86842	5.44132	5.37258	4.65836	5.62179	5.81617	5.20403	5.21849	6.23888	5.19971	5.89395	6.37413	1.04387	4.72629	5.5077	1.24864	4.84091	5.95455	5.15959	7.18613	3.85375	5.24196	4.46101	3.15524	6.87556	4.65539	4.92492	4.77824	5.10395	5.83574	3.77748
28	-0.106079	0.00679926	0.0149469	0.21576	0.246812	-0.0967741	0.336001	0.0407802	0.0135397	-0.0189628	0.125394	-0.0530061	0.174885	-0.30499	0.0619005	0.0348307	-0.436428	-0.159701	0.200325	0.392578	0.160383	0.0948598	0.327975	-0.141285	0.155871	0.202676	0.313629	0.610839	0.173081	-0.0881898	-0.217147	0.181359	0.241632	0.098714	-0.0776744	-0.458105	-0.0485634	-0.667513	-0.200312	-0.348771	-0.258919	0.0486141	-0.0161539	-0.483348	-0.347987	0.0103987	-0.314501	-0.285725	-0.897049
29	-2.48875	-2.36198	-2.52653	-2.32533	-2.52445	-2.16814	-1.96093	-2.11391	-2.15077	-2.25367	-2.20009	-2.43855	-2.33743	-2.38631	-1.97284	-2.2962	-2.62961	-2.11023	-2.21657	-1.79782	-2.10997	-2.13751	-1.81987	-1.86124	-2.27623	-2.19763	-2.02897	-2.21525	-2.18604	-2.42027	-2.80225	-1.95502	-2.19857	-2.69038	-2.35753	-2.75264	-0.189732	-1.88192	-0.371881	-0.788195	-1.30194	-1.63627	-1.10842	-1.62925	-1.68021	-3.10608	-2.40097	-2.37625	0.0529785
30	-0.971527	-1.05887	-0.959499	-0.869765	-0.863138	-0.812788	-0.73043	-0.925431	-0.715104	-0.9981	-0.569911	-1.04748	-1.03111	-0.66854	-0.584519	-0.580287	-0.726371	-0.6677	-0.519754	-0.708509	-0.496326	-0.854462	-0.914685	-0.998371	-1.0022	-0.940183	-0.527506	-0.495321	-0.564455	-0.551057	-0.650862	-0.567886	-0.623562	-0.381809	-0.817345	-0.738827	-0.0151139	0.194427	-0.254833	-0.442789	0.0355405	-0.555827	0.438132	-0.0148295	-0.460592	-0.688923	-0.657218	-0.519818	-0.715002
31	-2.3479	-2.45473	-2.39136	-2.29868	-2.28939	-2.07367	-2.29871	-2.40185	-2.33656	-2.47697	-2.39701	-2.44247	-2.24022	-1.87674	-2.32509	-2.08833	-2.45048	-2.40231	-2.08483	-2.25553	-2.3637	-2.20124	-2.11313	-1.94187	-2.24811	-2.30647	-2.12589	-2.34526	-2.0469	-1.99209	-2.1232	-2.2983	-2.59766	-2.31321	-2.38197	-2.57294	-1.29179	-2.03916	-1.67046	-2.03819	-2.278	-2.05504	-0.993879	-2.35539	-2.47037	-2.23795	-2.6875	-2.16989	-1.87658
32	-0.484567	-0.812298	-0.774078	-0.705527	-1.18143	-0.676175	-0.860125	-0.683739	-0.899203	-0.625326	-1.17331	-0.657351	-0.68049	-1.26031	-0.6616	-2.14239	-1.19367	-0.842383	-0.536024	-0.615568	-0.864509	-1.53183	-1.62662	-1.24204	-0.494329	-0.989956	-0.674871	-0.922603	-0.752516	-1.34583	-1.27735	-0.653766	-1.0202	-1.64218	-0.722386	-0.711226	-1.75906	-2.42951	-1.06982	-0.633727	-0.828233	-1.77179	-3.73499	-1.52489	-1.41633	-0.861207	-0.992333	-0.38287	-0.646633
33	-1.19399	-1.23042	-1.01223	-0.927404	-0.797578	-1.0494	-1.17284	-1.15356	-1.20841	-1.40254	-1.11023	-1.30434	-1.06633	-0.665583	-1.12743	-1.09975	-1.30749	-1.1444	-1.24211	-0.988518	-0.999944	-1.71484	-1.25955	-1.42752	-1.1049	-1.15511	-1.00771	-1.09557	-1.0094	-0.778649	-0.764169	-1.0919	-1.19843	-0.914265	-1.04226	-1.29842	-0.288277	-0.27665	-0.278261	-0.559667	-0.654003	-0.306346	0.35327	-0.83862	-0.759637	-1.20619	-0.89138	-0.666692	0.101259
34	2.00869	2.75312	3.07079	2.64764	3.59753	3.85002	4.07534	4.34444	4.68352	5.05797	4.01606	4.24704	3.90899	3.76943	3.49881	4.99153	5.33264	5.33592	4.15793	4.26902	4.37744	6.43766	6.84293	8.51973	3.31673	3.49995	3.86117	4.09779	4.14322	4.25839	4.3962	4.40324	4.78159	5.01698	4.47384	4.49931	1.98691	0.964634	2.15789	3.2364	1.29257	3.85244	3.44345	1.6662	3.06083	3.85247	4.10357	2.88581	0.327152
35	-1.53646	-2.10725	-1.70121	-1.83832	-1.58479	-2.11098	-1.73408	-1.58044	-2.10024	-1.69832	-1.66558	-1.79759	-1.96131	-2.34021	-1.83319	-1.48887	-1.7634	-1.9142	-2.39406	-1.88302	-2.04938	-1.74058	-1.29696	-1.28941	-1.86379	-1.8867	-2.09827	-1.73612	-1.97523	-2.04776	-1.64389	-2.02919	-1.78579	-1.73249	-1.86265	-1.91379	-1.84213	-2.03646	-1.67187	-1.96523	-1.9385	-1.50627	-2.00502	-1.8949	-1.57869	-1.53261	-1.83693	-2.25424	-2.36104
36	3.84669	4.29168	4.51538	4.35883	4.76683	4.77363	4.77019	5.21626	5.01019	5.16704	5.52828	4.71214	4.98763	4.33575	5.18111	5.76654	5.42303	5.57319	5.37861	5.13743	5.30749	4.96621	4.62752	4.44301	4.50075	4.91122	4.9735	5.30258	5.19795	4.70655	5.29589	5.3219	5.4831	5.16648	4.89531	5.23766	3.87601	2.85891	3.27217	4.39559	3.89479	3.84687	4.63057	3.80619	3.41805	5.43059	5.95163	3.04735	2.80792
37	-0.338153	0.105953	0.208794	-0.290142	0.411143	0.345193	0.371011	0.472712	0.76039	0.490442	0.421837	0.0189619	0.0801397	0.516442	-0.031185	0.676127	0.79056	0.897549	0.398677	0.151541	0.647558	0.590978	0.441477	-0.0893819	-0.139238	0.0352363	0.22966	0.26105	0.326549	0.665309	0.401403	0.309869	0.365544	0.849384	0.615035	0.704116	-0.0205913	-0.123761	-0.285371	-0.0591471	-0.511669	0.0603878	-0.0771041	-0.667906	-0.318463	-0.00652173	1.58692	1.55645	0.409539
38	-1.06493	-1.07213	-0.886993	-1.02841	-1.09267	-1.00336	-1.02837	-1.01711	-0.919002	-1.04479	-0.934179	-0.963821	-1.06813	-1.02499	-0.835888	-1.33532	-1.00484	-0.741579	-0.845034	-0.79164	-1.05212	-1.07023	-0.812284	-0.747696	-0.834304	-0.731831	-0.693504	-0.940654	-0.842679	-0.723492	-1.23896	-1.05219	-0.769368	-1.00321	-0.774638	-0.817115	0.64294	0.18053	0.580983	0.35168	0.136829	-0.0692962	0.241488	-0.0212499	-0.0512269	-0.943965	-1.04872	-1.08708	0.409813
39	0.26343	0.476417	0.649298	0.63797	0.567874	0.421892	0.552965	0.411581	0.467108	0.268429	0.588921	0.339753	0.560835	0.946546	0.783482	0.739046	0.353862	0.524585	0.537264	0.718044	0.551169	0.731339	0.494479	0.154337	0.400182	0.554489	0.724122	0.796805	0.673106	0.692016	0.741775	0.689493	0.728086	0.704394	0.420993	0.26643	0.735111	0.351205	0.664032	0.386604	0.556633	0.62473	0.980076	0.187068	0.310471	0.854386	0.723021	0.800256	1.07063
40	0.388387	0.955012	1.10066	1.03522	1.19729	1.17855	1.47914	1.60307	1.45862	1.39906	1.81864	1.34676	0.5748	0.874425	1.07143	1.91561	1.68451	1.45404	1.47573	1.56526	1.84429	2.56377	2.70607	1.79978	0.663506	0.83356	1.17705	1.22992	1.17921	1.13276	1.13504	1.49045	1.64081	1.46891	1.74861	1.69738	-1.23988	-1.32321	-1.83546	-1.18714	-1.06184	-0.745472	-1.23491	-1.04071	-1.06149	1.44718	2.34226	0.445727	-1.88482
41	1.67603	2.24779	2.1721	2.03217	2.09004	2.13813	2.27526	2.11635	2.01002	2.0469	2.38164	1.98775	2.34352	2.40306	2.55608	2.13957	2.0033	2.31441	2.54201	2.7838	2.36445	1.05856	0.909544	0.352262	2.00021	2.21143	2.38545	2.28513	2.43344	2.43557	2.73626	2.39739	2.42687	2.0552	2.3547	2.15761	2.33983	2.12108	1.96861	2.48431	1.91701	1.90076	2.55756	1.97738	1.52148	2.40438	2.10296	1.53676	1.82274
42	-1.91004	-1.90011	-1.79394	-1.58347	-1.78998	-1.84221	-1.70893	-1.29706	-1.67996	-1.72021	-1.82317	-1.73919	-1.73911	-1.8753	-1.59932	-1.55795	-1.7746	-1.57234	-1.29479	-0.93289	-1.6844	-1.42586	-1.60392	-1.60533	-1.7053	-2.05221	-1.44328	-1.57163	-1.73259	-2.00596	-1.92356	-1.36697	-1.86517	-1.90154	-1.73943	-2.17737	-2.3079	-3.02364	-2.43338	-2.5053	-2.53779	-2.26626	-3.61855	-2.82065	-2.53019	-1.81453	-2.23205	-1.59631	-3.36418
43	1.2214	0.870165	0.972925	0.888369	0.833902	0.783364	0.83484	0.917042	0.740763	1.02895	1.21519	1.43802	0.76177	0.932839	0.718803	1.67969	1.40926	1.4093	0.722028	0.618088	0.553617	2.60738	2.66127	3.62621	1.05191	0.710308	0.821896	1.03632	0.638255	0.467904	0.643507	0.800371	1.03016	0.968266	1.16261	1.50944	-0.111556	0.188548	-0.304519	0.108751	0.603275	0.423399	-0.746466	0.543535	0.68113	1.11682	0.415434	0.296332	-0.145821
44	-2.17564	-2.07742	-3.41939	-2.46912	-3.92127	-1.83854	-1.90965	-1.90906	-2.50712	-1.90726	-2.16112	-1.53296	-1.96319	-8.04944	-1.27993	-1.33611	-1.42255	-1.80224	-2.08703	-1.71895	-2.41589	-0.569621	-0.100086	-0.669239	-1.51262	-2.11718	-3.19231	-1.36229	-2.70988	-5.07569	-4.84485	-2.35728	-2.17675	-1.19514	-2.02585	-2.30477	0.0434842	-5.77022	2.33052	-0.0877335	0.420742	-0.491702	-6.07606	-0.953008	-0.557651	-4.50344	-2.69003	-4.13384	2.82926
45	-1.34282	-1.32403	-1.13117	-0.909408	-0.864533	-0.986045	-0.962893	-0.644912	-0.997162	-1.01827	-1.10978	-1.23111	-1.08667	-1.19302	-1.15561	-0.878415	-1.16282	-1.07964	-1.09963	-1.07881	-1.03648	-1.39411	-1.15481	-1.57089	-1.09378	-1.25132	-0.772269	-0.855261	-0.936199	-1.06795	-0.89971	-1.05931	-1.04856	-0.93163	-1.19665	-1.29602	-1.3705	-1.92293	-1.45442	-1.74564	-1.59746	-1.27205	-1.34658	-1.65682	-1.59649	-1.22469	-0.817163	-0.536955	-2.47202
46	0.62429	0.652081	0.598979	0.618217	0.575352	0.657652	0.4948	0.461425	0.734663	0.65276	0.496223	0.705171	0.607408	0.588997	0.642377	-0.532044	-0.229968	0.0476509	0.308566	0.418036	0.624818	-0.00347087	0.115004	0.0996482	0.587337	0.97168	0.570748	0.290018	0.604862	0.49372	0.291606	0.509385	0.522805	0.479147	0.725995	0.590246	0.638451	0.809711	0.690531	1.06491	0.836633	0.931847	0.673299	1.01516	1.02613	0.684582	1.00267	0.701553	0.738582
47	-1.39285	-1.2742	-1.07105	-1.05199	-1.09536	-1.24592	-1.07561	-1.20132	-1.2433	-1.52952	-0.989386	-1.301	-1.26945	-0.820048	-1.25386	-1.13312	-1.30087	-1.07216	-1.37039	-0.949793	-1.14596	-1.33581	-1.08257	-1.37365	-1.32539	-1.27306	-1.05567	-1.26846	-0.895024	-0.712111	-1.58192	-1.03271	-0.931636	-1.51334	-1.31341	-1.33	0.885257	-0.0270806	0.44568	-0.223658	-0.753293	-0.766653	0.757804	-0.714604	-0.749194	-1.33154	-1.24999	-1.0474	0.373628
48	-2.29731	-2.47901	-2.04178	-1.92056	-1.7967	-1.98733	-1.62663	-1.96846	-1.82893	-2.16695	-1.87905	-2.21326	-1.92928	-1.5933	-1.66482	-1.95268	-2.0683	-2.02695	-1.74563	-1.4281	-1.82074	-2.17686	-1.79452	-2.11178	-2.11639	-2.07941	-1.67141	-1.7767	-2.11425	-1.81882	-1.6896	-1.80778	-2.06875	-1.74169	-1.9953	-2.40343	-1.49534	-2.26363	-1.7075	-2.00191	-2.20472	-1.96678	-1.74115	-2.3936	-2.245	-2.34352	-2.39317	-2.19166	-1.66491
49	0.253629	0.137725	0.15918	0.129457	0.105331	-0.0595023	0.0494344	0.251345	0.0643932	0.0725282	0.337766	0.175274	0.239803	0.313839	0.443492	0.938579	0.642225	0.494946	0.224831	0.375753	0.423713	1.01431	0.955512	1.57055	-0.00385497	0.223764	0.293721	0.0750324	0.0573945	0.38181	0.0399229	-0.178449	0.0095905	0.168093	0.197175	0.327441	1.6957	2.28973	2.0764	2.09507	2.47111	2.0661	2.20725	2.508	1.9127	0.406317	0.855748	0.0566552	1.73783
50	4.1927	5.30955	5.32404	4.93968	4.92844	5.13604	4.97713	5.04014	4.92129	4.9567	5.20309	4.88049	5.07228	5.65753	5.14422	5.6839	5.33234	6.10673	5.41558	5.39187	5.38345	4.96188	4.69919	3.90154	4.87476	5.45234	5.02164	5.37783	5.33062	5.5136	5.60434	5.70613	5.69194	5.25235	5.53504	5.57493	7.57449	7.84523	7.32139	7.53548	7.06432	6.30791	8.10318	7.47378	6.65094	6.53636	7.44629	4.58563	9.08642
51	-0.342447	-0.415236	-0.330852	-0.243011	0.0514167	-0.207044	-0.0721858	-0.223929	-0.162003	-0.15581	0.0677091	-0.273964	-0.154661	0.0452762	-0.16199	-0.871013	-0.7969	-0.572606	-0.087184	0.149305	-0.167668	-1.12282	-1.0939	-1.42324	-0.367857	-0.24262	-0.0613843	-0.088765	-0.0486704	0.109811	0.379802	-0.127727	0.107489	0.237224	-0.282884	-0.236961	-0.431464	-0.524857	-0.575492	-0.563659	-0.484384	-0.0082819	0.358811	-1.02155	-0.778589	-0.73108	-0.569246	-0.0509625	-0.980109
52	5.53563	5.63771	5.53878	4.97056	5.15621	5.0293	4.74082	5.17507	4.10975	5.35271	4.60475	5.43409	5.49782	4.64177	4.88971	4.90079	5.41348	5.31708	4.99966	4.35184	4.58235	5.48254	5.18232	4.57189	5.56967	5.47079	4.56811	4.79658	5.06952	4.9887	4.71796	4.58507	4.96987	4.30572	5.30268	5.46652	2.2943	3.24492	1.24955	2.67715	2.43472	2.13454	0.863121	2.99016	3.16978	5.86962	3.20225	4.13668	-1.17014
53	1.97558	1.92978	1.71482	1.65713	1.77712	1.71575	1.53309	1.58749	1.80936	1.84782	1.85318	2.12197	2.00797	2.23726	1.84366	2.67421	2.05417	2.124	1.46193	1.45785	1.78747	1.91954	1.90469	2.24246	1.8966	1.88383	1.77963	1.67866	1.63917	1.87462	1.66638	1.62928	1.47437	1.9333	1.84244	2.03002	-0.308811	0.00743636	-0.58951	-0.470326	-0.959468	-0.101686	-0.382957	-0.526426	0.205499	2.72494	2.10375	2.15263	-2.43836
54	-3.83679	-2.90863	-2.98971	-3.09223	-2.53704	-2.56082	-2.10054	-1.9886	-2.15386	-2.13347	-3.20578	-3.00092	-2.36767	-3.02492	-2.53084	-1.62435	-1.75203	-1.68008	-2.51186	-2.91371	-2.55885	-3.0501	-3.2537	-3.3458	-2.36372	-2.1446	-2.30184	-2.3805	-2.41736	-2.34228	-2.85256	-2.26853	-2.28305	-2.18951	-2.2711	-2.92889	-5.135	-5.96031	-4.25133	-4.30844	-5.34451	-4.63084	-5.70532	-5.71152	-4.73975	-5.78272	-4.8149	-2.28742	-3.80355
55	4.30958	4.65096	4.56338	4.33212	4.95379	5.03976	4.38594	4.92853	5.12742	5.64083	5.52272	4.9026	3.91157	4.67136	4.29349	4.65068	5.09877	5.41445	4.73587	3.56517	6.12238	5.06828	4.15483	4.23005	4.96023	5.44025	4.80167	5.47257	5.25219	5.2306	4.3704	5.4954	6.25978	4.70973	5.49199	6.33018	3.6611	3.30955	3.32779	3.06903	3.41632	2.3935	3.32029	4.73324	4.77022	7.09315	7.1061	5.05156	3.0561
56	0.128379	-0.177797	-0.0698656	-0.116422	0.151892	-0.322847	-0.212391	-0.455835	-0.201137	-0.492748	-0.247561	-0.280513	-0.0992875	-0.142139	-0.606943	-0.425848	-0.0172076	-0.645827	0.00230984	-0.141656	-0.0868845	-0.571266	-0.560064	-0.930134	-0.287747	-0.358505	0.246748	-0.011523	0.0766327	0.334432	0.197087	-0.274942	-0.29145	-0.0516188	-0.399088	-0.372749	-0.456065	-0.67543	-0.740297	-0.93358	-1.01328	-0.429955	0.102585	-1.04278	-0.944867	0.497551	-0.187101	0.411663	-0.750142
57	-0.00123162	-0.153519	0.018235	0.107268	-0.0466142	-0.343846	-0.0959718	0.0166416	0.0649994	-0.432709	-0.158246	-0.234321	-0.128293	0.169151	-0.0888038	0.0658588	-0.753029	-0.676989	-0.15964	0.0293742	-0.356243	-0.542401	-0.52134	-1.10377	-0.152444	-0.301071	0.0652093	0.165157	-0.310809	-0.198785	0.294737	-0.0913608	-0.239194	0.473545	-0.260671	-0.46786	-0.667542	-0.670191	-0.806681	-0.594409	-0.538236	-0.231444	-0.92827	-0.565116	-0.721182	-0.290178	-0.584093	0.119083	-0.941243
58	-1.39361	-1.35174	-1.34193	-1.11955	-1.06128	-0.796962	-0.648299	-0.713169	-0.727424	-0.384592	-1.13458	-1.13919	-0.7615	-1.62872	-0.973245	-1.21827	-1.32552	-1.37014	-0.71069	-0.602344	-0.9398	-1.49702	-1.07372	-1.21274	-0.906884	-0.940864	-0.825698	-0.644921	-0.939902	-1.29209	-0.895669	-0.802176	-0.812083	-0.504762	-0.777421	-1.67098	-0.841798	-1.70102	-0.86592	-0.979501	-1.09211	-1.22037	-1.51671	-1.5099	-1.39533	-2.38367	-1.64353	-1.09243	-0.474675
59	-0.462394	0.669065	0.461511	0.521458	0.343193	0.643199	0.310018	0.276502	0.0748025	0.340909	0.384489	-0.0741543	0.252689	0.566999	0.440728	0.21782	-0.359709	0.336268	0.553298	0.293266	0.766098	0.393517	0.489054	0.372125	0.411843	0.776558	0.463298	0.287054	0.503735	0.909659	0.0232047	0.397869	0.508133	0.256068	0.922753	0.656715	4.38539	4.17413	3.61172	3.58376	3.36814	2.39178	5.04509	3.30782	2.55487	-0.108831	-0.0257949	-0.308092	4.15831
60	-1.27351	-1.20546	-1.34444	-1.29458	-1.38148	-1.56541	-1.67083	-1.83777	-1.66734	-1.44175	-2.35497	-1.10252	-1.74779	-1.84689	-2.13014	-3.92356	-4.22619	-4.10987	-2.57461	-2.7631	-2.43133	-4.10586	-3.85502	-4.00409	-1.72242	-1.71695	-2.39933	-2.7553	-2.5816	-2.2203	-2.38309	-2.47079	-2.69094	-1.60372	-1.6763	-1.69409	-2.33024	-2.02575	-1.67903	-1.55374	-2.09537	-0.964485	-1.26176	-2.45621	-1.807	-2.39583	-2.00763	-0.722639	-1.04239
61	0.942103	1.48242	1.38544	1.13503	1.47431	1.51856	1.34081	1.27167	1.48584	1.60735	1.04472	1.06605	1.68811	1.6769	1.34208	0.93406	0.669177	1.0232	1.13446	1.27129	1.06252	1.03632	1.00728	0.771718	1.43295	1.40707	1.2843	1.23544	1.28903	1.47161	1.29	1.32821	1.34179	1.48446	1.35142	1.0692	0.550378	1.28665	0.799191	0.908548	0.664177	1.03602	1.27634	0.733494	0.699643	0.26969	1.54408	2.1785	1.42637
62	-1.21113	-1.59211	-1.33559	-0.899178	-1.30105	-1.40487	-1.08355	-1.23282	-1.20107	-1.66116	-1.00268	-1.35191	-1.36869	-1.27357	-1.15125	-1.19019	-1.42319	-1.59555	-1.04804	-0.55544	-1.2159	-1.56158	-1.29429	-1.92579	-1.5674	-1.64481	-0.915157	-0.95467	-1.36161	-1.42106	-0.557103	-1.1358	-1.4038	-0.589351	-1.62538	-2.00347	-1.4133	-1.26408	-1.33162	-1.60662	-1.16755	-0.916193	-0.997734	-1.04647	-1.30054	-2.37278	-2.23651	-1.24205	-0.86772
63	1.18061	2.16407	2.5615	2.84941	3.20576	3.29132	3.22796	3.67543	3.79787	3.78233	4.4661	3.3129	2.02499	2.8705	3.09536	3.30827	4.09947	4.48699	4.35152	4.05041	4.69964	3.92879	2.90016	1.48207	1.93493	3.29921	3.91251	4.13023	4.12308	4.33847	3.86181	4.33652	5.10364	4.10669	4.29744	4.04981	3.95383	3.7867	3.64528	4.59413	3.95683	3.86632	4.34743	4.39843	3.70264	3.07585	1.40531	0.102004	2.08153
64	1.16426	0.727419	0.83985	0.921741	1.15501	0.93642	0.892105	1.21376	0.98136	1.2868	0.590512	0.959565	1.1446	0.691647	1.02123	-0.195813	0.394763	0.382449	0.870779	0.806688	0.806303	0.275458	0.0711954	-0.0373694	1.30961	0.956194	0.902906	0.866979	0.695482	0.524769	0.471838	0.787004	0.513515	0.747261	0.942595	0.840485	-1.75757	-0.885597	-1.87661	-0.884887	-0.547195	-0.759015	-2.50235	-0.440822	-0.306202	0.353884	0.22054	0.934301	-1.70925
65	2.35355	2.66719	2.53236	2.13823	2.54934	2.38936	2.02712	2.03958	2.13003	2.50635	0.643078	2.29151	2.57425	2.15041	1.30418	0.419232	-0.177832	-0.278381	0.617679	0.181752	0.55956	0.576234	1.48994	2.64226	2.77231	2.6007	1.723	1.01132	0.897663	1.45099	0.940866	0.933649	0.380853	2.08536	2.1332	1.93181	0.993287	0.334507	1.35112	1.13204	-0.179459	1.56753	1.87385	-0.111425	1.52216	1.21305	-0.0685846	1.40216	1.17926
66	1.37015	3.14729	4.32912	5.08582	6.50491	6.89875	7.01815	7.53101	7.71006	7.72293	7.64577	5.58157	4.43615	5.41921	5.84958	5.40832	6.79443	7.95233	8.3812	8.84593	8.74219	6.96412	6.17229	4.79394	3.83542	5.08836	6.41541	7.07629	7.33432	7.66169	6.8625	7.99214	8.42527	7.44237	7.9481	7.0909	1.91979	1.6187	1.87144	1.82704	0.43872	0.0933531	1.72375	0.900352	1.15596	-1.13812	-0.788736	-0.366481	1.87765
67	-1.49975	-1.78927	-1.39101	-1.31009	-1.79354	-1.57855	-1.44851	-1.5869	-1.51434	-1.55154	-1.39506	-1.55947	-1.73943	-1.20211	-1.5147	-1.6194	-1.5383	-1.04723	-1.41248	-1.19629	-1.27714	-2.09871	-1.94229	-2.04961	-1.5073	-1.38401	-1.3245	-1.48974	-1.21619	-1.33237	-1.94969	-1.40582	-1.49662	-1.86251	-1.70976	-1.50743	0.369859	-0.700937	0.286433	-0.254286	-0.799967	-1.36107	-0.541868	-0.964838	-1.11639	-1.83199	-1.65174	-0.918116	0.685477
68	2.62459	2.55029	1.87109	1.70381	1.68198	2.22159	1.86442	2.03236	1.92251	2.50324	2.07327	2.51547	2.1455	1.93132	1.71152	1.72833	1.62011	1.95095	1.97462	1.73365	2.3959	1.94482	1.9965	2.24554	2.39018	2.41214	1.35909	1.96666	2.03295	1.80124	1.63516	2.06993	2.29132	2.14882	2.53668	2.85889	3.21868	4.38221	3.26738	3.26899	3.7827	2.85903	2.99874	4.26813	3.74735	2.57552	2.96794	2.26111	3.96269
69	-0.0773003	-0.110018	-0.0603282	-0.452563	-0.228542	-0.417945	-0.122601	-0.179533	-0.237434	-0.245638	-0.273555	-0.269041	-0.0600398	-0.0342834	-0.256148	-1.25913	-0.672726	-0.365733	-0.122121	-0.118967	-0.262434	-0.460366	-0.430557	-0.247679	-0.278615	-0.191093	-0.0430162	-0.144634	-0.323752	-0.10995	-0.724557	-0.202149	0.381716	-0.572231	-0.23654	-0.740509	-0.43661	0.157184	-0.61296	-0.590524	-0.930225	-0.679435	-0.0426506	-0.434731	-0.195947	-0.475291	-0.512662	0.684742	-0.539349
70	-3.64167	-3.24738	-3.20536	-3.12168	-2.78954	-2.61759	-2.78271	-2.48327	-2.74167	-2.7406	-2.42899	-2.80694	-2.60094	-2.23585	-1.82529	-1.72704	-1.62602	-1.77925	-1.70797	-1.44922	-1.62697	-0.246091	-0.228141	0.552093	-2.56393	-2.37345	-1.55819	-1.41476	-1.60172	-1.38316	3.78813	2.98092	2.83361	-1.28977	-1.7829	-2.55653	-1.28862	-2.21188	-1.01944	-1.62497	-1.8938	-1.17519	-1.95762	-1.922	-1.01625	-2.90467	-2.9144	-3.03184	-2.51416
71	-2.62189	-2.46339	-2.81259	-3.18098	-3.05367	-2.60662	-2.49147	-2.54971	-2.85708	-1.81559	-2.92867	-2.85957	-2.42649	-2.18118	-3.23979	-3.3307	-3.04852	-0.936683	-2.92226	-2.22781	-2.04573	-1.62105	-1.02717	-1.41273	-2.21207	-2.0287	-2.62974	-2.97422	-2.257	-2.19406	-7.68758	-2.2068	-2.03005	-7.33547	-2.87066	-2.17478	3.82009	1.48362	1.572	1.84383	0.185074	-4.03669	0.834766	-0.297796	-0.637226	-3.24471	-2.61731	-2.25588	1.71506
72	1.20353	1.57148	1.59731	1.76316	1.77155	1.95632	2.00423	1.77153	2.10048	1.91786	2.11861	1.82379	1.71331	2.1946	1.61959	1.60839	1.36651	1.66426	1.79333	1.79484	2.04842	0.769696	0.664607	0.0904889	1.41558	1.78626	1.94954	1.98859	1.91041	1.86485	1.91051	1.88831	1.9394	1.93591	1.94886	1.67052	1.53201	1.36474	1.00854	1.44203	1.66256	1.64744	1.69935	1.26989	1.0306	1.53029	1.2859	1.19279	1.23577
73	-0.732114	-0.694034	-0.56024	-0.340995	-0.221717	-0.492285	-0.508893	-0.405944	-0.385795	-0.75699	-0.545344	-0.574827	-0.392605	-0.30194	-0.0950223	-0.214901	-0.514259	-0.546224	-0.201798	0.0757868	-0.33033	-0.118047	0.0283723	-0.0483701	-0.613724	-0.818577	0.178849	0.0373174	-0.272547	-0.385935	-0.342925	-0.265355	-0.747529	-0.601281	-0.688257	-0.782132	-1.07099	-1.36575	-1.2769	-0.839906	-1.04311	-0.896884	-1.56966	-0.982232	-1.08578	-0.218774	-0.943911	-0.948819	-1.48858
74	-2.08936	-2.45581	-2.942	-2.54479	-1.81202	-1.91317	-2.1717	-1.82218	-2.02497	-2.22508	-2.15412	-2.41074	-2.32616	-2.11459	-1.99675	-1.90302	-1.62438	-1.89389	-1.64039	-1.65261	-1.98084	-1.08496	-0.976835	-0.426053	-2.44319	-2.73178	-1.85682	-2.07863	-1.60077	-1.66061	-1.90382	-1.90297	-1.79078	-1.70113	-2.41412	-2.3712	-0.820335	-1.15821	-0.578499	-0.709812	-1.378	-0.27909	-1.02932	-0.412812	0.224713	-2.38827	-2.86802	-2.79535	-1.79788
75	0.462045	0.40092	0.276769	0.374125	0.611688	0.445768	0.720459	0.760183	0.820489	0.702718	0.775796	0.384038	0.158821	0.646838	0.516322	-0.613962	-0.145847	-0.131283	0.833906	0.76691	0.900213	0.208652	-0.140438	-0.79705	0.0331645	0.444031	0.8562	0.736546	0.974825	0.65851	0.012196	0.545666	0.951213	0.276451	0.64311	0.638585	-1.443	-0.540953	-1.51955	-0.703056	-0.604636	-0.463788	-0.983472	-0.54303	-0.363001	1.38742	1.02746	1.07923	-0.795782
76	1.78868	1.91953	1.66354	1.60816	1.67997	1.76763	1.63813	1.64919	1.53959	1.41626	1.70488	1.45082	1.48416	1.69604	1.52811	2.39405	2.12078	2.02276	1.81658	1.46753	1.71236	1.5829	1.41815	1.37007	1.82386	1.86237	1.75635	1.79061	1.77233	1.79586	1.62841	1.40518	1.90032	1.27648	1.604	2.01951	1.14078	1.61956	1.35585	0.913954	1.04316	1.5271	1.05694	1.70083	2.15081	2.43758	2.00579	1.89949	1.10564
77	-2.27517	-2.59171	-2.76635	-2.67697	-2.97158	-3.09732	-3.17597	-3.0549	-3.45586	-2.91056	-3.38647	-3.2612	-2.9028	-3.34116	-3.03788	-3.00068	-3.20596	-3.13685	-3.38405	-3.19988	-3.50118	-3.54277	-3.73708	-3.64559	-2.4556	-2.86127	-3.07406	-3.15968	-3.26355	-3.3765	-3.70327	-3.34819	-3.35253	-3.18827	-3.2162	-3.18609	-1.57923	-0.49383	-0.467449	-1.22764	-0.388762	-0.77028	-0.897231	-0.743745	-0.210737	-2.55265	-2.53573	-0.67851	0.464501
78	0.451226	0.561226	0.584638	0.622736	0.79721	0.672538	0.73499	0.726308	0.666288	0.46002	0.709728	0.741376	0.687357	0.686099	0.65899	0.946184	0.623977	0.516662	0.794557	0.828258	0.714829	0.757671	0.647111	0.762403	0.469166	0.381883	0.754331	0.763249	0.626238	0.636797	0.923597	0.734606	0.830746	1.01364	0.960444	0.853578	-0.315299	-0.259839	-0.72873	-0.458585	-0.173738	-0.0463248	-0.661007	-0.21493	-0.246058	1.20392	0.793361	0.673082	-1.0007
79	1.92056	1.61852	1.89514	1.91034	2.01435	1.58159	1.83971	2.0905	1.65773	1.81256	1.72184	1.69492	1.98378	2.02558	2.0275	2.37105	1.67381	1.53757	1.90539	1.99839	1.4567	2.04426	2.35379	2.71755	1.7074	1.47447	2.00149	2.19827	1.73278	1.57832	1.93173	1.57334	1.6743	2.07791	1.3715	1.14955	0.0244159	0.281588	0.228776	0.237376	0.701504	1.31194	0.601355	0.509515	1.04187	1.5089	0.702689	1.44185	-0.310135
80	-2.22502	-2.32362	-2.46801	-2.47786	-2.68145	-2.5449	-2.64445	-2.91263	-2.90601	-2.74021	-2.4983	-2.47319	-2.30992	-2.47587	-2.61237	-2.66503	-2.79984	-2.96298	-3.01614	-3.06331	-2.96954	-3.18438	-2.93853	-3.12635	-2.29427	-2.42087	-2.69115	-2.72594	-2.84536	-2.6455	-2.3212	-2.67326	-2.66832	-2.52571	-2.56512	-2.54278	-1.89223	-2.22864	-1.61111	-1.97299	-2.42322	-1.76564	-1.35354	-2.70552	-2.3777	-2.03659	-2.12201	-1.79031	-1.68594
81	-3.07803	-2.92958	-2.6869	-2.59437	-2.12309	-2.05611	-2.12086	-1.97362	-1.84127	-1.97997	-2.17892	-2.07141	-2.33908	-2.11905	-2.3195	-0.631381	-1.25951	-1.08426	-2.0167	-2.09518	-1.77071	-0.173368	0.383832	1.69384	-2.50242	-2.64918	-2.0597	-1.81111	-2.05782	-2.01904	-1.48222	-1.41603	-1.84298	-1.63678	-2.07682	-2.34776	-0.292396	-1.90696	-0.305708	-0.791112	-1.87009	-0.69341	-0.435323	-1.65324	-0.882924	-1.92379	-2.32783	-3.47557	-1.19202
82	1.09414	1.82813	1.66711	1.37745	1.6826	1.49027	1.58847	1.10564	1.40878	1.81517	0.143676	2.35898	1.63135	0.747646	0.382945	0.0708795	-0.203601	0.306758	0.158744	0.131852	0.436737	0.25304	0.49438	1.02542	1.40911	1.95517	0.690501	0.317501	0.303351	0.615702	0.567996	0.570773	0.318746	1.86446	1.88219	1.55811	-0.467476	-0.899028	-0.141746	0.271916	-0.860768	0.226186	0.182735	-0.934276	-0.38835	2.86709	3.11027	2.82977	0.354287
83	2.39277	3.05407	2.61868	2.74248	2.89578	3.31945	3.001	2.92174	3.1254	2.8719	3.32366	3.06639	2.60842	2.37978	3.19125	2.12761	2.50958	2.64805	3.32602	3.23515	3.53552	2.5441	2.22241	1.22023	2.62087	3.18318	3.32966	3.54256	3.43559	3.48071	3.08643	3.62954	3.85898	3.14637	3.28673	3.71739	2.4646	3.59889	2.00298	3.39453	3.60269	2.62972	2.26651	3.95062	2.70295	2.81849	3.07748	1.56879	3.44126
84	-0.0766422	-0.311093	-0.29328	-0.410879	-0.211466	-0.635625	-0.409481	-0.458048	-0.262824	-0.81167	-0.386283	-0.766753	-0.45345	-0.180078	-0.747863	-0.45088	-0.831797	-1.08736	-0.22926	-0.18811	-0.468246	-0.931394	-0.564011	-1.25701	-0.48903	-0.711493	-0.201047	-0.336947	-0.414018	-0.274708	-0.214903	-0.63871	-0.947281	-0.596884	-1.18107	-1.02974	-1.5804	-0.97049	-2.01238	-2.04596	-1.77738	-1.40328	-0.894542	-1.41329	-1.25302	-0.854172	-1.19622	-0.252953	-1.70234
85	1.89534	1.83564	1.9491	1.59159	1.59928	1.87155	1.81456	1.88757	2.00894	1.82767	1.84032	1.678	1.72487	1.58107	1.93836	1.366	2.19621	1.92044	1.94919	1.86729	2.25764	2.30905	2.3357	2.5848	1.93381	1.97777	1.96822	2.01464	2.06511	1.77428	1.92609	1.75907	1.883	1.7409	2.09682	2.0591	1.7182	1.40272	1.66401	1.49553	1.37867	1.00535	0.699545	1.78549	1.73708	2.38954	2.27359	1.8152	1.09358
86	-0.208164	-0.239938	-0.674773	-0.500127	-0.589166	-1.00533	-0.617597	-0.511397	-0.388311	-0.610503	-0.636466	-0.569691	-0.495035	-0.72229	-0.163211	-0.0968927	-0.34676	-0.559354	-0.410978	0.0164267	-0.482687	-0.480803	-0.76631	-0.192564	-0.267822	-0.772704	-0.408759	-0.219117	-0.451562	-0.794695	-0.731808	-0.522439	-0.760117	-0.0216466	-0.598422	-0.408424	5.90626	8.11814	8.33954	8.01038	9.27899	8.78936	6.02925	8.64311	8.35661	0.74226	2.763	-0.703975	9.70065
87	1.49085	1.50714	1.56438	1.40769	1.61512	1.50829	1.6036	1.64513	1.71132	1.51091	2.11039	1.46657	1.49259	1.78263	1.45193	0.546864	0.825028	0.787516	1.79331	2.08956	1.86387	0.653045	0.573175	0.147375	1.20002	1.33439	1.79344	1.76917	1.78095	1.94699	1.46126	1.82201	1.94646	1.51825	1.70873	1.81725	1.07809	1.49686	0.868777	1.37046	0.898469	1.44132	1.29179	0.964956	1.40457	2.47403	2.20522	2.62845	1.06302
88	0.143069	-0.504322	-0.477716	-0.604069	-0.796853	-0.661389	-0.595871	-0.652901	-1.03077	-0.140446	-0.291129	0.666397	-0.249761	-1.59809	-0.870518	-0.473838	-0.668387	-0.518328	-1.20969	-1.67761	-1.15166	1.25718	1.63508	1.93758	-0.126894	-0.465699	-1.00348	-0.979951	-0.893362	-0.960047	-1.18041	-0.761633	-0.637383	-0.732898	0.0422016	0.514728	-0.628396	-0.221372	-0.591976	-0.280817	0.0755364	0.0248361	0.049231	0.186191	0.447323	-0.686101	-0.874484	-2.32658	-1.83452
89	-3.79313	-4.62976	-4.93394	-4.63812	-5.39314	-5.62249	-5.87171	-5.73923	-6.53337	-6.06155	-6.6652	-5.62689	-6.7679	-6.74841	-6.55165	-7.34844	-7.44949	-7.56538	-6.90194	-7.43568	-7.00889	-9.21481	-9.08433	-9.68913	-5.28494	-5.74927	-6.58053	-6.32803	-6.59352	-6.30008	-7.13187	-7.10045	-7.33388	-6.61885	-6.62423	-6.28085	-2.18404	0.435688	0.771371	-2.08104	-0.669923	-0.057976	-1.24655	0.278015	1.4766	-5.52492	-4.31944	-2.61732	2.72461
90	-1.68937	-2.23692	-1.87548	-1.74247	-1.86347	-2.02394	-2.18698	-1.98059	-2.01816	-2.054	-1.83679	-1.72815	-2.05412	-1.88267	-1.82289	-1.78535	-1.73677	-1.79816	-2.1241	-2.03248	-2.17621	-0.592784	-0.477669	0.037238	-1.86469	-2.01843	-1.74554	-1.97928	-1.80717	-1.95772	-1.82753	-2.24953	-2.35748	-1.71694	-2.02658	-2.21049	-0.832341	-0.676089	-0.455932	-0.313352	-0.32549	-0.120709	-0.414694	-0.207388	-0.309407	-1.4458	-2.41946	-2.0298	-0.595505
91	-0.783528	-0.622125	-0.851473	-0.489843	-0.715005	-0.590522	-0.452046	-0.500895	-0.546443	-0.620339	-0.48646	-0.671452	-0.461656	-0.552216	-0.251715	-0.516278	-0.719769	-0.863216	-0.541191	-0.232452	-0.58591	-0.449054	-0.66891	-0.568899	-0.607183	-0.528913	-0.404648	-0.408403	-0.646974	-0.801178	-0.763153	-0.441579	-0.574585	-0.937251	-0.587689	-0.824564	-0.975224	-1.14505	-0.66001	-0.620932	-0.62242	-0.847024	-1.21994	-0.704547	-0.731958	-0.545513	-0.796424	-0.602854	-0.430008
92	-2.44202	-2.62989	-2.47389	-2.28787	-2.36551	-2.25619	-2.57322	-2.39585	-2.63667	-2.42227	-2.81526	-2.64139	-2.66938	-2.6219	-2.31461	-1.96483	-2.04041	-1.92645	-2.35403	-2.26052	-2.35801	-1.75204	-1.57544	-1.1073	-2.45532	-2.5497	-2.61102	-2.72992	-2.44442	-2.37498	-2.51754	-2.4602	-2.90491	-2.47663	-2.42302	-2.78914	-0.701181	-1.16262	-0.153603	-1.48444	-1.80005	-1.61304	-0.295774	-1.53786	-0.948722	-2.22962	-2.30767	-2.42727	-0.634393
93	-1.17594	-1.48022	-1.27273	-0.909895	-0.894808	-1.35132	-0.900267	-0.687844	-1.19229	-1.53057	-1.11746	-1.4228	-1.33635	-1.28945	-1.06216	-1.53075	-1.3898	-1.76953	-1.11031	-0.630898	-1.05636	-1.5872	-1.38586	-1.89564	-1.4332	-1.57546	-0.642244	-0.945458	-1.10031	-1.22158	-1.04562	-1.06419	-1.25693	-0.686273	-1.40951	-1.78745	-1.40634	-2.11996	-1.61515	-1.86141	-1.87317	-1.4462	-1.33616	-2.14106	-2.00957	-1.63308	-1.85664	-1.63334	-1.91921
94	0.352721	1.197	0.931431	0.607225	1.00353	1.09399	1.18178	0.784809	1.18585	1.16498	0.81023	1.22734	1.03339	0.762869	0.993029	-1.1663	-0.31556	-0.149053	1.13524	0.914692	1.0031	-1.10686	-1.58987	-2.93807	0.596805	0.949193	0.920385	0.802318	0.930032	0.937844	0.25152	0.767415	0.700033	0.489525	1.12123	1.28006	-1.9859	-2.38898	-2.28324	-1.25003	-3.36044	-2.00725	-1.86393	-3.00382	-2.38992	1.51535	1.24865	1.24493	-2.80587
95	-2.08649	-2.11407	-2.2261	-2.47566	-2.12004	-2.53447	-2.50474	-2.40881	-2.27499	-2.51027	-2.386	-2.59044	-2.16118	-2.09368	-2.53111	-3.17941	-2.67432	-2.98016	-1.88123	-2.16624	-2.16432	-2.39602	-2.54916	-2.50529	-1.93253	-2.47833	-2.02563	-1.94184	-2.16151	-2.36506	-2.22529	-2.45341	-2.31182	-2.44312	-2.32848	-2.16309	-2.07092	-2.86379	-2.23454	-2.41718	-2.3906	-2.62055	-2.90786	-2.25305	-2.38472	-1.87165	-1.9434	-2.12869	-2.34543
96	1.43718	1.17653	1.22339	1.2128	0.934878	1.23011	1.22567	1.22299	0.805915	1.21349	-0.012965	1.10473	1.23622	0.209977	0.925294	-1.48026	-0.986474	-0.430711	0.544465	0.660109	0.32097	-0.967302	-1.19874	-1.53896	1.30477	1.18608	0.611449	0.575028	0.524089	0.24667	0.195411	0.503719	0.451492	0.362564	1.12085	0.49105	-1.50107	-1.35585	-0.512034	-0.881132	-0.339977	-0.637423	-2.14647	-0.757239	-0.206421	-0.496781	-0.445347	1.38529	-0.216702
97	-2.72872	-2.27724	-2.15714	-2.18795	-2.16352	-2.14456	-2.14626	-2.06313	-2.15517	-2.20852	-1.93058	-2.52246	-2.11763	-1.58606	-1.88763	-2.21241	-2.2338	-2.19929	-2.0449	-1.82101	-1.8862	-1.99999	-1.66432	-1.61309	-2.25082	-2.0737	-2.03126	-2.15557	-1.76134	-1.58966	-1.75263	-1.97304	-2.10798	-1.60462	-2.01266	-2.38451	-0.877568	-1.91957	-0.901894	-1.40821	-1.84357	-1.32642	0.114649	-2.36284	-1.98835	-2.86545	-2.42471	-2.16472	-1.04123
98	0.163679	0.555185	0.123196	0.287863	0.280999	0.351171	0.482319	0.390372	0.482259	0.304882	0.427703	0.266075	0.366048	-0.123112	-0.305763	-0.478573	0.139255	-0.213015	0.92106	0.896124	0.822024	0.173262	-0.106769	-0.352956	0.275184	0.120842	0.704623	0.461032	0.432321	0.533485	0.759228	0.504024	0.382342	0.494313	0.302413	0.457772	1.53722	0.796708	1.05798	1.48676	1.51135	0.782692	0.493537	1.33154	0.694513	0.283363	0.745251	0.34106	1.62646
99	3.82891	3.84462	3.23002	4.04314	4.03919	3.9224	3.27145	4.18076	3.51756	4.17486	3.84499	3.44819	3.7625	0.990346	3.50415	4.21983	2.93766	3.4668	3.64988	1.51469	2.70809	4.64891	2.57672	2.88762	3.53097	2.99187	2.55437	3.3389	3.37375	-0.0521975	2.42746	3.28014	3.15932	1.96897	2.22083	2.9326	3.59086	1.69129	5.12215	4.80756	7.69281	6.00683	3.55186	5.83223	5.23678	1.32207	1.55108	0.964264	6.93715
100	0.636148	0.78034	0.545152	0.443214	0.583332	0.741517	0.760181	0.539869	0.784075	0.693345	0.702474	0.462173	0.706974	0.576317	0.411563	0.860388	0.539005	0.738122	0.772848	0.79003	0.761551	0.444964	0.704106	0.742474	0.692259	0.629228	0.868216	0.829765	0.810176	0.908149	0.74325	0.978229	1.08675	0.681752	0.586328	0.817826	0.587246	0.940879	0.680372	0.794036	0.968278	0.687191	0.968914	0.789264	0.580221	0.689002	0.865899	0.957031	1.07987
101	-0.580048	-0.772435	-0.940897	-1.21324	-1.61621	-1.48055	-1.48989	-1.43176	-1.48281	-1.60708	-1.67994	-1.46016	-0.921598	-1.31252	-1.48579	-1.99523	-1.8875	-2.0278	-1.60704	-2.06828	-1.75906	-2.18527	-2.38525	-2.44402	-0.812134	-1.15794	-1.53747	-1.58073	-1.76135	-1.82937	-2.01358	-1.83977	-1.90849	-2.15368	-1.56165	-1.13054	-1.88869	-1.24085	-1.64561	-1.95154	-1.60842	-1.92589	-3.23498	-1.43852	-1.44759	-0.690974	-0.542597	0.086764	-1.19463
102	5.39497	5.7851	5.84829	6.21352	6.49552	6.22916	6.06018	6.15162	5.94373	6.38232	6.31757	6.61235	5.96028	5.61967	6.08147	5.69653	5.51438	5.36551	5.95592	5.8953	6.1413	4.76494	4.48779	4.21958	5.54496	5.37215	5.18576	5.62387	5.3851	5.59134	6.05763	5.73408	5.76599	5.93055	5.88802	5.54846	4.03937	3.86924	4.19961	4.19001	3.55546	4.55872	4.00715	3.74054	4.54759	5.95897	4.73591	2.61506	2.86535
103	-0.289284	-0.403339	-0.362519	-0.155497	-0.119973	-0.431638	-0.119361	0.190216	0.193327	-0.00839931	0.513144	-0.323424	-0.513451	0.178704	0.0574038	0.0238531	0.141046	-0.444817	-0.141636	0.419003	0.125702	-0.304264	-0.195781	-1.17829	-0.434832	-0.496171	0.247051	-0.104441	-0.00928008	0.274225	0.278243	0.113855	0.0338654	0.378838	-0.326342	-0.397056	-1.19866	-1.03197	-1.26347	-1.30588	-1.34466	-1.02124	-0.854851	-1.29818	-1.21394	-0.290899	-0.527907	-0.364502	-2.11324
104	0.333823	1.94327	2.35784	2.56522	3.88996	4.12162	4.29135	4.41754	4.27137	4.17775	4.08821	1.90364	4.04345	4.54579	3.94861	3.592	4.43452	5.33837	5.01126	5.46161	5.26413	4.57053	4.73333	3.7075	3.16214	3.89032	4.7278	4.74745	4.63277	4.9642	4.21437	5.23574	5.57628	3.81851	4.09514	2.90249	3.07244	2.50132	1.99771	2.86224	1.87688	0.785688	2.56226	1.95814	1.70781	-0.782896	0.152114	0.872258	2.60778
105	2.58003	3.40294	3.2824	3.18438	3.46346	3.95455	4.2901	4.18635	4.60792	4.80769	2.10966	3.19161	3.54851	3.19369	2.57102	0.418929	0.307971	0.407783	2.52331	2.30388	3.10502	2.25889	2.92491	3.74491	3.21456	3.32599	2.36462	1.96906	2.44643	2.77165	2.35765	2.87207	1.60153	3.8719	3.88398	3.59953	-0.995055	-0.853614	-1.42225	-1.13859	-1.19404	-1.34677	-1.20252	-1.33208	-1.48471	-0.196297	1.07229	4.45101	-1.21036
106	0.425322	0.521083	0.706062	0.722671	0.878887	0.829868	0.784128	0.760376	0.726178	0.452758	0.93226	0.38308	0.611708	0.911031	0.50582	0.725462	0.615576	0.793546	0.813923	0.83502	0.742663	0.523007	0.586328	0.261838	0.571928	0.578456	0.763872	0.466134	0.677841	0.748195	0.944326	0.690085	0.758104	0.329895	0.701211	0.418963	1.45301	1.23895	1.06091	0.817078	0.675609	0.635003	2.02622	0.642214	0.640418	0.481368	0.439234	0.376029	1.37438
107	0.940096	1.22714	0.893032	0.424054	0.97063	1.03213	1.0431	0.908743	1.2821	0.905243	0.946943	1.18427	0.871431	1.7382	0.853149	0.570347	0.787279	0.523742	0.562397	0.301774	1.81179	1.40018	1.06629	0.939015	1.28214	1.44903	1.17476	1.26866	1.24394	1.24271	1.02699	1.55911	1.26017	1.65806	1.38998	1.75379	1.15842	2.45415	1.33744	1.39293	2.6099	2.28246	1.92337	2.73008	2.34075	2.81398	3.71172	2.74655	4.64055
108	6.06771	6.22516	6.03991	6.90013	6.60216	6.61813	4.1625	4.39714	3.80719	5.98076	5.39951	6.01854	5.93895	5.29241	5.34277	5.94417	5.59134	5.46188	5.49029	4.71588	5.38526	8.01573	8.57936	10.0572	6.50823	6.16315	5.36715	5.6131	6.06335	5.6439	5.24145	5.88815	5.91628	4.56543	5.76473	6.18615	8.96275	8.99658	9.25013	8.91584	8.99596	8.60155	7.44501	9.04589	8.93356	0.706238	2.10777	-0.0523325	7.97231
109	-0.73144	-0.982532	-1.17674	-0.993943	-1.02101	-0.845172	-0.793261	-0.425123	-0.847549	-0.898678	-0.989939	-0.767158	-0.897287	-1.2504	-0.93331	-1.20067	-0.822572	-0.952306	-0.449678	-0.940023	-0.681955	-0.846883	-0.908844	-0.912634	-0.721675	-0.736085	-0.556032	-0.431858	-0.603378	-0.879047	-0.527706	-0.618105	-0.417575	-0.396532	-0.844528	-0.718735	-1.44328	-1.79331	-1.49375	-1.69405	-1.75969	-1.47564	-1.84573	-1.56696	-1.38275	-0.50532	-0.965492	-0.714112	-1.97896
110	-2.21056	-2.28462	-2.1534	-2.06996	-2.03938	-2.03408	-2.02915	-2.29151	-2.24599	-2.1887	-1.65962	-2.14062	-2.15435	-2.07899	-1.97408	-2.0355	-2.26453	-2.1129	-1.91582	-1.85489	-1.9557	-1.80324	-1.67056	-2.01668	-2.31293	-2.02095	-1.88246	-1.94391	-2.02876	-1.82203	-2.01881	-1.72732	-1.79517	-2.452	-2.00812	-1.97363	0.0224108	-0.135347	-0.51593	-0.654302	-0.689298	-1.29063	-0.266111	-0.495118	-0.833048	-1.77373	-1.53697	-1.79248	0.503262
111	-2.93913	-2.64884	-2.46676	-2.27734	-2.01123	-1.97471	-2.14667	-1.88246	-1.81985	-1.99319	-1.9463	-2.40244	-2.50119	-2.02129	-2.32472	-2.16252	-2.32906	-1.72041	-1.71873	-1.55145	-1.21418	-1.60098	-1.86191	-1.75705	-2.5226	-2.23463	-1.79622	-1.96556	-1.76056	-1.31203	-1.6913	-1.26117	-0.963743	-1.90047	-1.70865	-1.82043	0.79003	0.064677	0.219685	0.471103	-0.749692	-0.659179	0.760863	-0.318006	-0.608263	-2.07699	-1.75234	-1.57798	0.343739
112	1.08123	2.71365	2.94392	4.00087	4.15098	4.30756	3.3808	3.31461	3.75914	3.46875	3.29267	2.79581	4.36087	5.53685	5.42947	8.63275	7.68122	6.81107	3.82841	3.85487	4.25388	4.23703	3.32804	0.238006	1.73902	2.9065	3.43263	3.13985	3.45857	3.48494	3.95822	4.11524	4.02727	4.25458	4.47265	3.58381	3.73164	5.07173	4.25941	6.79482	7.22695	6.54671	3.72634	4.87174	4.18348	1.38812	1.40003	2.91241	5.68036
113	0.999632	1.13402	0.851158	0.598025	0.542411	0.980036	0.674948	0.952229	0.714439	1.28928	0.758565	0.802495	1.02013	0.322178	0.696669	0.266164	0.707654	0.70567	0.751589	0.261131	0.578212	0.569507	0.274359	0.848356	1.09921	1.05169	0.613355	0.60891	0.681034	0.124119	0.346978	0.647624	0.812717	0.0457509	0.840168	1.19562	-0.917091	-0.817215	-0.297223	-0.0451883	0.352297	-0.31933	-1.74343	0.416389	0.25383	0.612722	1.29691	1.20439	0.348461
114	0.0565367	0.56387	0.585847	0.672394	0.800011	0.775468	0.665412	0.778785	0.671924	0.610624	0.500201	0.433819	0.629031	0.744826	0.710156	0.779658	0.309371	0.507159	0.753748	0.836959	0.868712	0.397861	0.143958	0.289764	0.651156	0.571959	0.931007	0.886047	0.527847	0.493595	0.631559	1.02596	1.0714	0.461638	0.733633	0.658694	0.421904	0.489705	0.616066	1.04614	0.825659	0.570863	0.00562539	0.779816	0.477081	0.432288	0.930272	0.746219	0.80874
115	-0.775289	-0.886349	-1.18443	-0.851686	-1.21875	-0.911362	-1.05082	-1.2277	-1.25216	-1.22095	-0.962589	-1.12799	-1.21552	-1.37253	-0.822867	-1.75851	-1.68401	-1.78432	-0.748072	-0.633509	-1.1263	-2.09211	-1.8243	-2.09628	-1.18778	-1.17399	-1.35335	-1.07826	-1.27558	-1.52089	-1.27013	-1.46528	-1.32308	-0.424538	-1.05876	-1.11703	0.176336	0.0561757	1.00045	0.314197	0.66055	0.634214	0.292389	0.145884	0.198404	-1.54674	-1.12361	-1.13418	2.5353
116	5.43484	6.81697	6.56653	6.16891	6.5854	6.62892	6.45056	6.17074	6.37315	6.18373	6.55635	5.84026	6.80291	7.54444	7.16253	6.92664	6.71851	7.24066	7.27717	7.28747	7.13678	7.08712	6.86667	7.02147	6.18932	6.82604	6.91344	6.93565	6.99056	7.23186	7.3474	6.69201	7.31993	6.50533	6.86951	7.06721	9.12282	8.4179	7.98293	8.37985	7.44253	6.34981	8.39984	7.83004	6.50604	8.22593	8.34629	5.29845	7.70745
117	3.57692	3.96579	3.94869	3.21958	3.68186	3.80419	4.16147	4.35132	4.07353	4.3706	4.64467	4.40333	3.94276	4.13077	4.35488	4.93241	4.70112	5.01827	5.07638	4.92029	5.05043	5.64988	5.77961	6.36756	3.87501	4.17048	4.49413	4.66785	4.5499	4.52216	4.95315	4.98523	5.36476	4.61454	5.00746	4.88912	7.54631	7.64432	7.52906	7.9778	7.20319	7.3511	7.73101	7.69018	7.76025	6.47783	5.90571	4.21001	6.43582
118	-2.23096	-2.78578	-2.46839	-2.71155	-2.36345	-2.4322	-2.87618	-2.69892	-3.02047	-2.56448	-2.35383	-2.46556	-2.41862	-2.51546	-2.26437	8.41255	7.03015	6.12206	-2.45425	-2.63152	-2.54715	0.0644645	0.202122	-0.180774	-2.48074	-2.52422	-2.51538	-2.74454	-2.14755	-2.17948	-2.27259	-2.49052	-2.53346	-2.90442	-2.66026	-2.35732	-1.67482	-1.04238	-1.46802	-1.44735	-1.45007	-1.60091	-0.623188	-1.67734	-1.7148	-2.1998	-2.49591	-2.13998	-1.61983
119	-0.721712	-1.09684	-1.26582	-2.36015	-2.28168	-2.41876	-1.99066	-2.0567	-1.91871	-2.06333	-2.72288	-1.43158	-1.87714	-2.58275	-2.63856	-2.95412	-2.35618	-2.6563	-2.8057	-3.12009	-2.55679	-2.07429	-1.99801	-1.78893	-1.37685	-1.75036	-2.2584	-2.6605	-2.40996	-2.22609	-2.7025	-2.30322	-2.75682	-2.5226	-2.09352	-1.68183	-0.633543	0.517503	0.780545	0.0324084	0.697913	0.384621	-0.929577	0.77931	0.961172	-2.21568	-1.01147	-0.730224	2.39555
120	-1.12852	-1.39258	-1.06554	-0.966729	-1.02758	-0.941738	-0.775686	-0.924419	-1.00513	-1.11998	-0.62816	-1.03393	-1.1468	-0.790784	-0.736309	-0.581859	-0.797174	-0.735067	-0.597752	-0.236539	-0.408454	-1.04034	-1.02536	-1.52659	-1.3082	-1.20428	-0.736749	-0.518744	-0.821542	-0.714281	-0.364932	-0.786799	-0.547502	-0.41216	-0.844325	-1.23017	0.411811	0.636423	0.222515	-0.145924	0.164616	-0.279494	0.132102	-0.108682	-0.0581048	-0.871477	-0.975056	-0.961271	-0.336307
121	1.85639	1.07	1.03742	1.25749	0.173292	1.03878	0.826942	0.994288	1.36044	0.982314	0.962956	0.651384	1.25662	0.0175462	-1.59812	-4.89513	0.306202	-1.67258	2.13537	1.73959	1.2771	2.3453	2.05386	2.5798	1.42161	0.880935	1.6416	0.65898	1.03373	-0.75402	1.7877	1.48997	1.12585	-0.179561	0.644508	1.08592	3.86447	-0.34075	3.45229	3.08862	3.67984	-0.810696	-3.06733	3.73129	2.26594	0.210989	0.238047	0.33984	4.37563
122	2.76473	4.38377	4.67473	4.76212	5.65353	6.52455	6.15046	6.35701	6.75291	7.10434	5.90558	6.08607	5.49079	4.96757	5.37512	3.59555	5.3932	5.68262	6.60424	6.27175	6.70208	4.64818	4.27956	4.13498	4.66494	5.29865	5.5919	5.74054	5.77082	5.714	6.02361	6.26215	6.50945	6.23046	6.68148	5.93987	1.59533	0.989683	2.19479	4.89849	2.37461	3.88796	0.622921	2.71145	3.66011	3.12818	4.31677	3.33158	3.24387
123	2.27751	2.06256	1.58083	1.06513	0.504539	0.462564	0.390546	-0.00782246	0.295546	0.415411	-0.608118	1.14197	0.818597	0.00454277	-0.0809442	-0.8106	-0.85058	-0.908642	-0.569761	-0.592233	-0.648978	-1.25377	-1.32634	-1.44227	1.15437	0.759649	-0.174555	-0.35998	-0.163123	-0.309963	-0.518197	-0.403006	-0.653424	0.146255	0.602976	1.26357	-0.0482038	0.247987	-0.0496383	-0.229336	0.0667396	-0.092326	-0.0873727	0.164076	0.0709574	0.115667	0.295494	0.275966	0.198481
124	2.04137	1.76802	1.69526	1.26791	1.40431	1.69074	1.48681	1.71422	1.296	1.61818	1.12803	2.20492	2.03039	0.876809	1.44933	1.77055	2.54704	2.48607	1.99228	1.47048	2.15179	2.71176	2.65064	3.28137	2.26581	2.30997	1.81498	1.83523	1.97348	2.00682	-0.17916	1.93909	2.00809	0.338411	1.75751	2.50635	0.870769	1.29666	1.01628	1.34243	0.875168	-0.145342	-1.81698	1.63312	1.63626	2.92868	2.75198	2.54291	-0.0758172
125	-3.71325	-3.54601	-3.93052	-4.56397	-4.13657	-3.94512	-3.81562	-3.89879	-3.63912	-3.47128	-4.9963	-3.69309	-3.55496	-3.79628	-4.4983	-6.02899	-5.81357	-5.69402	-4.70683	-4.78417	-4.49815	-7.16115	-7.32361	-7.72203	-3.77055	-3.94973	-4.54916	-5.0225	-4.65802	-3.88115	-4.45225	-4.69537	-4.89699	-4.0875	-3.92873	-3.73608	-2.42192	0.19446	-1.08039	-0.168985	-0.237115	-0.939544	-1.93484	-0.660304	-1.60043	-4.21316	-2.63621	-1.28059	1.39935
126	5.67581	5.99419	5.86378	6.9425	7.03893	6.75005	5.16641	5.37378	4.89358	5.38173	5.17411	5.41194	5.85598	5.8283	5.39234	5.27446	5.00508	5.05279	5.14626	4.97099	5.00265	3.67096	3.25706	2.36087	5.80863	5.84864	5.29191	5.81529	5.25846	5.14597	4.86762	4.91768	4.80862	4.7104	4.92177	5.08412	3.16327	3.32796	2.08447	2.3377	2.22019	2.20783	2.5866	3.16123	3.19833	7.65659	7.09469	4.89779	1.8523
127	-1.03324	-0.894895	-0.653368	-0.397502	-0.511761	-0.495082	-0.631794	-0.791867	-0.718365	-0.81488	-0.683486	-0.803625	-0.750699	-0.498125	-0.526036	-0.789282	-1.08107	-0.85734	-0.613227	-0.260978	-0.436262	-1.32988	-1.08702	-1.20888	-1.07085	-0.722667	-0.435955	-0.603522	-0.565584	-0.652926	-0.30411	-0.521814	-0.728606	-0.371201	-0.698356	-1.08969	0.0330663	0.0273158	0.283108	-0.182666	-0.115354	-0.037105	0.398323	-0.469423	-0.211141	-0.980782	-1.17738	-0.551197	0.712644
128	-3.10862	-3.27991	-3.44876	-3.80987	-3.7049	-3.42042	-3.17078	-3.1623	-3.03867	-2.8704	-4.07004	-3.19475	-3.24853	-4.07801	-3.85514	-5.84559	-5.08746	-4.55498	-3.54847	-3.72095	-3.62543	-6.37729	-6.74764	-6.96441	-3.20527	-3.24346	-3.87349	-3.64787	-3.90032	-4.01683	-4.00508	-4.04138	-3.69683	-3.17804	-3.01559	-3.44412	-5.33802	-6.83486	-5.0397	-4.86308	-6.11397	-5.56721	-6.26654	-6.41546	-5.21018	-5.13207	-4.37913	-2.19954	-4.73904
129	-0.460755	-0.400333	-0.213714	-0.35536	-0.232888	-0.0405343	-0.145254	-0.031391	0.0708371	0.116936	0.0862481	-0.173784	-0.296483	-0.0643329	-0.148479	-0.0500985	0.163411	0.204002	-0.0509294	-0.177549	0.142182	0.338535	0.307004	0.994745	-0.15504	0.0468225	-0.0861808	-0.0500793	0.0334576	0.0678433	0.25163	0.114918	0.129211	0.0609312	-0.17636	-0.138653	0.524273	-0.210988	0.691716	0.446087	-0.287352	0.426433	0.720128	-0.222623	0.229247	-0.666062	-0.47701	-0.4315	-0.629342
130	-3.7239	-4.20918	-3.65977	-3.47937	-3.69804	-4.0268	-3.40455	-3.70259	-3.88791	-3.9929	-3.61897	-3.83518	-4.04491	-3.47976	-3.27007	-3.89715	-3.82817	-3.92691	-3.54977	-3.16826	-3.74142	-3.93679	-3.83847	-3.82302	-3.91797	-4.02155	-3.44902	-3.63092	-3.67824	-3.68136	-2.97011	-3.44786	-3.69888	-3.45952	-3.77511	-4.4428	-3.32405	-3.74353	-3.44595	-3.79705	-3.92319	-3.28466	-3.50736	-3.94832	-3.61723	-3.73481	-4.5124	-4.17285	-4.50815
131	-1.09675	-1.08039	-1.23397	-0.840791	-0.782885	-1.17652	-0.792265	-0.734142	-0.564842	-1.0455	-0.797702	-1.11605	-1.0345	-0.837208	-0.793688	-0.572143	-0.5497	-0.754531	-0.919005	-0.72955	-0.998682	-0.73323	-0.689156	-0.802754	-1.12516	-1.19174	-0.689884	-0.986623	-0.884226	-0.73187	-0.68877	-0.758463	-0.871755	-0.680052	-1.22145	-1.26576	-0.800915	-0.736154	-1.07577	-1.13364	-0.99842	-0.932061	-0.163602	-1.04952	-1.38163	-1.27213	-1.6886	-1.34678	-0.891015
132	-0.571982	-0.527655	-0.45881	-0.130511	-0.0800907	-0.221727	-0.351467	-0.326995	-0.626655	-0.456883	-0.449822	-0.215354	-0.331932	-0.39024	-0.199797	-0.369542	-0.433295	-0.624755	-0.56305	-0.125462	-0.428718	-0.769236	-0.700757	-1.17368	-0.359768	-0.462456	-0.288096	-0.0968314	-0.316363	-0.339304	0.0118921	-0.504036	-0.50889	0.0442056	-0.335168	-0.657799	-1.75568	-1.19867	-1.85426	-1.44154	-1.31098	-0.629637	-1.80113	-1.24194	-0.933768	-0.282486	-0.726039	-0.172606	-2.37236
133	2.56612	2.68345	2.29092	1.44418	1.42697	1.84	1.77743	1.93634	1.91178	2.30582	1.99024	2.54291	2.03773	1.63142	1.5526	2.81275	3.18039	2.82534	2.12695	1.24944	2.00375	3.87046	4.03578	5.20748	2.34517	2.29124	1.71828	1.70602	1.74146	1.87205	1.45273	1.72769	2.04039	1.65431	2.2041	2.97313	1.64054	2.06101	1.22186	2.08764	1.8339	1.12036	0.622856	2.36452	2.37931	3.55618	3.09329	2.03461	0.853009
134	-0.0738674	-0.204173	-0.346009	-0.0155523	-0.238376	-0.0206923	-0.0975626	-0.00352409	0.222755	-0.215149	-0.0500027	-0.337192	-0.158961	0.0110232	-0.562056	-0.691734	-0.190234	-0.590146	0.0750383	0.0907109	-0.0636842	-0.327274	-0.415619	-0.518933	-0.0498997	-0.270975	0.10681	0.0143402	-0.141382	-0.295809	-0.195254	-0.183208	-0.488595	-0.304848	-0.350131	-0.503179	0.204121	-0.644312	-0.234392	-0.164481	-0.319719	-0.694042	-0.479874	-0.210665	-0.322484	-0.0749735	-0.14505	0.193283	0.358247
135	2.48372	2.8854	2.43411	2.26623	2.83821	2.75807	2.31099	2.31813	2.25836	2.52818	2.38125	2.62877	2.73019	2.35386	2.22481	2.41964	2.76243	2.32491	2.37458	1.88379	2.46115	3.63342	3.38067	3.90443	2.97765	2.46447	2.23665	2.45453	2.40984	2.57503	2.15787	2.4108	2.45468	2.3714	2.88976	3.34907	1.97444	3.4885	2.21807	2.62523	2.90109	2.30027	1.54001	3.69611	3.35718	3.61549	3.6596	2.28957	3.46242
136	-0.011643	-0.0110874	-0.136896	-0.10872	0.121751	0.0933818	0.129921	0.335661	0.356116	0.262601	0.0478385	-0.159194	0.211616	-0.558232	0.190414	-0.0541479	0.114012	-0.0722301	0.252124	0.253285	0.395289	-0.159915	-0.211216	-0.341177	0.0795459	0.0193111	0.178072	0.271377	0.319841	0.104493	0.249809	0.446708	0.319142	0.19212	0.0539802	-0.214123	-0.499208	-0.948869	-0.537656	-0.214934	-0.262063	-0.0266092	-0.672474	-0.472708	-0.480756	-0.768436	-0.626726	-0.276563	-0.540746
137	-0.223759	0.00626634	0.175278	0.188963	0.448546	0.272779	0.325502	0.460256	0.666269	0.316566	0.784675	0.00668609	-0.266849	0.556573	0.269248	0.600333	0.702582	0.844599	0.927275	0.961578	1.12265	0.489378	0.291634	-0.0710437	-0.279766	0.216565	1.04201	0.838711	0.732024	1.03385	1.39039	0.862967	1.09117	1.00863	0.611439	0.341833	-0.258769	-0.378592	-0.399398	-0.261771	-0.363126	-0.242121	0.249724	-0.0824759	-0.333658	-0.194512	-0.789601	-0.28495	-0.299025
138	-0.659115	-0.675638	-0.859252	-0.703121	-0.878747	-0.719098	-0.851	-0.746433	-0.951182	-0.837371	-0.843133	-0.930248	-1.14131	-0.892582	-0.917645	-0.800883	-1.11943	-0.927165	-0.777809	-0.665012	-0.678446	-0.76208	-0.641331	-0.69159	-0.882715	-0.756694	-0.82346	-0.914553	-0.868307	-0.939789	-0.981094	-0.793213	-0.686741	-1.0799	-0.90996	-0.812021	-0.28926	-0.265243	-0.287741	-0.431317	-0.554772	-0.449543	-0.74645	-0.446978	-0.299699	-0.199565	-0.443573	-0.000642097	-0.144081
139	0.0568813	-0.0856461	-0.235477	-0.302077	-0.37391	-0.23551	-0.291807	-0.203587	-0.353979	-0.303986	-0.387505	-0.247849	-0.161603	-0.185977	-0.293601	-0.799095	-0.398454	-0.745976	-0.483972	-0.333428	-0.390151	-0.147401	-0.181934	0.0207498	-0.0765589	-0.219535	-0.103854	-0.17142	-0.40394	-0.476719	-0.477153	-0.44475	-0.582181	-0.514232	-0.298448	-0.388452	-0.678324	-0.692559	-0.476639	-0.637902	-0.201249	-0.476119	-1.35557	-0.127652	-0.0965952	-0.177542	-0.0481686	0.613216	-0.913137
140	0.689431	0.569128	0.358612	0.45569	0.390461	0.404577	0.611229	0.468659	0.362903	0.41542	0.561288	0.22871	0.471013	0.735425	0.423999	0.358951	0.438193	0.619479	0.668796	0.762955	0.660215	0.468397	0.630037	0.246808	0.446762	0.653174	0.517505	0.596286	0.687692	0.667451	0.0195472	0.575776	0.807056	-0.178488	0.0364158	0.41115	0.764466	0.940378	0.494576	0.61896	0.700391	-0.096822	0.864229	0.572338	0.612852	0.974483	0.91593	0.75343	0.599632
141	0.63503	0.322096	0.290381	0.266534	0.0472189	0.118056	0.32395	0.455531	0.18999	0.572153	0.151697	0.67878	0.224005	0.159384	0.130529	-0.0175834	0.338576	0.503154	-0.0849423	-0.204895	0.205447	0.837034	1.0926	1.63464	0.3328	0.499492	-0.0714556	-0.052365	0.276886	-0.0639879	-0.735931	0.0588101	0.0554663	-0.104138	0.407226	0.42374	0.285268	-0.116936	0.155285	0.194318	0.307239	-0.217467	0.140651	-0.0408785	0.331698	0.23763	-0.136581	-0.31117	-0.805979
142	0.230016	-0.0495644	0.414434	0.376547	0.372407	0.00904083	0.439252	0.468058	0.228043	0.188908	0.155713	0.037487	0.34999	0.535226	0.371513	0.412383	0.34103	0.174118	0.404341	0.590576	0.31775	0.348112	0.494243	0.354636	0.139522	0.13182	0.538159	0.615167	0.488946	0.283581	0.657445	0.481894	0.322575	0.730881	0.0476899	-0.609517	0.0314374	-0.493453	-0.343486	-0.576439	-0.397597	0.0427167	0.969838	-0.726109	-0.508998	-0.187381	-0.468448	-0.28458	-0.402016
143	0.221733	0.258742	0.0476707	-0.888145	-0.468111	-0.212605	-0.221408	0.0335668	0.113238	0.281991	0.360405	0.169955	0.359577	0.466359	0.173532	0.653518	0.870216	0.441805	0.131562	0.0417179	0.293192	1.58814	1.38983	1.62031	0.173491	0.207701	0.0598248	0.0369765	-0.0438547	0.191876	0.435451	-0.0183193	0.224425	-0.119396	0.291551	0.82892	-0.867006	-0.835152	-1.36725	-1.16053	-1.30879	-1.80551	-2.40193	-0.561025	-0.873156	2.12865	1.61335	0.845976	-1.61778
144	-1.85975	-2.07134	-1.81599	-1.62784	-1.79317	-2.06523	-1.82166	-2.13346	-2.01371	-2.1117	-2.08973	-2.20344	-2.10683	-2.04119	-1.7259	-2.01955	-2.26063	-2.22613	-1.90244	-1.90326	-1.81135	-2.55695	-2.56864	-1.98924	-2.13067	-2.2557	-1.74632	-1.88675	-1.79311	-1.83639	-1.91772	-1.82952	-2.18564	-1.96058	-2.04228	-2.40425	-1.25926	-1.52892	-0.492967	-1.18566	-1.22661	-0.80191	-0.765594	-1.24612	-1.08457	-2.06258	-2.01363	-1.6261	-0.889797
145	0.204897	0.443985	0.168343	0.292779	0.0725287	-0.00128982	-0.324853	-0.380119	-0.444801	-0.0269047	-0.624443	0.518036	0.118815	0.166709	-0.10166	0.542018	-0.00540411	-0.319251	-0.866158	-1.42523	-0.865471	1.16376	1.38007	2.30137	0.157182	0.232602	-0.542034	-0.418296	-0.711447	-0.298013	-0.460725	-0.700079	-0.66275	-0.635918	-0.2811	0.1305	1.2968	0.658318	1.74707	0.447772	0.234343	0.789305	1.11649	0.401807	1.06038	1.77614	1.31445	-0.287491	0.360763
146	-2.06443	-2.30487	-1.76183	-1.63061	-1.71196	-1.90757	-1.82379	-1.89149	-1.78606	-2.24755	-1.93104	-1.83046	-1.85006	-1.5683	-1.63103	-1.83911	-1.81601	-2.0007	-1.77572	-1.28498	-1.65442	-1.96517	-1.58174	-1.68394	-2.13889	-2.00171	-1.46956	-1.66146	-1.86599	-1.7061	-1.08079	-1.74307	-1.89687	-1.1738	-1.68776	-2.06755	-1.09338	-1.36272	-0.958056	-1.39564	-1.49314	-1.10254	-0.714848	-1.68125	-1.52058	-2.11454	-2.12799	-2.08252	-1.7634
147	6.07565	6.78428	6.62257	6.64338	6.8909	7.11628	6.4872	6.555	6.52204	6.46338	7.7593	6.48279	6.98965	7.39041	7.68842	9.98436	9.91099	9.46381	7.87748	7.61674	7.60443	10.6119	10.674	11.3446	6.75584	7.02825	7.70684	8.34596	8.05228	7.65206	7.44614	7.27464	7.69763	6.04895	6.79456	7.22716	4.32531	4.57836	2.68997	3.22852	3.28762	2.45678	3.8048	4.66651	3.72996	12.7744	7.77866	5.0881	0.466449
148	1.06313	1.1682	0.817581	0.714225	0.831932	0.843509	0.9083	1.04762	1.0008	1.08045	0.573158	1.09068	0.857467	0.689275	0.613203	1.94972	1.62236	1.3795	0.461128	0.25886	0.42072	1.218	0.971511	1.18694	0.946243	1.08276	0.862044	0.85476	0.605588	0.701331	0.337252	0.623455	0.641834	0.397813	0.753777	1.1137	1.19826	1.57025	1.53538	1.3623	1.69823	1.31581	0.94992	2.16787	1.74256	1.54216	1.0281	0.914919	1.67334
149	-1.01344	-1.07921	-0.813916	-0.643373	-0.606157	-0.922865	-0.797908	-0.892499	-1.01011	-1.20366	-0.761912	-1.08206	-0.903519	-0.614102	-0.544052	-0.844501	-0.944476	-1.15143	-0.767961	-0.452621	-0.716027	-1.33902	-1.07737	-1.60486	-1.16712	-1.02031	-0.475007	-0.707894	-0.957629	-0.679835	-0.457702	-0.624881	-0.722367	-0.369974	-0.827651	-1.35144	-0.175367	-0.613292	-0.148289	-0.588459	-0.653231	-0.150125	-0.0196971	-0.898527	-0.707144	-1.24351	-1.48858	-1.1944	-0.538489
150	-3.46659	-3.56199	-3.90992	-4.04666	-4.01581	-3.69766	-3.61916	-3.78015	-3.90888	-3.83106	-4.48873	-3.98949	-3.46558	-4.14293	-3.61659	-5.15695	-4.70039	-4.30982	-3.87852	-4.05953	-4.26815	-4.58199	-4.81733	-4.27116	-3.27819	-3.56581	-4.02781	-3.80214	-3.90638	-4.43182	-4.67935	-3.99958	-4.28312	-4.48865	-3.76459	-4.17953	-3.84343	-4.24443	-3.30483	-3.50602	-3.51151	-4.04328	-5.767	-3.97792	-3.6349	-4.41761	-4.21543	-2.38183	-3.01115
151	-2.29481	-1.98707	-1.66912	-1.49697	-1.35209	-1.8308	-1.68454	-1.50584	-1.45051	-1.84284	-1.69653	-1.97575	-1.84077	-0.993042	-1.21154	-1.8919	-1.97407	-1.91939	-1.43325	-1.34356	-1.47974	-1.96541	-2.09888	-2.75406	-2.10233	-1.90205	-0.979974	-1.35983	-1.1909	-1.34545	-1.45543	-1.40532	-1.53574	-1.14149	-1.50556	-2.20631	-2.07574	-2.39977	-2.3218	-2.06333	-2.34189	-1.73456	-1.72416	-2.61323	-2.36147	-1.91651	-2.71699	-1.51324	-3.40411
152	-0.322743	-0.318247	-0.367716	-0.346313	-0.619659	-0.308301	-0.204661	-0.328024	-0.0881653	-0.395687	-0.0712258	-0.483919	-0.339873	-0.519014	-0.29044	0.00693058	-0.242909	-0.316421	-0.196363	-0.0831593	-0.306067	-0.195414	0.0140646	0.245438	-0.255022	-0.230855	-0.17598	-0.177405	-0.149226	-0.353933	-0.10253	-0.176002	-0.176168	-0.129018	-0.349974	-0.28184	0.511396	-0.543474	0.854042	-0.0202134	-0.0412157	-0.103732	0.167912	-0.209229	0.286152	-0.808401	-0.433841	-1.00741	0.350367
153	-3.11817	-3.53987	-3.88289	-4.14193	-4.15758	-3.97357	-3.86988	-3.77387	-4.17335	-4.23131	-4.0239	-4.50325	-3.42621	-3.41365	-3.2732	-4.31022	-3.89876	-4.14574	-3.55278	-3.88619	-3.6678	-4.43678	-5.02006	-5.27498	-3.29611	-3.63013	-3.78731	-4.08959	-3.66566	-4.0051	-3.96801	-3.84044	-4.10708	-4.71108	-4.21146	-4.19226	-5.60597	-4.93337	-5.2261	-5.27592	-4.44381	-5.43203	-6.80303	-4.79152	-4.75146	-5.64783	-4.93451	-1.5466	-4.98891
154	-2.23096	-1.30188	-0.966319	-1.05882	-0.0621804	0.368865	0.4303	0.413754	0.576252	0.938501	-0.270519	-0.0757405	-0.0783313	-0.350411	-0.332945	-0.37885	0.272548	1.05719	0.240029	0.458329	0.717531	0.634036	0.736484	1.43845	-0.829187	-0.307511	0.205558	-0.0819946	0.232451	0.57506	-0.344432	0.590936	1.02296	0.213123	0.413017	-0.374792	0.224571	-0.787444	0.264962	1.09405	-0.781357	-0.138534	0.592456	-0.913794	-0.173628	-1.24709	-0.974583	-1.74467	1.03419
155	0.396218	0.342112	0.364642	0.634058	0.818583	0.356791	0.583185	0.591762	0.837481	0.141347	0.821009	0.382009	0.618875	0.694149	0.538429	0.854189	0.284384	0.0612611	0.626726	1.00249	0.518855	0.151596	0.404664	-0.0532453	0.271286	0.245526	0.888209	0.98823	0.645674	0.780007	0.91633	0.592586	0.420386	1.00516	0.0219983	-0.194808	-0.769376	-0.584882	-0.901627	-0.711237	-0.428416	0.115492	0.207747	-0.663822	-0.779866	-0.23475	-0.354719	0.0328819	-1.04554
156	0.515655	0.195964	-0.554563	-1.43168	-1.5455	-1.78716	-2.16587	-2.42618	-2.50765	-1.98655	-2.97109	-0.93897	-1.24193	-1.84437	-2.67145	-6.96019	-6.99627	-6.81197	-3.52688	-4.50459	-3.44041	-9.72382	-10.5007	-12.0635	-0.625597	-1.22818	-2.91127	-3.00019	-3.08294	-2.71057	-3.7271	-3.6374	-3.64452	-3.43724	-2.3865	-0.714776	-4.40556	-4.24859	-3.80516	-4.62833	-5.16876	-3.86699	-5.16341	-4.54643	-3.13228	0.25844	0.819742	1.73444	-3.48454
157	0.250639	0.962605	0.902826	0.345397	1.30447	1.89454	2.47164	2.80881	2.61425	2.90616	1.44914	0.484477	2.75971	2.21305	2.22982	0.959776	1.09191	2.37533	2.33416	2.34699	2.19233	1.27923	1.5632	1.98885	2.18745	2.32023	2.37711	2.3597	2.58777	2.42418	2.2493	2.91294	3.20329	2.00354	2.14615	1.387	-0.765169	-1.51138	-1.31658	-0.0037249	-0.982704	-1.33634	-1.17976	-1.41315	-1.41678	-2.19366	-0.147719	0.952946	-1.2283
158	-0.144332	0.120611	0.00458144	0.336518	0.232406	0.45369	0.092672	0.215999	0.116067	0.0470334	0.0600986	0.0225412	0.0355618	-0.239855	0.00792135	0.0962445	0.0926783	0.0356081	0.286581	-0.0807938	0.297852	-0.627406	-0.848824	-0.985315	0.106577	0.195034	0.0279824	0.439772	0.255342	0.256816	0.434367	0.233886	0.474052	0.284904	0.471466	0.510261	2.09726	2.51885	2.81193	2.52206	2.48024	2.86645	2.02458	3.02741	2.97817	0.257401	1.07755	0.399716	3.77601
159	-2.07471	-2.30828	-2.05996	-1.91845	-1.88271	-2.1932	-2.21143	-2.0589	-2.06651	-2.41814	-1.96849	-1.88283	-2.16733	-2.29677	-2.17489	-1.84468	-1.99216	-2.35836	-1.97687	-1.69942	-2.08178	-1.83883	-1.74112	-1.89208	-1.98435	-2.35675	-1.79866	-1.91543	-2.08826	-2.18718	-1.96566	-2.05718	-2.19126	-1.29669	-2.13325	-1.8965	-1.20407	-1.36215	-1.26907	-1.52956	-1.18225	-1.12213	-1.21559	-1.18964	-1.28048	-1.61274	-2.1162	-2.12227	-1.31706
160	-3.97227	-3.52195	-3.64666	-4.13065	-3.51202	-3.27691	-2.9688	-2.86782	-3.2983	-3.13689	-3.29601	-3.96912	-3.13224	-3.26282	-3.14219	-4.52858	-3.3264	-2.56096	-2.06537	-2.17097	-2.21089	-4.14574	-4.88923	-5.06816	-3.39621	-2.98058	-3.27237	-2.46494	-2.8473	-2.67633	-2.06258	-2.25203	-1.50144	-2.61445	-2.46446	-2.95813	-4.48112	-4.1431	-4.25374	-4.43085	-4.88004	-4.66686	-4.64614	-4.77369	-4.15603	-4.32705	-3.11988	-1.24941	-3.94852
161	-0.0884123	0.171904	0.187349	0.0111847	0.0582007	0.135348	-0.0201425	0.116465	-0.0642498	0.225243	-0.182847	0.391548	0.131811	0.0063654	0.0249766	-0.104273	-0.298835	-0.140905	-0.166278	0.0663045	0.132542	-0.246245	-0.47074	-0.581662	0.183542	0.178893	0.181982	-0.00917486	0.109336	0.253073	-0.439657	0.0656018	0.296798	-0.334624	0.434624	0.376502	2.76641	2.31968	2.83756	2.71217	2.15408	1.48399	2.87885	1.8625	1.72549	0.0620598	1.07811	0.545679	3.98845
162	0.180287	0.662974	0.645646	0.424218	1.00451	1.17142	1.35933	1.31317	1.25521	1.09582	1.69234	-0.122634	1.15385	2.08377	1.84935	1.36206	2.11933	2.66587	2.78147	2.97038	2.78457	0.540846	-0.107937	-0.429414	0.765328	1.36983	1.88133	1.93584	2.46522	2.49661	2.56245	2.43556	2.80336	1.76888	1.92967	1.16651	1.6354	2.21537	1.64634	2.09162	1.93169	1.66928	1.46967	1.66816	1.5058	1.22941	2.48524	2.78531	2.48623
163	0.891122	0.904984	0.760564	0.791437	0.455008	0.72045	0.799429	0.836709	0.757952	1.0678	0.851019	0.750062	0.67038	0.863208	0.736995	0.584936	0.644147	0.973381	0.76955	0.694251	0.684154	0.825653	0.611298	1.10698	0.68284	0.846266	0.347395	0.46889	0.762003	0.610975	0.619837	0.733528	0.743101	0.327354	0.702422	0.814158	1.06899	1.50362	1.38275	1.40367	1.70751	1.31574	1.21648	1.71409	1.50927	0.74961	1.34698	0.884606	1.65619
164	0.942795	1.48132	0.917975	0.576469	0.391449	0.621433	0.30821	-0.19549	0.203814	0.411268	0.2186	0.917332	0.321461	0.679794	0.107072	1.00791	0.419703	0.694639	-0.113249	-0.46995	0.0328581	0.368195	-0.0258173	-0.480594	0.738113	1.15954	-0.156356	-0.333086	0.320691	0.734766	-0.728109	0.101044	0.433448	-0.0199353	1.03881	1.74046	4.02206	5.67522	4.42314	4.53758	4.61274	3.89589	5.45853	4.84792	4.23856	0.0286656	1.08099	0.742916	5.64507
165	-0.445848	-0.233075	-0.385918	-0.47289	-0.17861	-0.143457	-0.00672487	0.0835403	0.0940482	0.148361	0.201431	-0.20248	-0.227658	-0.34264	-0.171528	0.233421	0.346517	0.413769	0.140839	-0.0459969	0.147164	0.704023	0.788943	0.452401	-0.395274	-0.327494	-0.0859603	0.0227974	0.00282064	0.0839653	0.0404556	-0.029537	0.224124	-0.0728316	-0.00874705	-0.154936	-0.374099	-0.492531	-0.526655	-0.18549	-0.283529	-0.396774	-0.0548418	-0.182551	-0.193945	-0.185572	-0.535313	-0.771991	-0.832954
166	-1.40733	-1.19653	-0.955671	-1.33996	-1.07101	-1.02074	-0.967908	-0.922968	-1.04811	-0.7977	-1.10581	-1.08191	-1.02812	-0.71411	-1.03779	-0.799131	-0.908402	-0.686766	-0.812542	-1.24866	-0.371975	-0.904514	-0.927045	-0.774037	-0.677297	-0.586884	-0.91628	-0.617259	-0.73655	-0.501244	-0.606539	-0.396895	-0.421605	-0.864163	-0.502364	-0.644001	0.450771	-0.383451	0.205612	-0.119092	-0.530644	-0.121793	0.310783	-0.351715	-0.00788602	-0.515323	0.121628	-0.165026	-0.911636
167	-0.342915	0.222922	-0.105352	-0.541121	-0.264213	-0.339446	-0.19194	-0.395309	-0.341765	-0.368845	-0.430203	-0.00761787	-0.120879	-0.0940045	-0.0777756	0.0781265	-0.203082	-0.16782	-0.0750653	-0.54499	-0.315709	-1.24314	-1.59736	-2.17725	-0.276164	0.00951094	-0.296342	-0.370235	-0.122047	0.0363246	0.282636	-0.0498204	-0.0751243	0.212964	0.00227615	0.175196	1.73136	2.01622	2.62439	2.17305	1.41238	2.58862	3.12593	1.28158	1.64028	1.08237	1.23302	0.927699	3.26892
168	-1.8081	-2.30049	-2.4483	-2.72057	-2.88363	-2.87166	-2.65141	-2.75488	-2.6757	-2.95706	-2.71522	-2.91781	-2.57559	-2.44994	-2.5733	-2.93986	-2.97668	-3.19642	-2.59906	-2.88502	-2.77544	-2.89146	-2.74566	-2.52342	-2.2327	-2.48358	-2.48338	-2.83755	-2.71921	-2.59137	-3.0459	-3.01988	-3.21589	-2.76057	-3.09848	-2.81889	-3.37514	-4.04962	-3.34932	-3.93564	-4.2853	-3.3836	-3.56915	-4.25436	-3.01692	-2.80588	-3.21242	-1.89776	-4.55698
169	-2.03815	-1.78822	-1.56048	-1.05075	-0.837093	-0.757137	-0.409388	-0.254858	-0.266748	-0.200286	0.325792	-1.67658	-1.33019	-0.615777	-0.358676	0.0992385	0.0841106	0.498767	0.2914	0.590518	0.546173	-1.21117	-1.52595	-2.16149	-1.39796	-0.874205	-0.306019	0.0601578	0.210067	0.27721	0.854793	0.581698	0.961489	0.370395	-0.215587	-0.444037	2.00424	1.00639	1.12098	1.56916	1.00074	0.33621	2.23029	0.908186	0.161282	-2.74468	-1.58638	-2.35788	0.668598
170	-0.462562	-0.34051	-0.453776	-0.686576	-0.41022	-0.415027	-0.670452	-0.728743	-0.194032	-0.71086	-0.45273	-0.500054	-0.704253	-0.535161	-0.845095	-0.336563	-0.576092	-1.05462	-0.628654	-0.874136	-0.501198	-0.609685	-0.692421	-1.33216	-0.474565	-0.732335	-0.558487	-0.694732	-0.541112	-0.372606	-0.588884	-0.627955	-0.979721	-0.741147	-0.808756	-0.4472	-1.23736	-0.472047	-1.53432	-1.05042	-1.13277	-0.349081	-0.493771	-0.549989	-0.463404	0.430646	-0.00971498	0.0332887	-0.479096
171	3.03573	2.9836	2.89957	2.88781	2.8575	2.91027	3.00926	2.82025	3.18223	2.73004	2.88039	2.62798	2.84399	3.04299	2.99274	2.08868	2.67996	2.74423	3.01867	3.04246	2.93776	2.01661	1.93175	1.82463	2.61234	2.73226	3.0577	2.72925	3.09464	3.19437	2.85227	2.80072	2.79734	2.37335	2.64669	2.71306	1.49744	3.13013	1.80316	2.34129	2.71191	2.11763	1.34549	2.99567	2.42082	2.83972	3.21125	3.38098	3.26
172	-1.94529	-1.17222	-1.18508	-1.27712	-0.670935	-0.533202	-0.515106	-0.735944	-0.400925	-0.375511	-1.35352	-1.4655	-0.503634	-0.0511722	-0.722459	-1.83956	-1.18239	-0.730912	-0.73692	-0.457152	-0.729997	-1.51157	-1.57853	-1.22135	-0.810924	-0.681171	-0.84887	-0.849104	-0.669782	-0.550429	-0.712757	-0.568495	-0.508547	-0.388318	-0.593754	-0.939822	-1.56469	-2.32243	-1.84475	-1.39061	-2.59788	-1.80165	-1.08459	-2.69146	-2.02787	-2.28734	-0.691085	-0.573218	-1.26717
173	1.19564	1.00843	0.837713	0.501333	0.775787	0.551502	0.581439	0.734702	0.739849	0.532859	0.737565	0.588493	0.823304	0.892451	0.383199	0.837684	0.562232	0.496099	0.710498	0.325973	0.704393	0.0567252	0.0489183	-0.681694	0.809714	0.506289	0.564513	0.812367	0.598512	0.620156	0.407764	0.40383	0.231652	0.551742	0.329102	0.421627	0.109656	0.934828	0.253522	0.270595	0.867022	1.07209	0.313502	1.2007	1.16273	0.399965	0.581234	0.764164	0.626262
174	0.847375	0.94226	0.605625	0.488583	0.624157	0.768824	0.56778	0.770659	0.692602	0.874301	0.687791	0.755977	0.497991	0.165447	0.44696	0.575512	0.657022	0.490269	0.581055	0.066166	0.800367	0.0799609	-0.172567	-0.401242	0.809556	0.746077	0.532524	0.725959	0.444058	0.691855	0.259822	0.666861	0.92259	0.540907	0.471291	1.14371	0.185889	-0.17311	0.390519	0.0777258	0.172453	0.0645976	-0.536957	0.567322	0.787278	0.968252	0.730947	0.875396	0.540281
175	0.0620774	0.127923	0.287912	0.440746	0.300276	0.11274	0.388031	0.532539	0.213492	0.121824	0.522219	0.140999	0.0781309	-0.0984203	0.47111	1.20174	1.05858	0.988918	0.606354	0.738597	0.229784	1.27685	1.42318	1.90444	0.22175	-0.104214	0.384694	0.475826	0.407797	0.31914	0.251126	0.679744	0.379488	0.148221	0.140785	-0.150585	0.326719	-0.331928	0.373075	0.00148704	0.156521	0.129451	0.0804195	0.0509625	0.33651	-0.170602	-0.683058	-0.172619	0.0142826
176	3.395	3.78001	3.26482	3.84145	3.75472	3.65329	2.50653	2.3093	2.56624	2.23605	3.22917	3.15335	3.13001	3.73652	3.61196	5.0854	4.92093	5.40435	3.20901	3.00442	2.81058	7.27944	6.56552	5.99235	3.27474	3.31844	3.30763	3.50665	3.50774	3.49	3.31518	3.14885	3.78134	2.5709	3.6213	4.45117	9.93594	12.227	10.2711	9.66813	11.307	9.40064	10.9985	11.598	10.0794	7.64625	5.81656	3.79026	12.4539
177	-1.8611	-2.16947	-1.83615	-1.69435	-1.91773	-2.21137	-1.89902	-1.86885	-2.01576	-2.31161	-1.86387	-1.89042	-2.26553	-1.53132	-1.67748	-1.08178	-1.22571	-1.26916	-1.74492	-1.55581	-1.67258	-1.67065	-1.34339	-1.81302	-1.92757	-2.041	-1.44895	-1.62801	-1.58824	-1.56677	-1.33213	-1.88113	-1.80164	-1.56877	-2.00678	-2.21544	0.163183	-0.361671	-0.00570988	-0.517311	-0.732152	-0.226374	0.522234	-0.767296	-0.726841	-1.88234	-2.48687	-2.53267	-0.819816
178	1.41993	1.17934	1.33592	0.755237	0.79834	1.02302	1.23463	1.20791	0.985871	1.03108	1.24952	1.19143	1.38562	1.18371	1.55214	2.57169	2.29881	2.32848	1.3034	1.24913	1.14902	2.61625	2.52189	3.147	1.37268	1.36451	1.23551	1.35037	1.41454	1.17495	0.94676	1.47659	1.20093	0.611663	1.20316	1.1782	0.970815	0.998568	0.830488	0.97161	1.06636	0.871775	0.308802	0.998492	1.17343	1.64121	1.40376	1.17111	0.6611
179	-1.12762	-0.992966	-1.16549	-0.975442	-0.901041	-0.878482	-1.20105	-0.914021	-1.20467	-1.55622	-0.538788	-2.01075	-1.062	-0.772894	-0.308338	-1.15268	-1.37596	-0.935029	-0.498085	-0.645756	-0.550987	-1.94322	-2.98433	-4.25828	-1.06437	-0.945377	-0.752023	-0.712305	-0.662373	-1.20732	-1.09392	-0.802872	-0.787933	-1.87952	-1.08714	-0.869515	-1.11174	-0.299755	-1.54562	-1.55578	-0.179628	-2.69749	-2.62178	-0.153128	-1.20621	-1.92611	-0.960839	-0.52273	-0.552368
180	-2.06782	-2.49731	-3.19073	-3.42759	-3.23471	-3.01619	-3.00147	-2.8192	-2.68273	-2.43444	-3.08216	-2.55595	-2.85877	-3.41277	-3.20705	-3.01194	-2.48274	-2.47961	-3.47922	-3.73851	-3.14925	-1.65695	-1.56109	-1.12494	-2.25014	-2.79291	-2.85993	-3.26131	-2.68499	-3.06029	-3.80922	-3.05453	-2.44173	-2.99867	-2.62284	-2.04851	-2.30622	-3.04641	-2.54619	-2.02108	-2.04011	-2.06061	-3.0701	-2.77599	-2.10726	-4.13881	-5.24852	-3.33183	-3.38768
[truncated: 753 more columns]
