# Supplementary material for: Independent component analysis recovers consistent regulatory signals from disparate datasets
Source: PLoS Comput Biol. 2021 Feb 2;17(2):e1008647. doi: 10.1371/journal.pcbi.1008647 (PMC7888660; doi:10.1371/journal.pcbi.1008647)
Supplement: S8 Dataset — (XLSX) [file pcbi.1008647.s019.xlsx]

## Sheet: Gene Annotation
b-number	Gene Name	Product	Left	Right	Strand	Operon	Length	COG Group
b0001	thrL	<i>thr</i> operon leader peptide	190	255	+	thrL;thrA;thrB;thrC	66	No COG Annotation
b0002	thrA	fused aspartate kinase/homoserine dehydrogenase 1	337	2799	+	thrL;thrA;thrB;thrC	2463	Amino acid transport and metabolism
b0003	thrB	homoserine kinase	2801	3733	+	thrL;thrA;thrB;thrC	933	Amino acid transport and metabolism
b0004	thrC	THRESYN-MONOMER	3734	5020	+	thrL;thrA;thrB;thrC	1287	Amino acid transport and metabolism
b0005	yaaX	DUF2502 domain-containing protein YaaX	5234	5530	+	yaaX	297	Function unknown
b0006	yaaA	peroxide stress resistance protein YaaA	5683	6459	-	yaaA	777	Function unknown
b0007	yaaJ	putative transporter YaaJ	6529	7959	-	yaaJ	1431	Amino acid transport and metabolism
b0008	talB	transaldolase B	8238	9191	+	talB	954	Carbohydrate transport and metabolism
b0009	mog	molybdopterin adenylyltransferase	9306	9893	+	mog	588	Coenzyme transport and metabolism
b0010	satP	acetate/succinate:H<sup>+</sup> symporter	9928	10494	-	satP	567	Function unknown
b0011	yaaW	putative enzyme-specific chaperone YaaW	10643	11356	-	yaaW	714	Function unknown
b0013	yaaI	DUF2541 domain-containing protein YaaI	11382	11786	-	yaaI	405	Function unknown
b0014	dnaK	chaperone protein DnaK	12163	14079	+	tpke11;dnaK;dnaJ	1917	Posttranslational modification, protein turnover, chaperones
b0015	dnaJ	chaperone protein DnaJ	14168	15298	+	tpke11;dnaK;dnaJ	1131	Posttranslational modification, protein turnover, chaperones
b0016	insL-1	IS186/IS421 transposase	15445	16557	+	insL-1	1113	Replication, recombination and repair
b0019	nhaA	Na<sup>+</sup>:H<sup>+</sup> antiporter NhaA	17489	18655	+	nhaR;nhaA	1167	Inorganic ion transport and metabolism
b0020	nhaR	DNA-binding transcriptional activator NhaR	18715	19620	+	nhaR;nhaA	906	Transcription
b0022	insA-1	IS1 protein InsA	20233	20508	-	insA-1;insB-1;insAB-1	276	Replication, recombination and repair
b0023	rpsT	30S ribosomal subunit protein S20	20815	21078	-	rpsT	264	Translation, ribosomal structure and biogenesis
b0024	yaaY	DUF2575 domain-containing protein YaaY	21181	21399	+	yaaY	219	Function unknown
b0025	ribF	bifunctional riboflavin kinase / FMN adenylyltransferase	21407	22348	+	ribF;ileS;lspA;fkpB;ispH	942	Coenzyme transport and metabolism
b0026	ileS	isoleucine&mdash;tRNA ligase	22391	25207	+	ispH;fkpB;lspA;ileS;ribF	2817	Translation, ribosomal structure and biogenesis
b0027	lspA	lipoprotein signal peptidase	25207	25701	+	ispH;fkpB;lspA;ileS;ribF	495	Cell wall/membrane/envelope biogenesis
b0028	fkpB	peptidyl-prolyl <i>cis-trans</i> isomerase FkpB	25826	26275	+	ispH;fkpB;lspA;ileS;ribF	450	Posttranslational modification, protein turnover, chaperones
b0029	ispH	1-hydroxy-2-methyl-2-(E)-butenyl 4-diphosphate reductase	26277	27227	+	ispH;fkpB;lspA;ileS;ribF	951	Lipid transport and metabolism
b0030	rihC	ribonucleoside hydrolase RihC	27293	28207	+	rihC	915	Nucleotide transport and metabolism
b0031	dapB	4-hydroxy-tetrahydrodipicolinate reductase	28374	29195	+	dapB	822	Amino acid transport and metabolism
b0032	carA	carbamoyl phosphate synthetase subunit &alpha;	29651	30799	+	carA;carB	1149	Nucleotide transport and metabolism
b0033	carB	carbamoyl phosphate synthetase subunit &beta;	30817	34038	+	carB;carA	3222	Nucleotide transport and metabolism
b0034	caiF	DNA-binding transcriptional activator CaiF	34300	34695	+	caiF	396	Transcription
b0035	caiE	putative transferase CaiE	34781	35371	-	caiE;caiD;caiC;caiB;caiA;caiT	591	Function unknown
b0036	caiD	CARNRACE-MONOMER	35377	36162	-	caiE;caiD;caiC;caiB;caiA;caiT	786	Lipid transport and metabolism
b0037	caiC	carnitine&mdash;CoA ligase	36271	37824	-	caiE;caiD;caiC;caiB;caiA;caiT	1554	Lipid transport and metabolism
b0038	caiB	&gamma;-butyrobetainyl-CoA:carnitine CoA transferase	37898	39115	-	caiE;caiD;caiC;caiB;caiA;caiT	1218	Energy production and conversion
b0039	caiA	CROBETREDUCT-MONOMER	39244	40386	-	caiE;caiD;caiC;caiB;caiA;caiT	1143	Lipid transport and metabolism
b0040	caiT	L-carnitine:&gamma;-butyrobetaine antiporter	40417	41931	-	caiE;caiD;caiC;caiB;caiA;caiT	1515	Inorganic ion transport and metabolism
b0041	fixA	putative electron transfer flavoprotein FixA	42403	43173	+	fixX;fixC;fixB;fixA	771	Energy production and conversion
b0042	fixB	putative electron transfer flavoprotein FixB	43188	44129	+	fixX;fixC;fixB;fixA	942	Energy production and conversion
b0043	fixC	putative oxidoreductase FixC	44180	45466	+	fixX;fixC;fixB;fixA	1287	Energy production and conversion
b0044	fixX	putative ferredoxin FixX	45463	45750	+	fixX;fixC;fixB;fixA	288	Energy production and conversion
b0045	yaaU	putative transporter YaaU	45807	47138	+	yaaU	1332	Carbohydrate transport and metabolism
b0046	kefF	regulator of KefC-mediated potassium transport and quinone oxidoreductase	47246	47776	+	kefC;kefF	531	Function unknown
b0047	kefC	K<sup>+</sup> : H<sup>+</sup> antiporter KefC	47769	49631	+	kefC;kefF	1863	Inorganic ion transport and metabolism
b0048	folA	dihydrofolate reductase	49823	50302	+	folA	480	Coenzyme transport and metabolism
b0049	apaH	diadenosine tetraphosphatase	50380	51222	-	apaH;apaG;rsmA;pdxA;surA	843	Signal transduction mechanisms
b0050	apaG	DUF525 domain-containing protein ApaG	51229	51606	-	apaH;apaG;rsmA;pdxA;surA	378	Inorganic ion transport and metabolism
b0051	rsmA	16S rRNA m<sup>6</sup><sub>2</sub>A1518,m<sup>6</sup><sub>2</sub>A1519 dimethyltransferase	51609	52430	-	rsmA;pdxA;apaH;apaG;surA	822	Translation, ribosomal structure and biogenesis
b0052	pdxA	4-hydroxythreonine-4-phosphate dehydrogenase	52427	53416	-	pdxA;surA;lptD;rsmA;apaH;apaG	990	Coenzyme transport and metabolism
b0053	surA	peptidyl-prolyl <i>cis-trans</i> isomerase SurA	53416	54702	-	pdxA;surA;lptD;apaH;apaG;rsmA	1287	Posttranslational modification, protein turnover, chaperones
b0054	lptD	lipopolysaccharide assembly protein LptD	54755	57109	-	pdxA;surA;lptD	2355	Cell wall/membrane/envelope biogenesis
b0055	djlA	co-chaperone protein DjlA	57364	58179	+	djlA	816	Posttranslational modification, protein turnover, chaperones
b0058	rluA	23S rRNA pseudouridine<sup>746</sup> and tRNA pseudouridine<sup>32</sup> synthase	59687	60346	-	rluA;rapA	660	Translation, ribosomal structure and biogenesis
b0059	rapA	RNA polymerase-binding ATPase and RNAP recycling factor	60358	63264	-	rapA;rluA	2907	Replication, recombination and repair
b0060	polB	DNA polymerase II	63429	65780	-	polB	2352	Replication, recombination and repair
b0061	araD	L-ribulose-5-phosphate 4-epimerase AraD	65855	66550	-	araD;araA;araB	696	Carbohydrate transport and metabolism
b0062	araA	L-arabinose isomerase	66835	68337	-	araD;araA;araB	1503	Carbohydrate transport and metabolism
b0063	araB	ribulokinase	68348	70048	-	araD;araA;araB	1701	Carbohydrate transport and metabolism
b0064	araC	DNA-binding transcriptional dual regulator AraC	70387	71265	+	araC	879	Transcription
b0065	yabI	DedA family protein YabI	71351	72115	+	yabI	765	Function unknown
b0066	thiQ	thiamin ABC transporter ATP binding subunit	72229	72927	-	sgrR;sroA;thiB;thiP;thiQ	699	Coenzyme transport and metabolism
b0067	thiP	thiamin ABC transporter membrane subunit	72911	74521	-	sgrR;sroA;thiB;thiP;thiQ	1611	Inorganic ion transport and metabolism
b0068	thiB	thiamin ABC transporter periplasmic binding protein	74497	75480	-	sgrR;sroA;thiB;thiP;thiQ	984	Coenzyme transport and metabolism
b0069	sgrR	DNA-binding transcriptional dual regulator SgrR	75644	77299	-	sgrR;sroA;thiB;thiP;thiQ	1656	Function unknown
b0070	setA	B0070-MONOMER	77621	78799	+	sgrT;setA;sgrS	1179	Carbohydrate transport and metabolism
b0071	leuD	3-isopropylmalate dehydratase subunit LeuD	78848	79453	-	leuD;leuC;leuB;leuA;leuL	606	Amino acid transport and metabolism
b0072	leuC	3-isopropylmalate dehydratase subunit LeuC	79464	80864	-	leuD;leuC;leuB;leuA;leuL	1401	Amino acid transport and metabolism
b0073	leuB	3-isopropylmalate dehydrogenase	80867	81958	-	leuD;leuC;leuB;leuA;leuL	1092	Amino acid transport and metabolism
b0074	leuA	2-isopropylmalate synthase	81958	83529	-	leuD;leuC;leuB;leuA;leuL	1572	Amino acid transport and metabolism
b0075	leuL	<i>leu</i> operon leader peptide	83622	83708	-	leuL;leuD;leuC;leuB;leuA	87	No COG Annotation
b0076	leuO	DNA-binding transcriptional dual regulator LeuO	84368	85312	+	leuO	945	Transcription
b0077	ilvI	acetolactate synthase / acetohydroxybutanoate synthase, catalytic subunit	85630	87354	+	ilvH;ilvI	1725	Amino acid transport and metabolism
b0078	ilvH	acetolactate synthase / acetohydroxybutanoate synthase, regulatory subunit	87357	87848	+	ilvH;ilvI	492	Amino acid transport and metabolism
b0080	cra	DNA-binding transcriptional dual regulator Cra	88028	89032	+	cra	1005	Transcription
b0081	mraZ	DNA-binding transcriptional repressor MraZ	89634	90092	+	lpxC;ftsZ;ftsA;ftsQ;ddlB;murC;murG;ftsW;murD;mraY;murF;murE;ftsI;ftsL;rsmH;mraZ	459	Function unknown
b0082	rsmH	16S rRNA m<sup>4</sup>C1402 methyltransferase	90094	91035	+	lpxC;ftsZ;ftsA;ftsQ;ddlB;murC;murG;ftsW;murD;mraY;murF;murE;ftsI;ftsL;rsmH;mraZ	942	Cell wall/membrane/envelope biogenesis
b0083	ftsL	cell division protein FtsL	91032	91397	+	lpxC;ftsZ;ftsA;ftsQ;ddlB;murC;murG;ftsW;murD;mraY;murF;murE;ftsI;ftsL;rsmH;mraZ	366	Cell cycle control, cell division, chromosome partitioning
b0084	ftsI	peptidoglycan DD-transpeptidase FtsI	91413	93179	+	lpxC;ftsZ;ftsA;ftsQ;ddlB;murC;murG;ftsW;murD;mraY;murF;murE;ftsI;ftsL;rsmH;mraZ	1767	Cell wall/membrane/envelope biogenesis
b0086	murF	UDP-NACMURALGLDAPAALIG-MONOMER	94650	96008	+	lpxC;ftsZ;ftsA;ftsQ;ddlB;murC;murG;ftsW;murD;mraY;murF;murE;ftsI;ftsL;rsmH;mraZ	1359	Cell wall/membrane/envelope biogenesis
b0087	mraY	PHOSNACMURPENTATRANS-MONOMER	96002	97084	+	lpxC;ftsZ;ftsA;ftsQ;ddlB;murC;murG;ftsW;murD;mraY;murF;murE;ftsI;ftsL;rsmH;mraZ	1083	Cell wall/membrane/envelope biogenesis
b0088	murD	UDP-<i>N</i>-acetylmuramoyl-L-alanine&mdash;D-glutamate ligase	97087	98403	+	lpxC;ftsZ;ftsA;ftsQ;ddlB;murC;murG;ftsW;murD;mraY;murF;murE;ftsI;ftsL;rsmH;mraZ	1317	Cell wall/membrane/envelope biogenesis
b0089	ftsW	essential cell division protein FtsW	98403	99647	+	lpxC;ftsZ;ftsA;ftsQ;ddlB;murC;murG;ftsW;murD;mraY;murF;murE;ftsI;ftsL;rsmH;mraZ	1245	Cell cycle control, cell division, chromosome partitioning
b0090	murG	NACGLCTRANS-MONOMER	99644	100711	+	lpxC;ftsZ;ftsA;ftsQ;ddlB;murC;murG;ftsW;murD;mraY;murF;murE;ftsI;ftsL;rsmH;mraZ	1068	Cell wall/membrane/envelope biogenesis
b0091	murC	UDP-<i>N</i>-acetylmuramate&mdash;L-alanine ligase	100765	102240	+	lpxC;ftsZ;ftsA;ftsQ;ddlB;murC;murG;ftsW;murD;mraY;murF;murE;ftsI;ftsL;rsmH;mraZ	1476	Cell wall/membrane/envelope biogenesis
b0092	ddlB	D-alanine&mdash;D-alanine ligase B	102233	103153	+	lpxC;ftsZ;ftsA;ftsQ;ddlB;murC;murG;ftsW;murD;mraY;murF;murE;ftsI;ftsL;rsmH;mraZ	921	Cell wall/membrane/envelope biogenesis
b0093	ftsQ	cell division protein FtsQ	103155	103985	+	lpxC;ftsZ;ftsA;ftsQ;ddlB;murC;murG;ftsW;murD;mraY;murF;murE;ftsI;ftsL;rsmH;mraZ	831	Cell wall/membrane/envelope biogenesis
b0094	ftsA	cell division protein FtsA	103982	105244	+	lpxC;ftsZ;ftsA;ftsQ;ddlB;murC;murG;ftsW;murD;mraY;murF;murE;ftsI;ftsL;rsmH;mraZ	1263	Cell cycle control, cell division, chromosome partitioning
b0095	ftsZ	cell division protein FtsZ	105305	106456	+	lpxC;ftsZ;ftsA;ftsQ;ddlB;murC;murG;ftsW;murD;mraY;murF;murE;ftsI;ftsL;rsmH;mraZ	1152	Cell cycle control, cell division, chromosome partitioning
b0096	lpxC	UDPACYLGLCNACDEACETYL-MONOMER	106557	107474	+	lpxC;ftsZ;ftsA;ftsQ;ddlB;murC;murG;ftsW;murD;mraY;murF;murE;ftsI;ftsL;rsmH;mraZ	918	Cell wall/membrane/envelope biogenesis
b0097	secM	SecA translation regulator	107705	108217	+	mutT;secA;secM	513	Transcription
b0098	secA	protein translocation ATPase	108279	110984	+	mutT;secA;secM	2706	Intracellular trafficking, secretion, and vesicular transport
b0099	mutT	8-oxo-dGTP diphosphatase	111044	111433	+	mutT;secA;secM	390	Replication, recombination and repair
b0101	yacG	DNA gyrase inhibitor YacG	111649	111846	-	yacG;coaE;zapD	198	Function unknown
b0102	zapD	cell division factor ZapD	111856	112599	-	coaE;zapD;yacG	744	Function unknown
b0103	coaE	EG12312-MONOMER	112599	113219	-	coaE;zapD;yacG	621	Coenzyme transport and metabolism
b0104	guaC	GMP reductase	113444	114487	+	guaC	1044	Nucleotide transport and metabolism
b0106	hofC	inner membrane protein HofC	114522	115724	-	ppdD;hofB;hofC	1203	Intracellular trafficking, secretion, and vesicular transport
b0107	hofB	T2SSE family protein	115714	117099	-	ppdD;hofB;hofC	1386	Intracellular trafficking, secretion, and vesicular transport
b0108	ppdD	prepilin-type N-terminal cleavage/methylation domain-containing protein PpdD	117109	117549	-	ppdD;hofB;hofC	441	Intracellular trafficking, secretion, and vesicular transport
b0109	nadC	quinolinate phosphoribosyltransferase (decarboxylating)	117752	118645	-	nadC	894	Coenzyme transport and metabolism
b0110	ampD	1,6-anhydro-<i>N</i>-acetylmuramoyl-L-alanine amidase	118733	119284	+	ampD;ampE	552	Cell wall/membrane/envelope biogenesis
b0111	ampE	protein AmpE	119281	120135	+	ampD;ampE	855	Defense mechanisms
b0112	aroP	aromatic amino acid:H<sup>+</sup> symporter AroP	120178	121551	-	aroP	1374	Amino acid transport and metabolism
b0113	pdhR	DNA-binding transcriptional dual regulator PdhR	122092	122856	+	pdhR;aceE;aceF;lpd	765	Transcription
b0114	aceE	pyruvate dehydrogenase E1 component	123017	125680	+	aceF;aceE;pdhR;lpd	2664	Energy production and conversion
b0116	lpd	lipoamide dehydrogenase	127912	129336	+	lpd;pdhR;aceE;aceF	1425	Energy production and conversion
b0117	yacH	DUF3300 domain-containing protein YacH	129407	131260	-	yacH	1854	Function unknown
b0118	acnB	AcnB	131615	134212	+	acnB	2598	Energy production and conversion
b0119	yacL	UPF0231 family protein YacL	134388	134750	+	yacL	363	Function unknown
b0120	speD	<i>S</i>-adenosylmethionine decarboxylase proenzyme // "&beta; cleavage product of SpeD" // "&alpha; cleavage product of SpeD"	134788	135582	-	speD;yacC;speE	795	Amino acid transport and metabolism
b0121	speE	spermidine synthase	135598	136464	-	speE;yacC;speD	867	Amino acid transport and metabolism
b0123	cueO	multicopper oxidase CueO	137083	138633	+	cueO	1551	Secondary metabolites biosynthesis, transport and catabolism
b0124	gcd	quinoprotein glucose dehydrogenase	138835	141225	-	gcd	2391	Carbohydrate transport and metabolism
b0125	hpt	hypoxanthine phosphoribosyltransferase	141431	141967	+	hpt	537	Nucleotide transport and metabolism
b0126	can	carbonic anhydrase 2	142008	142670	-	can	663	Inorganic ion transport and metabolism
b0128	yadH	putative ABC transporter membrane subunit YadH	143702	144472	+	yadH;yadG	771	Defense mechanisms
b0129	yadI	putative PTS enzyme IIA component YadI	144577	145017	+	yadI	441	Carbohydrate transport and metabolism
b0131	panD	PanD &beta; cleavage product // "PanD &alpha; cleavage product" // "aspartate 1-decarboxylase proenzyme"	146314	146694	-	panD	381	Coenzyme transport and metabolism
b0132	rpnC	recombination-promoting nuclease RpnC	146968	147870	+	rpnC	903	Function unknown
b0133	panC	pantothenate synthetase	147944	148795	-	panC;panB	852	Coenzyme transport and metabolism
b0134	panB	3-methyl-2-oxobutanoate hydroxymethyltransferase	148807	149601	-	panC;panB	795	Coenzyme transport and metabolism
b0135	yadC	fimbrial tip-adhesin YadC	149715	150953	-	yadC;yadK;yadL;yadM	1239	Intracellular trafficking, secretion, and vesicular transport
b0136	yadK	putative fimbrial protein YadK	151003	151599	-	yadC;yadK;yadL;yadM	597	Function unknown
b0137	yadL	putative fimbrial protein YadL	151626	152231	-	yadC;yadK;yadL;yadM	606	Function unknown
b0138	yadM	putative fimbrial protein YadM	152243	152812	-	yadC;yadK;yadL;yadM	570	Function unknown
b0139	htrE	putative fimbrial usher protein HtrE	152829	155426	-	htrE;yadV	2598	Cell wall/membrane/envelope biogenesis
b0140	yadV	putative fimbrial chaperone YadV	155461	156201	-	htrE;yadV	741	Posttranslational modification, protein turnover, chaperones
b0141	yadN	putative fimbrial protein YadN	156299	156883	-	yadN	585	No COG Annotation
b0142	folK	H2PTERIDINEPYROPHOSPHOKIN-MONOMER	157253	157732	-	folK;pcnB	480	Coenzyme transport and metabolism
b0143	pcnB	poly(A) polymerase I	157729	159126	-	folK;pcnB	1398	Translation, ribosomal structure and biogenesis
b0144	gluQ	glutamyl-Q tRNA<sup>Asp</sup> synthetase	159186	160112	-	gluQ;dksA	927	Translation, ribosomal structure and biogenesis
b0145	dksA	RNA polymerase-binding transcription factor DksA	160149	160604	-	gluQ;dksA;sfsA	456	Signal transduction mechanisms
b0146	sfsA	putative DNA-binding transcriptional regulator of maltose metabolism	160782	161486	-	dksA;sfsA	705	Function unknown
b0147	thpR	RNA 2',3'-cyclic phosphodiesterase	161501	162031	-	thpR	531	Translation, ribosomal structure and biogenesis
b0148	hrpB	putative ATP-dependent RNA helicase HrpB	162105	164534	+	hrpB	2430	Replication, recombination and repair
b0149	mrcB	PBP1B&gamma; // "peptidoglycan glycosyltransferase / peptidoglycan DD-transpeptidase MrcB"	164730	167264	+	mrcB	2535	Cell wall/membrane/envelope biogenesis
b0150	fhuA	ferrichrome outer membrane transporter/phage receptor	167484	169727	+	fhuA;fhuC;fhuD;fhuB	2244	Inorganic ion transport and metabolism
b0151	fhuC	iron(III) hydroxamate ABC transporter ATP binding subunit	169778	170575	+	fhuA;fhuC;fhuD;fhuB	798	Inorganic ion transport and metabolism
b0152	fhuD	iron(III) hydroxamate ABC transporter periplasmic binding protein	170575	171465	+	fhuA;fhuC;fhuD;fhuB	891	Inorganic ion transport and metabolism
b0153	fhuB	iron(III) hydroxamate ABC transporter membrane subunit	171462	173444	+	fhuA;fhuC;fhuD;fhuB	1983	Inorganic ion transport and metabolism
b0154	hemL	glutamate-1-semialdehyde aminotransferase	173602	174882	-	hemL	1281	Coenzyme transport and metabolism
b0155	clcA	chloride:H<sup>+</sup> antiporter ClcA	175107	176528	+	clcA	1422	Inorganic ion transport and metabolism
b0156	erpA	iron-sulfur cluster insertion protein ErpA	176610	176954	+	erpA	345	Function unknown
b0157	yadS	PF03458 family protein YadS	177001	177624	-	mtn;btuF;yadS	624	Function unknown
b0158	btuF	vitamin B<sub>12</sub> ABC transporter periplasmic binding protein	177662	178462	-	mtn;btuF;yadS	801	Inorganic ion transport and metabolism
b0159	mtn	5'-methylthioadenosine/S-adenosylhomocysteine nucleosidase	178455	179153	-	mtn;btuF;yadS	699	Nucleotide transport and metabolism
b0160	dgt	dGTP triphosphohydrolase	179237	180754	+	dgt	1518	Nucleotide transport and metabolism
b0161	degP	periplasmic serine endoprotease DegP	180884	182308	+	degP	1425	Posttranslational modification, protein turnover, chaperones
b0162	cdaR	DNA-binding transcriptional activator CdaR	182463	183620	+	cdaR	1158	Transcription
b0163	yaeH	DUF3461 domain-containing protein YaeH	183709	184095	-	yaeH	387	Function unknown
b0164	yaeI	phosphodiesterase YaeI	184257	185069	-	yaeI	813	Function unknown
b0166	dapD	tetrahydrodipicolinate succinylase	185123	185947	-	map;glnD;dapD	825	Amino acid transport and metabolism
b0167	glnD	PII uridylyltransferase / uridylyl removing enzyme	185978	188650	-	glnD;map;dapD	2673	Posttranslational modification, protein turnover, chaperones
b0168	map	methionine aminopeptidase	188712	189506	-	map;glnD;dapD	795	Translation, ribosomal structure and biogenesis
b0169	rpsB	30S ribosomal subunit protein S2	189874	190599	+	tff;rpsB;tsf	726	Translation, ribosomal structure and biogenesis
b0170	tsf	protein chain elongation factor EF-Ts	190857	191708	+	tff;rpsB;tsf	852	Translation, ribosomal structure and biogenesis
b0171	pyrH	UMP kinase	191855	192580	+	pyrH	726	Nucleotide transport and metabolism
b0172	frr	ribosome-recycling factor	192872	193429	+	frr	558	Translation, ribosomal structure and biogenesis
b0173	dxr	1-deoxy-D-xylulose 5-phosphate reductoisomerase	193521	194717	+	cdsA;uppS;dxr	1197	Lipid transport and metabolism
b0174	uppS	<i>ditrans,polycis</i>-undecaprenyl-diphosphate synthase [(2<i>E</i>,6<i>E</i>)-farnesyl-diphosphate specific]	194903	195664	+	cdsA;uppS;dxr	762	Lipid transport and metabolism
b0175	cdsA	CDP-diglyceride synthetase	195677	196534	+	cdsA;uppS;dxr	858	Lipid transport and metabolism
b0176	rseP	intramembrane zinc metalloprotease RseP	196546	197898	+	rseP	1353	Cell wall/membrane/envelope biogenesis
b0177	bamA	outer membrane protein assembly factor BamA	197928	200360	+	dnaE;rnhB;lpxB;lpxA;fabZ;lpxD;skp;bamA	2433	Cell wall/membrane/envelope biogenesis
b0178	skp	periplasmic chaperone Skp	200482	200967	+	dnaE;rnhB;lpxB;lpxA;fabZ;lpxD;skp;bamA	486	Cell wall/membrane/envelope biogenesis
b0179	lpxD	UDP-3-<i>O</i>-(3-hydroxymyristoyl)glucosamine <i>N</i>-acyltransferase	200971	201996	+	dnaE;rnhB;lpxB;lpxA;fabZ;lpxD;skp;bamA	1026	Cell wall/membrane/envelope biogenesis
b0180	fabZ	3-hydroxy-acyl-[acyl-carrier-protein] dehydratase	202101	202556	+	dnaE;rnhB;lpxB;lpxA;fabZ;lpxD;skp;bamA	456	Lipid transport and metabolism
b0181	lpxA	acyl-[acyl-carrier-protein]&mdash;UDP-<i>N</i>-acetylglucosamine <i>O</i>-acyltransferase	202560	203348	+	dnaE;rnhB;lpxB;lpxA;fabZ;lpxD;skp;bamA	789	Cell wall/membrane/envelope biogenesis
b0182	lpxB	lipid A disaccharide synthase	203348	204496	+	dnaE;rnhB;lpxB;lpxA;fabZ;lpxD;skp;bamA	1149	Cell wall/membrane/envelope biogenesis
b0183	rnhB	RNase HII	204493	205089	+	dnaE;rnhB;lpxB;lpxA;fabZ;lpxD;skp;bamA	597	Replication, recombination and repair
b0184	dnaE	DNA polymerase III subunit &alpha;	205126	208608	+	dnaE;rnhB;lpxB;lpxA;fabZ;lpxD;skp;bamA	3483	Replication, recombination and repair
b0185	accA	acetyl-CoA carboxyltransferase subunit &alpha;	208621	209580	+	accA	960	Lipid transport and metabolism
b0186	ldcC	lysine decarboxylase 2	209679	211820	+	ldcC	2142	Amino acid transport and metabolism
b0187	yaeR	VOC domain-containing protein YaeR	211877	212266	+	yaeR	390	Amino acid transport and metabolism
b0188	tilS	G6096-MONOMER	212331	213629	+	tilS	1299	Cell cycle control, cell division, chromosome partitioning
b0189	rof	modulator of Rho-dependent transcription termination	213678	213932	-	yaeP;rof	255	Transcription
b0191	arfB	peptidyl-tRNA hydrolase, ribosome rescue factor	214833	215255	+	nlpE;arfB;yaeQ	423	Translation, ribosomal structure and biogenesis
b0192	nlpE	sensor lipoprotein NlpE	215269	215979	+	nlpE;arfB;yaeQ	711	Cell wall/membrane/envelope biogenesis
b0193	yaeF	peptidase C92 family protein YaeF	216179	217003	-	yaeF	825	Function unknown
b0194	proS	proline&mdash;tRNA ligase	217057	218775	-	proS	1719	Translation, ribosomal structure and biogenesis
b0195	trmO	tRNA m<sup>6</sup>t<sup>6</sup>A37 methyltransferase	218887	219594	-	rcsF;trmO	708	Function unknown
b0196	rcsF	sensor lipoprotein RcsF	219591	219995	-	rcsF;trmO	405	Cell wall/membrane/envelope biogenesis
b0197	metQ	L-methionine/D-methionine ABC transporter membrane anchored binding protein	220113	220928	-	metQ;metI;metN	816	Inorganic ion transport and metabolism
b0198	metI	L-methionine/D-methionine ABC transporter membrane subunit	220968	221621	-	metQ;metI;metN	654	Inorganic ion transport and metabolism
b0199	metN	L-methionine/D-methionine ABC transporter ATP binding subunit	221614	222645	-	metQ;metI;metN	1032	Inorganic ion transport and metabolism
b0200	gmhB	D-<i>glycero</i>-&beta;-D-<i>manno</i>-heptose-1,7-bisphosphate 7-phosphatase	222833	223408	+	gmhB	576	Amino acid transport and metabolism
b0207	dkgB	methylglyoxal reductase DkgB	229167	229970	+	dkgB	804	Function unknown
b0208	yafC	LysR family transcriptional regulator YafC	229967	230881	-	yafC	915	Transcription
b0209	yafD	endonuclease/exonuclease/phosphatase domain-containing protein YafD	231122	231922	+	yafE;yafD	801	Function unknown
b0210	yafE	putative S-adenosylmethionine-dependent methyltransferase	231926	232549	+	yafE;yafD	624	Secondary metabolites biosynthesis, transport and catabolism
b0211	mltD	membrane-bound lytic murein transglycosylase D	232597	233955	-	mltD	1359	Cell wall/membrane/envelope biogenesis
b0212	gloB	hydroxyacylglutathione hydrolase GloB	234027	234782	-	gloB	756	Function unknown
b0213	yafS	putative S-adenosyl-L-methionine-dependent methyltransferase	234816	235538	+	yafS	723	Secondary metabolites biosynthesis, transport and catabolism
b0214	rnhA	ribonuclease HI	235535	236002	-	rnhA	468	Replication, recombination and repair
b0215	dnaQ	DNA polymerase III subunit &epsilon;	236067	236798	+	dnaQ	732	Replication, recombination and repair
b0217	yafT	lipoprotein YafT	237335	238120	+	yafT	786	Function unknown
b0218	yafU	putative inner membrane protein	238746	239084	-	yafU	339	No COG Annotation
b0219	yafV	2-oxoglutaramate amidase	239419	240189	-	yafV	771	Function unknown
b0220	ivy	periplasmic chaperone, inhibitor of vertebrate C-type lysozyme	240343	240816	+	ivy	474	Function unknown
b0221	fadE	acyl-CoA dehydrogenase	240859	243303	-	fadE	2445	Lipid transport and metabolism
b0222	gmhA	D-sedoheptulose 7-phosphate isomerase	243543	244121	+	gmhA	579	Carbohydrate transport and metabolism
b0224	ldtF	L,D-transpeptidase domain-containing protein LdtF	245065	245805	-	ldtF	741	Function unknown
b0225	yafQ	ribosome-dependent mRNA interferase toxin YafQ	245961	246239	-	dinJ;yafQ	279	Function unknown
b0226	dinJ	antitoxin/DNA-binding transcriptional repressor DinJ	246242	246502	-	dinJ;yafQ	261	Replication, recombination and repair
b0227	yafL	NlpC/P60 family protein YafL	246712	247461	+	yafL	750	Cell wall/membrane/envelope biogenesis
b0228	rayT	REP-associated tyrosine transposase	247637	248134	+	rayT	498	Replication, recombination and repair
b0229	lfhA	flagellar system protein, promoterless fragment	248358	250070	-	lfhA	1713	No COG Annotation
b0230	lafU	flagellar system protein, promoterless fragment	250072	250827	+	lafU	756	No COG Annotation
b0231	dinB	DNA polymerase IV	250898	251953	+	yafP;yafO;yafN;dinB	1056	Replication, recombination and repair
b0232	yafN	antitoxin YafN	252005	252298	+	yafP;yafO;yafN;dinB	294	Cell cycle control, cell division, chromosome partitioning
b0233	yafO	ribosome-dependent mRNA interferase toxin YafO	252301	252699	+	yafP;yafO;yafN;dinB	399	Translation, ribosomal structure and biogenesis
b0234	yafP	putative acyltransferase with acyl-CoA N-acyltransferase domain	252709	253161	+	yafP;yafO;yafN;dinB	453	Transcription
b0235	ykfJ	RNA ligase superfamily protein YkfJ	253467	253733	+	prfH;ykfJ	267	No COG Annotation
b0236	prfH	putative peptide chain release factor	253702	254202	+	prfH;ykfJ	501	No COG Annotation
b0237	pepD	peptidase D	254259	255716	-	pepD	1458	Amino acid transport and metabolism
b0238	gpt	xanthine-guanine phsophoribosyltransferase	255977	256435	+	gpt	459	Nucleotide transport and metabolism
b0239	frsA	fermentation-respiration switch protein	256527	257771	+	frsA	1245	Function unknown
b0240	crl	RNA polymerase holoenzyme assembly factor Crl	0	0	+	crl	1	Transcription
b0241	phoE	outer membrane porin PhoE	259045	260100	-	phoE	1056	Cell wall/membrane/envelope biogenesis
b0242	proB	glutamate 5-kinase	260388	261491	+	proB;proA	1104	Amino acid transport and metabolism
b0243	proA	glutamate-5-semialdehyde dehydrogenase	261503	262756	+	proB;proA	1254	Amino acid transport and metabolism
b0245	ykfI	CP4-6 prophage; toxin of the YkfI-YafW toxin-antitoxin system	263328	263669	-	ykfI;yafW;ykfH;ykfG;yafX;ykfF;ykfB;yafY	342	Function unknown
b0246	yafW	antitoxin of the YkfI-YafW toxin-antitoxin pair	263690	264007	-	ykfI;yafW;ykfH;ykfG;yafX;ykfF;ykfB;yafY	318	No COG Annotation
b0247	ykfG	CP4-6 prophage; RadC-like JAB domain-containing protein YkfG	264256	264732	-	ykfI;yafW;ykfH;ykfG;yafX;ykfF;ykfB;yafY	477	Replication, recombination and repair
b0248	yafX	CP4-6 prophage; protein YafX	264748	265206	-	ykfI;yafW;ykfH;ykfG;yafX;ykfF;ykfB;yafY	459	Function unknown
b0249	ykfF	CP4-6 prophage; protein YkfF	265304	265543	-	ykfI;yafW;ykfH;ykfG;yafX;ykfF;ykfB;yafY	240	Function unknown
b0250	ykfB	CP4-6 prophage; protein YkfB	265620	266087	-	ykfI;yafW;ykfH;ykfG;yafX;ykfF;ykfB;yafY	468	Function unknown
b0251	yafY	CP4-6 prophage; inner membrane lipoprotein YafY	266110	266553	-	yafY;ykfB;ykfF;yafX;ykfG;ykfH;yafW;ykfI	444	Transcription
b0252	yafZ	CP4-6 prophage; DUF932 domain-containing protein YafZ	267184	268005	-	yafZ;ykfA	822	Function unknown
b0253	ykfA	CP4-6 prophage; putative GTP-binding protein YkfA	268097	268960	-	ykfA;yafZ	864	Function unknown
b0254	perR	putative transcriptional regulator PerR	269289	270182	-	perR	894	Transcription
b0258	ykfC	CP4-6 prophage; PF00078 domain-containing protein YkfC	272847	273992	+	ykfC	1146	No COG Annotation
b0260	mmuP	B0260-MONOMER	275325	276728	+	mmuM;mmuP	1404	Amino acid transport and metabolism
b0261	mmuM	MMUM-MONOMER	276715	277647	+	mmuM;mmuP	933	Amino acid transport and metabolism
b0262	afuC	CP4-6 prophage; ABC transporter ATP-binding protein AfuC	277756	278802	-	insA-2;insB-2;insAB-2;afuB;afuC	1047	Amino acid transport and metabolism
b0263	afuB	CP4-6 prophage; ABC transporter membrane protein AfuB	278814	279162	-	insA-2;insB-2;insAB-2;afuB;afuC	349	No COG Annotation
b0266	yagB	CP4-6 prophage; orphan antitoxin YagB	280385	280735	-	yagA;yagB;insX	351	No COG Annotation
b0267	yagA	CP4-6 prophage; integrase core domain-containing protein YagA	280829	281983	-	yagA;yagB;insX	1155	Replication, recombination and repair
b0268	yagE	CP4-6 prophage; putative 2-dehydro-3-deoxygluconate aldolase	282278	283186	+	yagF;yagE	909	Amino acid transport and metabolism
b0269	yagF	CP4-6 prophage; D-xylonate dehydratase	283201	285168	+	yagF;yagE	1968	Amino acid transport and metabolism
b0270	yagG	putative D-xylonate transporter YagG	285395	286777	+	yagH;yagG	1383	Carbohydrate transport and metabolism
b0271	yagH	CP4-6 prophage; putative xylosidase/arabinosidase	286789	288399	+	yagH;yagG	1611	Carbohydrate transport and metabolism
b0272	xynR	CP4-6 prophage; DNA-binding transcriptional repressor XynR	288404	289162	-	xynR	759	Transcription
b0273	argF	CP4-6 prophage; ornithine carbamoyltransferase ArgF	289301	290305	-	argF	1005	Amino acid transport and metabolism
b0276	yagJ	CP4-6 prophage; protein YagJ	291500	292231	+	yagJ	732	No COG Annotation
b0277	yagK	CP4-6 prophage; uncharacterized protein YagK	292322	292948	-	yagK	627	Function unknown
b0278	yagL	CP4-6 prophage; resolvase-like catalytic domain-containing protein YagL	293220	293918	-	yagM;yagL	699	Replication, recombination and repair
b0279	yagM	CP4-6 prophage; protein YagM	293945	294799	-	yagM;yagL	855	Function unknown
b0280	yagN	CP4-6 prophage; protein YagN	295139	295579	-	yagN	441	Function unknown
b0281	intF	CP4-6 prophage; putative phage integrase	295696	297096	-	intF	1401	Replication, recombination and repair
b0282	yagP	putative LysR family substrate binding domain-containing protein YagP	297381	297791	-	yagP	411	No COG Annotation
b0283	paoD	molybdenum cofactor insertion chaperone PaoD	297770	298726	-	paoA;paoB;paoC;paoD	957	Posttranslational modification, protein turnover, chaperones
b0284	paoC	aldehyde dehydrogenase: molybdenum cofactor-binding subunit	298736	300934	-	paoA;paoB;paoC;paoD	2199	Energy production and conversion
b0285	paoB	aldehyde dehydrogenase, FAD-binding subunit	300931	301887	-	paoA;paoB;paoC;paoD	957	Energy production and conversion
b0286	paoA	aldehyde dehydrogenase, Fe-S subunit	301884	302573	-	paoA;paoB;paoC;paoD	690	Energy production and conversion
b0287	yagU	inner membrane protein that contributes to acid resistance	302991	303605	+	yagU	615	Function unknown
b0288	ykgJ	putative zinc- or iron-chelating domain-containing protein YkgJ	303853	304182	-	ykgJ	330	Function unknown
b0289	ecpE	putative fimbrial chaperone EcpE	304495	305205	-	ecpE;ecpD;ecpC;ecpB	711	Function unknown
b0290	ecpD	fimbrial adhesin EcpD	305174	306817	-	ecpE;ecpD;ecpC;ecpB	1644	Function unknown
b0291	ecpC	putative fimbrial usher protein EcpC	306807	309332	-	ecpE;ecpD;ecpC;ecpB	2526	Function unknown
b0292	ecpB	putative fimbrial chaperone EcpB	309358	310026	-	ecpE;ecpD;ecpC;ecpB	669	Function unknown
b0293	ecpA	common pilus major subunit	310084	310671	-	ecpA	588	Function unknown
b0294	ecpR	DNA-binding transcriptional dual regulator MatA	310746	311336	-	ecpR	591	Transcription
b0295	ykgL	uncharacterized protein YkgL	312112	312339	+	ykgL	228	No COG Annotation
b0296	ykgM	putative ribosomal protein	312514	312777	-	ykgM;ykgO	264	Translation, ribosomal structure and biogenesis
b0297	eaeH	putative porin domain-containing protein EaeH	314357	315244	+	insF-1;insE-1;insEF-1;eaeH	888	No COG Annotation
b0300	ykgA	putative DNA-binding transcriptional regulator YkgA	316450	317136	-	ykgA	687	No COG Annotation
b0301	rclC	reactive chlorine species resistance protein C	317726	318319	-	rclC;rclB;rclA	594	Function unknown
b0303	rclB	DUF1471 domain-containing protein RclB	318331	318567	-	rclC;rclB;rclA	237	Function unknown
b0304	rclA	putative pyridine nucleotide-disulfide oxidoreductase RclA	318676	320001	-	rclC;rclB;rclA	1326	Energy production and conversion
b0305	rclR	DNA-binding transcriptional activator RclR	320227	321081	+	rclR	855	Transcription
b0306	ykgE	putative lactate utilization oxidoreductase YkgE	321608	322327	+	ykgG;ykgF;ykgE	720	Energy production and conversion
b0307	ykgF	putative amino acid dehydrogenase with NAD(P)-binding domain and ferridoxin-like domain	322338	323765	+	ykgG;ykgF;ykgE	1428	Energy production and conversion
b0308	ykgG	DUF162 domain-containing lactate utilization protein YkgG	323758	324453	+	ykgG;ykgF;ykgE	696	Function unknown
b0310	ykgH	uncharacterized protein YkgH	324696	325364	-	ykgH	669	No COG Annotation
b0311	betA	choline dehydrogenase	325577	327247	-	betA;betB;betI	1671	Amino acid transport and metabolism
b0312	betB	betaine aldehyde dehydrogenase	327261	328733	-	betA;betB;betI	1473	Energy production and conversion
b0313	betI	DNA-binding transcriptional repressor BetI	328747	329334	-	betA;betB;betI	588	Transcription
b0314	betT	BETT-MONOMER	329463	331496	+	betT	2034	Inorganic ion transport and metabolism
b0315	pdeL	DNA-binding transcriptional activator/c-di-GMP phosphodiesterase PdeL	332371	333459	+	pdeL	1089	Signal transduction mechanisms
b0316	yahB	putative LysR-type DNA-binding transcriptional regulator YahB	333501	334433	-	yahB	933	Transcription
b0317	yahC	uncharacterized protein YahC	334525	335022	-	yahC	498	Function unknown
b0318	yahD	ankyrin repeat-containing protein YahD	335280	335885	+	yahG;yahF;yahE;yahD	606	Function unknown
b0319	yahE	DUF2877 domain-containing protein YahE	335925	336788	+	yahE;yahG;yahF;yahD	864	Function unknown
b0320	yahF	putative acyl-CoA synthetase YahF	336778	338325	+	yahG;yahF;yahE;yahD	1548	Energy production and conversion
b0321	yahG	DUF1116 domain-containing protein YahG	338325	339743	+	yahG;yahF;yahE;yahD	1419	Function unknown
b0323	yahI	carbamate kinase-like protein YahI	340165	341115	+	yahJ;yahI	951	Amino acid transport and metabolism
b0324	yahJ	putative deaminase with metallo-dependent hydrolase domain	341125	342507	+	yahJ;yahI	1383	Nucleotide transport and metabolism
b0325	yahK	aldehyde reductase, NADPH-dependent	342884	343933	+	yahK	1050	Energy production and conversion
b0326	yahL	uncharacterized protein YahL	344176	344991	+	yahL	816	No COG Annotation
b0327	yahM	uncharacterized protein YahM	345404	345649	+	yahM	246	No COG Annotation
b0328	yahN	putative amino acid exporter	345666	346337	-	yahN	672	Amino acid transport and metabolism
b0330	prpR	DNA-binding transcriptional dual regulator PrpR	346857	348443	-	prpR	1587	Transcription
b0331	prpB	2-methylisocitrate lyase	348682	349572	+	prpE;prpD;prpC;prpB	891	Carbohydrate transport and metabolism
b0333	prpC	2-methylcitrate synthase	350012	351181	+	prpE;prpD;prpC;prpB	1170	Energy production and conversion
b0334	prpD	G6199-MONOMER	351215	352666	+	prpE;prpD;prpC;prpB	1452	Function unknown
b0335	prpE	propionyl-CoA synthetase	352706	354592	+	prpE;prpD;prpC;prpB	1887	Lipid transport and metabolism
b0336	codB	CODB-MONOMER	354922	356181	+	codB;codA	1260	Nucleotide transport and metabolism
b0337	codA	cytosine/isoguanine deaminase	356171	357454	+	codB;codA	1284	Nucleotide transport and metabolism
b0338	cynR	DNA-binding transcriptional dual regulator CynR	357791	358690	-	cynR	900	Transcription
b0339	cynT	carbonic anhydrase 1	358799	359458	+	cynS;cynT;cynX	660	Inorganic ion transport and metabolism
b0340	cynS	cyanase	359489	359959	+	cynS;cynT;cynX	471	Inorganic ion transport and metabolism
b0341	cynX	CYNX-MONOMER	359992	361146	+	cynT;cynS;cynX	1155	Carbohydrate transport and metabolism
b0346	mhpR	DNA-binding transcriptional activator MhpR	367587	368420	-	lacI;mhpR	834	Transcription
b0347	mhpA	putative 3-(3-hydroxyphenyl)propanoate/3-hydroxycinnamate hydroxylase	368611	370275	+	mhpF;mhpE;mhpD;mhpC;mhpB;mhpA	1665	Energy production and conversion
b0348	mhpB	3-carboxyethylcatechol 2,3-dioxygenase	370277	371221	+	mhpF;mhpE;mhpD;mhpC;mhpB;mhpA	945	Secondary metabolites biosynthesis, transport and catabolism
b0349	mhpC	2-hydroxy-6-ketonona-2,4-dienedioate hydrolase	371239	372105	+	mhpF;mhpE;mhpD;mhpC;mhpB;mhpA	867	Function unknown
b0350	mhpD	2-hydroxypentadienoate hydratase	372115	372924	+	mhpF;mhpE;mhpD;mhpC;mhpB;mhpA	810	Secondary metabolites biosynthesis, transport and catabolism
b0351	mhpF	acetaldehyde dehydrogenase (acetylating) MhpF	372921	373871	+	mhpF;mhpE;mhpD;mhpC;mhpB;mhpA	951	Secondary metabolites biosynthesis, transport and catabolism
b0352	mhpE	MHPELY-MONOMER	373868	374881	+	mhpF;mhpE;mhpD;mhpC;mhpB;mhpA	1014	Amino acid transport and metabolism
b0353	mhpT	3-hydroxyphenylpropionate/3-hydroxycinnamate:H<sup>+</sup> symporter	375459	376670	+	mhpT	1212	No COG Annotation
b0354	yaiL	DUF2058 domain-containing protein YaiL	376772	377311	+	yaiL	540	Function unknown
b0355	frmB	<i>S</i>-formylglutathione hydrolase FrmB	377535	378368	-	frmR;frmA;frmB	834	Function unknown
b0356	frmA	<i>S</i>-(hydroxymethyl)glutathione dehydrogenase	378462	379571	-	frmR;frmA;frmB	1110	Energy production and conversion
b0357	frmR	DNA-binding transcriptional repressor FrmR	379606	379881	-	frmR;frmA;frmB	276	Function unknown
b0358	yaiO	outer membrane protein YaiO	380069	380842	-	yaiO	774	No COG Annotation
b0360	insC-1	IS2 element protein InsA	381351	381716	+	insD-1;insC-1;insCD-1	366	Replication, recombination and repair
b0363	yaiP	putative glucosyltransferase	382739	383935	-	yaiP	1197	Cell wall/membrane/envelope biogenesis
b0364	yaiS	putative deacetylase YaiS	384059	384616	-	yaiS	558	Function unknown
b0365	tauA	taurine ABC transporter periplasmic binding protein	385232	386194	+	tauD;tauC;tauB;tauA	963	Inorganic ion transport and metabolism
b0366	tauB	taurine ABC transporter ATP binding subunit	386207	386974	+	tauD;tauC;tauB;tauA	768	Inorganic ion transport and metabolism
b0367	tauC	taurine ABC transporter membrane subunit	386971	387798	+	tauD;tauC;tauB;tauA	828	Inorganic ion transport and metabolism
b0369	hemB	porphobilinogen synthase	388753	389727	-	hemB	975	Coenzyme transport and metabolism
b0375	iprA	putative DNA-binding transcriptional regulator IprA	394506	395129	+	iprA	624	Transcription
b0377	sbmA	peptide antibiotic/peptide nucleic acid transporter	396639	397859	+	yaiW;sbmA	1221	Lipid transport and metabolism
b0378	yaiW	surface-exposed outer membrane lipoprotein	397872	398966	+	yaiW;sbmA	1095	Function unknown
b0379	yaiY	inner membrane protein	399025	399333	-	yaiY	309	Function unknown
b0380	yaiZ	DUF2754 domain-containing protein YaiZ	399593	399805	+	yaiZ	213	Function unknown
b0381	ddlA	D-alanine&mdash;D-alanine ligase A	399829	400923	-	ddlA	1095	Cell wall/membrane/envelope biogenesis
b0382	iraP	anti-adaptor protein for &sigma;<sup>S</sup> stabilization	401386	401646	+	iraP	261	Signal transduction mechanisms
b0383	phoA	alkaline phosphatase	401747	403162	+	phoA;psiF	1416	Inorganic ion transport and metabolism
b0384	psiF	PsiF family protein	403281	403601	+	psiF;phoA	321	Function unknown
b0385	dgcC	diguanylate cyclase DgcC	403703	404818	+	dgcC	1116	Signal transduction mechanisms
b0386	proC	pyrroline-5-carboxylate reductase	404835	405644	-	proC	810	Amino acid transport and metabolism
b0387	yaiI	DUF188 domain-containing protein YaiI	405764	406222	+	yaiI	459	Function unknown
b0388	aroL	shikimate kinase 2	406405	406929	+	aroM;yaiA;aroL	525	Amino acid transport and metabolism
b0389	yaiA	protein YaiA	406979	407170	+	aroM;yaiA;aroL	192	Function unknown
b0390	aroM	protein AroM	407428	408105	+	aroM;yaiA;aroL	678	Function unknown
b0391	ppnP	nucleoside phosphorylase PpnP	408177	408461	+	ppnP	285	Function unknown
b0392	ykiA	DUF2773 domain-containing protein YkiA	408609	408950	+	ykiA	342	No COG Annotation
b0393	rdgC	nucleoid-associated protein RdgC	409108	410019	-	rdgC	912	Replication, recombination and repair
b0396	araJ	putative transport protein AraJ	411297	412481	-	araJ	1185	Carbohydrate transport and metabolism
b0397	sbcC	ATP dependent, structure specific DNA nuclease - SbcC subunit	412607	415753	-	sbcD;sbcC	3147	Replication, recombination and repair
b0398	sbcD	ATP dependent, structure specific DNA nuclease - SbcD subunit	415750	416952	-	sbcD;sbcC	1203	Replication, recombination and repair
b0399	phoB	Phosphorylated DNA-binding transcriptional dual regulator PhoB // "DNA-binding transcriptional dual regulator PhoB"	417142	417831	+	phoB;phoR	690	Signal transduction mechanisms
b0400	phoR	sensor histidine kinase PhoR	417889	419184	+	phoB;phoR	1296	Signal transduction mechanisms
b0401	brnQ	branched chain amino acid transporter BrnQ	419591	420910	+	proY;brnQ	1320	Amino acid transport and metabolism
b0402	proY	putative transporter ProY	420986	422359	+	proY;brnQ	1374	Amino acid transport and metabolism
b0403	malZ	maltodextrin glucosidase	422518	424332	+	malZ	1815	Carbohydrate transport and metabolism
b0404	acpH	EG11095-MONOMER	424337	424918	-	acpH	582	Function unknown
b0405	queA	EG10812-MONOMER	425011	426081	+	queA	1071	Translation, ribosomal structure and biogenesis
b0406	tgt	tRNA-guanine transglycosylase	426137	427264	+	yajC;tgt	1128	Translation, ribosomal structure and biogenesis
b0407	yajC	Sec translocon accessory complex subunit YajC	427287	427619	+	yajC;tgt;secF;secD	333	Intracellular trafficking, secretion, and vesicular transport
b0408	secD	Sec translocon accessory complex subunit SecD	427647	429494	+	secF;secD;yajC	1848	Intracellular trafficking, secretion, and vesicular transport
b0409	secF	Sec translocon accessory complex subunit SecF	429505	430476	+	secF;secD;yajC	972	Intracellular trafficking, secretion, and vesicular transport
b0410	yajD	HNH nuclease family protein YajD	430605	430952	+	yajD	348	Defense mechanisms
b0411	tsx	nucleoside-specific channel-forming protein Tsx	431129	432013	-	tsx	885	Cell wall/membrane/envelope biogenesis
b0413	nrdR	NrdR transcriptional repressor	433002	433451	+	pgpA;thiL;nusB;ribE;ribD;nrdR	450	Transcription
b0414	ribD	fused diaminohydroxyphosphoribosylaminopyrimidine deaminase / 5-amino-6-(5-phosphoribosylamino)uracil reductase	433455	434558	+	pgpA;thiL;nusB;ribE;ribD;nrdR	1104	Coenzyme transport and metabolism
b0415	ribE	6,7-dimethyl-8-ribityllumazine synthase	434647	435117	+	pgpA;thiL;nusB;ribE;ribD;nrdR	471	Coenzyme transport and metabolism
b0416	nusB	transcription antitermination protein NusB	435137	435556	+	pgpA;thiL;nusB;ribE;ribD;nrdR	420	Transcription
b0417	thiL	thiamine monophosphate kinase	435634	436611	+	pgpA;thiL;nusB;ribE;ribD;nrdR	978	Coenzyme transport and metabolism
b0418	pgpA	phosphatidylglycerophosphatase A	436589	437107	+	pgpA;thiL;nusB;ribE;ribD;nrdR	519	Lipid transport and metabolism
b0419	yajO	1-deoxyxylulose-5-phosphate synthase YajO	437161	438135	-	yajO;dxs;ispA;xseB	975	Energy production and conversion
b0420	dxs	1-deoxy-D-xylulose-5-phosphate synthase	438315	440177	-	yajO;dxs;ispA;xseB	1863	Coenzyme transport and metabolism
b0421	ispA	geranyl diphosphate/farnesyl diphosphate synthase	440202	441101	-	yajO;dxs;ispA;xseB	900	Coenzyme transport and metabolism
b0422	xseB	exodeoxyribonuclease VII subunit XseB	441101	441343	-	yajO;dxs;ispA;xseB	243	Replication, recombination and repair
b0423	thiI	tRNA uridine 4-sulfurtransferase	441549	442997	+	thiI	1449	Coenzyme transport and metabolism
b0424	yajL	protein/nucleic acid deglycase 3	443051	443641	-	panE;yajL	591	Function unknown
b0425	panE	2-dehydropantoate 2-reductase	443604	444515	-	panE;yajL	912	Coenzyme transport and metabolism
b0426	yajQ	nucleotide binding protein	444683	445174	+	yajQ	492	Function unknown
b0427	yajR	putative major facilitator superfamily transport protein YajR	445302	446666	-	yajR	1365	Carbohydrate transport and metabolism
b0428	cyoE	HEMEOSYN-MONOMER	446815	447705	-	cyoE;cyoD;cyoC;cyoB;cyoA	891	Posttranslational modification, protein turnover, chaperones
b0429	cyoD	cytochrome <i>bo</i><sub>3</sub> ubiquinol oxidase subunit 4	447717	448046	-	cyoE;cyoD;cyoC;cyoB;cyoA	330	Energy production and conversion
b0430	cyoC	cytochrome <i>bo</i><sub>3</sub> ubiquinol oxidase subunit 3	448046	448660	-	cyoE;cyoD;cyoC;cyoB;cyoA	615	Energy production and conversion
b0431	cyoB	cytochrome <i>bo</i><sub>3</sub> ubiquinol oxidase subunit 1	448650	450641	-	cyoE;cyoD;cyoC;cyoB;cyoA	1992	Energy production and conversion
b0432	cyoA	cytochrome <i>bo</i><sub>3</sub> ubiquinol oxidase subunit 2	450663	451610	-	cyoE;cyoD;cyoC;cyoB;cyoA	948	Energy production and conversion
b0433	ampG	muropeptide:H<sup>+</sup> symporter	452070	453545	-	ampG;yajG	1476	Carbohydrate transport and metabolism
b0435	bolA	DNA-binding transcriptional dual regulator BolA	454472	454789	+	bolA	318	Signal transduction mechanisms
b0436	tig	trigger factor	455133	456431	+	tig	1299	Posttranslational modification, protein turnover, chaperones
b0437	clpP	ATP-dependent Clp protease proteolytic subunit	456677	457300	+	clpX;clpP	624	Posttranslational modification, protein turnover, chaperones
b0438	clpX	ATP-dependent Clp protease ATP-binding subunit ClpX	457426	458700	+	clpX;clpP;lon	1275	Posttranslational modification, protein turnover, chaperones
b0439	lon	Lon protease	458888	461242	+	lon;clpX	2355	Posttranslational modification, protein turnover, chaperones
b0440	hupB	DNA-binding protein HU-&beta;	461451	461723	+	hupB	273	Replication, recombination and repair
b0441	ppiD	periplasmic folding chaperone	461915	463786	+	ppiD	1872	Posttranslational modification, protein turnover, chaperones
b0442	ybaV	helix-hairpin-helix 3 family protein	463937	464308	+	ybaV	372	Replication, recombination and repair
b0443	fadM	thioesterase III	464402	464800	+	fadM	399	Function unknown
b0444	queC	7-cyano-7-deazaguanine synthase	464852	465547	-	queC	696	Function unknown
b0445	ybaE	uncharacterized protein YbaE	465612	467312	-	ybaE	1701	Function unknown
b0446	cof	HMP-PP phosphatase	467412	468230	+	cof	819	Function unknown
b0448	mdlA	ABC transporter family protein MdlA	468871	470643	+	mdlB;mdlA	1773	Defense mechanisms
b0449	mdlB	ABC transporter family protein MdlB	470636	472417	+	mdlB;mdlA	1782	Defense mechanisms
b0450	glnK	uridylyl-[GlnK] // "nitrogen regulator GlnK"	472598	472936	+	amtB;glnK	339	Amino acid transport and metabolism
b0451	amtB	ammonia/ammonium transporter	472966	474252	+	amtB;glnK	1287	Signal transduction mechanisms
b0452	tesB	acyl-CoA thioesterase II	474301	475161	-	tesB	861	Lipid transport and metabolism
b0453	ybaY	PF09619 family lipoprotein YbaY	475379	475951	+	ybaY	573	Function unknown
b0454	atl	DNA base-flipping protein	475982	476371	-	atl	390	Replication, recombination and repair
b0456	ybaA	DUF1428 domain-containing protein YbaA	476672	477025	+	ybaA	354	Function unknown
b0457	pdeB	c-di-GMP phosphodiesterase PdeB	477067	478617	-	pdeB	1551	Signal transduction mechanisms
b0458	ylaC	putative inner membrane protein	478781	479251	-	ylaC	471	Function unknown
b0459	maa	maltose <i>O</i>-acetyltransferase	479367	479918	-	maa	552	Function unknown
b0460	hha	haemolysin expression-modulating protein Hha	480090	480308	-	tomB;hha	219	Function unknown
b0461	tomB	Hha toxicity modulator TomB	480334	480708	-	tomB;hha	375	Function unknown
b0463	acrA	multidrug efflux pump membrane fusion lipoprotein AcrA	484426	485619	-	acrA;acrB	1194	Defense mechanisms
b0464	acrR	DNA-binding transcriptional repressor AcrR	485761	486408	+	acrR	648	Transcription
b0465	mscK	potassium dependent, small conductance mechanosensitive channel	486536	489898	+	mscK	3363	Cell wall/membrane/envelope biogenesis
b0466	ybaM	DUF2496 domain-containing protein YbaM	490110	490271	-	priC;ybaM	162	Function unknown
b0467	priC	primosomal replication protein N''	490285	490812	-	priC;ybaM	528	Replication, recombination and repair
b0468	ybaN	DUF454 domain-containing inner membrane protein YbaN	490882	491259	+	ybaN	378	Function unknown
b0469	apt	adenine phosphoribosyltransferase	491412	491963	+	apt	552	Nucleotide transport and metabolism
b0470	dnaX	DNA polymerase III subunit &gamma; // "DNA polymerase III subunit &tau;"	492092	494023	+	dnaX	1932	Replication, recombination and repair
b0471	ybaB	putative nucleoid-associated protein YbaB	494076	494405	+	recR;ybaB	330	Function unknown
b0472	recR	DNA repair protein RecR	494405	495010	+	recR;ybaB	606	Replication, recombination and repair
b0473	htpG	chaperone protein HtpG	495120	496994	+	htpG	1875	Posttranslational modification, protein turnover, chaperones
b0474	adk	adenylate kinase	497175	497819	+	adk	645	Nucleotide transport and metabolism
b0475	hemH	PROTOHEME-FERROCHELAT-MONOMER	498055	499017	+	hemH	963	Coenzyme transport and metabolism
b0476	aes	acetylesterase	499014	499973	-	aes	960	Lipid transport and metabolism
b0477	gsk	inosine/guanosine kinase	500125	501429	+	gsk	1305	Carbohydrate transport and metabolism
b0478	ybaL	putative transporter YbaL	501562	503238	-	ybaL	1677	Inorganic ion transport and metabolism
b0479	fsr	FSR-MONOMER	503476	504696	-	fsr	1221	Carbohydrate transport and metabolism
b0480	ushA	5'-nucleotidase / UDP-sugar hydrolase	504914	506566	+	ushA	1653	Nucleotide transport and metabolism
b0481	ybaK	Cys-tRNA<sup>Pro</sup> and Cys-tRNA<sup>Cys</sup> deacylase	506603	507082	-	ybaK	480	Function unknown
b0482	ybaP	TraB family protein YbaP	507286	508080	-	ybaP	795	Function unknown
b0483	ybaQ	DNA-binding transcriptional regulator YbaQ	508218	508559	+	ybaQ	342	Function unknown
b0484	copA	soluble Cu<sup>+</sup> chaperone // "Cu<sup>+</sup> exporting P-type ATPase"	508875	511379	-	copA	2505	Inorganic ion transport and metabolism
b0485	glsA	glutaminase 1	511641	512573	+	ybaT;glsA	933	Amino acid transport and metabolism
b0486	ybaT	putative transporter YbaT	512576	513868	+	ybaT;glsA	1293	Amino acid transport and metabolism
b0487	cueR	DNA-binding transcriptional dual regulator CueR	513993	514400	+	cueR	408	Transcription
b0488	ybbJ	NfeD-like family protein YbbJ	514401	514859	-	qmcA;ybbJ	459	Posttranslational modification, protein turnover, chaperones
b0490	fetA	putative iron ABC exporter ATP-binding subunit FetA	515919	516596	+	fetB;fetA	678	Function unknown
b0491	fetB	putative iron ABC exporter membrane subunit FetB	516583	517362	+	fetB;fetA	780	Function unknown
b0492	cnoX	chaperedoxin	517425	518279	-	cnoX	855	Posttranslational modification, protein turnover, chaperones
b0493	ybbO	NADP<sup>+</sup>-dependent aldehyde reductase	518340	519149	-	ybbO;tesA	810	Function unknown
b0494	tesA	multifunctional acyl-CoA thioesterase I and protease I and lysophospholipase L1	519139	519765	-	ybbO;tesA	627	Amino acid transport and metabolism
b0495	ybbA	putative ABC transporter ATP-binding protein YbbA	519733	520419	+	ybbP;ybbA	687	Secondary metabolites biosynthesis, transport and catabolism
b0496	ybbP	putative ABC transporter membrane subunit YbbP	520416	522830	+	ybbP;ybbA	2415	Secondary metabolites biosynthesis, transport and catabolism
b0497	rhsD	protein RhsD	523261	527541	+	ybbD;ylbH;ybbC;rhsD	4281	Cell wall/membrane/envelope biogenesis
b0498	ybbC	PF15631 family protein YbbC	527581	527949	+	ybbD;ylbH;ybbC;rhsD	369	No COG Annotation
b0499	ylbH	putative RHS domain-containing protein YlbH	527949	528659	+	ybbD;ylbH;ybbC;rhsD	711	No COG Annotation
b0501	ybbD	putative uncharacterized protein YbbD	528640	529130	+	ybbD;ylbH;ybbC;rhsD	491	No COG Annotation
b0502	ylbG	putative DNA-binding transcriptional regulator YlbG	529645	530016	-	ylbG	372	No COG Annotation
b0503	selU	EG11768-MONOMER	530132	531226	-	selU	1095	Function unknown
b0504	allS	DNA-binding transcriptional activator AllS	531295	532221	-	allS	927	Transcription
b0505	allA	ureidoglycolate lyase	532451	532933	+	allA	483	Nucleotide transport and metabolism
b0506	allR	DNA-binding transcriptional repressor AllR	533011	533826	+	allR	816	Transcription
b0507	gcl	glyoxylate carboligase	533916	535697	+	glxK;ybbY;allB;ybbW;glxR;hyi;gcl	1782	Function unknown
b0508	hyi	hydroxypyruvate isomerase	535710	536486	+	glxK;ybbY;allB;ybbW;glxR;hyi;gcl	777	Carbohydrate transport and metabolism
b0509	glxR	tartronate semialdehyde reductase 2	536586	537464	+	glxK;ybbY;allB;ybbW;glxR;hyi;gcl	879	Lipid transport and metabolism
b0512	allB	allantoinase	539147	540508	+	allB;glxK;ybbY;ybbW;glxR;hyi;gcl	1362	Nucleotide transport and metabolism
b0513	ybbY	putative purine transporter	540565	541866	+	glxK;ybbY;allB;ybbW;glxR;hyi;gcl	1302	Nucleotide transport and metabolism
b0514	glxK	glycerate 2-kinase 2	541888	543033	+	glxK;ybbY;allB;ybbW;glxR;hyi;gcl	1146	Carbohydrate transport and metabolism
b0515	allE	(S)-ureidoglycine aminohydrolase	543261	544046	-	allE;allC;allD	786	Function unknown
b0516	allC	allantoate amidohydrolase	544057	545292	-	allE;allC;allD	1236	Amino acid transport and metabolism
b0517	allD	ureidoglycolate dehydrogenase	545314	546363	-	allE;allC;allD	1050	Energy production and conversion
b0518	fdrA	putative acyl-CoA synthetase FdrA	546680	548347	+	ybcF;ylbF;ylbE;fdrA	1668	Energy production and conversion
b0520	ylbF	DUF2877 domain-containing protein YlbF	549627	550442	+	ybcF;ylbF;ylbE;fdrA	816	Function unknown
b0521	ybcF	putative carbamate kinase	550439	551332	+	ybcF;ylbF;ylbE;fdrA	894	Amino acid transport and metabolism
b0522	purK	5-(carboxyamino)imidazole ribonucleotide synthase	551527	552594	-	purK;purE	1068	Nucleotide transport and metabolism
b0523	purE	<i>N<sup>5</sup></i>-carboxyaminoimidazole ribonucleotide mutase	552591	553100	-	purK;purE	510	Nucleotide transport and metabolism
b0524	lpxH	EG12666-MONOMER	553218	553940	-	ppiB;lpxH	723	Function unknown
b0525	ppiB	peptidyl-prolyl <i>cis-trans</i> isomerase B	553943	554437	-	ppiB;lpxH	495	Posttranslational modification, protein turnover, chaperones
b0526	cysS	cysteine&mdash;tRNA ligase	554611	555996	+	cysS	1386	Translation, ribosomal structure and biogenesis
b0528	ybcJ	putative RNA-binding protein YbcJ	556661	556873	-	folD;ybcJ	213	Function unknown
b0529	folD	bifunctional 5,10-methylene-tetrahydrofolate dehydrogenase/ 5,10-methylene-tetrahydrofolate cyclohydrolase	556875	557741	-	folD;ybcJ	867	Coenzyme transport and metabolism
b0530	sfmA	putative fimbrial protein SfmA	558212	558754	+	sfmA	543	Function unknown
b0531	sfmC	putative fimbrial chaperone SfmC	558974	559666	+	sfmD;sfmC	693	Posttranslational modification, protein turnover, chaperones
b0532	sfmD	putative fimbrial usher protein SfmD	559697	562300	+	sfmD;sfmC	2604	Cell wall/membrane/envelope biogenesis
b0533	sfmH	putative fimbrial adhesin protein SfmH	562336	563319	+	sfmF;sfmH	984	Function unknown
b0534	sfmF	putative fimbrial protein SfmF	563330	563845	+	sfmF;sfmH	516	Function unknown
b0535	fimZ	putative LuxR family transcriptional regulator FimZ	563848	564480	-	fimZ	633	Signal transduction mechanisms
b0537	intD	DLP12 prophage; putative integrase	564815	565978	-	intD	1164	Replication, recombination and repair
b0539	exoD	DLP12 prophage; putative exonuclease ExoD	566098	566361	-	exoD	264	No COG Annotation
b0542	renD	DLP12 prophage; protein RenD	0	0	+	renD	1	No COG Annotation
b0543	emrE	multidrug/betaine/choline efflux transporter EmrE	568315	568647	+	emrE	333	Inorganic ion transport and metabolism
b0544	ybcK	DLP12 prophage; putative recombinase	568902	570428	+	ybcK	1527	Replication, recombination and repair
b0545	ybcL	DLP12 prophage; periplasmic protein YbcL	570893	571444	+	ybcM;ybcL	552	Function unknown
b0546	ybcM	DLP12 prophage; putative DNA-binding transcriptional regulator	571454	572251	+	ybcM;ybcL	798	Transcription
b0547	ybcN	DLP12 prophage; DNA base-flipping protein	572466	572921	+	ylcG;rusA;ybcO;ninE;ybcN	456	Replication, recombination and repair
b0548	ninE	DLP12 prophage; NinE family prophage protein	572921	573091	+	ylcG;rusA;ybcO;ninE;ybcN	171	Function unknown
b0549	ybcO	DLP12 prophage; putative nuclease YbcO	573084	573374	+	ylcG;rusA;ybcO;ninE;ybcN	291	Function unknown
b0551	ybcQ	DLP12 prophage; putative antitermination protein	573956	574339	+	ybcQ	384	Transcription
b0553	nmpC	DLP12 prophage; putative outer membrane porin NmpC	0	0	-	nmpC	1	No COG Annotation
b0554	essD	DLP12 prophage; putative phage lysis protein	577398	577613	+	rzpD;rrrD;essD	216	Function unknown
b0555	rrrD	DLP12 prophage; lysozyme	577613	578110	+	rzpD;rrrD;essD	498	Function unknown
b0556	rzpD	DLP12 prophage; putative prophage endopeptidase RzpD	578107	578568	+	rzpD;rrrD;essD	462	Cell wall/membrane/envelope biogenesis
b0558	ybcV	DLP12 prophage; DUF1398 domain-containing protein YbcV	579184	579594	-	ybcV	411	Function unknown
b0559	ybcW	DLP12 prophage; uncharacterized protein YbcW	579880	580086	+	ybcW	207	No COG Annotation
b0561	tfaD	DLP12 prophage; putative tail fiber assembly protein TfaD	581534	582097	+	tfaD	564	No COG Annotation
b0562	ybcY	DLP12 prophage; putative SAM-dependent methyltransferase YbcY	582152	582806	-	ybcY	655	No COG Annotation
b0563	tfaX	DLP12 prophage; protein TfaX	582875	583060	+	tfaX	186	No COG Annotation
b0564	appY	DNA-binding transcriptional activator AppY	583681	584430	+	appY	750	Transcription
b0565	ompT	protease 7	584680	585633	-	ompT;envY	954	Cell wall/membrane/envelope biogenesis
b0566	envY	DNA-binding transcriptional activator EnvY	586147	586908	-	ompT;envY	762	Transcription
b0568	nfrA	bacteriophage N4 receptor, outer membrane protein	587982	590954	-	nfrA;nfrB	2973	Function unknown
b0569	nfrB	bacteriophage N4 receptor, inner membrane subunit	590941	593178	-	nfrA;nfrB	2238	Function unknown
b0570	cusS	CusS-<i>N</i>-phospho-L-histidine // "sensor histidine kinase CusS"	593328	594770	-	cusS;cusR	1443	Signal transduction mechanisms
b0571	cusR	P<SUP>asp</SUP> DNA-binding transcriptional activator CusR // "DNA-binding transcriptional activator CusR"	594760	595443	-	cusS;cusR	684	Signal transduction mechanisms
b0572	cusC	copper/silver export system outer membrane channel	595600	596973	+	cusA;cusB;cusF;cusC	1374	Cell wall/membrane/envelope biogenesis
b0573	cusF	copper/silver export system periplasmic binding protein	597131	597463	+	cusA;cusB;cusF;cusC	333	Function unknown
b0574	cusB	copper/silver export system membrane fusion protein	597479	598702	+	cusA;cusB;cusF;cusC	1224	Inorganic ion transport and metabolism
b0575	cusA	copper/silver export system RND permease	598714	601857	+	cusA;cusB;cusF;cusC	3144	Inorganic ion transport and metabolism
b0576	pheP	PHEP-MONOMER	601959	603335	+	pheP	1377	Amino acid transport and metabolism
b0577	ybdG	miniconductance mechanosensitive channel YbdG	603416	604663	-	ybdG	1248	Cell wall/membrane/envelope biogenesis
b0578	nfsB	NAD(P)H nitroreductase NfsB	604771	605424	-	nfsB	654	Energy production and conversion
b0579	ybdF	PF04237 family protein YbdF	605518	605886	-	ybdF	369	Function unknown
b0580	ybdJ	DUF1158 domain-containing protein YbdJ	605951	606199	-	ybdJ	249	Function unknown
b0581	ybdK	carboxylate-amine ligase	606265	607383	-	ybdK	1119	Function unknown
b0583	entD	phosphopantetheinyl transferase EntD	609459	610079	-	entD;fepA	621	Secondary metabolites biosynthesis, transport and catabolism
b0584	fepA	ferric enterobactin outer membrane transporter	610254	612494	-	entD;fepA	2241	Inorganic ion transport and metabolism
b0585	fes	ferric enterobactin esterase	612737	613939	+	ybdZ;fes;entF;fepE	1203	Inorganic ion transport and metabolism
b0586	entF	seryl-[EntF peptidyl-carrier protein] // "<i>holo</i> [EntF peptidyl-carrier protein]" // "apo-serine activating enzyme"	614157	618038	+	ybdZ;fes;entF;fepE	3882	Secondary metabolites biosynthesis, transport and catabolism
b0587	fepE	polysaccharide co-polymerase family protein FepE	618254	619387	+	ybdZ;fes;entF;fepE	1134	Cell wall/membrane/envelope biogenesis
b0588	fepC	ferric enterobactin ABC transporter ATP binding subunit	619384	620199	-	fepC;fepG;fepD	816	Inorganic ion transport and metabolism
b0589	fepG	ferric enterobactin ABC transporter membrane subunit FepG	620196	621188	-	fepC;fepG;fepD	993	Inorganic ion transport and metabolism
b0590	fepD	ferric enterobactin ABC transporter membrane subunit FebD	621185	622189	-	fepC;fepG;fepD	1005	Inorganic ion transport and metabolism
b0591	entS	YBDA-MONOMER	622300	623550	+	entS	1251	Carbohydrate transport and metabolism
b0592	fepB	ferric enterobactin ABC transporter periplasmic binding protein	623554	624510	-	fepB	957	Inorganic ion transport and metabolism
b0593	entC	isochorismate synthase EntC	624885	626060	+	entC;entE;entB;entA;entH	1176	Coenzyme transport and metabolism
b0594	entE	2,3-dihydroxybenzoate-AMP ligase	626070	627680	+	entC;entE;entB;entA;entH	1611	Secondary metabolites biosynthesis, transport and catabolism
b0595	entB	<i>holo</i> EntB // "enterobactin synthase component B"	627694	628551	+	entC;entE;entB;entA;entH	858	Secondary metabolites biosynthesis, transport and catabolism
b0596	entA	2,3-dihydro-2,3-dihydroxybenzoate dehydrogenase	628551	629297	+	entC;entE;entB;entA;entH	747	Function unknown
b0597	entH	proofreading thioesterase in enterobactin biosynthesis	629300	629713	+	entH;entC;entE;entB;entA	414	Secondary metabolites biosynthesis, transport and catabolism
b0598	cstA	carbon starvation protein A	629894	631999	+	cstA	2106	Signal transduction mechanisms
b0599	hcxA	hydroxycarboxylate dehydrogenase A	632389	633477	-	hcxA	1089	Energy production and conversion
b0600	ybdL	methionine-oxo-acid transaminase, PLP-dependent	633586	634746	+	ybdL	1161	Amino acid transport and metabolism
b0601	ybdM	ParB-like nuclease domain-containing protein YbdM	634747	635376	-	ybdM	630	Transcription
b0602	ybdN	putative PAPS reductase/DUF3440 domain-containing protein YbdN	635349	636569	-	ybdN	1221	Function unknown
b0603	ybdO	putative LysR family DNA-binding transcriptional regulator YbdO	636716	637618	-	ybdO	903	Transcription
b0604	dsbG	protein sulfenic acid reductase and chaperone DsbG	637827	638573	-	dsbG	747	Posttranslational modification, protein turnover, chaperones
b0605	ahpC	alkyl hydroperoxide reductase, AhpC component	638945	639508	+	ahpF;ahpC	564	Posttranslational modification, protein turnover, chaperones
b0607	uspG	universal stress protein G	641439	641867	-	uspG	429	Signal transduction mechanisms
b0608	ybdR	putative Zn<sup>2+</sup>-dependent alcohol dehydrogenase YbdR	642088	643326	+	ybdR	1239	Amino acid transport and metabolism
b0610	rnk	nucleoside diphosphate kinase regulator	643557	643967	-	rnk	411	Transcription
b0611	rna	RNase I	644197	645003	-	rna	807	Translation, ribosomal structure and biogenesis
b0612	citT	B0612-MONOMER	645117	646580	-	citT	1464	Inorganic ion transport and metabolism
b0613	citG	G6339-MONOMER	646631	647509	-	citG;citX;citF;citE;citD;citC	879	Coenzyme transport and metabolism
b0614	citX	G6340-MONOMER	647484	648035	-	citG;citX;citF;citE;citD;citC	552	Coenzyme transport and metabolism
b0615	citF	citrate lyase &alpha; subunit	648039	649571	-	citG;citX;citF;citE;citD;citC	1533	Energy production and conversion
b0616	citE	citrate lyase &beta; subunit	649582	650490	-	citG;citX;citF;citE;citD;citC	909	Carbohydrate transport and metabolism
b0617	citD	citrate lyase acyl carrier protein	650487	650783	-	citG;citX;citF;citE;citD;citC	297	Energy production and conversion
b0619	dpiB	DpiB-<i>N</i>-phospho-L-histidine // "sensor histidine kinase DpiB"	652235	653893	+	dpiA;dpiB	1659	Signal transduction mechanisms
b0620	dpiA	P<sup>asp</sup> DNA-binding transcriptional dual regulator DpiA // "DNA-binding transcriptional dual regulator DpiA"	653862	654542	+	dpiA;dpiB	681	Signal transduction mechanisms
b0621	dcuC	anaerobic C4-dicarboxylate transporter DcuC	654583	655968	-	dcuC	1386	Energy production and conversion
b0622	pagP	Lipid IV<sub>A</sub> palmitoyltransferase	656557	657117	+	pagP	561	Cell wall/membrane/envelope biogenesis
b0623	cspE	transcription antiterminator and regulator of RNA stability	657292	657501	+	cspE	210	Transcription
b0624	crcB	F<sup>-</sup> channel	657555	657938	-	crcB	384	Cell cycle control, cell division, chromosome partitioning
b0627	tatE	twin arginine protein translocation system - TatE protein	658947	659150	+	tatE	204	Intracellular trafficking, secretion, and vesicular transport
b0628	lipA	lipoyl synthase	659251	660216	-	lipA	966	Coenzyme transport and metabolism
b0629	ybeF	putative LysR-type DNA-binding transcriptional regulator YbeF	660425	661378	-	ybeF	954	Transcription
b0630	lipB	lipoyl(octanoyl) transferase	661637	662278	-	lipB;ybeD	642	Coenzyme transport and metabolism
b0631	ybeD	DUF493 domain-containing protein YbeD	662379	662642	-	lipB;ybeD	264	Function unknown
b0632	dacA	D-alanyl-D-alanine carboxypeptidase DacA	662752	663963	-	dacA	1212	Cell wall/membrane/envelope biogenesis
b0633	rlpA	rare lipoprotein RlpA	664102	665190	-	rsfS;rlmH;mrdA;mrdB;rlpA	1089	Cell wall/membrane/envelope biogenesis
b0634	mrdB	SEDS family protein MrdB	665201	666313	-	rsfS;rlmH;mrdA;mrdB;rlpA	1113	Cell cycle control, cell division, chromosome partitioning
b0635	mrdA	peptidoglycan DD-transpeptidase MrdA	666316	668217	-	rsfS;rlmH;mrdA;mrdB;rlpA	1902	Cell wall/membrane/envelope biogenesis
b0636	rlmH	23S rRNA m<sup>3</sup>&Psi;1915 methyltransferase	668248	668715	-	rsfS;rlmH;mrdA;mrdB;rlpA	468	Function unknown
b0637	rsfS	ribosomal silencing factor RsfS	668719	669036	-	rsfS;rlmH;mrdA;mrdB;rlpA	318	Function unknown
b0638	cobC	putative adenosylcobalamin phosphatase/&alpha;-ribazole phosphatase	669296	669907	-	leuS;lptE;holA;nadD;cobC	612	Carbohydrate transport and metabolism
b0639	nadD	NICONUCADENYLYLTRAN-MONOMER	669931	670572	-	leuS;lptE;holA;nadD;cobC	642	Coenzyme transport and metabolism
b0640	holA	DNA polymerase III subunit &delta;	670574	671605	-	leuS;lptE;holA;nadD;cobC	1032	Replication, recombination and repair
b0641	lptE	lipopolysaccharide assembly protein LptE	671605	672186	-	leuS;lptE;holA;nadD;cobC	582	Cell wall/membrane/envelope biogenesis
b0642	leuS	leucine&mdash;tRNA ligase	672201	674783	-	leuS;lptE;holA;nadD;cobC	2583	Translation, ribosomal structure and biogenesis
b0643	ybeL	DUF1451 domain-containing protein YbeL	675018	675500	+	ybeL	483	Function unknown
b0644	ybeQ	Sel1 repeat-containing protein YbeQ	675570	676547	-	ybeQ	978	Function unknown
b0645	ybeR	DUF1266 domain-containing protein YbeR	676711	677418	+	djlB;ybeR	708	Function unknown
b0646	djlB	putative chaperone	677415	678842	+	djlB;ybeR	1428	Posttranslational modification, protein turnover, chaperones
b0647	ybeT	Sel1 repeat-containing protein YbeT	678852	679406	-	ybeT	555	Function unknown
b0648	ybeU	DUF1266 domain-containing protein YbeU	679508	680215	+	djlC;ybeU	708	Function unknown
b0649	djlC	co-chaperone DjlC	680212	681663	+	djlC;ybeU	1452	Posttranslational modification, protein turnover, chaperones
b0650	hscC	chaperone protein HscC	681723	683393	-	hscC	1671	Posttranslational modification, protein turnover, chaperones
b0651	rihA	pyrimidine-specific ribonucleoside hydrolase RihA	683477	684412	-	rihA	936	Nucleotide transport and metabolism
b0652	gltL	glutamate/aspartate ABC transporter ATP binding subunit	684530	685255	-	gltL;gltK;gltJ;sroC;gltI	726	Amino acid transport and metabolism
b0653	gltK	glutamate/aspartate ABC transporter membrane subunit GltK	685255	685929	-	gltL;gltK;gltJ;sroC;gltI	675	Amino acid transport and metabolism
b0654	gltJ	glutamate/aspartate ABC transporter membrane subunit GltJ	685929	686669	-	gltL;gltK;gltJ;sroC;gltI	741	Amino acid transport and metabolism
b0655	gltI	glutamate/aspartate ABC transporter periplasmic binding protein	686839	687747	-	gltL;gltK;gltJ;sroC;gltI	909	Amino acid transport and metabolism
b0657	lnt	apolipoprotein N-acyltransferase	689343	690881	-	lnt;ybeX;ybeY;ybeZ	1539	Cell wall/membrane/envelope biogenesis
b0658	ybeX	CorC-HlyC family protein YbeX	690906	691784	-	lnt;ybeX;ybeY;ybeZ	879	Inorganic ion transport and metabolism
b0659	ybeY	endoribonuclease YbeY	691874	692341	-	lnt;ybeX;ybeY;ybeZ	468	Function unknown
b0660	ybeZ	PhoH-like protein	692338	693378	-	lnt;ybeX;ybeY;ybeZ	1041	Signal transduction mechanisms
b0661	miaB	isopentenyl-adenosine A37 tRNA methylthiolase	693531	694955	-	miaB	1425	Translation, ribosomal structure and biogenesis
b0662	ubiF	OCTAPRENYL-METHYL-METHOXY-BENZOQ-OH-MON	695101	696276	+	ubiF	1176	Energy production and conversion
b0674	asnB	asparagine synthetase B	697513	699177	-	asnB	1665	Amino acid transport and metabolism
b0675	umpH	UMP phosphatase	699574	700326	-	umpH;nagC;nagA;nagB	753	Carbohydrate transport and metabolism
b0676	nagC	DNA-binding transcriptional dual regulator NagC	700374	701594	-	nagC;umpH;nagA;nagB	1221	Carbohydrate transport and metabolism
b0677	nagA	<i>N</i>-acetylglucosamine-6-phosphate deacetylase	701603	702751	-	nagA;umpH;nagC;nagB	1149	Carbohydrate transport and metabolism
b0678	nagB	glucosamine-6-phosphate deaminase	702811	703611	-	umpH;nagC;nagA;nagB	801	Carbohydrate transport and metabolism
b0679	nagE	N-acetylglucosamine-specific PTS enzyme IIABC component	703944	705890	+	nagE	1947	Carbohydrate transport and metabolism
b0680	glnS	glutamine&mdash;tRNA ligase	706093	707757	+	glnS	1665	Translation, ribosomal structure and biogenesis
b0681	chiP	chitobiose outer membrane channel	708334	709740	+	chiQ;chiP	1407	No COG Annotation
b0682	chiQ	lipoprotein ChiQ	709790	710116	+	chiQ;chiP	327	Function unknown
b0683	fur	DNA-binding transcriptional dual regulator Fur	710200	710646	-	fur;uof;fldA	447	Transcription
b0684	fldA	oxidized flavodoxin 1 // "flavodoxin 1"	710935	711465	-	uof;fur;fldA	531	Energy production and conversion
b0685	ybfE	ribbon-helix-helix domain-containing protein YbfE	711605	711898	-	ybfE	294	Function unknown
b0686	ybfF	esterase	712038	712802	-	ybfF	765	Function unknown
b0687	seqA	negative modulator of initiation of replication	712987	713532	+	pgm;seqA	546	Replication, recombination and repair
b0688	pgm	PHOSPHOGLUCMUT-MONOMER	713558	715198	+	pgm;seqA	1641	Carbohydrate transport and metabolism
b0689	ybfP	lipoprotein YbfP	715412	715906	+	ybfP	495	No COG Annotation
b0691	ybfG	PF10964 domain-containing protein YbfG	715947	716597	-	ybfG	651	No COG Annotation
b0692	potE	putrescine transporter PotE	716946	718265	-	potE;speF	1320	Amino acid transport and metabolism
b0693	speF	ornithine decarboxylase, degradative	718262	720460	-	potE;speF	2199	Amino acid transport and metabolism
b0694	kdpE	KdpE-Phosphorylated // "DNA-binding transcriptional activator KdpE"	721056	721733	-	kdpE;kdpD	678	Signal transduction mechanisms
b0695	kdpD	sensory histidine kinase KdpD	721730	724414	-	kdpE;kdpD	2685	Signal transduction mechanisms
b0696	kdpC	K<sup>+</sup> transporting P-type ATPase subunit KdpC	724407	724979	-	kdpF;kdpC;kdpB;kdpA	573	Inorganic ion transport and metabolism
b0697	kdpB	K<sup>+</sup> transporting P-type ATPase subunit KdpB	724988	727036	-	kdpF;kdpC;kdpB;kdpA	2049	Inorganic ion transport and metabolism
b0698	kdpA	K<sup>+</sup> transporting P-type ATPase subunit KdpA	727059	728732	-	kdpF;kdpC;kdpB;kdpA	1674	Inorganic ion transport and metabolism
b0699	ybfA	DUF2517 domain-containing protein YbfA	729134	729340	+	ybfA	207	Function unknown
b0700	rhsC	rhs element protein RhsC	729583	733776	+	ybfB;rhsC	4194	Cell wall/membrane/envelope biogenesis
b0702	ybfB	uncharacterized protein YbfB	733776	734102	+	ybfB;rhsC	327	Function unknown
b0703	ybfO	RHS repeats-containing protein YbfO	734220	735653	+	ybfC;ybfO	1434	No COG Annotation
b0704	ybfC	uncharacterized protein YbfC	735650	736219	+	ybfC;ybfO	570	Function unknown
b0706	ybfD	H repeat-associated putative transposase YbfD	738092	738853	+	ybfD	762	Replication, recombination and repair
b0707	ybgA	DUF1722 domain-containing protein YbgA	739001	739510	+	phr;ybgA	510	Function unknown
b0708	phr	deoxyribodipyrimidine photolyase	739507	740925	+	phr;ybgA	1419	Replication, recombination and repair
b0710	ybgI	radiation resistance protein YbgI	742827	743570	+	pxpA;nei;pxpC;pxpB;ybgI	744	Function unknown
b0711	pxpB	5-oxoprolinase component B	743593	744249	+	pxpA;nei;pxpC;pxpB;ybgI	657	Amino acid transport and metabolism
b0712	pxpC	5-oxoprolinase component C	744243	745175	+	pxpA;nei;pxpC;pxpB;ybgI	933	Amino acid transport and metabolism
b0713	pxpA	5-oxoprolinase component A	745165	745899	+	pxpA;nei;pxpC;pxpB;ybgI	735	Function unknown
b0714	nei	endonuclease VIII	745935	746726	+	nei;pxpA;pxpC;pxpB;ybgI	792	Replication, recombination and repair
b0715	abrB	putative regulator	746723	747769	-	abrB	1047	Function unknown
b0716	ybgO	putative fimbrial protein YbgO	747921	748982	-	ybgQ;ybgP;ybgO	1062	Function unknown
b0717	ybgP	putative fimbrial chaperone YbgP	748979	749707	-	ybgQ;ybgP;ybgO	729	Posttranslational modification, protein turnover, chaperones
b0718	ybgQ	putative fimbrial usher protein YbgQ	749722	752169	-	ybgQ;ybgP;ybgO	2448	Cell wall/membrane/envelope biogenesis
b0719	ybgD	putative fimbrial protein YbgD	752229	752795	-	ybgD	567	No COG Annotation
b0720	gltA	citrate synthase	753185	754468	-	gltA	1284	Energy production and conversion
b0721	sdhC	succinate:quinone oxidoreductase, membrane protein SdhC	755177	755566	+	sdhX;sdhC;sdhD;sdhA;sdhB;sucA;sucB;sucC;sucD	390	Energy production and conversion
b0722	sdhD	succinate:quinone oxidoreductase, membrane protein SdhD	755560	755907	+	sdhB;sdhA;sdhD;sdhX;sdhC;sucA;sucB;sucC;sucD	348	Energy production and conversion
b0723	sdhA	succinate:quinone oxidoreductase, FAD binding protein	755907	757673	+	sdhB;sdhA;sdhD;sdhX;sdhC;sucA;sucB;sucC;sucD	1767	Energy production and conversion
b0724	sdhB	succinate:quinone oxidoreductase, iron-sulfur cluster binding protein	757689	758405	+	sdhB;sdhA;sdhD;sdhX;sdhC;sucA;sucB;sucC;sucD	717	Energy production and conversion
b0726	sucA	subunit of E1(0) component of 2-oxoglutarate dehydrogenase	758706	761507	+	sucB;sucA;sdhX;sdhC;sdhD;sdhA;sdhB;sucC;sucD	2802	Energy production and conversion
b0727	sucB	SucB-dihydrolipoate // "SucB-S-succinyldihydrolipoate" // "SucB-lipoate" // "dihydrolipoyltranssuccinylase"	761522	762739	+	sucB;sucA;sdhX;sdhC;sdhD;sdhA;sdhB;sucC;sucD	1218	Energy production and conversion
b0728	sucC	succinyl-CoA synthetase subunit &beta;	763014	764180	+	sdhX;sdhC;sdhD;sdhA;sdhB;sucA;sucB;sucC;sucD	1167	Energy production and conversion
b0729	sucD	succinyl-CoA synthetase subunit &alpha;	764180	765049	+	sdhX;sdhC;sdhD;sdhA;sdhB;sucA;sucB;sucC;sucD	870	Energy production and conversion
b0730	mngR	DNA-binding transcriptional repressor MngR	765153	765875	-	mngR	723	Transcription
b0731	mngA	HRSA-MONOMER	765984	767960	+	mngB;mngA	1977	Carbohydrate transport and metabolism
b0732	mngB	&alpha;-mannosidase	767978	770611	+	mngB;mngA	2634	Carbohydrate transport and metabolism
b0733	cydA	cytochrome <i>bd</i>-I ubiquinol oxidase subunit I	771458	773026	+	cydB;cydA	1569	Energy production and conversion
b0734	cydB	cytochrome <i>bd</i>-I ubiquinol oxidase subunit II	773042	774181	+	cydB;cydA	1140	Energy production and conversion
b0735	ybgE	PF09600 family protein YbgE	774309	774602	+	ybgE;cydX	294	Function unknown
b0736	ybgC	esterase/thioesterase	774752	775156	+	tolA;tolR;tolQ;ybgC	405	Function unknown
b0737	tolQ	Tol-Pal system protein TolQ	775153	775845	+	tolA;tolR;tolQ;ybgC	693	Intracellular trafficking, secretion, and vesicular transport
b0738	tolR	Tol-Pal system protein TolR	775849	776277	+	tolA;tolR;tolQ;ybgC	429	Intracellular trafficking, secretion, and vesicular transport
b0739	tolA	Tol-Pal system protein TolA	776342	777607	+	tolA;tolR;tolQ;ybgC	1266	Cell wall/membrane/envelope biogenesis
b0740	tolB	Tol-Pal system periplasmic protein TolB	777740	779032	+	pal;cpoB;tolB	1293	Intracellular trafficking, secretion, and vesicular transport
b0741	pal	peptidoglycan-associated outer membrane lipoprotein Pal	779067	779588	+	pal;cpoB;tolB	522	Cell wall/membrane/envelope biogenesis
b0742	cpoB	cell division coordinator CpoB	779598	780389	+	pal;cpoB;tolB	792	Function unknown
b0750	nadA	quinolinate synthase	782085	783128	+	pnuC;nadA	1044	Coenzyme transport and metabolism
b0751	pnuC	PNUC-MONOMER	783166	783885	+	pnuC;nadA	720	Coenzyme transport and metabolism
b0753	ybgS	PF13985 family protein YbgS	784937	785317	-	ybgS	381	Function unknown
b0754	aroG	3-deoxy-7-phosphoheptulonate synthase, Phe-sensitive	785633	786685	+	aroG	1053	Amino acid transport and metabolism
b0755	gpmA	2,3-bisphosphoglycerate-dependent phosphoglycerate mutase	786843	787595	-	gpmA	753	Carbohydrate transport and metabolism
b0756	galM	galactose-1-epimerase	787797	788837	-	galM;galK;galT;galE	1041	Carbohydrate transport and metabolism
b0757	galK	GALACTOKIN-MONOMER	788831	789979	-	galK;galT;galE;galM	1149	Carbohydrate transport and metabolism
b0758	galT	galactose-1-phosphate uridylyltransferase	789983	791029	-	galK;galT;galE;galM	1047	Carbohydrate transport and metabolism
b0759	galE	UDP-glucose 4-epimerase	791039	792055	-	galK;galT;galE;galM	1017	Cell wall/membrane/envelope biogenesis
b0760	modF	ABC family protein ModF	792316	793788	-	modE;modF	1473	Inorganic ion transport and metabolism
b0761	modE	DNA-binding transcriptional dual regulator ModE	793856	794644	-	modE;modF	789	Transcription
b0762	acrZ	multidrug efflux pump accessory protein AcrZ	794773	794922	+	acrZ	150	No COG Annotation
b0765	modC	molybdate ABC transporter ATP binding subunit	796554	797612	+	modC;modB;modA	1059	Inorganic ion transport and metabolism
b0766	ybhA	pyridoxal phosphate/fructose-1,6-bisphosphate phosphatase	797613	798431	-	ybhA	819	Function unknown
b0767	pgl	6PGLUCONOLACT-MONOMER	798586	799581	+	pgl	996	Carbohydrate transport and metabolism
b0768	ybhD	putative DNA-binding transcriptional regulator YbhD	799622	800575	-	ybhD	954	Transcription
b0769	ybhH	putative isomerase YbhH	800759	801811	+	ybhH	1053	Function unknown
b0770	ybhI	putative tricarboxylate transporter	801887	803320	+	ybhI	1434	Inorganic ion transport and metabolism
b0771	ybhJ	putative hydratase YbhJ	803503	805764	+	ybhJ	2262	Energy production and conversion
b0772	ybhC	outer membrane lipoprotein YhbC	805998	807281	-	ybhC	1284	Carbohydrate transport and metabolism
b0773	ybhB	putative kinase inhibitor	807433	807909	-	ybhB	477	Function unknown
b0774	bioA	adenosylmethionine-8-amino-7-oxononanoate aminotransferase	807968	809257	-	bioA	1290	Amino acid transport and metabolism
b0776	bioF	8-amino-7-oxononanoate synthase	810381	811535	+	bioB;bioF;bioC;bioD	1155	Coenzyme transport and metabolism
b0778	bioD	dethiobiotin synthetase	812270	812947	+	bioB;bioF;bioC;bioD	678	Coenzyme transport and metabolism
b0779	uvrB	excision nuclease subunit B	813526	815547	+	uvrB	2022	Replication, recombination and repair
b0780	ybhK	putative transferase YbhK	815739	816647	-	ybhK	909	Function unknown
b0781	moaA	GTP 3',8'-cyclase	817044	818033	+	moaE;moaD;moaC;moaB;moaA	990	Coenzyme transport and metabolism
b0782	moaB	protein MoaB	818055	818567	+	moaE;moaD;moaC;moaB;moaA	513	Coenzyme transport and metabolism
b0783	moaC	cyclic pyranopterin monophosphate synthase	818570	819055	+	moaE;moaD;moaC;moaB;moaA	486	Coenzyme transport and metabolism
b0784	moaD	MoaD-S // "molybdopterin synthase sulfur carrier subunit"	819048	819293	+	moaE;moaD;moaC;moaB;moaA	246	Coenzyme transport and metabolism
b0785	moaE	molybdopterin synthase catalytic subunit	819295	819747	+	moaE;moaD;moaC;moaB;moaA	453	Coenzyme transport and metabolism
b0786	ybhL	Bax1-I family protein YbhL	819884	820588	+	ybhL	705	Function unknown
b0787	ybhM	Bax1-I family protein YbhM	820793	821506	+	ybhM	714	Function unknown
b0788	ybhN	PF03706 family inner membrane protein YbhN	821542	822498	-	ybhP;clsB;ybhN	957	Function unknown
b0790	ybhP	endonuclease/exonuclease/phosphatase domain-containing protein YbhP	823736	824497	-	ybhP;clsB;ybhN	762	Function unknown
b0791	ybhQ	putative inner membrane protein	824630	825040	+	ybhQ	411	Function unknown
b0792	ybhR	putative ABC exporter membrane subunit YbhR	825002	826108	-	cecR;ybhG;ybhF;ybhS;ybhR	1107	Defense mechanisms
b0793	ybhS	putative ABC exporter membrane subunit YbhS	826119	827252	-	cecR;ybhG;ybhF;ybhS;ybhR	1134	Defense mechanisms
b0795	ybhG	HlyD_D23 family protein YbhG	828974	829972	-	cecR;ybhG;ybhF;ybhS;ybhR	999	Intracellular trafficking, secretion, and vesicular transport
b0796	cecR	DNA-binding transcriptional dual regulator CecR	829972	830643	-	cecR;ybhG;ybhF;ybhS;ybhR	672	Transcription
b0797	rhlE	ATP-dependent RNA helicase RhlE	830872	832236	+	rhlE	1365	Replication, recombination and repair
b0798	ybiA	<i>N</i>-glycosidase YbiA	832468	832950	-	ybiA	483	Function unknown
b0799	dinG	ATP-dependent DNA helicase DinG	833070	835220	+	ybiB;dinG	2151	Replication, recombination and repair
b0800	ybiB	nonspecific DNA-binding protein YbiB	835248	836210	+	ybiB;dinG	963	Amino acid transport and metabolism
b0801	hcxB	hydroxycarboxylate dehydrogenase B	836351	837436	+	hcxB	1086	Energy production and conversion
b0802	ybiJ	DUF1471 domain-containing protein YbiJ	837665	837925	-	ybiJ	261	Function unknown
b0803	ybiI	zinc finger domain-containing protein YbiI	838190	838456	-	ybiI	267	Signal transduction mechanisms
b0804	ybiX	PKHD-type hydroxylase YbiX	838530	839207	-	ybiX	678	Function unknown
b0805	fiu	putative iron siderophore outer membrane transporter	839249	841531	-	fiu	2283	Inorganic ion transport and metabolism
b0806	mcbA	DUF1471 domain-containing protein McbA	841796	842056	-	mcbA	261	Cell wall/membrane/envelope biogenesis
b0807	rlmF	23S rRNA m<sup>6</sup>A1618 methyltransferase	842332	843258	+	rlmF	927	Function unknown
b0808	ybiO	moderate conductance mechanosensitive channel	843255	845480	-	ybiO	2226	Cell wall/membrane/envelope biogenesis
b0809	glnQ	L-glutamine ABC transporter ATP binding subunit	845741	846463	-	glnQ;glnP;glnH	723	Amino acid transport and metabolism
b0810	glnP	L-glutamine ABC transporter membrane subunit	846460	847119	-	glnQ;glnP;glnH	660	Amino acid transport and metabolism
b0811	glnH	L-glutamine ABC transporter periplasmic binding protein	847258	848004	-	glnQ;glnP;glnH	747	Amino acid transport and metabolism
b0812	dps	DNA protection during starvation protein	848408	848911	-	dps	504	Inorganic ion transport and metabolism
b0813	rhtA	L-threonine/L-homoserine exporter	849210	850097	-	rhtA	888	Function unknown
b0814	ompX	outer membrane protein X	850450	850965	+	yliM;ompX	516	Cell wall/membrane/envelope biogenesis
b0815	opgE	G6418-MONOMER	851014	852597	-	opgE	1584	Function unknown
b0817	mntR	DNA-binding transcriptional dual regulator MntR	853183	853650	+	ybiR;mntR	468	Transcription
b0819	ldtB	L,D-transpeptidase LdtB	854824	855744	-	ldtB	921	Function unknown
b0820	ybiT	putative ATP-binding protein YbiT	855963	857555	+	ybiT	1593	Function unknown
b0821	ybiU	DUF1479 domain-containing protein YbiU	857796	859061	-	ybiU	1266	Function unknown
b0822	ybiV	sugar phosphatase YbiV	859213	860028	-	ybiV	816	Function unknown
b0824	ybiY	putative pyruvate formate-lyase activating enzyme YbiY	862612	863511	-	ybiY;ybiW	900	Posttranslational modification, protein turnover, chaperones
b0825	fsaA	fructose-6-phosphate aldolase 1	863642	864304	+	fsaA	663	Carbohydrate transport and metabolism
b0826	moeB	molybdopterin-synthase adenylyltransferase	864380	865129	-	moeB;moeA	750	Coenzyme transport and metabolism
b0827	moeA	molybdopterin molybdotransferase	865129	866364	-	moeB;moeA	1236	Coenzyme transport and metabolism
b0828	iaaA	&beta; cleavage product of IaaA // "&alpha; cleavage product of IaaA" // "isoaspartyl dipeptidase proenzyme"	866568	867533	+	gsiD;gsiC;gsiB;gsiA;iaaA	966	Amino acid transport and metabolism
b0829	gsiA	glutathione ABC transporter ATP binding subunit GsiA	867520	869391	+	gsiD;gsiC;gsiB;gsiA;iaaA	1872	Function unknown
b0830	gsiB	glutathione ABC transporter periplasmic binding protein	869411	870949	+	gsiD;gsiC;gsiB;gsiA;iaaA	1539	Amino acid transport and metabolism
b0831	gsiC	glutathione ABC transporter membrane subunit GsiC	870967	871887	+	gsiD;gsiC;gsiB;gsiA;iaaA	921	Inorganic ion transport and metabolism
b0832	gsiD	glutathione ABC transporter membrane subunit GsiD	871890	872801	+	gsiD;gsiC;gsiB;gsiA;iaaA	912	Inorganic ion transport and metabolism
b0833	pdeI	putative c-di-GMP phosphodiesterase PdeI	872979	875327	+	dgcI;pdeI	2349	Signal transduction mechanisms
b0834	dgcI	putative diguanylate cyclase DgcI	875335	876663	+	dgcI;pdeI	1329	Signal transduction mechanisms
b0835	rimO	ribosomal protein S12 methylthiotransferase RimO	876710	878035	-	rimO	1326	Translation, ribosomal structure and biogenesis
b0836	bssR	regulator of biofilm formation	878248	878631	+	bssR	384	Signal transduction mechanisms
b0837	yliI	aldose sugar dehydrogenase YliI	878742	879857	+	yliI	1116	Carbohydrate transport and metabolism
b0838	gstB	glutathione <i>S</i>-transferase GstB	879854	880480	-	gstB	627	Posttranslational modification, protein turnover, chaperones
b0839	dacC	D-alanyl-D-alanine carboxypeptidase DacC	880727	881929	+	dacC	1203	Cell wall/membrane/envelope biogenesis
b0840	deoR	DNA-binding transcriptional repressor DeoR	881976	882734	-	deoR	759	Transcription
b0841	ybjG	undecaprenyl pyrophosphate phosphatase	882792	883388	-	ybjG	597	Lipid transport and metabolism
b0842	mdfA	multidrug efflux pump MdfA / Na<sup>+</sup>:H<sup>+</sup> antiporter / K<sup>+</sup>:H<sup>+</sup> antiporter	883673	884905	+	mdfA	1233	Carbohydrate transport and metabolism
b0843	ybjH	uncharacterized protein YbjH	884946	885230	-	ybjH	285	No COG Annotation
b0844	ybjI	5-amino-6-(5-phospho-D-ribitylamino)uracil phosphatase	885316	886131	-	ybjJ;ybjI	816	Function unknown
b0845	ybjJ	inner membrane protein YbjJ	886131	887339	-	ybjJ;ybjI	1209	Carbohydrate transport and metabolism
b0846	rcdA	DNA-binding transcriptional regulator RcdA	887423	887959	+	rcdA	537	Transcription
b0847	ybjL	putative transport protein YbjL	888134	889819	-	ybjL	1686	Inorganic ion transport and metabolism
b0848	ybjM	putative inner membrane protein	890089	890466	+	ybjM	378	Function unknown
b0849	grxA	oxidized glutaredoxin 1 // "reduced glutaredoxin 1"	890496	890753	-	grxA	258	Posttranslational modification, protein turnover, chaperones
b0850	ybjC	DUF1418 domain-containing protein YbjC	890913	891200	+	ybjN;rimK;nfsA;ybjC	288	Function unknown
b0851	nfsA	NADPH-dependent nitroreductase NfsA	891184	891906	+	ybjN;rimK;nfsA;ybjC	723	Energy production and conversion
b0852	rimK	ribosomal protein S6 modification protein	891967	892869	+	ybjN;rimK;nfsA;ybjC	903	Coenzyme transport and metabolism
b0853	ybjN	protein YbjN	892957	893433	+	ybjN;rimK;nfsA;ybjC	477	Function unknown
b0854	potF	putrescine ABC transporter periplasmic binding protein	893784	894896	+	potI;potH;potG;potF	1113	Amino acid transport and metabolism
b0855	potG	putrescine ABC transporter ATP binding subunit	894991	896124	+	potI;potH;potG;potF	1134	Amino acid transport and metabolism
b0856	potH	putrescine ABC transporter membrane subunit PotH	896134	897087	+	potI;potH;potG;potF	954	Inorganic ion transport and metabolism
b0857	potI	putrescine ABC transporter membrane subunit PotI	897084	897929	+	potI;potH;potG;potF	846	Inorganic ion transport and metabolism
b0858	ybjO	putative inner membrane protein	897989	898477	+	rlmC;ybjO	489	Function unknown
b0859	rlmC	23S rRNA m<sup>5</sup>U747 methyltransferase	898518	899645	+	rlmC;ybjO	1128	Translation, ribosomal structure and biogenesis
b0860	artJ	L-arginine ABC transporter periplasmic binding protein	899844	900575	-	artJ	732	Amino acid transport and metabolism
b0861	artM	L-arginine ABC transporter membrane subunit ArtM	900866	901534	-	artM;artQ;artI;artP	669	Amino acid transport and metabolism
b0862	artQ	L-arginine ABC transporter membrane subunit ArtQ	901534	902250	-	artM;artQ;artI;artP	717	Amino acid transport and metabolism
b0863	artI	putative ABC transporter periplasmic binding protein ArtI	902257	902988	-	artM;artQ;artI;artP	732	Amino acid transport and metabolism
b0864	artP	L-arginine ABC transporter ATP binding subunit	903006	903734	-	artM;artQ;artI;artP	729	Amino acid transport and metabolism
b0865	ybjP	DUF3828 domain-containing lipoprotein YbjP	903952	904467	-	ybjP	516	Function unknown
b0866	ybjQ	putative heavy metal binding protein YbjQ	904593	904916	+	amiD;ybjQ	324	Function unknown
b0867	amiD	<i>N</i>-acetylmuramoyl-L-alanine amidase D	904913	905743	+	amiD;ybjQ	831	Cell wall/membrane/envelope biogenesis
b0869	ybjT	putative NAD(P)-dependent oxidoreductase YbjT	906852	908282	-	ybjT;ltaE;poxB	1431	Carbohydrate transport and metabolism
b0870	ltaE	low-specificity L-threonine aldolase	908293	909294	-	ybjT;ltaE;poxB	1002	Amino acid transport and metabolism
b0871	poxB	pyruvate oxidase	909331	911049	-	poxB;hcr;hcp;ltaE;ybjT	1719	Amino acid transport and metabolism
b0872	hcr	G6456-MONOMER	911182	912150	-	poxB;hcr;hcp	969	Energy production and conversion
b0873	hcp	protein <i>S</i>-nitrosylase	912162	913814	-	poxB;hcr;hcp	1653	Energy production and conversion
b0874	lysO	L-lysine exporter	913958	914857	-	lysO	900	Function unknown
b0875	aqpZ	water channel AqpZ	915352	916047	-	aqpZ	696	Carbohydrate transport and metabolism
b0876	ybjD	DUF2813 domain-containing protein YbjD	916473	918131	+	ybjD	1659	Replication, recombination and repair
b0877	ybjX	DUF535 domain-containing protein YbjX	918128	919120	-	ybjX	993	Function unknown
b0878	macA	ABC-type tripartite efflux pump membrane fusion protein	919235	920350	+	macB;macA	1116	Cell wall/membrane/envelope biogenesis
b0880	cspD	DNA replication inhibitor	922366	922590	-	cspD	225	Transcription
b0881	clpS	specificity factor for ClpA-ClpP chaperone-protease complex	922913	923233	+	clpS	321	Posttranslational modification, protein turnover, chaperones
b0882	clpA	ATP-dependent Clp protease ATP-binding subunit ClpA	923264	925540	+	clpA	2277	Posttranslational modification, protein turnover, chaperones
b0884	infA	translation initiation factor IF-1	926225	926443	-	serW;infA	219	Translation, ribosomal structure and biogenesis
b0885	aat	leucyl/phenylalanyl-tRNA&mdash;protein transferase	926728	927432	-	aat	705	Posttranslational modification, protein turnover, chaperones
b0886	cydC	glutathione/L-cysteine ABC exporter subunit CydC	927474	929195	-	cydC;cydD	1722	Defense mechanisms
b0887	cydD	glutathione/L-cysteine ABC exporter subunit CydD	929196	930962	-	cydC;cydD	1767	Defense mechanisms
b0888	trxB	thioredoxin reductase	931085	932050	-	trxB	966	Posttranslational modification, protein turnover, chaperones
b0889	lrp	DNA-binding transcriptional dual regulator Lrp	932595	933089	+	lrp	495	Transcription
b0890	ftsK	cell division DNA translocase FtsK	933224	937213	+	ftsK	3990	Cell cycle control, cell division, chromosome partitioning
b0891	lolA	outer membrane lipoprotein carrier protein	937372	937983	+	rarA;lolA	612	Cell wall/membrane/envelope biogenesis
b0892	rarA	recombination factor	937994	939337	+	rarA;lolA	1344	Replication, recombination and repair
b0893	serS	serine&mdash;tRNA ligase	939428	940720	+	serS	1293	Translation, ribosomal structure and biogenesis
b0895	dmsB	dimethyl sulfoxide reductase subunit B	943414	944031	+	dmsC;dmsB;dmsA	618	Energy production and conversion
b0896	dmsC	dimethyl sulfoxide reductase subunit C	944033	944896	+	dmsC;dmsB;dmsA	864	Function unknown
b0897	ycaC	putative hydrolase	944931	945557	-	ycaC	627	Secondary metabolites biosynthesis, transport and catabolism
b0898	ycaD	putative transporter YcaD	945871	947019	+	ycaD	1149	Carbohydrate transport and metabolism
b0899	ycaM	putative transporter YcaM	947229	948659	+	ycaM	1431	Amino acid transport and metabolism
b0900	ycaN	putative LysR-type transcriptional regulator YcaN	948660	949568	-	ycaN	909	Transcription
b0901	ycaK	putative NAD(P)H-dependent oxidoreductase YcaK	949668	950258	+	ycaK	591	Function unknown
b0902	pflA	pyruvate formate-lyase activating enzyme	950340	951080	-	pflA	741	Posttranslational modification, protein turnover, chaperones
b0904	focA	formate channel FocA	953609	954466	-	pflB;focA	858	Inorganic ion transport and metabolism
b0905	ycaO	ribosomal protein S12 methylthiotransferase accessory factor YcaO	954872	956632	-	ycaO	1761	Function unknown
b0906	ycaP	DUF421 domain-containing protein YcaP	956762	957454	+	ycaP	693	Function unknown
b0907	serC	phosphoserine/phosphohydroxythreonine aminotransferase	957653	958741	+	serC;aroA	1089	Amino acid transport and metabolism
b0908	aroA	AROA-MONOMER	958812	960095	+	serC;aroA	1284	Amino acid transport and metabolism
b0909	ycaL	periplasmic protease YcaL	960264	961028	+	ycaL	765	Posttranslational modification, protein turnover, chaperones
b0910	cmk	cytidylate kinase	961201	961884	+	rpsA;cmk	684	Nucleotide transport and metabolism
b0911	rpsA	30S ribosomal subunit protein S1	961995	963668	+	ihfB;rpsA;cmk	1674	Translation, ribosomal structure and biogenesis
b0912	ihfB	integration host factor subunit &beta;	963828	964112	+	ihfB;rpsA	285	Replication, recombination and repair
b0913	ycaI	metallo-&beta;-lactamase superfamily inner membrane protein YcaI	964320	966584	+	ycaQ;lpxK;msbA;ycaI	2265	Function unknown
b0914	msbA	ATP-binding lipopolysaccharide transport protein	966621	968369	+	ycaQ;lpxK;msbA;ycaI	1749	Defense mechanisms
b0915	lpxK	TETRAACYLDISACC4KIN-MONOMER	968366	969352	+	ycaQ;lpxK;msbA;ycaI	987	Cell wall/membrane/envelope biogenesis
b0916	ycaQ	winged helix DNA-binding domain-containing protein YcaQ	969389	970621	+	ycaQ;lpxK;msbA;ycaI	1233	Function unknown
b0917	ycaR	UPF0434 family protein YcaR	970673	970855	+	kdsB;ycaR	183	Function unknown
b0918	kdsB	3-deoxy-<i>manno</i>-octulosonate cytidylyltransferase	970852	971598	+	kdsB;ycaR	747	Cell wall/membrane/envelope biogenesis
b0919	ycbJ	putative phosphotransferase YcbJ	971752	972645	+	ycbJ	894	Function unknown
b0920	elyC	envelope biogenesis factor	972622	973401	-	elyC	780	Function unknown
b0921	cmoM	tRNA <b>cmo</b><sup>5</sup>U34 methyltransferase	973537	974322	+	mukB;mukE;mukF;cmoM	786	Secondary metabolites biosynthesis, transport and catabolism
b0922	mukF	chromosome partitioning protein MukF	974319	975641	+	mukB;mukE;mukF;cmoM	1323	Cell cycle control, cell division, chromosome partitioning
b0923	mukE	chromosome partitioning protein MukE	975622	976326	+	mukB;mukE;mukF;cmoM	705	Cell cycle control, cell division, chromosome partitioning
b0924	mukB	chromosome partitioning protein MukB	976326	980786	+	mukB;mukE;mukF;cmoM	4461	Cell cycle control, cell division, chromosome partitioning
b0925	ldtD	L,D-transpeptidase LdtD	981047	982894	+	ldtD	1848	Function unknown
b0926	mepK	peptidoglycan LD-endopeptidase	983075	983623	+	gloC;mepK	549	Function unknown
b0927	gloC	hydroxyacylglutathione hydrolase GloC	983650	984297	+	gloC;mepK	648	Function unknown
b0928	aspC	aspartate aminotransferase	984519	985709	-	aspC	1191	Amino acid transport and metabolism
b0929	ompF	outer membrane porin F	985894	986982	-	ompF	1089	Cell wall/membrane/envelope biogenesis
b0931	pncB	NICOTINATEPRIBOSYLTRANS-MONOMER	989154	990356	-	pncB	1203	Coenzyme transport and metabolism
b0932	pepN	aminopeptidase N	990622	993234	+	pepN	2613	Amino acid transport and metabolism
b0933	ssuB	aliphatic sulfonate ABC transporter ATP binding subunit	993277	994044	-	ssuB;ssuC;ssuD;ssuA;ssuE	768	Inorganic ion transport and metabolism
b0934	ssuC	aliphatic sulfonate ABC transporter membrane subunit	994041	994832	-	ssuB;ssuC;ssuD;ssuA;ssuE	792	Inorganic ion transport and metabolism
b0936	ssuA	aliphatic sulfonate ABC transporter periplasmic binding protein	995985	996944	-	ssuB;ssuC;ssuD;ssuA;ssuE	960	Inorganic ion transport and metabolism
b0937	ssuE	NADPH-dependent FMN reductase	996937	997512	-	ssuB;ssuC;ssuD;ssuA;ssuE	576	Function unknown
b0938	elfA	putative laminin-binding fimbrial subunit	997868	998407	+	elfA	540	Function unknown
b0939	elfD	putative fimbrial chaperone ElfD	998490	999191	+	ycbF;ycbV;ycbU;elfG;elfC;elfD	702	Cell motility
b0940	elfC	putative fimbrial usher protein ElfC	999216	1001816	+	ycbF;ycbV;ycbU;elfG;elfC;elfD	2601	Cell wall/membrane/envelope biogenesis
b0941	elfG	putative fimbrial-like adhesin protein	1001807	1002877	+	ycbF;ycbV;ycbU;elfG;elfC;elfD	1071	Cell motility
b0943	ycbV	putative fimbrial protein YcbV	1003439	1003954	+	ycbF;ycbV;ycbU;elfG;elfC;elfD	516	Cell motility
b0944	ycbF	putative fimbrial chaperone YcbF	1003947	1004657	+	ycbF;ycbV;ycbU;elfG;elfC;elfD	711	Cell motility
b0945	pyrD	dihydroorotate dehydrogenase, type 2	1004768	1005778	+	pyrD	1011	Nucleotide transport and metabolism
b0946	zapC	cell division protein ZapC	1005952	1006494	+	zapC	543	Cell cycle control, cell division, chromosome partitioning
b0947	ycbX	6-<i>N</i>-hydroxylaminopurine resistance protein	1006491	1007600	-	ycbX	1110	Function unknown
b0948	rlmL	fused 23S rRNA m<sup>2</sup>G2445 methyltransferase and 23S rRNA m<sup>7</sup>G2069 methyltransferase	1007844	1009952	+	rlmL;uup	2109	Replication, recombination and repair
b0950	pqiA	intermembrane transport protein PqiA	1012001	1013254	+	pqiC;pqiB;pqiA	1254	Function unknown
b0951	pqiB	intermembrane transport protein PqiB	1013259	1014899	+	pqiC;pqiB;pqiA	1641	Function unknown
b0952	pqiC	intermembrane transport lipoprotein PqiC	1014896	1015459	+	pqiC;pqiB;pqiA	564	Function unknown
b0953	rmf	ribosome modulation factor	1015715	1015882	+	rmf	168	Translation, ribosomal structure and biogenesis
b0954	fabA	&beta;-hydroxyacyl-acyl carrier protein dehydratase/isomerase	1015952	1016470	-	fabA	519	Lipid transport and metabolism
b0955	ycbZ	putative ATP-dependent protease YcbZ	1016539	1018299	-	ycbZ	1761	Posttranslational modification, protein turnover, chaperones
b0956	matP	macrodomain Ter protein	1018485	1018937	+	matP	453	Function unknown
b0957	ompA	outer membrane protein A	1019013	1020053	-	ompA	1041	Cell wall/membrane/envelope biogenesis
b0958	sulA	cell division inhibitor SulA	1020410	1020919	-	sulA	510	Cell cycle control, cell division, chromosome partitioning
b0959	sxy	transcriptional coactivator for CRP	1021138	1021767	+	sxy	630	Transcription
b0960	yccS	putative transporter YccS	1021730	1023883	-	yccF;yccS	2154	Function unknown
b0961	yccF	PF03733 family inner membrane protein YccF	1023902	1024348	-	yccF;yccS	447	Function unknown
b0962	helD	DNA helicase IV	1024471	1026525	+	helD	2055	Replication, recombination and repair
b0963	mgsA	methylglyoxal synthase	1026557	1027015	-	mgsA	459	Carbohydrate transport and metabolism
b0964	yccT	DUF2057 domain-containing protein YccT	1027111	1027773	-	yccT	663	Function unknown
b0966	hspQ	heat shock protein, hemimethylated DNA-binding protein	1028404	1028721	-	hspQ	318	Function unknown
b0967	rlmI	23S rRNA m<sup>5</sup>C1962 methyltransferase	1028779	1029969	-	rlmI	1191	Function unknown
b0968	yccX	acylphosphatase	1030064	1030342	+	yccX	279	Energy production and conversion
b0969	tusE	sulfur transfer protein TusE	1030339	1030668	-	tusE	330	Inorganic ion transport and metabolism
b0970	yccA	modulator of FtsH protease	1030759	1031418	-	yccA	660	Function unknown
b0972	hyaA	hydrogenase 1 small subunit	1032139	1033257	+	hyaA;hyaB;hyaC;hyaD;hyaE;hyaF	1119	Energy production and conversion
b0973	hyaB	hydrogenase 1 large subunit	1033254	1035047	+	hyaA;hyaB;hyaC;hyaD;hyaE;hyaF	1794	Energy production and conversion
b0974	hyaC	hydrogenase 1 cytochrome <i>b</i> subunit	1035066	1035773	+	hyaA;hyaB;hyaC;hyaD;hyaE;hyaF	708	Energy production and conversion
b0975	hyaD	putative hydrogenase 1 maturation protease HyaD	1035770	1036357	+	hyaA;hyaB;hyaC;hyaD;hyaE;hyaF	588	Energy production and conversion
b0976	hyaE	putative HyaA chaperone	1036354	1036752	+	hyaA;hyaB;hyaC;hyaD;hyaE;hyaF	399	Transcription
b0977	hyaF	protein HyaF	1036749	1037606	+	hyaA;hyaB;hyaC;hyaD;hyaE;hyaF	858	Posttranslational modification, protein turnover, chaperones
b0978	appC	cytochrome <i>bd</i>-II ubiquinol oxidase subunit I	1037740	1039284	+	appX;appC;appB;appA	1545	Energy production and conversion
b0979	appB	cytochrome <i>bd</i>-II ubiquinol oxidase subunit II	1039296	1040432	+	appX;appC;appB;appA	1137	Energy production and conversion
b0980	appA	periplasmic phosphoanhydride phosphatase/multiple inositol-polyphosphate phosphatase	1040617	1041915	+	appA;appX;appC;appB	1299	Function unknown
b0981	etk	protein-tyrosine kinase Etk	1042030	1044210	-	gfcE;etp;etk	2181	Cell cycle control, cell division, chromosome partitioning
b0982	etp	phosphotyrosine-protein phosphatase	1044230	1044676	-	gfcE;etp;etk	447	Signal transduction mechanisms
b0983	gfcE	putative exopolysaccharide export lipoprotein GfcE	1044664	1045803	-	gfcE;etp;etk	1140	Cell wall/membrane/envelope biogenesis
b0984	gfcD	putative lipoprotein GfcD	1045849	1047945	-	gfcB;gfcC;gfcD	2097	Function unknown
b0985	gfcC	capsule biosynthesis GfcC family protein	1047945	1048691	-	gfcB;gfcC;gfcD	747	Function unknown
b0986	gfcB	lipoprotein GfcB	1048688	1049332	-	gfcB;gfcC;gfcD	645	Cell wall/membrane/envelope biogenesis
b0987	gfcA	threonine-rich inner membrane protein GfcA	1049439	1049744	-	gfcA	306	No COG Annotation
b0989	cspH	CspA family protein CspH	1050963	1051175	-	cspH	213	Transcription
b0990	cspG	cold shock protein CspG	1051461	1051673	+	cspG	213	Transcription
b0991	ymcE	protein YmcE	1051847	1052077	+	gnsA;ymcE	231	No COG Annotation
b0992	yccM	putative 4Fe-4S membrane protein	1052289	1053362	-	yccM	1074	Energy production and conversion
b0993	torS	sensory histidine kinase TorS	1053434	1056178	-	torS	2745	Signal transduction mechanisms
b0994	torT	TorT-TMAO // "periplasmic trimethylamine-N-oxide binding protein"	1056261	1057289	+	torT	1029	Carbohydrate transport and metabolism
b0995	torR	DNA-binding transcriptional dual regulator TorR	1057262	1057954	-	torR	693	Signal transduction mechanisms
b0996	torC	cytochrome <i>c</i> menaquinol dehydrogenase TorC	1058084	1059256	+	torC;torA;torD	1173	Energy production and conversion
b0997	torA	trimethylamine <i>N</i>-oxide reductase 1	1059256	1061802	+	torC;torA;torD	2547	Energy production and conversion
b0998	torD	trimethylamine-N-oxide reductase-specific chaperone	1061799	1062398	+	torC;torA;torD	600	Function unknown
b0999	cbpM	chaperone modulator CbpM	1062550	1062855	-	cbpM;cbpA	306	Function unknown
b1000	cbpA	curved DNA-binding protein	1062855	1063775	-	cbpM;cbpA	921	Posttranslational modification, protein turnover, chaperones
b1001	yccE	uncharacterized protein YccE	1064036	1065292	+	yccE	1257	No COG Annotation
b1003	yccJ	PF13993 family protein YccJ	1066864	1067091	-	wrbA;yccJ	228	Function unknown
b1004	wrbA	NAD(P)H:quinone oxidoreductase	1067112	1067708	-	wrbA;yccJ	597	Function unknown
b1006	rutG	pyrimidine:H<sup>+</sup> symporter	1068511	1069839	-	rutA;rutB;rutC;rutD;rutE;rutF;rutG	1329	Nucleotide transport and metabolism
b1007	rutF	flavin reductase	1069860	1070354	-	rutA;rutB;rutC;rutD;rutE;rutF;rutG	495	Function unknown
b1008	rutE	putative malonic semialdehyde reductase	1070365	1070955	-	rutA;rutB;rutC;rutD;rutE;rutF;rutG	591	Energy production and conversion
b1009	rutD	putative aminoacrylate hydrolase RutD	1070965	1071765	-	rutA;rutB;rutC;rutD;rutE;rutF;rutG	801	Function unknown
b1010	rutC	putative aminoacrylate peracid reductase RutC	1071773	1072159	-	rutA;rutB;rutC;rutD;rutE;rutF;rutG	387	Translation, ribosomal structure and biogenesis
b1011	rutB	peroxyureidoacrylate/ureidoacrylate amidohydrolase	1072171	1072863	-	rutA;rutB;rutC;rutD;rutE;rutF;rutG	693	Secondary metabolites biosynthesis, transport and catabolism
b1012	rutA	pyrimidine oxygenase	1072863	1074011	-	rutA;rutB;rutC;rutD;rutE;rutF;rutG	1149	Energy production and conversion
b1013	rutR	DNA-binding transcriptional dual regulator RutR	1074242	1074880	+	rutR	639	Transcription
b1014	putA	fused DNA-binding transcriptional repressor / proline dehydrogenase / 1-pyrroline-5-carboxylate dehydrogenase PutA	1074920	1078882	-	putA	3963	Amino acid transport and metabolism
b1015	putP	proline:Na<sup>+</sup> symporter	1079305	1080813	+	putP	1509	Amino acid transport and metabolism
b1018	efeO	ferrous iron transport system protein EfeO	1082243	1083370	+	efeB;efeO	1128	Inorganic ion transport and metabolism
b1019	efeB	heme-containing peroxidase/deferrochelatase	1083376	1084647	+	efeB;efeO	1272	Inorganic ion transport and metabolism
b1021	pgaD	poly-<i>N</i>-acetyl-D-glucosamine synthase subunit PgaD	1086106	1086519	-	pgaD;pgaC;pgaB;pgaA	414	No COG Annotation
b1022	pgaC	poly-<i>N</i>-acetyl-D-glucosamine synthase subunit PgaC	1086521	1087846	-	pgaD;pgaC;pgaB;pgaA	1326	Cell wall/membrane/envelope biogenesis
b1023	pgaB	poly-&beta;-1,6-<i>N</i>-acetyl-D-glucosamine <i>N</i>-deacetylase and &beta;-1,6 glycoside hydrolase	1087839	1089857	-	pgaD;pgaC;pgaB;pgaA	2019	Carbohydrate transport and metabolism
b1024	pgaA	partially deacetylated poly-&beta;-1,6-<i>N</i>-acetyl-D-glucosamine outer membrane porin	1089866	1092289	-	pgaD;pgaC;pgaB;pgaA	2424	Cell wall/membrane/envelope biogenesis
b1025	dgcT	probable diguanylate cyclase DgcT	1092876	1094234	+	dgcT	1359	Signal transduction mechanisms
b1028	ymdE	putative uncharacterized protein YmdE	1095544	1095846	+	ycdU;ymdE	303	No COG Annotation
b1029	ycdU	uncharacterized protein YcdU	1095843	1096829	+	ycdU;ymdE	987	Function unknown
b1033	ghrA	glyoxylate/hydroxypyruvate reductase A	1097886	1098824	+	ghrA	939	Amino acid transport and metabolism
b1034	ycdX	zinc-binding phosphatase YcdX	1098879	1099616	+	ycdY;ycdX	738	Amino acid transport and metabolism
b1035	ycdY	chaperone protein YcdY	1099640	1100194	+	ycdY;ycdX	555	Function unknown
b1036	ycdZ	inner membrane protein YcdZ	1100296	1100787	+	ycdZ	492	Function unknown
b1037	csgG	curli secretion channel	1100851	1101684	-	csgG;csgF;csgE;csgD	834	Cell wall/membrane/envelope biogenesis
b1038	csgF	curli assembly component	1101711	1102127	-	csgG;csgF;csgE;csgD	417	Intracellular trafficking, secretion, and vesicular transport
b1039	csgE	curli transport specificity factor	1102152	1102541	-	csgG;csgF;csgE;csgD	390	Intracellular trafficking, secretion, and vesicular transport
b1040	csgD	DNA-binding transcriptional dual regulator CsgD	1102546	1103196	-	csgG;csgF;csgE;csgD	651	Transcription
b1041	csgB	curlin, minor subunit	1103951	1104406	+	csgC;csgB;csgA	456	Cell wall/membrane/envelope biogenesis
b1042	csgA	curlin, major subunit	1104447	1104902	+	csgA;csgC;csgB	456	Carbohydrate transport and metabolism
b1043	csgC	inhibitor of CsgA amyloid formation	1104961	1105293	+	csgC;csgB;csgA	333	Posttranslational modification, protein turnover, chaperones
b1044	ymdA	uncharacterized protein YmdA	1105414	1105725	+	ymdB;ymdA;clsC	312	No COG Annotation
b1045	ymdB	2'-<i>O</i>-acetyl-ADP-ribose deacetylase, regulator of RNase III activity	1105820	1106353	+	ymdB;ymdA;clsC	534	Function unknown
b1046	clsC	cardiolipin synthase C	1106355	1107776	+	clsC;ymdB;ymdA	1422	Lipid transport and metabolism
b1047	opgC	protein required for succinyl modification of osmoregulated periplasmic glucans	1107784	1108941	-	opgC	1158	Cell wall/membrane/envelope biogenesis
b1048	opgG	osmoregulated periplasmic glucans (OPGs) biosynthesis protein G	1109335	1110870	+	opgH;opgG	1536	Inorganic ion transport and metabolism
b1049	opgH	osmoregulated periplasmic glucans (OPGs) biosynthesis protein H	1110863	1113406	+	opgH;opgG	2544	Cell wall/membrane/envelope biogenesis
b1050	yceK	DUF1375 domain-containing lipoprotein YceK	1113579	1113806	+	yceK	228	Function unknown
b1051	msyB	acidic protein that suppresses heat sensitivity of a <i>secY</i> mutant	1113807	1114181	-	msyB	375	Function unknown
b1053	mdtG	efflux pump MdtG	1114264	1115490	-	mdtG	1227	Carbohydrate transport and metabolism
b1054	lpxL	LAUROYLACYLTRAN-MONOMER	1115662	1116582	-	lpxL	921	Cell wall/membrane/envelope biogenesis
b1055	trhO	tRNA U34 hydroxylase TrhO	1116807	1117859	+	trhO	1053	Function unknown
b1056	yceI	protein YceI	1117901	1118476	-	yceI;yceJ	576	Function unknown
b1057	yceJ	putative cytochrome b561 YceJ	1118480	1119046	-	yceJ;yceI	567	Energy production and conversion
b1058	yceO	DUF2770 domain-containing protein YceO	1119307	1119447	-	solA;yceO	141	Function unknown
b1059	solA	SARCOX-MONOMER	1119468	1120586	-	solA;yceO	1119	Amino acid transport and metabolism
b1060	bssS	regulator of biofilm formation	1120701	1120955	-	bssS	255	Function unknown
b1061	dinI	DNA damage-inducible protein I	1121242	1121487	-	dinI	246	Replication, recombination and repair
b1062	pyrC	dihydroorotase	1121561	1122607	-	pyrC	1047	Nucleotide transport and metabolism
b1063	yceB	putative lipid-binding lipoprotein YceB	1122713	1123273	-	yceB	561	Function unknown
b1064	grxB	oxidized glutaredoxin 2 // "reduced glutaredoxin 2"	1123407	1124054	-	grxB	648	Posttranslational modification, protein turnover, chaperones
b1065	mdtH	multidrug efflux pump MdtH	1124118	1125326	-	mdtH	1209	Inorganic ion transport and metabolism
b1066	rimJ	EG10851-MONOMER	1125562	1126146	+	rimJ	585	Translation, ribosomal structure and biogenesis
b1067	yceH	DUF480 domain-containing protein YceH	1126157	1126804	+	yceH	648	Function unknown
b1068	yceM	putative oxidoreductase YceM	1126806	1127729	+	yceM	924	Function unknown
b1069	murJ	lipid II flippase MurJ	1127839	1129374	+	murJ	1536	Function unknown
b1070	flgN	flagellar biosynthesis protein FlgN	1129414	1129830	-	flgN;flgM;flgA	417	No COG Annotation
b1071	flgM	anti-sigma factor for FliA (&sigma;<sup>28</sup>)	1129835	1130128	-	flgN;flgM;flgA	294	Transcription
b1072	flgA	flagellar basal body P-ring formation protein FlgA	1130204	1130863	-	flgN;flgM;flgA	660	Cell motility
b1073	flgB	flagellar basal-body rod protein FlgB	1131018	1131434	+	flgB;flgC;flgD;flgE;flgF;flgG;flgH;flgI;flgJ	417	Cell motility
b1074	flgC	flagellar basal-body rod protein FlgC	1131438	1131842	+	flgB;flgC;flgD;flgE;flgF;flgG;flgH;flgI;flgJ	405	Cell motility
b1075	flgD	flagellar biosynthesis, initiation of hook assembly	1131854	1132549	+	flgB;flgC;flgD;flgE;flgF;flgG;flgH;flgI;flgJ	696	Cell motility
b1076	flgE	flagellar hook protein FlgE	1132574	1133782	+	flgB;flgC;flgD;flgE;flgF;flgG;flgH;flgI;flgJ	1209	Cell motility
b1077	flgF	flagellar basal-body rod protein FlgF	1133802	1134557	+	flgB;flgC;flgD;flgE;flgF;flgG;flgH;flgI;flgJ	756	Cell motility
b1078	flgG	flagellar basal-body rod protein FlgG	1134729	1135511	+	flgB;flgC;flgD;flgE;flgF;flgG;flgH;flgI;flgJ	783	Cell motility
b1079	flgH	flagellar L-ring protein	1135564	1136262	+	flgB;flgC;flgD;flgE;flgF;flgG;flgH;flgI;flgJ	699	Cell motility
b1080	flgI	flagellar P-ring protein	1136274	1137371	+	flgB;flgC;flgD;flgE;flgF;flgG;flgH;flgI;flgJ	1098	Cell motility
b1081	flgJ	putative peptidoglycan hydrolase FlgJ	1137371	1138312	+	flgB;flgC;flgD;flgE;flgF;flgG;flgH;flgI;flgJ	942	Cell motility
b1082	flgK	flagellar hook-filament junction protein 1	1138378	1140021	+	flgL;flgK	1644	Cell motility
b1083	flgL	flagellar hook-filament junction protein 2	1140033	1140986	+	flgL;flgK	954	Cell motility
b1085	yceQ	DUF2655 domain-containing protein YceQ	1144502	1144822	+	yceQ	321	Function unknown
b1086	rluC	23S rRNA pseudouridine<sup>955/2504/2580</sup> synthase	1144940	1145899	+	rluC	960	Translation, ribosomal structure and biogenesis
b1087	yceF	m<sup>7</sup>GTP pyrophosphatase	1146011	1146595	-	yceF	585	Cell cycle control, cell division, chromosome partitioning
b1088	yceD	DUF177 domain-containing protein YceD	1146794	1147315	+	rpmF;yceD	522	Function unknown
b1089	rpmF	50S ribosomal subunit protein L32	1147367	1147540	+	fabG;fabD;fabH;plsX;rpmF;yceD	174	Translation, ribosomal structure and biogenesis
b1090	plsX	putative phosphate acyltransferase	1147621	1148691	+	fabG;fabD;fabH;plsX;rpmF	1071	Lipid transport and metabolism
b1091	fabH	&beta;-ketoacyl-[acyl carrier protein] synthase III	1148759	1149712	+	fabG;fabD;fabH;plsX;rpmF	954	Lipid transport and metabolism
b1092	fabD	[acyl-carrier-protein] <i>S</i>-malonyltransferase	1149728	1150657	+	fabG;fabD;fabH;plsX;rpmF;acpP	930	Lipid transport and metabolism
b1093	fabG	3-oxoacyl-[acyl-carrier-protein] reductase FabG	1150670	1151404	+	fabG;fabD;fabH;plsX;rpmF;acpP	735	Function unknown
b1094	acpP	octanoyl-ACP // "lipoyl-ACP" // "<i>cis</i>-&Delta;<sup>5</sup>-dodecenoyl-ACP" // "<i>trans</i>-&Delta;<sup>3</sup>-cis-&Delta;<sup>5</sup>-dodecenoyl-ACP" // "succinyl-ACP" // "<i>cis</i>-&Delta;<SUP>3</SUP>-decenoyl-ACP" // "3-oxo-<i>cis</i>-&Delta;<sup>5</sup>-dodecenoyl-ACP" // "(3<i>R</i>)-hydroxy <i>cis</i> &Delta;<sup>5</sup>-dodecenoyl-ACP" // "(3<i>R</i>)-3-hydroxypalmitoyl-ACP" // "(3<…	1151615	1151851	+	acpP;fabG;fabD;fabF	237	Lipid transport and metabolism
b1095	fabF	&beta;-ketoacyl-[acyl carrier protein] synthase II	1151939	1153180	+	fabF;acpP	1242	Lipid transport and metabolism
b1096	pabC	aminodeoxychorismate lyase	1153300	1154109	+	ycfH;holB;tmk;mltG;pabC	810	Amino acid transport and metabolism
b1097	mltG	endolytic murein transglycosylase	1154112	1155134	+	ycfH;holB;tmk;mltG;pabC	1023	Function unknown
b1098	tmk	DTMPKI-MONOMER	1155124	1155765	+	ycfH;holB;tmk;mltG;pabC	642	Nucleotide transport and metabolism
b1099	holB	DNA polymerase III subunit &delta;'	1155762	1156766	+	ycfH;holB;tmk;mltG;pabC	1005	Replication, recombination and repair
b1100	ycfH	putative metal-dependent hydrolase YcfH	1156777	1157574	+	ycfH;holB;tmk;mltG;pabC	798	Replication, recombination and repair
b1101	ptsG	EIIBC<sup>glc</sup> - phosphorylated // "glucose-specific PTS enzyme IIBC component"	1157869	1159302	+	ptsG	1434	Carbohydrate transport and metabolism
b1102	fhuE	ferric coprogen/ferric rhodotorulic acid outer membrane transporter	1159362	1161551	-	fhuE	2190	Inorganic ion transport and metabolism
b1103	hinT	purine nucleoside phosphoramidase	1161885	1162244	+	ycfP;nagZ;thiK;lpoB;ycfL;hinT	360	Nucleotide transport and metabolism
b1104	ycfL	DUF1425 domain-containing protein YcfL	1162247	1162624	+	ycfP;nagZ;thiK;lpoB;ycfL;hinT	378	Function unknown
b1105	lpoB	outer membrane lipoprotein - activator of MrcB activity	1162638	1163279	+	ycfP;nagZ;thiK;lpoB;ycfL;hinT	642	Function unknown
b1106	thiK	thiamine kinase	1163260	1164084	+	ycfP;nagZ;thiK;lpoB;ycfL;hinT	825	Cell wall/membrane/envelope biogenesis
b1107	nagZ	&beta;-N-acetylhexosaminidase	1164095	1165120	+	ycfP;nagZ;thiK;lpoB;ycfL;hinT	1026	Carbohydrate transport and metabolism
b1108	ycfP	UPF0227 protein YcfP	1165143	1165685	+	ycfP;nagZ;thiK;lpoB;ycfL;hinT	543	Function unknown
b1109	ndh	NADH:quinone oxidoreductase II	1166085	1167389	+	ndh	1305	Energy production and conversion
b1110	ycfJ	PF05433 family protein YcfJ	1167599	1168138	+	ycfJ	540	Cell wall/membrane/envelope biogenesis
b1111	comR	DNA-binding transcriptional repressor ComR	1168200	1168832	-	comR	633	Transcription
b1112	bhsA	DUF1471 domain-containing multiple stress resistance outer membrane protein BhsA	1169073	1169330	+	bhsA	258	Cell wall/membrane/envelope biogenesis
b1113	ldtC	L,D-transpeptidase LdtC	1169412	1170374	-	ldtC	963	Function unknown
b1114	mfd	transcription-repair coupling factor	1170518	1173964	-	mfd	3447	Replication, recombination and repair
b1115	ycfT	inner membrane protein YcfT	1174092	1175165	-	ycfT	1074	Function unknown
b1116	lolC	lipoprotein release complex - inner membrane subunit	1175427	1176626	+	lolE;lolD;lolC	1200	Cell wall/membrane/envelope biogenesis
b1117	lolD	lipoprotein release complex - ATP binding subunit	1176619	1177320	+	lolE;lolD;lolC	702	Defense mechanisms
b1118	lolE	lipoprotein release complex - inner membrane subunit	1177320	1178564	+	lolE;lolD;lolC	1245	Cell wall/membrane/envelope biogenesis
b1119	nagK	<i>N</i>-acetyl-D-glucosamine kinase	1178593	1179504	+	cobB;nagK	912	Carbohydrate transport and metabolism
b1120	cobB	protein-lysine deacetylase/desuccinylase	1179520	1180359	+	cobB;nagK	840	Transcription
b1121	ycfZ	putative inner membrane protein	1180479	1181267	-	ymfA;ycfZ	789	No COG Annotation
b1122	ymfA	putative inner membrane protein	1181264	1181725	-	ymfA;ycfZ	462	No COG Annotation
b1123	potD	spermidine preferential ABC transporter periplasmic binding protein	1181783	1182829	-	potD;potC;potB;potA	1047	Amino acid transport and metabolism
b1124	potC	spermidine preferential ABC transporter membrane subunit PotC	1182826	1183620	-	potD;potC;potB;potA	795	Inorganic ion transport and metabolism
b1125	potB	spermidine preferential ABC transporter membrane subunit PotB	1183617	1184444	-	potD;potC;potB;potA	828	Inorganic ion transport and metabolism
b1126	potA	spermidine preferential ABC transporter ATP binding subunit	1184458	1185594	-	potD;potC;potB;potA	1137	Amino acid transport and metabolism
b1127	pepT	peptidase T	1185844	1187070	+	pepT	1227	Amino acid transport and metabolism
b1128	roxA	ribosomal protein-arginine oxygenase	1187119	1188240	-	roxA	1122	Function unknown
b1129	phoQ	sensory histidine kinase PhoQ	1188316	1189776	-	phoQ;phoP	1461	Signal transduction mechanisms
b1130	phoP	Phosphorylated DNA-binding transcriptional dual regulator PhoP // "DNA-binding transcriptional dual regulator PhoP"	1189776	1190447	-	phoQ;phoP	672	Signal transduction mechanisms
b1131	purB	adenylosuccinate lyase	1190616	1191986	-	purB;hflD	1371	Nucleotide transport and metabolism
b1132	hflD	lysogenization regulator	1191990	1192631	-	purB;hflD	642	Function unknown
b1133	mnmA	tRNA-specific 2-thiouridylase	1192667	1193773	-	mnmA	1107	Translation, ribosomal structure and biogenesis
b1134	nudJ	phosphatase NudJ	1193827	1194288	-	rluE;nudJ	462	Replication, recombination and repair
b1136	icd	isocitrate dehydrogenase	1195123	1196373	+	icd	1251	Energy production and conversion
b1137	ymfD	e14 prophage; putative SAM-dependent methyltransferase	1196867	1197532	-	ymfE;ymfD	666	Function unknown
b1138	ymfE	e14 prophage; uncharacterized protein YmfE	1197533	1198237	-	ymfE;ymfD	705	Function unknown
b1139	lit	e14 prophage; cell death peptidase Lit	1198695	1199588	+	lit	894	Cell cycle control, cell division, chromosome partitioning
b1140	intE	e14 prophage; putative integrase	1199679	1200806	-	ymfH;xisE;intE	1128	Replication, recombination and repair
b1141	xisE	e14 prophage; putative excisionase	1200787	1201032	-	ymfH;xisE;intE	246	Replication, recombination and repair
b1143	ymfI	e14 prophage; uncharacterized protein YmfI	1201497	1201838	+	ymfI	342	No COG Annotation
b1144	ymfJ	e14 prophage; uncharacterized protein YmfJ	1201776	1202084	-	ymfJ	309	Function unknown
b1145	ymfK	e14 prophage; putative repressor protein YmfK	1202259	1202933	-	ymfK	675	Transcription
b1146	ymfT	e14 prophage; putative DNA-binding transcriptional regulator YmfT	1203024	1203224	+	tfaP;ycfK;ymfQ;jayE;beeE;ymfR;ymfN;ymfM;ymfL;ymfT	201	Transcription
b1147	ymfL	e14 prophage; uncharacterized protein YmfL	1203268	1203825	+	tfaP;ycfK;ymfQ;jayE;beeE;ymfR;ymfN;ymfM;ymfL;ymfT	558	Function unknown
b1148	ymfM	e14 prophage; uncharacterized protein YmfM	1203822	1204160	+	tfaP;ycfK;ymfQ;jayE;beeE;ymfR;ymfN;ymfM;ymfL;ymfT	339	No COG Annotation
b1150	ymfR	e14 prophage; IPR020297 domain-containing protein YmfR	1205549	1205731	+	tfaP;ycfK;ymfQ;jayE;beeE;ymfR;ymfN;ymfM;ymfL;ymfT	183	No COG Annotation
b1151	beeE	e14 prophage; protein BeeE	1205731	1206204	+	tfaP;ycfK;ymfQ;jayE;beeE;ymfR;ymfN;ymfM;ymfL;ymfT	474	No COG Annotation
b1152	jayE	e14 prophage; putative protein JayE	1206131	1206922	+	tfaP;ycfK;ymfQ;jayE;beeE;ymfR;ymfN;ymfM;ymfL;ymfT	792	No COG Annotation
b1153	ymfQ	e14 prophage; DUF2313 domain-containing protein YmfQ	1206913	1207497	+	tfaP;ycfK;ymfQ;jayE;beeE;ymfR;ymfN;ymfM;ymfL;ymfT	585	Function unknown
b1154	ycfK	e14 prophage; protein StfP	1207501	1208130	+	tfaP;ycfK;ymfQ;jayE;beeE;ymfR;ymfN;ymfM;ymfL;ymfT	630	Function unknown
b1155	tfaP	e14 prophage; putative tail fiber assembly protein TfaP	1208132	1208545	+	tfaP;ycfK;ymfQ;jayE;beeE;ymfR;ymfN;ymfM;ymfL;ymfT	414	No COG Annotation
b1156	tfaE	e14 prophage; putative tail fiber assembly protein TfaE	1208517	1209119	-	stfE;tfaE	603	Function unknown
b1157	stfE	e14 prophage; putative side tail fiber protein fragment	1209119	1209655	-	stfE;tfaE	537	No COG Annotation
b1158	pinE	e14 prophage; site-specific DNA recombinase	1209685	1210239	+	pinE	555	Replication, recombination and repair
b1159	mcrA	e14 prophage; 5-methylcytosine-specific restriction enzyme McrA	1210346	1211179	+	mcrA	834	Defense mechanisms
b1160	iraM	anti-adaptor protein IraM, inhibitor of &sigma;<sup>S</sup> proteolysis	1211680	1212003	-	iraM	324	Signal transduction mechanisms
b1161	ycgX	DUF1398 domain-containing protein YcgX	1212703	1213107	-	ycgX	405	Function unknown
b1162	bluR	DNA-binding transcriptional repressor BluR	1213328	1214059	-	bluR	732	Transcription
b1163	bluF	blue light-responsive regulator of BluR	1214264	1215475	-	bluF	1212	Signal transduction mechanisms
b1164	ycgZ	putative two-component system connector protein YcgZ	1215789	1216025	+	ymgC;ariR;ymgA;ycgZ	237	Function unknown
b1165	ymgA	putative two-component system connector protein YmgA	1216068	1216340	+	ymgC;ariR;ymgA;ycgZ	273	Function unknown
b1166	ariR	regulator of acid resistance, influenced by indole	1216369	1216635	+	ariR;ymgC;ymgA;ycgZ	267	Function unknown
b1167	ymgC	protein YmgC	1216748	1216996	+	ymgC;ariR;ymgA;ycgZ	249	Function unknown
b1168	pdeG	putative c-di-GMP phosphodiesterase PdeG	1217328	1218851	+	pdeG	1524	Signal transduction mechanisms
b1171	ymgD	PF16456 family protein YmgD	1222305	1222634	-	ymgG;ymgD	330	Function unknown
b1172	ymgG	PF13488 family protein YmgG	1222644	1222988	-	ymgG;ymgD	345	No COG Annotation
b1174	minE	Z-ring positioning protein MinE	1224279	1224545	-	minE;minD;minC	267	Cell cycle control, cell division, chromosome partitioning
b1175	minD	Z-ring positioning protein MinD	1224549	1225361	-	minE;minD;minC	813	Cell cycle control, cell division, chromosome partitioning
b1176	minC	Z-ring positioning protein MinC	1225385	1226080	-	minE;minD;minC	696	Cell cycle control, cell division, chromosome partitioning
b1177	ycgJ	PF05666 family protein YcgJ	1226600	1226968	+	ycgJ	369	Function unknown
b1178	pliG	inhibitor of g-type lysozyme	1227071	1227472	-	pliG	402	Function unknown
b1179	ycgL	PF05166 family protein YcgL	1227681	1228007	+	ycgL	327	Function unknown
b1180	ycgM	putative isomerase/hydrolase	1228079	1228738	+	ycgM	660	Secondary metabolites biosynthesis, transport and catabolism
b1181	ycgN	PF03693 family protein YcgN	1228815	1229276	+	ycgN	462	Function unknown
b1182	hlyE	hemolysin E	1229483	1230394	-	hlyE	912	Cell cycle control, cell division, chromosome partitioning
b1183	umuD	DNA polymerase V protein UmuD	1230767	1231186	+	umuD;umuC	420	Transcription
b1184	umuC	DNA polymerase V catalytic protein	1231186	1232454	+	umuD;umuC	1269	Replication, recombination and repair
b1185	dsbB	protein thiol:quinone oxidoreductase DsbB<sub>reduced</sub> // "protein thiol:quinone oxidoreductase DsbB<sub>oxidized</sub>" // "protein thiol:quinone oxidoreductase DsbB"	1232500	1233030	-	dsbB	531	Posttranslational modification, protein turnover, chaperones
b1186	nhaB	Na<sup>+</sup>:H<sup>+</sup> antiporter NhaB	1233176	1234717	-	nhaB	1542	Inorganic ion transport and metabolism
b1187	fadR	DNA-binding transcriptional dual regulator FadR	1234938	1235657	+	fadR	720	Transcription
b1188	ycgB	PF04293 family protein YcgB	1235709	1237241	-	ycgB	1533	Function unknown
b1189	dadA	D-amino acid dehydrogenase	1237571	1238869	+	dadX;dadA	1299	Amino acid transport and metabolism
b1190	dadX	alanine racemase 2	1238879	1239949	+	dadX;dadA	1071	Cell wall/membrane/envelope biogenesis
b1191	cvrA	putative K<sup>+</sup>:H<sup>+</sup> antiporter	1240335	1242071	-	cvrA	1737	Inorganic ion transport and metabolism
b1192	ldcA	murein L,D-carboxypeptidase	1242166	1243080	-	ldcA	915	Defense mechanisms
b1193	emtA	lytic murein transglycosylase E	1243180	1243791	+	emtA	612	Cell wall/membrane/envelope biogenesis
b1194	ycgR	flagellar brake protein YcgR	1243793	1244527	-	ycgR	735	Cell wall/membrane/envelope biogenesis
b1195	ymgE	PF04226 family protein YmgE	1244728	1244982	+	ymgE	255	Function unknown
b1196	ycgY	uncharacterized protein YcgY	1245160	1245600	+	ycgY	441	No COG Annotation
b1198	dhaM	dihydroxyacetone kinase subunit M	1247696	1249114	-	dhaM;dhaL;dhaK	1419	Carbohydrate transport and metabolism
b1199	dhaL	dihydroxyacetone kinase subunit L	1249125	1249757	-	dhaM;dhaL;dhaK	633	Carbohydrate transport and metabolism
b1200	dhaK	dihydroxyacetone kinase subunit K	1249768	1250838	-	dhaM;dhaL;dhaK	1071	Carbohydrate transport and metabolism
b1201	dhaR	DNA-binding transcriptional dual regulator DhaR	1251066	1252985	+	dhaR	1920	Transcription
b1202	ycgV	putative autotransporter adhesin YcgV	1253085	1255952	-	ycgV	2868	Cell wall/membrane/envelope biogenesis
b1203	ychF	redox-responsive ATPase YchF	1256721	1257812	-	ychF;pth	1092	Translation, ribosomal structure and biogenesis
b1204	pth	peptidyl-tRNA hydrolase	1257929	1258513	-	ychF;pth	585	Translation, ribosomal structure and biogenesis
b1205	ychH	stress-induced protein	1258791	1259069	+	ychH	279	Function unknown
b1206	dauA	aerobic C4-dicarboxylate transporter DauA	1259124	1260803	-	dauA	1680	Inorganic ion transport and metabolism
b1207	prs	ribose-phosphate diphosphokinase	1260928	1261875	-	prs;ispE;lolB	948	Nucleotide transport and metabolism
b1208	ispE	4-(cytidine 5'-diphospho)-2-<i>C</i>-methyl-D-erythritol kinase	1262026	1262877	-	prs;ispE;lolB	852	Lipid transport and metabolism
b1209	lolB	outer membrane lipoprotein LolB	1262877	1263500	-	prs;ispE;lolB	624	Cell wall/membrane/envelope biogenesis
b1210	hemA	glutamyl-tRNA reductase	1263714	1264970	+	hemA;prmC;prfA	1257	Coenzyme transport and metabolism
b1211	prfA	peptide chain release factor RF1	1265012	1266094	+	prmC;prfA;hemA	1083	Translation, ribosomal structure and biogenesis
b1212	prmC	EG12424-MONOMER	1266094	1266927	+	prmC;prfA;hemA	834	Translation, ribosomal structure and biogenesis
b1213	ychQ	SirB family protein YchQ	1266924	1267316	+	kdsA;ychA;ychQ	393	Function unknown
b1214	ychA	transglutaminase-like/TPR repeat-containing protein	1267320	1268129	+	kdsA;ychA;ychQ	810	Function unknown
b1215	kdsA	3-deoxy-D-<i>manno</i>-octulosonate 8-phosphate synthase	1268165	1269019	+	kdsA;ychA;ychQ	855	Cell wall/membrane/envelope biogenesis
b1216	chaA	Na<sup>+</sup>/K<sup>+</sup>:H<sup>+</sup> antiporter ChaA	1270749	1271849	-	chaA	1101	Inorganic ion transport and metabolism
b1217	chaB	putative cation transport regulator ChaB	1272119	1272349	+	chaB;chaC	231	Function unknown
b1218	chaC	glutathione-specific &gamma;-glutamylcyclotransferase	1272507	1273202	+	chaC;chaB	696	Inorganic ion transport and metabolism
b1219	ychN	DsrE/F sulfur relay family protein YchN	1273246	1273599	-	ychN	354	Inorganic ion transport and metabolism
b1220	ychO	putative invasin YchO	1273784	1275178	+	ychO	1395	Function unknown
b1221	narL	Phosphorylated DNA-binding transcriptional dual regulator NarL // "DNA-binding transcriptional dual regulator NarL"	1275179	1275829	-	narL;narX	651	Signal transduction mechanisms
b1222	narX	sensory histidine kinase NarX	1275822	1277618	-	narL;narX	1797	Signal transduction mechanisms
b1223	narK	nitrate:nitrite antiporter NarK	1277957	1279348	+	narK	1392	Inorganic ion transport and metabolism
b1224	narG	nitrate reductase A subunit &alpha;	1279864	1283607	+	narG;narH;narJ;narI	3744	Energy production and conversion
b1225	narH	nitrate reductase A subunit &beta;	1283604	1285142	+	narG;narH;narJ;narI	1539	Energy production and conversion
b1226	narJ	nitrate reductase 1 molybdenum cofactor assembly chaperone	1285139	1285849	+	narG;narH;narJ;narI	711	Energy production and conversion
b1227	narI	nitrate reductase A subunit &gamma;	1285849	1286526	+	narG;narH;narJ;narI	678	Energy production and conversion
b1229	tpr	protamine-like protein	1287087	1287176	-	tpr;tyrV;tyrT	90	No COG Annotation
b1232	purU	formyltetrahydrofolate deformylase	1287782	1288624	-	purU	843	Nucleotide transport and metabolism
b1233	ychJ	NTF2-like domain-containing protein YchJ	1288674	1289132	-	ychJ	459	Function unknown
b1234	rssA	putative patatin-like phospholipase RssA	1289245	1290150	+	rssB;rssA	906	Function unknown
b1235	rssB	RssB-P // "regulator of RpoS"	1290242	1291255	+	rssB;rssA	1014	Signal transduction mechanisms
b1236	galU	UTP&mdash;glucose-1-phosphate uridylyltransferase	1291457	1292365	+	galU	909	Cell wall/membrane/envelope biogenesis
b1237	hns	DNA-binding transcriptional dual regulator H-NS	1292509	1292922	-	hns	414	Function unknown
b1238	tdk	thymidine/deoxyuridine kinase	1293527	1294144	+	tdk	618	Nucleotide transport and metabolism
b1241	adhE	aldehyde/alcohol dehydrogenase AdhE	1295446	1298121	-	adhE	2676	Energy production and conversion
b1242	ychE	putative inner membrane protein	1298598	1299245	+	ychE	648	Intracellular trafficking, secretion, and vesicular transport
b1243	oppA	oligopeptide ABC transporter periplasmic binding protein	1301182	1302813	+	oppA;oppB;oppC;oppD;oppF	1632	Amino acid transport and metabolism
b1244	oppB	murein tripeptide ABC transporter / oligopeptide ABC transporter inner membrane subunit OppB	1302899	1303819	+	oppA;oppB;oppC;oppD;oppF	921	Inorganic ion transport and metabolism
b1245	oppC	murein tripeptide ABC transporter / oligopeptide ABC transporter inner membrane subunit OppC	1303834	1304742	+	oppA;oppB;oppC;oppD;oppF	909	Inorganic ion transport and metabolism
b1246	oppD	murein tripeptide ABC transporter / oligopeptide ABC transporter ATP binding subunit OppD	1304754	1305767	+	oppA;oppB;oppC;oppD;oppF	1014	Amino acid transport and metabolism
b1247	oppF	murein tripeptide ABC transporter / oligopeptide ABC transporter ATP binding subunit OppF	1305764	1306768	+	oppA;oppB;oppC;oppD;oppF	1005	Amino acid transport and metabolism
b1249	clsA	cardiolipin synthase A	1307185	1308645	-	yciU;clsA	1461	Lipid transport and metabolism
b1250	kch	K<sup>+</sup> channel Kch	1309016	1310269	-	kch	1254	Inorganic ion transport and metabolism
b1251	yciI	protein YciI	1310569	1310865	-	yciI	297	Function unknown
b1252	tonB	Ton complex subunit TonB	1311089	1311808	+	tonB	720	Cell wall/membrane/envelope biogenesis
b1253	yciA	acyl-CoA thioesterase YciA	1311848	1312246	-	yciA	399	Lipid transport and metabolism
b1254	yciB	inner membrane protein	1312351	1312890	-	yciC;yciB	540	Cell cycle control, cell division, chromosome partitioning
b1255	yciC	putative inner membrane protein	1312920	1313663	-	yciC;yciB	744	Function unknown
b1256	ompW	outer membrane protein W	1314020	1314658	+	ompW	639	Cell wall/membrane/envelope biogenesis
b1257	yciE	DUF892 domain-containing protein YciE	1314718	1315224	-	yciE;yciF;yciG	507	Function unknown
b1258	yciF	DUF892 domain-containing protein YciF	1315270	1315770	-	yciE;yciF;yciG	501	Function unknown
b1259	yciG	stress-induced bacterial acidophilic repeat motifs-containing protein YciG	1315856	1316035	-	yciG;yciE;yciF	180	Function unknown
b1260	trpA	tryptophan synthase subunit &alpha;	1316416	1317222	-	trpA;trpB;trpC;trpD;trpE;trpL	807	Amino acid transport and metabolism
b1261	trpB	tryptophan synthase subunit &beta;	1317222	1318415	-	trpA;trpB;trpC;trpD;trpE;trpL	1194	Amino acid transport and metabolism
b1262	trpC	fused indole-3-glycerol phosphate synthase/phosphoribosylanthranilate isomerase	1318427	1319788	-	trpA;trpB;trpC;trpD;trpE;trpL	1362	Amino acid transport and metabolism
b1263	trpD	anthranilate synthase subunit TrpD	1319789	1321384	-	trpA;trpB;trpC;trpD;trpE;trpL	1596	Amino acid transport and metabolism
b1264	trpE	anthranilate synthase subunit TrpE	1321384	1322946	-	trpA;trpB;trpC;trpD;trpE;trpL	1563	Amino acid transport and metabolism
b1265	trpL	<i>trp</i> operon leader peptide	1323038	1323082	-	trpL;trpA;trpB;trpC;trpD;trpE	45	No COG Annotation
b1266	yciV	RNA/ssDNA 5'&rarr;3' exonuclease	1323220	1324101	+	yciQ;yciO;yciV	882	Function unknown
b1267	yciO	putative RNA-binding protein YciO	1324098	1324718	+	yciQ;yciO;yciV	621	Translation, ribosomal structure and biogenesis
b1268	yciQ	DUF2207 domain-containing protein YciQ	1324746	1326641	+	yciQ;yciO;yciV	1896	Function unknown
b1269	rluB	23S rRNA pseudouridine<sup>2605</sup> synthase	1326852	1327727	+	rluB	876	Translation, ribosomal structure and biogenesis
b1270	btuR	cobinamide/cobalamin adenosyltransferase	1327767	1328357	-	yciK;btuR	591	Coenzyme transport and metabolism
b1271	yciK	putative oxidoreductase	1328354	1329112	-	yciK;btuR	759	Function unknown
b1272	sohB	S49 peptidase family protein	1329332	1330381	+	sohB	1050	Posttranslational modification, protein turnover, chaperones
b1273	yciN	protein YciN	1330417	1330668	-	yciN	252	Function unknown
b1274	topA	DNA topoisomerase 1	1331048	1333645	+	topA	2598	Replication, recombination and repair
b1275	cysB	DNA-binding transcriptional dual regulator CysB	1333855	1334829	+	cysB	975	Transcription
b1276	acnA	aconitate hydratase 1	1335831	1338506	+	acnA;ymiC	2676	Energy production and conversion
b1277	ribA	GTP cyclohydrolase 2	1338570	1339160	-	ribA	591	Coenzyme transport and metabolism
b1278	pgpB	phosphatidylglycerophosphatase B	1339330	1340094	+	pgpB	765	Lipid transport and metabolism
b1279	lapA	lipopolysaccharide assembly protein A	1340243	1340551	+	lapB;lapA;yciH;pyrF	309	Function unknown
b1280	lapB	lipopolysaccharide assembly protein B	1340558	1341727	+	lapB;lapA;yciH;pyrF	1170	Carbohydrate transport and metabolism
b1281	pyrF	orotidine-5'-phosphate decarboxylase	1341921	1342658	+	yciH;pyrF;lapB;lapA	738	Nucleotide transport and metabolism
b1283	osmB	osmotically-inducible lipoprotein OsmB	1343110	1343328	-	osmB	219	No COG Annotation
b1284	yciT	putative DNA-binding transcriptional regulator YciT	1343597	1344346	-	yciT;yciZ	750	Transcription
b1285	pdeR	cyclic di-GMP phosphodiesterase PdeR	1344757	1346742	-	pdeR	1986	Signal transduction mechanisms
b1286	rnb	RNase II	1346978	1348912	-	rnb	1935	Transcription
b1287	yciW	putative oxidoreductase	1348980	1350107	-	yciW	1128	Function unknown
b1288	fabI	enoyl-[acyl-carrier-protein] reductase	1350251	1351039	-	fabI	789	Lipid transport and metabolism
b1289	ycjD	DUF559 domain-containing protein YcjD	1351407	1351760	-	ycjD	354	Function unknown
b1290	sapF	putrescine ABC exporter ATP binding protein SapF	1351828	1352634	-	sapA;sapB;sapC;sapD;sapF	807	Defense mechanisms
b1291	sapD	putrescine ABC exporter ATP binding protein SapD	1352636	1353628	-	sapA;sapB;sapC;sapD;sapF	993	Defense mechanisms
b1292	sapC	putrescine ABC exporter membrane protein SapC	1353628	1354518	-	sapA;sapB;sapC;sapD;sapF	891	Defense mechanisms
b1293	sapB	putrescine ABC exporter membrane subunit SapB	1354505	1355470	-	sapA;sapB;sapC;sapD;sapF	966	Defense mechanisms
b1294	sapA	putative periplasmic binding protein SapA	1355467	1357110	-	sapA;sapB;sapC;sapD;sapF	1644	Amino acid transport and metabolism
b1295	ymjA	DUF2543 domain-containing protein YmjA	1357423	1357668	-	ymjA	246	Function unknown
b1296	puuP	B1296-MONOMER	1357802	1359187	-	ymjE;puuP;puuA	1386	Amino acid transport and metabolism
b1298	puuD	&gamma;-glutamyl-&gamma;-aminobutyrate hydrolase	1361120	1361884	+	puuE;puuB;puuC;puuR;puuD	765	Function unknown
b1299	puuR	DNA-binding transcriptional repressor PuuR	1361911	1362468	+	puuE;puuB;puuC;puuR;puuD	558	Transcription
b1300	puuC	&gamma;-glutamyl-&gamma;-aminobutyraldehyde dehydrogenase	1362743	1364230	+	puuE;puuB;puuC;puuR;puuD	1488	Energy production and conversion
b1301	puuB	&gamma;-glutamylputrescine oxidase	1364232	1365512	+	puuE;puuB;puuC;puuR;puuD	1281	Energy production and conversion
b1302	puuE	4-aminobutyrate aminotransferase PuuE	1365550	1366815	+	puuE;puuB;puuC;puuR;puuD	1266	Amino acid transport and metabolism
b1303	pspF	DNA-binding transcriptional dual regulator PspF	1366935	1367912	-	pspF	978	Transcription
b1304	pspA	phage shock protein A	1368079	1368747	+	pspA;pspB;pspC;pspD;pspE	669	Transcription
b1305	pspB	phage shock protein B	1368801	1369025	+	pspE;pspD;pspC;pspB;pspA	225	Function unknown
b1306	pspC	phage shock protein C	1369025	1369384	+	pspE;pspD;pspC;pspB;pspA	360	Function unknown
b1307	pspD	phage shock protein D	1369393	1369614	+	pspE;pspD;pspC;pspB;pspA	222	Posttranslational modification, protein turnover, chaperones
b1308	pspE	thiosulfate sulfurtransferase PspE	1369689	1370003	+	pspE;pspD;pspC;pspB;pspA	315	Inorganic ion transport and metabolism
b1309	ycjM	glucosylglycerate phosphorylase	1370216	1371895	+	ompG;ymjB;ycjV;ycjU;ycjT;ycjS;ycjR;ycjQ;ycjP;ycjO;ycjN;ycjM	1680	Carbohydrate transport and metabolism
b1310	ycjN	putative ABC transporter periplasmic binding protein YcjN	1371909	1373201	+	ompG;ymjB;ycjV;ycjU;ycjT;ycjS;ycjR;ycjQ;ycjP;ycjO;ycjN;ycjM	1293	Carbohydrate transport and metabolism
b1311	ycjO	putative ABC transporter membrane subunit YcjO	1373222	1374103	+	ompG;ymjB;ycjV;ycjU;ycjT;ycjS;ycjR;ycjQ;ycjP;ycjO;ycjN;ycjM	882	Inorganic ion transport and metabolism
b1312	ycjP	putative ABC transporter membrane subunit YcjP	1374090	1374932	+	ompG;ymjB;ycjV;ycjU;ycjT;ycjS;ycjR;ycjQ;ycjP;ycjO;ycjN;ycjM	843	Carbohydrate transport and metabolism
b1313	ycjQ	D-guloside 3-dehydrogenase	1374963	1376015	+	ompG;ymjB;ycjV;ycjU;ycjT;ycjS;ycjR;ycjQ;ycjP;ycjO;ycjN;ycjM	1053	Amino acid transport and metabolism
b1314	ycjR	3-dehydro-D-guloside 4-epimerase	1376034	1376822	+	ompG;ymjB;ycjV;ycjU;ycjT;ycjS;ycjR;ycjQ;ycjP;ycjO;ycjN;ycjM	789	Carbohydrate transport and metabolism
b1315	ycjS	D-glucoside 3-dehydrogenase	1376832	1377887	+	ompG;ymjB;ycjV;ycjU;ycjT;ycjS;ycjR;ycjQ;ycjP;ycjO;ycjN;ycjM	1056	Function unknown
b1316	ycjT	kojibiose phosphorylase	1377884	1380151	+	ompG;ymjB;ycjV;ycjU;ycjT;ycjS;ycjR;ycjQ;ycjP;ycjO;ycjN;ycjM	2268	Carbohydrate transport and metabolism
b1317	ycjU	&beta;-phosphoglucomutase	1380148	1380807	+	ompG;ymjB;ycjV;ycjU;ycjT;ycjS;ycjR;ycjQ;ycjP;ycjO;ycjN;ycjM	660	Function unknown
b1320	ycjW	DNA-binding transcriptional repressor YcjW	1382963	1383961	-	ycjW	999	Transcription
b1321	ycjX	DUF463 domain-containing protein YcjX	1384117	1385514	+	tyrR;ycjF;ycjX	1398	Function unknown
b1322	ycjF	DUF697 domain-containing inner membrane protein YcjF	1385511	1386572	+	tyrR;ycjF;ycjX	1062	Function unknown
b1323	tyrR	DNA-binding transcriptional dual regulator TyrR	1386720	1388261	+	tyrR;ycjF;ycjX	1542	Transcription
b1324	tpx	lipid hydroperoxide peroxidase	1388305	1388811	-	tpx	507	Posttranslational modification, protein turnover, chaperones
b1326	mpaA	murein tripeptide amidase A	1389870	1390598	-	mpaA;ymjC;ymjD;ycjY	729	Amino acid transport and metabolism
b1327	ycjY	putative hydrolase YcjY	1390933	1391853	-	mpaA;ymjC;ymjD;ycjY	921	Function unknown
b1328	pgrR	DNA-binding transcriptional repressor PgrR	1391991	1392890	+	pgrR	900	Transcription
b1329	mppA	murein tripeptide ABC transporter periplasmic binding protein	1393227	1394840	+	mppA	1614	Amino acid transport and metabolism
b1330	ynaI	small conductance mechanosensitive channel YnaI	1394891	1395922	-	ynaI	1032	Cell wall/membrane/envelope biogenesis
b1332	ynaJ	DUF2534 domain-containing protein YnaJ	1397365	1397622	+	ynaJ	258	Function unknown
b1333	uspE	universal stress protein with a role cellular motility	1397672	1398622	-	uspE	951	Signal transduction mechanisms
b1334	fnr	DNA-binding transcriptional dual regulator FNR	1398774	1399526	-	fnr	753	Signal transduction mechanisms
b1335	ogt	methylated-DNA&mdash;[protein]-cysteine <i>S</i>-methyltransferase	1399721	1400236	-	ogt;abgA;abgB;abgT	516	Replication, recombination and repair
b1336	abgT	<i>p</i>-aminobenzoyl glutamate:H<sup>+</sup> symporter	1400247	1401773	-	abgA;abgB;abgT;ogt	1527	Coenzyme transport and metabolism
b1337	abgB	<i>p</i>-aminobenzoyl-glutamate hydrolase subunit B	1401810	1403255	-	abgA;abgB;abgT;ogt	1446	Amino acid transport and metabolism
b1338	abgA	<i>p</i>-aminobenzoyl-glutamate hydrolase subunit A	1403255	1404565	-	abgA;abgB;abgT;ogt	1311	Amino acid transport and metabolism
b1339	abgR	putative LysR-type DNA-binding transcriptional regulator AbgR	1404741	1405649	+	abgR	909	Transcription
b1340	smrA	DNA endonuclease SmrA	1405979	1406542	+	smrA	564	Function unknown
b1341	dgcM	diguanylate cyclase DgcM	1406563	1407795	-	dgcM	1233	Signal transduction mechanisms
b1342	zntB	Zn<sup>2+</sup>:H<sup>+</sup> symporter	1408050	1409033	+	zntB	984	Inorganic ion transport and metabolism
b1343	dbpA	ATP-dependent RNA helicase DbpA	1409511	1410884	+	dbpA	1374	Replication, recombination and repair
b1344	ttcA	tRNA cytosine<sup>32</sup> 2-sulfurtransferase TtcA	1411013	1411948	-	ttcA	936	Cell cycle control, cell division, chromosome partitioning
b1345	intR	Rac prophage; putative integrase	1412000	1413235	-	recE;recT;ralR;rcbA;xisR;intR	1236	Replication, recombination and repair
b1346	xisR	Rac prophage; excisionase	1413237	1413452	-	recE;recT;ralR;rcbA;xisR;intR	216	Function unknown
b1347	rcbA	Rac prophage; double-strand break reduction protein	1413531	1413740	-	recE;recT;ralR;rcbA;xisR;intR	210	Replication, recombination and repair
b1348	ralR	Rac prophage; endodeoxyribonuclease toxin RalR	1413733	1413927	-	recE;recT;ralR;rcbA;xisR;intR	195	RNA processing and modification
b1349	recT	Rac prophage; recombinase, DNA renaturation	1413984	1414793	-	recE;recT;ralR;rcbA;xisR;intR	810	Replication, recombination and repair
b1350	recE	Rac prophage; exonuclease VIII, ds DNA exonuclease, 5' --> 3' specific	1414786	1417386	-	recE;recT;ralR;rcbA;xisR;intR	2601	Replication, recombination and repair
b1351	racC	Rac prophage; protein RacC	1417488	1417763	-	racC	276	No COG Annotation
b1352	kilR	Rac prophage; inhibitor of FtsZ	1418008	1418229	-	kilR;ydaE	222	No COG Annotation
b1355	ydaG	Rac prophage; uncharacterized protein YdaG	1419322	1419456	-	ydaG;ydaF	135	No COG Annotation
b1356	racR	Rac prophage; DNA-binding transcriptional repressor RacR	1419765	1420241	-	racR	477	Transcription
b1357	ydaS	Rac prophage; toxin YdaS	1420365	1420661	+	rzpR;ydaW;ydaV;ydaU;ydaT;ydaS	297	No COG Annotation
b1358	ydaT	Rac prophage; protein YdaT	1420684	1421106	+	rzpR;ydaW;ydaV;ydaU;ydaT;ydaS	423	No COG Annotation
b1359	ydaU	Rac prophage; DUF1376 domain-containing protein YdaU	1421119	1421976	+	rzpR;ydaW;ydaV;ydaU;ydaT;ydaS	858	Function unknown
b1360	ydaV	Rac prophage; putative ATP-binding protein YdaV	1421983	1422729	+	rzpR;ydaW;ydaV;ydaU;ydaT;ydaS	747	Replication, recombination and repair
b1361	ydaW	Rac prophage; putative uncharacterized protein YdaW	1422752	1423312	+	rzpR;ydaW;ydaV;ydaU;ydaT;ydaS	561	No COG Annotation
b1362	rzpR	Rac prophage; putative endopeptidase RzpR	1423345	1423644	+	rzpR;ydaW;ydaV;ydaU;ydaT;ydaS	300	No COG Annotation
b1363	trkG	Rac prophage; K<sup>+</sup> transporter TrkG	1423782	1425239	+	trkG	1458	Inorganic ion transport and metabolism
b1365	ynaK	Rac prophage; ParB-like nuclease domain-containing protein YnaK	1425377	1425640	+	ydaY;ynaK	264	Transcription
b1366	ydaY	Rac prophage; putative uncharacterized protein YdaY	1425621	1425980	+	ydaY;ynaK	360	No COG Annotation
b1368	ynaA	Rac prophage; putative prophage tail length tape measure domain-containing protein YnaA	1426454	1427482	+	lomR;ynaA	1029	No COG Annotation
b1370	insH-5	Rac prophage; IS5 transposase and trans-activator	1427746	1428726	-	insH-5	981	Replication, recombination and repair
b1372	stfR	Rac prophage; putative prophage side tail fiber protein StfR	1429049	1432411	+	tfaR;stfR	3363	Function unknown
b1374	pinR	Rac prophage; putative site-specific recombinase	1433084	1433674	-	pinR	591	Replication, recombination and repair
b1375	ynaE	Rac prophage; uncharacterized protein YnaE	1433991	1434224	-	ynaE	234	Transcription
b1377	ompN	outer membrane porin N	1435760	1436893	-	ompN;ydbK	1134	Cell wall/membrane/envelope biogenesis
b1378	ydbK	putative pyruvate-flavodoxin oxidoreductase	1437260	1440784	-	ompN;ydbK	3525	Energy production and conversion
b1379	hslJ	lipoprotein implicated in Novobiocin resistance	1441321	1441743	-	hslJ	423	Posttranslational modification, protein turnover, chaperones
b1380	ldhA	D-lactate dehydrogenase	1441854	1442843	-	ldhA	990	Energy production and conversion
b1381	ydbH	PF11739 family protein YdbH	1443051	1445690	+	ydbL;ynbE;ydbH	2640	Function unknown
b1382	ynbE	lipoprotein YnbE	1445687	1445872	+	ydbL;ynbE;ydbH	186	Function unknown
b1383	ydbL	DUF1318 domain-containing protein YdbL	1445880	1446206	+	ydbL;ynbE;ydbH	327	Function unknown
b1384	feaR	DNA-binding transcriptional activator FeaR	1446378	1447283	-	feaR	906	Transcription
b1385	feaB	phenylacetaldehyde dehydrogenase	1447519	1449018	+	feaB	1500	Energy production and conversion
b1386	tynA	copper-containing amine oxidase	1449076	1451349	-	tynA	2274	Secondary metabolites biosynthesis, transport and catabolism
b1387	paaZ	oxepin-CoA hydrolase/3-oxo-5,6-dehydrosuberyl-CoA semialdehyde dehydrogenase	1451597	1453642	-	paaZ	2046	Lipid transport and metabolism
b1388	paaA	phenylacetyl-CoA 1,2-epoxidase, monooxygenase subunit	1453927	1454856	+	paaK;paaJ;paaI;paaH;paaG;paaF;paaE;paaD;paaC;paaB;paaA	930	Secondary metabolites biosynthesis, transport and catabolism
b1389	paaB	phenylacetyl-CoA 1,2-epoxidase subunit B	1454868	1455155	+	paaK;paaJ;paaI;paaH;paaG;paaF;paaE;paaD;paaC;paaB;paaA	288	Secondary metabolites biosynthesis, transport and catabolism
b1390	paaC	phenylacetyl-CoA 1,2-epoxidase, structural subunit	1455164	1455910	+	paaK;paaJ;paaI;paaH;paaG;paaF;paaE;paaD;paaC;paaB;paaA	747	Secondary metabolites biosynthesis, transport and catabolism
b1391	paaD	phenylacetate degradation protein	1455925	1456422	+	paaK;paaJ;paaI;paaH;paaG;paaF;paaE;paaD;paaC;paaB;paaA	498	Function unknown
b1392	paaE	phenylacetyl-CoA 1,2-epoxidase, reductase subunit	1456430	1457500	+	paaK;paaJ;paaI;paaH;paaG;paaF;paaE;paaD;paaC;paaB;paaA	1071	Energy production and conversion
b1393	paaF	putative 2,3-dehydroadipyl-CoA hydratase	1457497	1458264	+	paaK;paaJ;paaI;paaH;paaG;paaF;paaE;paaD;paaC;paaB;paaA	768	Lipid transport and metabolism
b1394	paaG	putative ring 1,2-epoxyphenylacetyl-CoA isomerase (oxepin-CoA forming)	1458264	1459052	+	paaK;paaJ;paaI;paaH;paaG;paaF;paaE;paaD;paaC;paaB;paaA	789	Lipid transport and metabolism
b1395	paaH	G6716-MONOMER	1459054	1460481	+	paaK;paaJ;paaI;paaH;paaG;paaF;paaE;paaD;paaC;paaB;paaA	1428	Lipid transport and metabolism
b1396	paaI	phenylacetyl-CoA thioesterase	1460471	1460893	+	paaK;paaJ;paaI;paaH;paaG;paaF;paaE;paaD;paaC;paaB;paaA	423	Secondary metabolites biosynthesis, transport and catabolism
b1397	paaJ	&beta;-ketoadipyl-CoA thiolase	1460893	1462098	+	paaJ;paaK;paaI;paaH;paaG;paaF;paaE;paaD;paaC;paaB;paaA	1206	Lipid transport and metabolism
b1398	paaK	phenylacetate-CoA ligase	1462125	1463438	+	paaK;paaJ;paaI;paaH;paaG;paaF;paaE;paaD;paaC;paaB;paaA	1314	Secondary metabolites biosynthesis, transport and catabolism
b1399	paaX	DNA-binding transcriptional repressor PaaX	1463539	1464489	+	paaY;paaX	951	Transcription
b1400	paaY	2-hydroxycyclohepta-1,4,6-triene-1-carboxyl-CoA thioesterase	1464471	1465061	+	paaY;paaX	591	Function unknown
b1406	pdxI	pyridoxine 4-dehydrogenase	1474221	1475081	+	pdxI	861	Energy production and conversion
b1407	ydbD	DUF2773 domain-containing protein YdbD	1475144	1477450	+	ydbD	2307	No COG Annotation
b1408	ynbA	CDP-alcohol phosphatidyltransferase domain-containing protein YnbA	1477621	1478226	+	ynbD;ynbC;ynbB;ynbA	606	Lipid transport and metabolism
b1409	ynbB	putative CDP-diglyceride synthase	1478226	1479122	+	ynbD;ynbC;ynbB;ynbA	897	Lipid transport and metabolism
b1410	ynbC	hydrolase/methyltransferase domain-containing protein YnbC	1479138	1480895	+	ynbD;ynbC;ynbB;ynbA	1758	Lipid transport and metabolism
b1411	ynbD	phosphatase domain-containing protein YnbD	1480909	1482201	+	ynbD;ynbC;ynbB;ynbA	1293	Lipid transport and metabolism
b1412	azoR	FMN dependent NADH:quinone oxidoreductase	1482255	1482860	-	azoR	606	Lipid transport and metabolism
b1413	hrpA	ATP-dependent RNA helicase HrpA	1483061	1486963	+	hrpA	3903	Replication, recombination and repair
b1414	ydcF	DUF218 domain-containing protein YdcF	1487235	1488035	+	ydcF	801	Function unknown
b1415	aldA	aldehyde dehydrogenase A	1488232	1489671	+	aldA	1440	Energy production and conversion
b1418	cybB	superoxide oxidase	1490902	1491432	+	cybB	531	Energy production and conversion
b1419	ydcA	protein YdcA	1491677	1491850	+	ydcA	174	No COG Annotation
b1420	mokB	putative regulatory protein MokB	1491962	1492129	-	mokB	168	No COG Annotation
b1424	opgD	glucan biosynthesis protein D	1496856	1498511	+	opgD	1656	Inorganic ion transport and metabolism
b1426	ydcH	protein YdcH	1498651	1498875	+	ydcH	225	Function unknown
b1427	rimL	ribosomal-protein-L12-serine <i>N</i>-acetyltransferase	1498938	1499477	+	rimL	540	Translation, ribosomal structure and biogenesis
b1428	ydcK	putative enzyme YdcK	1499469	1500449	-	ydcK	981	Function unknown
b1429	tehA	tellurite resistance protein	1500573	1501565	+	tehA;tehB	993	Inorganic ion transport and metabolism
b1430	tehB	tellurite methyltransferase	1501562	1502155	+	tehA;tehB	594	Secondary metabolites biosynthesis, transport and catabolism
b1431	ydcL	DUF3313 domain-containing lipoprotein YdcL	1502457	1503125	+	ydcL	669	Function unknown
b1432	insQ	putative insertion element transposase InsQ	1503717	1504865	+	insQ	1149	Replication, recombination and repair
b1434	sutR	DNA-binding transcriptional dual regulator SutR	1506172	1506708	+	sutR	537	Transcription
b1435	rlhA	23S rRNA 5-hydroxycytidine C2501 synthase	1506781	1508742	+	rlhA	1962	Posttranslational modification, protein turnover, chaperones
b1436	yncJ	protein YncJ	1508834	1509064	-	yncJ	231	Function unknown
b1438	hicB	antitoxin of the HicA-HicB toxin-antitoxin system	1509508	1509924	+	hicB;hicA	417	Function unknown
b1439	ydcR	fused putative DNA-binding transcriptional regulator/putative aminotransferase YdcR	1510003	1511409	+	ydcR	1407	Transcription
b1440	ydcS	putative ABC transporter periplasmic binding protein / polyhydroxybutyrate synthase	1511654	1512799	+	patD;ydcV;ydcU;ydcT;ydcS	1146	Carbohydrate transport and metabolism
b1441	ydcT	putative ABC transporter ATP-binding protein YdcT	1512817	1513830	+	patD;ydcV;ydcU;ydcT;ydcS	1014	Amino acid transport and metabolism
b1442	ydcU	putative ABC transporter membrane subunit YdcU	1513831	1514772	+	patD;ydcV;ydcU;ydcT;ydcS	942	Inorganic ion transport and metabolism
b1444	patD	&gamma;-aminobutyraldehyde dehydrogenase	1515578	1517002	+	patD;ydcT;ydcU;ydcV;ydcS	1425	Energy production and conversion
b1445	ortT	orphan toxin OrtT	1517389	1517562	+	ortT	174	Function unknown
b1446	ydcY	DUF2526 domain-containing protein YdcY	1517648	1517881	+	ydcY	234	Function unknown
b1447	ydcZ	putative inner membrane protein	1517882	1518331	-	mnaT;ydcZ	450	Function unknown
b1448	mnaT	L-amino acid N-acyltransferase	1518328	1518846	-	mnaT;ydcZ	519	Cell wall/membrane/envelope biogenesis
b1449	curA	NADPH-dependent curcumin/dihydrocurcumin reductase	1519027	1520064	+	curA	1038	Function unknown
b1451	yncD	putative TonB-dependent outer membrane receptor	1520963	1523065	-	yncD	2103	Inorganic ion transport and metabolism
b1452	yncE	PQQ-like domain-containing protein YncE	1523307	1524368	+	yncE	1062	Function unknown
b1454	yncG	putative glutathione <i>S</i>-transferase YncG	1526247	1526864	+	yncG	618	Posttranslational modification, protein turnover, chaperones
b1455	yncH	DUF5445 domain-containing protein YncH	1526940	1527152	+	yncH	213	No COG Annotation
b1456	rhsE	RhsE protein in rhs element	1527890	1529938	+	ydcD;rhsE	2049	No COG Annotation
b1459	yncI	putative transposase YncI	1530586	1531639	+	yncI	1054	No COG Annotation
b1461	pptA	putative 4-oxalocrotonate tautomerase (4-OT)	1533052	1533285	+	pptA	234	Function unknown
b1463	nhoA	arylamine <i>N</i>-acetyltransferase	1534024	1534869	+	nhoA	846	Secondary metabolites biosynthesis, transport and catabolism
b1464	yddE	PF02567 family protein YddE	1534965	1535858	-	yddE	894	Function unknown
b1465	narV	nitrate reductase Z subunit &gamma;	1535937	1536617	-	narV;narW;narY;narZ	681	Energy production and conversion
b1466	narW	NarW, putative private chaperone for NarZ nitrate reductase subunit	1536614	1537309	-	narV;narW;narY;narZ	696	Energy production and conversion
b1467	narY	nitrate reductase Z subunit &beta;	1537309	1538853	-	narV;narW;narY;narZ	1545	Energy production and conversion
b1468	narZ	nitrate reductase Z subunit &alpha;	1538850	1542590	-	narV;narW;narY;narZ	3741	Energy production and conversion
b1469	narU	nitrate/nitrite transporter NarU	1542672	1544060	-	narU	1389	Inorganic ion transport and metabolism
b1471	yddK	leucine-rich repeat domain-containing protein YddK	1544758	1545714	-	yddL;yddK;yddJ	957	No COG Annotation
b1472	yddL	putative uncharacterized protein YddL	1545738	1546028	-	yddL;yddK;yddJ	291	No COG Annotation
b1473	yddG	amino acid exporter	1546288	1547169	-	yddG	882	Amino acid transport and metabolism
b1475	fdnH	formate dehydrogenase N subunit &beta;	1550461	1551345	+	fdnG;fdnH;fdnI	885	Energy production and conversion
b1476	fdnI	formate dehydrogenase N subunit &gamma;	1551338	1551991	+	fdnG;fdnH;fdnI	654	Energy production and conversion
b1477	yddM	DNA-binding transcriptional regulator YddM	1552398	1552682	-	yddM	285	Function unknown
b1479	maeA	NAD<sup>+</sup>-dependent malate dehydrogenase	1553972	1555669	-	maeA	1698	Energy production and conversion
b1480	sra	30S ribosomal subunit protein S22	1555826	1555963	-	sra;bdm	138	Translation, ribosomal structure and biogenesis
b1482	osmC	osmotically inducible peroxiredoxin OsmC	1556625	1557056	+	osmC	432	Posttranslational modification, protein turnover, chaperones
b1483	ddpF	putative D,D-dipeptide ABC transporter ATP-binding subunit DdpF	1557112	1558038	-	ddpF;ddpD;ddpC;ddpB;ddpA;ddpX	927	Amino acid transport and metabolism
b1484	ddpD	putative D,D-dipeptide ABC transporter ATP-binding subunit DdpD	1558031	1559017	-	ddpF;ddpD;ddpC;ddpB;ddpA;ddpX	987	Amino acid transport and metabolism
b1485	ddpC	putative D,D-dipeptide ABC transporter membrane subunit DdpC	1559014	1559910	-	ddpF;ddpD;ddpC;ddpB;ddpA;ddpX	897	Inorganic ion transport and metabolism
b1487	ddpA	putative D,D-dipeptide ABC transporter periplasmic binding protein	1560931	1562481	-	ddpF;ddpD;ddpC;ddpB;ddpA;ddpX	1551	Amino acid transport and metabolism
b1488	ddpX	G6782-MONOMER	1562495	1563076	-	ddpF;ddpD;ddpC;ddpB;ddpA;ddpX	582	Cell wall/membrane/envelope biogenesis
b1490	dosC	diguanylate cyclase DosC	1565758	1567140	-	dosP;dosC	1383	Signal transduction mechanisms
b1491	yddW	putative lipoprotein YddW	1567504	1568823	-	yddW	1320	Function unknown
b1492	gadC	XASA-MONOMER	1568954	1570489	-	gadC;gadB	1536	Amino acid transport and metabolism
b1493	gadB	glutamate decarboxylase B	1570645	1572045	-	gadC;gadB	1401	Amino acid transport and metabolism
b1494	pqqL	putative zinc peptidase	1572407	1575202	-	pqqL	2796	Posttranslational modification, protein turnover, chaperones
b1495	yddB	putative TonB-dependent receptor	1575247	1577619	-	yddA;yddB	2373	Inorganic ion transport and metabolism
b1496	yddA	ABC transporter family protein YddA	1577657	1579342	-	yddA;yddB	1686	Function unknown
b1497	ydeM	putative anaerobic sulfatase maturation enzyme YdeM	1579633	1580790	-	ydeM;ydeN	1158	Function unknown
b1498	ydeN	putative sulfatase YdeN	1580842	1582524	-	ydeM;ydeN	1683	Inorganic ion transport and metabolism
b1499	ydeO	DNA-binding transcriptional dual regulator YdeO	1582926	1583687	-	ydeO;safA	762	Transcription
b1500	safA	two-component system connector SafA	1583762	1583959	-	ydeO;safA	198	No COG Annotation
b1501	ydeP	putative oxidoreductase YdeP	1584207	1586486	-	ydeP	2280	Energy production and conversion
b1502	ydeQ	putative fimbrial adhesin protein YdeQ	1586820	1587734	-	ydeQ	915	Function unknown
b1503	ydeR	putative fimbrial protein YdeR	1587793	1588296	-	ydeT;ydeS;ydeR	504	Function unknown
b1504	ydeS	putative fimbrial protein YdeS	1588309	1588839	-	ydeT;ydeS;ydeR	531	Function unknown
b1505	ydeT	fimbrial usher domain-containing protein YdeT	1588853	1590001	-	ydeT;ydeS;ydeR	1149	No COG Annotation
b1506	yneL	putative HTH-type transcriptional regulator YneL	1590334	1590536	-	yneL	203	No COG Annotation
b1508	hipB	antitoxin/DNA-binding transcriptional repressor HipB	1592176	1592442	-	hipA;hipB	267	Transcription
b1511	lsrK	autoinducer-2 kinase	1598617	1600209	-	lsrK;lsrR	1593	Carbohydrate transport and metabolism
b1512	lsrR	DNA-binding transcriptional repressor LsrR	1600288	1601241	-	lsrK;lsrR	954	Transcription
b1513	lsrA	Autoinducer-2 ABC transporter ATP binding subunit	1601490	1603025	+	tam;lsrG;lsrF;lsrB;lsrD;lsrC;lsrA	1536	Inorganic ion transport and metabolism
b1514	lsrC	Autoinducer-2 ABC transporter membrane subunit LsrC	1603019	1604047	+	tam;lsrG;lsrF;lsrB;lsrD;lsrC;lsrA	1029	Carbohydrate transport and metabolism
b1515	lsrD	Autoinducer-2 ABC transporter membrane subunit LsrD	1604047	1605039	+	tam;lsrG;lsrF;lsrB;lsrD;lsrC;lsrA	993	Carbohydrate transport and metabolism
b1516	lsrB	Autoinducer-2 ABC transporter periplasmic binding protein	1605051	1606073	+	tam;lsrG;lsrF;lsrB;lsrD;lsrC;lsrA	1023	Carbohydrate transport and metabolism
b1517	lsrF	3-hydroxy-2,4-pentadione 5-phosphate thiolase	1606100	1606975	+	tam;lsrG;lsrF;lsrB;lsrD;lsrC;lsrA	876	Carbohydrate transport and metabolism
b1518	lsrG	(4<i>S</i>)-4-hydroxy-5-phosphonooxypentane-2,3-dione isomerase	1606999	1607289	+	tam;lsrG;lsrF;lsrB;lsrD;lsrC;lsrA	291	Function unknown
b1519	tam	<i>trans</i>-aconitate 2-methyltransferase	1607346	1608104	+	tam;lsrG;lsrF;lsrB;lsrD;lsrC;lsrA	759	Function unknown
b1520	yneE	PF01062 family inner membrane protein YneE	1608108	1609022	-	yneE	915	Function unknown
b1521	uxaB	ALTRO-OXIDOREDUCT-MONOMER	1609229	1610680	-	uxaB	1452	Carbohydrate transport and metabolism
b1522	dgcF	putative diguanylate cyclase DgcF	1610907	1611854	-	dgcF	948	Signal transduction mechanisms
b1524	glsB	glutaminase 2	1612325	1613251	-	glsB;yneG	927	Amino acid transport and metabolism
b1525	sad	succinate semialdehyde dehydrogenase (NAD(P)<sup>+</sup>) Sad	1613315	1614703	-	sad	1389	Energy production and conversion
b1526	yneJ	putative LysR-type DNA-binding transcriptional regulator YneJ	1614804	1615685	+	yneJ	882	Transcription
b1528	ydeA	YDEA-MONOMER	1617028	1618218	+	ydeA	1191	Carbohydrate transport and metabolism
b1530	marR	DNA-binding transcriptional repressor MarR	1619120	1619554	+	marR;marA;marB	435	Transcription
b1531	marA	DNA-binding transcriptional dual regulator MarA	1619574	1619957	+	marR;marA;marB	384	No COG Annotation
b1532	marB	multiple antibiotic resistance protein	1619989	1620207	+	marR;marA;marB	219	Inorganic ion transport and metabolism
b1533	eamA	cysteine/<i>O</i>-acetylserine exporter EamA	1620238	1621137	-	eamA	900	Amino acid transport and metabolism
b1534	ydeE	dipeptide exporter	1621332	1622519	+	ydeE	1188	Carbohydrate transport and metabolism
b1535	dgcZ	diguanylate cyclase DgcZ	1622960	1623850	-	dgcZ	891	Signal transduction mechanisms
b1536	ydeI	BOF family protein YdeI	1624105	1624497	-	ydeI	393	Function unknown
b1537	ydeJ	PF02464 family protein YdeJ	1624773	1625291	+	ydeJ	519	Function unknown
b1538	dcp	peptidyl-dipeptidase Dcp	1625335	1627380	-	dcp	2046	Amino acid transport and metabolism
b1539	ydfG	3-hydroxy acid dehydrogenase	1627517	1628263	+	ydfG	747	Function unknown
b1540	ydfH	DNA-binding transcriptional repressor YdfH	1628352	1629038	+	ydfH	687	Transcription
b1541	ydfZ	putative selenoprotein YdfZ	1629215	1629418	+	ydfZ	204	Function unknown
b1547	stfQ	Qin prophage; putative prophage side tail fiber protein StfQ	1634885	1635847	-	tfaQ;stfQ;nohA	963	Function unknown
b1549	ydfO	Qin prophage; DUF1398 domain-containing protein YdfO	1637047	1637457	+	ydfO;ynfO	411	No COG Annotation
b1550	gnsB	Qin prophage; protein GnsB	1637609	1637782	-	gnsB	174	Function unknown
b1551	ynfN	Qin prophage; protein YnfN	1637954	1638109	-	ynfN	156	Function unknown
b1552	cspI	Qin prophage; cold shock protein CspI	1638455	1638667	-	cspI	213	Transcription
b1553	rzpQ	Qin prophage; DUF2514 domain-containing protein RzpQ	1639030	1639527	-	essQ;ydfR;rrrQ;rzpQ	498	Function unknown
b1554	rrrQ	Qin prophage; putative lysozyme	1639524	1640057	-	essQ;ydfR;rrrQ;rzpQ	534	Function unknown
b1555	ydfR	Qin prophage; protein YdfR	1640054	1640365	-	essQ;ydfR;rrrQ;rzpQ	312	No COG Annotation
b1556	essQ	Qin prophage; putative prophage lysis protein EssQ	1640370	1640585	-	essQ;ydfR;rrrQ;rzpQ	216	Function unknown
b1557	cspB	Qin prophage; cold shock-like protein CspB	1641339	1641554	-	cspB	216	Transcription
b1558	cspF	Qin prophage; cold shock protein CspF	1641855	1642067	+	cspF	213	Transcription
b1559	ydfT	Qin prophage; putative antitermination protein Q	1642489	1643241	-	ydfU;ydfT	753	Function unknown
b1560	ydfU	Qin prophage; protein YdfU	1643255	1644304	-	ydfU;ydfT	1050	Function unknown
b1561	rem	Qin prophage; protein Rem	1644651	1644902	-	rem	252	No COG Annotation
b1562	hokD	Qin prophage; toxic protein HokD	1645119	1645274	-	hokD;relE;relB	156	No COG Annotation
b1563	relE	Qin prophage; mRNA interferase toxin RelE	1645346	1645633	-	hokD;relE;relB	288	Cell cycle control, cell division, chromosome partitioning
b1564	relB	Qin prophage; antitoxin/DNA-binding transcriptional repressor RelB	1645633	1645872	-	hokD;relE;relB	240	Replication, recombination and repair
b1565	ydfV	Qin prophage; protein YdfV	1645897	1646202	+	ydfV	306	No COG Annotation
b1566	flxA	Qin prophage; protein FlxA	1646405	1646737	+	flxA	333	No COG Annotation
b1567	ydfW	Qin prophage; uncharacterized protein YdfW	1647174	1647323	-	dicC;ydfX;ydfW	150	No COG Annotation
b1568	ydfX	Qin prophage; uncharacterized protein YdfX	1647346	1647636	-	dicC;ydfX;ydfW	291	No COG Annotation
b1569	dicC	Qin prophage; DNA-binding transcriptional regulator for DicB	1647620	1647850	-	dicC;ydfX;ydfW	231	No COG Annotation
b1570	dicA	DNA-binding transcriptional dual regulator DicA	1647934	1648341	+	dicA	408	Transcription
b1571	ydfA	Qin prophage; DUF1391 domain-containing protein YdfA	1648508	1648663	+	ydfC;ydfB;ydfA	156	No COG Annotation
b1573	ydfC	Qin prophage; uncharacterized protein YdfC	1648823	1649041	+	ydfC;ydfB;ydfA	219	No COG Annotation
b1575	dicB	Qin prophage; cell division inhibition protein DicB	1649609	1649797	+	intQ;insD-7;ydfE;ydfD;dicB	189	No COG Annotation
b1576	ydfD	Qin prophage; lysis protein	1649794	1649985	+	intQ;insD-7;ydfE;ydfD;dicB	192	Function unknown
b1577	ydfE	Qin prophage; protein YdfE	1650078	1650998	+	intQ;insD-7;ydfE;ydfD;dicB	921	No COG Annotation
b1579	intQ	Qin prophage; putative defective integrase	1651512	1652708	+	intQ;insD-7;ydfE;ydfD;dicB	1197	No COG Annotation
b1580	rspB	putative zinc-binding dehydrogenase RspB	1652896	1653915	-	rspA;rspB	1020	Amino acid transport and metabolism
b1581	rspA	mandelate racemase/muconate lactonizing enzyme family protein RspA	1653927	1655141	-	rspA;rspB	1215	Cell wall/membrane/envelope biogenesis
b1582	ynfA	putative DMT superfamily transporter YnfA	1655347	1655673	-	ynfA	327	Function unknown
b1583	ynfB	DUF1283 domain-containing protein YnfB	1655808	1656149	+	speG;ynfB	342	Function unknown
b1584	speG	spermidine <i>N</i>-acetyltransferase	1656184	1656744	+	speG;ynfB	561	Translation, ribosomal structure and biogenesis
b1585	ynfC	UPF0257 family lipoprotein YnfC	1656747	1657457	-	ynfC	711	Function unknown
b1587	ynfE	putative selenate reductase YnfE	1658069	1660495	+	dmsD;ynfH;ynfG;ynfF;ynfE	2427	Energy production and conversion
b1588	ynfF	putative selenate reductase YnfF	1660556	1662979	+	dmsD;ynfH;ynfG;ynfF;ynfE	2424	Amino acid transport and metabolism
b1589	ynfG	putative oxidoreductase YnfG	1662990	1663607	+	dmsD;ynfH;ynfG;ynfF;ynfE	618	Energy production and conversion
b1590	ynfH	putative menaquinol dehydrogenase	1663609	1664463	+	dmsD;ynfH;ynfG;ynfF;ynfE	855	Function unknown
b1591	dmsD	redox enzyme maturation protein DmsD	1664506	1665120	+	dmsD;ynfH;ynfG;ynfF;ynfE	615	Function unknown
b1592	clcB	putative chloride:H<sup>+</sup> antiporter ClcB	1665315	1666571	+	clcB	1257	Inorganic ion transport and metabolism
b1593	ynfK	putative dethiobiotin synthetase	1666524	1667219	-	ynfK;mlc	696	Coenzyme transport and metabolism
b1594	mlc	DNA-binding transcriptional repressor Mlc	1667344	1668564	-	ynfK;mlc	1221	Carbohydrate transport and metabolism
b1595	ynfL	putative DNA-binding transcriptional regulator	1668699	1669592	-	ynfL	894	Transcription
b1596	ynfM	putative transporter YnfM	1669699	1670952	+	ynfM	1254	Carbohydrate transport and metabolism
b1597	asr	acid shock protein	1671376	1671684	+	asr	309	No COG Annotation
b1599	mdtI	multidrug/spermidine efflux pump membrane subunit MdtI	1672820	1673149	-	mdtJ;mdtI	330	Inorganic ion transport and metabolism
b1600	mdtJ	multidrug/spermidine efflux pump membrane subunit MdtJ	1673136	1673501	-	mdtJ;mdtI	366	Inorganic ion transport and metabolism
b1601	tqsA	G6859-MONOMER	1673913	1674947	+	tqsA	1035	Function unknown
b1602	pntB	pyridine nucleotide transhydrogenase subunit &beta;	1674972	1676360	-	pntB;pntA	1389	Energy production and conversion
b1603	pntA	pyridine nucleotide transhydrogenase subunit &alpha;	1676371	1677903	-	pntB;pntA	1533	Energy production and conversion
b1604	ydgH	DUF1471 domain-containing protein YdgH	1678427	1679371	+	ydgH	945	Function unknown
b1605	ydgI	putative arginine:ornithine antiporter	1679557	1680939	+	folM;ydgI	1383	Amino acid transport and metabolism
b1606	folM	dihydromonapterin reductase	1680976	1681698	+	folM;ydgI	723	Function unknown
b1607	ydgC	GlpM family protein	1681695	1682030	-	ydgC	336	Function unknown
b1608	rstA	Phosphorylated DNA-binding transcriptional regulator RstA // "DNA-binding transcriptional regulator RstA"	1682159	1682878	+	rstB;rstA	720	Signal transduction mechanisms
b1609	rstB	sensory histidine kinase RstB - phosphorylated // "sensory histidine kinase RstB"	1682882	1684183	+	rstB;rstA	1302	Signal transduction mechanisms
b1610	tus	DNA replication terminus site-binding protein	1684259	1685188	+	tus	930	Replication, recombination and repair
b1611	fumC	fumarase C	1685185	1686588	-	fumC;fumA	1404	Energy production and conversion
b1612	fumA	fumarase A	1686731	1688377	-	fumC;fumA	1647	Energy production and conversion
b1613	manA	MANNPISOM-MONOMER	1688576	1689751	+	manA	1176	Carbohydrate transport and metabolism
b1614	ydgA	DUF945 domain-containing protein YdgA	1689852	1691360	+	ydgA	1509	Function unknown
b1615	uidC	outer membrane porin family protein UidC	1691586	1692851	-	uidC;uidB;uidA	1266	Intracellular trafficking, secretion, and vesicular transport
b1616	uidB	glucuronide:H<sup>+</sup> symporter	1692890	1694263	-	uidC;uidB;uidA	1374	Carbohydrate transport and metabolism
b1618	uidR	DNA-binding transcriptional repressor UidR	1696462	1697052	-	uidR	591	Transcription
b1620	malI	DNA-binding transcriptional repressor MalI	1698152	1699180	-	malI	1029	Transcription
b1621	malX	PTS enzyme IIBC component MalX	1699355	1700947	+	malX;malY	1593	Carbohydrate transport and metabolism
b1622	malY	negative regulator of MalT activity/cystathionine &beta;-lyase	1700957	1702129	+	malY;malX	1173	Amino acid transport and metabolism
b1623	add	adenosine deaminase	1702233	1703234	+	add	1002	Nucleotide transport and metabolism
b1624	ydgJ	putative oxidoreductase YdgJ	1703268	1704308	-	ydgJ	1041	Function unknown
b1625	cnu	H-NS- and StpA-binding protein	1704949	1705164	+	cnu	216	Function unknown
b1626	ydgK	DUF2569 domain-containing inner membrane protein YdgK	1705250	1705690	+	nth;rsxE;rsxG;rsxD;rsxC;rsxB;rsxA;ydgK	441	Function unknown
b1627	rsxA	SoxR [2Fe-2S] reducing system protein RsxA	1705767	1706348	+	nth;rsxE;rsxG;rsxD;rsxC;rsxB;rsxA;ydgK	582	Energy production and conversion
b1628	rsxB	SoxR [2Fe-2S] reducing system protein RsxB	1706348	1706926	+	nth;rsxE;rsxG;rsxD;rsxC;rsxB;rsxA;ydgK	579	Energy production and conversion
b1629	rsxC	SoxR [2Fe-2S] reducing system protein RsxC	1706919	1709141	+	nth;rsxE;rsxG;rsxD;rsxC;rsxB;rsxA;ydgK	2223	Energy production and conversion
b1630	rsxD	SoxR [2Fe-2S] reducing system protein RsxD	1709142	1710200	+	nth;rsxE;rsxG;rsxD;rsxC;rsxB;rsxA;ydgK	1059	Energy production and conversion
b1631	rsxG	SoxR [2Fe-2S] reducing system protein RsxG	1710204	1710824	+	nth;rsxE;rsxG;rsxD;rsxC;rsxB;rsxA;ydgK	621	Energy production and conversion
b1632	rsxE	SoxR [2Fe-2S] reducing system protein RsxE	1710828	1711523	+	nth;rsxE;rsxG;rsxD;rsxC;rsxB;rsxA;ydgK	696	Energy production and conversion
b1633	nth	endonuclease III	1711523	1712158	+	nth;rsxE;rsxG;rsxD;rsxC;rsxB;rsxA;ydgK	636	Replication, recombination and repair
b1635	gstA	glutathione <i>S</i>-transferase GstA	1714377	1714982	+	gstA	606	Posttranslational modification, protein turnover, chaperones
b1636	pdxY	pyridoxal kinase 2	1715026	1715889	-	pdxY;tyrS;pdxH	864	Coenzyme transport and metabolism
b1637	tyrS	tyrosine&mdash;tRNA ligase	1715948	1717222	-	pdxY;tyrS;pdxH	1275	Translation, ribosomal structure and biogenesis
b1638	pdxH	pyridoxal 5-phosphate synthase	1717351	1718007	-	pdxY;tyrS;pdxH	657	Coenzyme transport and metabolism
b1639	mliC	inhibitor of c-type lysozyme, putative lipoprotein	1718066	1718395	-	mliC	330	Function unknown
b1640	anmK	anhydro-<i>N</i>-acetylmuramic acid kinase	1718493	1719602	-	anmK	1110	Posttranslational modification, protein turnover, chaperones
b1641	slyB	outer membrane lipoprotein SlyB	1719876	1720343	+	slyB	468	Cell wall/membrane/envelope biogenesis
b1642	slyA	DNA-binding transcriptional dual regulator SlyA	1720390	1720824	-	slyA	435	Transcription
b1643	ydhI	DUF1656 domain-containing protein YdhI	1721025	1721261	+	ydhK;ydhJ;ydhI	237	No COG Annotation
b1644	ydhJ	putative membrane fusion protein YdhJ	1721264	1722121	+	ydhK;ydhJ;ydhI	858	Defense mechanisms
b1645	ydhK	putative transporter YdhK	1722121	1724133	+	ydhK;ydhJ;ydhI	2013	Function unknown
b1646	sodC	superoxide dismutase (Cu-Zn)	1724134	1724655	-	sodC	522	Inorganic ion transport and metabolism
b1648	ydhL	DUF1289 domain-containing protein YdhL	1725681	1725920	-	ydhL	240	Function unknown
b1649	nemR	DNA-binding transcriptional repressor NemR	1726023	1726622	+	gloA;nemA;nemR	600	Transcription
b1650	nemA	<i>N</i>-ethylmaleimide reductase	1726659	1727756	+	gloA;nemA;nemR	1098	Energy production and conversion
b1651	gloA	glyoxalase I	1727837	1728244	+	gloA;nemA;nemR	408	Amino acid transport and metabolism
b1652	rnt	RNase T	1728347	1728994	+	rnt;lhr	648	Replication, recombination and repair
b1653	lhr	putative ATP-dependent helicase Lhr	1729087	1733703	+	lhr;rnt	4617	Replication, recombination and repair
b1654	grxD	glutaredoxin 4	1733754	1734101	-	grxD	348	Posttranslational modification, protein turnover, chaperones
b1655	mepH	G6892-MONOMER	1734435	1735250	+	mepH	816	Cell wall/membrane/envelope biogenesis
b1656	sodB	superoxide dismutase (Fe)	1735378	1735959	+	sodB	582	Inorganic ion transport and metabolism
b1657	ydhP	putative transporter YdhP	1736121	1737290	-	ydhP	1170	Carbohydrate transport and metabolism
b1658	purR	DNA-binding transcriptional repressor PurR	1737844	1738869	+	purR	1026	Transcription
b1659	ydhB	putative LysR family DNA-binding transcriptional regulator YdhB	1738866	1739798	-	ydhB	933	Transcription
b1660	ydhC	putative transporter YdhC	1739911	1741122	+	ydhC	1212	Inorganic ion transport and metabolism
b1661	cfa	cyclopropane fatty acyl phospholipid synthase	1741413	1742561	+	cfa	1149	Cell wall/membrane/envelope biogenesis
b1662	ribC	riboflavin synthase	1742601	1743242	-	ribC	642	Coenzyme transport and metabolism
b1663	mdtK	multidrug efflux pump MdtK	1743457	1744830	+	mdtK	1374	Defense mechanisms
b1664	ydhQ	putative adhesin-related protein YdhQ	1744871	1746127	-	ydhQ	1257	Cell wall/membrane/envelope biogenesis
b1667	ydhR	putative monooxygenase YdhR	1746700	1747005	+	ydhR	306	Function unknown
b1668	ydhS	FAD/NAD(P) binding domain-containing protein YdhS	1747131	1748735	+	ydhS	1605	Function unknown
b1669	ydhT	uncharacterized protein YdhT	1748747	1749559	-	ydhT;ydhU;ydhX;ydhW;ydhV;ydhY	813	Function unknown
b1670	ydhU	putative cytochrome YdhU	1749563	1750348	-	ydhT;ydhU;ydhX;ydhW;ydhV;ydhY	786	Energy production and conversion
b1671	ydhX	putative 4Fe-4S ferredoxin-like protein YdhX	1750345	1751013	-	ydhT;ydhU;ydhX;ydhW;ydhV;ydhY	669	Energy production and conversion
b1672	ydhW	uncharacterized protein YdhW	1751077	1751724	-	ydhT;ydhU;ydhX;ydhW;ydhV;ydhY	648	Function unknown
b1673	ydhV	putative oxidoreductase YdhV	1751728	1753830	-	ydhT;ydhU;ydhX;ydhW;ydhV;ydhY	2103	Energy production and conversion
b1674	ydhY	putative 4Fe-4S ferredoxin-like protein YdhY	1753851	1754477	-	ydhT;ydhU;ydhX;ydhW;ydhV;ydhY	627	Energy production and conversion
b1675	fumD	fumarase D	1754932	1755141	-	fumD	210	Function unknown
b1676	pykF	pyruvate kinase I	1755698	1757110	+	pykF	1413	Carbohydrate transport and metabolism
b1677	lpp	murein lipoprotein	1757421	1757657	+	lpp	237	Cell wall/membrane/envelope biogenesis
b1678	ldtE	L,D-transpeptidase LdtE	1757721	1758725	-	ldtE	1005	Function unknown
b1679	sufE	sulfur carrier protein SufE	1758874	1759290	-	sufE;sufS;sufD;sufC;sufB;sufA	417	Function unknown
b1680	sufS	L-cysteine desulfurase	1759303	1760523	-	sufE;sufS;sufD;sufC;sufB;sufA	1221	Amino acid transport and metabolism
b1681	sufD	Fe-S cluster scaffold complex subunit SufD	1760520	1761791	-	sufE;sufS;sufD;sufC;sufB;sufA	1272	Posttranslational modification, protein turnover, chaperones
b1682	sufC	Fe-S cluster scaffold complex subunit SufC	1761766	1762512	-	sufE;sufS;sufD;sufC;sufB;sufA	747	Posttranslational modification, protein turnover, chaperones
b1683	sufB	Fe-S cluster scaffold complex subunit SufB	1762522	1764009	-	sufE;sufS;sufD;sufC;sufB;sufA	1488	Posttranslational modification, protein turnover, chaperones
b1684	sufA	iron-sulfur cluster insertion protein SufA	1764018	1764386	-	sufE;sufS;sufD;sufC;sufB;sufA	369	Function unknown
b1685	ydiH	protein YdiH	1764934	1765122	-	ydiJ;menI;ydiH	189	Function unknown
b1686	menI	1,4-dihydroxy-2-naphthoyl-CoA hydrolase	1765222	1765632	-	ydiJ;menI;ydiH	411	Secondary metabolites biosynthesis, transport and catabolism
b1687	ydiJ	putative FAD-linked oxidoreductase	1765629	1768685	-	ydiJ;menI;ydiH	3057	Energy production and conversion
b1688	ydiK	putative transporter YdiK	1769074	1770186	+	ydiK	1113	Function unknown
b1689	ydiL	DUF1870 domain-containing protein YdiL	1770615	1770971	+	ydiL	357	Function unknown
b1690	ydiM	putative exporter YdiM	1771071	1772285	+	ydiM	1215	Carbohydrate transport and metabolism
b1691	ydiN	putative transporter YdiN	1772512	1773777	+	aroD;ydiB;ydiN	1266	Carbohydrate transport and metabolism
b1692	ydiB	quinate/shikimate dehydrogenase	1773789	1774655	+	aroD;ydiB;ydiN	867	Amino acid transport and metabolism
b1693	aroD	3-dehydroquinate dehydratase	1774686	1775444	+	aroD;ydiB;ydiN	759	Amino acid transport and metabolism
b1694	ydiF	putative acetate-CoA transferase YdiF	1775587	1777182	+	ydiO;ydiF	1596	Lipid transport and metabolism
b1696	ydiP	putative DNA-binding transcriptional regulator YdiP	1778390	1779301	-	ydiP	912	Transcription
b1697	ydiQ	putative electron transfer flavoprotein subunit YdiQ	1779617	1780381	+	fadK;ydiT;ydiS;ydiR;ydiQ	765	Energy production and conversion
b1698	ydiR	putative electron transfer flavoprotein subunit YdiR	1780401	1781339	+	fadK;ydiT;ydiS;ydiR;ydiQ	939	Energy production and conversion
b1699	ydiS	putative electron transfer flavoprotein-quinone oxidoreductase YdiS	1781395	1782684	+	fadK;ydiT;ydiS;ydiR;ydiQ	1290	Energy production and conversion
b1700	ydiT	ferredoxin-like protein YdiT	1782681	1782974	+	fadK;ydiT;ydiS;ydiR;ydiQ	294	Energy production and conversion
b1701	fadK	short chain acyl-CoA synthetase	1782977	1784677	+	fadK;ydiT;ydiS;ydiR;ydiQ	1701	Lipid transport and metabolism
b1702	ppsA	phosphoenolpyruvate synthetase	1784734	1787112	-	ppsA	2379	Carbohydrate transport and metabolism
b1703	ppsR	posphoenolpyruvate synthetase regulatory protein	1787445	1788278	+	ppsR	834	Function unknown
b1704	aroH	3-deoxy-7-phosphoheptulonate synthase, Trp-sensitive	1788435	1789481	+	aroH	1047	Amino acid transport and metabolism
b1705	ydiE	PF10636 family protein YdiE	1789613	1789804	+	ydiE	192	Inorganic ion transport and metabolism
b1706	ydiU	UPF0061 family protein YdiU	1789808	1791244	-	ydiU	1437	Function unknown
b1707	ydiV	anti-FlhDC factor	1791307	1792020	-	ydiV	714	Signal transduction mechanisms
b1708	nlpC	NlpC/P60 family lipoprotein NlpC	1792267	1792731	-	nlpC	465	Cell wall/membrane/envelope biogenesis
b1709	btuD	vitamin B<sub>12</sub> ABC transporter ATP binding subunit	1792809	1793558	-	btuD;btuE;btuC	750	Coenzyme transport and metabolism
b1710	btuE	thioredoxin/glutathione peroxidase	1793558	1794109	-	btuE;btuD;btuC	552	Posttranslational modification, protein turnover, chaperones
b1711	btuC	vitamin B<sub>12</sub> ABC transporter membrane subunit	1794172	1795152	-	btuD;btuE;btuC	981	Coenzyme transport and metabolism
b1712	ihfA	integration host factor subunit &alpha;	1795253	1795552	-	ihfA;pheT;pheS;pheM;rplT;rpmI;infC;thrS	300	Replication, recombination and repair
b1713	pheT	phenylalanine&mdash;tRNA ligase subunit &beta;	1795557	1797944	-	ihfA;pheT;pheS;pheM;rplT;rpmI;infC;thrS	2388	Translation, ribosomal structure and biogenesis
b1714	pheS	phenylalanine&mdash;tRNA ligase subunit &alpha;	1797959	1798942	-	ihfA;pheT;pheS;pheM;rplT;rpmI;infC;thrS	984	Translation, ribosomal structure and biogenesis
b1715	pheM	<i>pheST-ihfA</i> operon leader peptide	1799226	1799270	-	ihfA;pheT;pheS;pheM;rplT;rpmI;infC;thrS	45	No COG Annotation
b1716	rplT	50S ribosomal subunit protein L20	1799393	1799749	-	ihfA;pheT;pheS;pheM;rplT;rpmI;infC;thrS	357	Translation, ribosomal structure and biogenesis
b1717	rpmI	50S ribosomal subunit protein L35	1799802	1799999	-	ihfA;pheT;pheS;pheM;rplT;rpmI;infC;thrS	198	Translation, ribosomal structure and biogenesis
b1719	thrS	threonine&mdash;tRNA ligase	1800642	1802570	-	ihfA;pheT;pheS;pheM;rplT;rpmI;infC;thrS	1929	Translation, ribosomal structure and biogenesis
b1722	ydiY	acid-inducible putative outer membrane protein YdiY	1805325	1806083	-	ydiY	759	Cell wall/membrane/envelope biogenesis
b1723	pfkB	6-phosphofructokinase 2	1806370	1807299	+	pfkB	930	Carbohydrate transport and metabolism
b1724	ydiZ	protein YdiZ	1807400	1807690	+	ydiZ	291	Function unknown
b1725	yniA	putative kinase YniA	1807796	1808656	+	yniA	861	Carbohydrate transport and metabolism
b1726	yniB	uncharacterized protein YniB	1808697	1809233	-	yniB	537	Function unknown
b1727	hxpB	hexitol phosphatase B	1809380	1810048	+	hxpB	669	Function unknown
b1728	ydjM	inner membrane protein YdjM	1810211	1810801	+	ydjM	591	Function unknown
b1729	tcyP	cystine/sulfocysteine:cation symporter	1810934	1812325	+	tcyP	1392	Function unknown
b1730	ydjO	protein YdjO	1812329	1813132	-	ydjO	804	No COG Annotation
b1731	cedA	cell division modulator	1813421	1813663	-	cedA	243	Cell cycle control, cell division, chromosome partitioning
b1732	katE	catalase HPII	1813867	1816128	+	katE	2262	Inorganic ion transport and metabolism
b1733	chbG	chitin disaccharide deacetylase	1816386	1817135	-	chbG;chbF;chbR;chbA;chbC;chbB	750	Function unknown
b1734	chbF	monoacetylchitobiose-6-phosphate hydrolase	1817148	1818500	-	chbG;chbF;chbR;chbA;chbC;chbB	1353	Carbohydrate transport and metabolism
b1735	chbR	DNA-binding transcriptional dual regulator ChbR	1818605	1819447	-	chbG;chbF;chbR;chbA;chbC;chbB	843	Transcription
b1736	chbA	<i>N,N'</i>-diacetylchitobiose-specific PTS enzyme IIA component	1819455	1819805	-	chbG;chbF;chbR;chbA;chbC;chbB	351	Carbohydrate transport and metabolism
b1738	chbB	<I>N,N'</I>-diacetylchitobiose-specific PTS enzyme IIB component	1821299	1821619	-	chbG;chbF;chbR;chbA;chbC;chbB	321	Carbohydrate transport and metabolism
b1739	osmE	osmotically-inducible lipoprotein OsmE	1821918	1822256	-	osmE	339	Transcription
b1740	nadE	NAD synthetase, NH<sub>3</sub>-dependent	1822458	1823285	+	nadE	828	Coenzyme transport and metabolism
b1741	cho	endonuclease of nucleotide excision repair	1823515	1824402	+	cho	888	Replication, recombination and repair
b1743	spy	ATP-independent periplasmic chaperone	1825140	1825625	-	spy	486	Cell motility
b1744	astE	SUCCGLUDESUCC-MONOMER	1825955	1826923	-	astE;astB;astD;astA;astC	969	Amino acid transport and metabolism
b1745	astB	<i>N</i>-succinylarginine dihydrolase	1826916	1828259	-	astE;astB;astD;astA;astC	1344	Amino acid transport and metabolism
b1746	astD	aldehyde dehydrogenase	1828256	1829734	-	astE;astB;astD;astA;astC	1479	Energy production and conversion
b1748	astC	succinylornithine transaminase	1830762	1831982	-	astE;astB;astD;astA;astC	1221	Amino acid transport and metabolism
b1749	xthA	exodeoxyribonuclease III	1832428	1833234	+	xthA	807	Replication, recombination and repair
b1750	ydjX	DedA family protein YdjX	1833401	1834111	+	ynjD;ynjC;ynjB;ynjA;ydjZ;ydjY;ydjX	711	Function unknown
b1751	ydjY	4Fe-4S ferredoxin-type domain-containing protein YdjY	1834116	1834793	+	ynjD;ynjC;ynjB;ynjA;ydjZ;ydjY;ydjX	678	Function unknown
b1752	ydjZ	DedA family protein YdjZ	1834808	1835515	+	ynjD;ynjC;ynjB;ynjA;ydjZ;ydjY;ydjX	708	Function unknown
b1753	ynjA	AhpD-like domain-containing protein YnjA	1835515	1836063	+	ynjD;ynjC;ynjB;ynjA;ydjZ;ydjY;ydjX	549	Function unknown
b1754	ynjB	putative ABC transporter periplasmic binding protein YnjB	1836073	1837239	+	ynjD;ynjC;ynjB;ynjA;ydjZ;ydjY;ydjX	1167	Function unknown
b1755	ynjC	putative ABC transporter membrane subunit YnjC	1837212	1838747	+	ynjD;ynjC;ynjB;ynjA;ydjZ;ydjY;ydjX	1536	Function unknown
b1756	ynjD	putative ABC transporter ATP-binding protein YnjD	1838747	1839400	+	ynjD;ynjC;ynjB;ynjA;ydjZ;ydjY;ydjX	654	Function unknown
b1757	ynjE	molybdopterin synthase sulfurtransferase	1839467	1840774	+	ynjE	1308	Inorganic ion transport and metabolism
b1758	ynjF	CDP-alcohol phosphatidyltransferase domain-containing protein YnjF	1840783	1841403	-	ynjF	621	Lipid transport and metabolism
b1759	nudG	5-hydroxy-CTP diphosphatase	1841490	1841897	+	nudG	408	Replication, recombination and repair
b1760	ynjH	DUF1496 domain-containing protein YnjH	1841863	1842135	-	ynjH	273	Function unknown
b1761	gdhA	glutamate dehydrogenase	1842371	1843714	+	gdhA	1344	Amino acid transport and metabolism
b1763	topB	DNA topoisomerase III	1844999	1846960	-	topB;selD;ydjA	1962	Replication, recombination and repair
b1764	selD	selenide, water dikinase	1846965	1848008	-	topB;selD;ydjA	1044	Amino acid transport and metabolism
b1765	ydjA	putative oxidoreductase YdjA	1848125	1848676	-	topB;ydjA;selD	552	Energy production and conversion
b1766	sppA	protease IV, a signal peptide peptidase	1848837	1850693	+	sppA	1857	Posttranslational modification, protein turnover, chaperones
b1767	ansA	L-asparaginase 1	1850860	1851876	+	pncA;ansA	1017	Amino acid transport and metabolism
b1768	pncA	nicotinamidase	1851887	1852528	+	pncA;ansA	642	Secondary metabolites biosynthesis, transport and catabolism
b1769	ydjE	putative transporter YdjE	1852621	1853979	-	ydjE	1359	Carbohydrate transport and metabolism
b1770	ydjF	putative DNA-binding transcriptional regulator YdjF	1854096	1854854	-	ydjF	759	Transcription
b1771	ydjG	NADH-dependent methylglyoxal reductase	1854991	1855971	-	ydjL;ydjK;ydjJ;ydjI;ydjH;ydjG	981	Energy production and conversion
b1772	ydjH	putative sugar kinase YdjH	1855981	1856928	-	ydjL;ydjK;ydjJ;ydjI;ydjH;ydjG	948	Carbohydrate transport and metabolism
b1773	ydjI	putative aldolase YdjI	1856933	1857769	-	ydjL;ydjK;ydjJ;ydjI;ydjH;ydjG	837	Carbohydrate transport and metabolism
b1774	ydjJ	putative zinc-binding dehydrogenase YdjJ	1857790	1858833	-	ydjL;ydjK;ydjJ;ydjI;ydjH;ydjG	1044	Amino acid transport and metabolism
b1775	ydjK	putative transporter YdjK	1858850	1860229	-	ydjL;ydjK;ydjJ;ydjI;ydjH;ydjG	1380	Carbohydrate transport and metabolism
b1776	ydjL	putative zinc-binding dehydrogenase YdjL	1860256	1861332	-	ydjL;ydjK;ydjJ;ydjI;ydjH;ydjG	1077	Amino acid transport and metabolism
b1777	yeaC	DUF1315 domain-containing protein YeaC	1861702	1861974	-	yeaC	273	Function unknown
b1778	msrB	methionine sulfoxide reductase B	1862016	1862429	-	msrB	414	Posttranslational modification, protein turnover, chaperones
b1779	gapA	glyceraldehyde-3-phosphate dehydrogenase A	1862771	1863766	+	gapA;yeaD	996	Carbohydrate transport and metabolism
b1780	yeaD	putative aldose 1-epimerase YeaD	1863850	1864734	+	yeaD;gapA	885	Carbohydrate transport and metabolism
b1781	yeaE	methylglyoxal reductase YeaE	1864782	1865636	-	yeaE	855	Function unknown
b1782	mipA	MltA-interacting protein	1865726	1866472	-	mipA	747	Cell wall/membrane/envelope biogenesis
b1783	yeaG	protein kinase YeaG	1866908	1868842	+	yeaH;yeaG	1935	Signal transduction mechanisms
b1787	yeaK	mischarged aminoacyl-tRNA deacylase	1873574	1874077	+	yeaK	504	Function unknown
b1788	yoaI	protein YoaI	1874078	1874182	-	yoaI	105	No COG Annotation
b1789	yeaL	DUF441 domain-containing inner membrane protein YeaL	1874352	1874798	+	yeaL	447	Function unknown
b1790	nimR	DNA-binding transcriptional repressor NimR	1874755	1875576	-	nimR	822	Transcription
b1791	nimT	2-nitroimidazole exporter	1875673	1876854	+	nimT	1182	Carbohydrate transport and metabolism
b1792	yeaO	DUF488 domain-containing protein YeaO	1876909	1877256	+	yeaO	348	Function unknown
b1793	yoaF	DUF333 domain-containing lipoprotein YoaF	1877278	1877532	-	yoaF	255	Function unknown
b1795	yeaQ	PF04226 family protein YeaQ	1879007	1879255	-	yeaQ	249	Function unknown
b1796	yoaG	DUF1869 domain-containing protein YoaG	1879403	1879585	-	yeaR;yoaG	183	Function unknown
b1797	yeaR	DUF1971 domain-containing protein YeaR	1879589	1879948	-	yeaR;yoaG	360	Inorganic ion transport and metabolism
b1798	leuE	leucine exporter	1880121	1880759	-	leuE	639	Amino acid transport and metabolism
b1799	dmlR	DNA-binding transcriptional regulator DmlR	1880886	1881809	-	dmlR	924	Transcription
b1800	dmlA	D-malate/3-isopropylmalate dehydrogenase (decarboxylating)	1881912	1882997	+	dmlA	1086	Amino acid transport and metabolism
b1801	yeaV	putative transporter YeaV	1883188	1884633	+	yeaW;yeaV	1446	Inorganic ion transport and metabolism
b1802	yeaW	carnitine monooxygenase subunit YeaW	1884665	1885789	+	yeaW;yeaV	1125	Inorganic ion transport and metabolism
b1803	yeaX	carnitine monooxygenase subunit YeaX	1885845	1886810	+	yeaX	966	Energy production and conversion
b1804	rnd	RNase D	1886864	1887991	-	rnd	1128	Translation, ribosomal structure and biogenesis
b1805	fadD	long-chain-fatty-acid&mdash;CoA ligase	1888061	1889746	-	sroD;fadD	1686	Lipid transport and metabolism
b1806	yeaY	Slp family lipoprotein YeaY	1889951	1890532	-	tsaB;yeaY	582	Cell wall/membrane/envelope biogenesis
b1807	tsaB	N<sup>6</sup>-L-threonylcarbamoyladenine synthase, TsaB subunit	1890572	1891267	-	tsaB;yeaY	696	Posttranslational modification, protein turnover, chaperones
b1808	yoaA	putative 5' to 3' DNA helicase implicated in DNA repair	1891325	1893235	-	yoaA	1911	Replication, recombination and repair
b1809	yoaB	RutC family protein YoaB	1893367	1893711	+	yoaB	345	Translation, ribosomal structure and biogenesis
b1810	yoaC	DUF1889 domain-containing protein YoaC	1894133	1894432	+	yoaC	300	No COG Annotation
b1811	yoaH	UFP0181 family protein YoaH	1894552	1894731	-	yoaH	180	Function unknown
b1812	pabB	aminodeoxychorismate synthase subunit 1	1894805	1896166	+	nudL;pabB	1362	Amino acid transport and metabolism
b1813	nudL	putative NUDIX hydrolase with low 3-phosphohydroxypyruvate phosphatase activity	1896170	1896748	+	nudL;pabB	579	Replication, recombination and repair
b1814	sdaA	L-serine deaminase I	1896932	1898296	+	sdaA	1365	Amino acid transport and metabolism
b1815	pdeD	putative c-di-GMP phosphodiesterase PdeD	1898427	1900025	+	pdeD	1599	Signal transduction mechanisms
b1816	yoaE	putative inner membrane protein	1900029	1901585	-	yoaE	1557	Inorganic ion transport and metabolism
b1817	manX	mannose-specific PTS enzyme IIAB component	1902048	1903019	+	manX;manY;manZ	972	Carbohydrate transport and metabolism
b1818	manY	mannose-specific PTS enzyme IIC component	1903082	1903882	+	manX;manY;manZ	801	Carbohydrate transport and metabolism
b1819	manZ	mannose-specific PTS enzyme IID component	1903895	1904746	+	manX;manY;manZ	852	Carbohydrate transport and metabolism
b1820	yobD	DUF986 domain-containing inner membrane protein YobD	1904801	1905259	+	yobD	459	Function unknown
b1821	mntP	G6999-MONOMER	1905688	1906254	+	mntP	567	Function unknown
b1822	rlmA	23S rRNA m<sup>1</sup>G745 methyltransferase	1906251	1907060	-	rlmA	810	Secondary metabolites biosynthesis, transport and catabolism
b1823	cspC	stress protein, member of the CspA family	1907226	1907435	-	cspC;yobF	210	Transcription
b1824	yobF	DUF2527 domain-containing protein YobF	1907448	1907591	-	cspC;yobF	144	No COG Annotation
b1825	yebO	uncharacterized protein YebO	1908261	1908548	-	yebO	288	Function unknown
b1826	mgrB	PhoQ kinase inhibitor	1908623	1908766	-	mgrB	144	Function unknown
b1827	kdgR	DNA-binding transcriptional repressor KdgR	1909308	1910099	-	kdgR	792	Transcription
b1829	htpX	protease HtpX	1911695	1912576	-	htpX	882	Posttranslational modification, protein turnover, chaperones
b1830	prc	tail-specific protease	1912768	1914816	-	proQ;prc	2049	Cell wall/membrane/envelope biogenesis
b1834	yebT	intermembrane transport protein YebT	1917510	1920143	+	yebT;yebS	2634	Function unknown
b1835	rsmF	16S rRNA m<sup>5</sup>C1407 methyltransferase	1920223	1921662	+	rsmF	1440	Translation, ribosomal structure and biogenesis
b1836	yebV	DUF1480 domain-containing protein YebV	1921780	1922016	+	yebV	237	Function unknown
b1837	yebW	DUF1482 domain-containing protein YebW	1922121	1922312	+	yebW	192	Function unknown
b1838	pphA	phosphoprotein phosphatase 1	1922313	1922969	-	pphA;sdsR	657	Signal transduction mechanisms
b1839	yebY	DUF2511 domain-containing protein YebY	1923365	1923706	-	yobA;yebZ;yebY	342	Function unknown
b1840	yebZ	putative inner membrane protein	1923719	1924591	-	yobA;yebZ;yebY	873	Inorganic ion transport and metabolism
b1841	yobA	CopC domain-containing protein	1924595	1924969	-	yobA;yebZ;yebY	375	Inorganic ion transport and metabolism
b1842	holE	DNA polymerase III subunit &theta;	1925108	1925338	+	holE	231	Replication, recombination and repair
b1843	yobB	putative carbon-nitrogen hydrolase family protein YobB	1925440	1926096	+	exoX;yobB	657	Function unknown
b1844	exoX	exonuclease X	1926120	1926782	+	exoX;yobB	663	Replication, recombination and repair
b1846	yebE	DUF533 domain-containing inner membrane protein YebE	1929048	1929707	-	yebE	660	Function unknown
b1847	yebF	secreted protein YebF	1930034	1930390	-	yebF	357	Function unknown
b1848	yebG	DNA damage-inducible protein YebG	1930457	1930747	-	yebG	291	Function unknown
b1849	purT	phosphoribosylglycinamide formyltransferase 2	1930881	1932059	+	purT	1179	Nucleotide transport and metabolism
b1850	eda	KHG/KDPG aldolase	1932115	1932756	-	eda;edd	642	Carbohydrate transport and metabolism
b1851	edd	PGLUCONDEHYDRAT-MONOMER	1932793	1934604	-	eda;edd	1812	Amino acid transport and metabolism
b1852	zwf	GLU6PDEHYDROG-MONOMER	1934839	1936314	-	zwf	1476	Carbohydrate transport and metabolism
b1853	yebK	DNA-binding transcriptional repressor YebK	1936652	1937521	+	yebK	870	Transcription
b1854	pykA	pyruvate kinase II	1937649	1939091	+	pykA	1443	Carbohydrate transport and metabolism
b1855	lpxM	myristoyl-acyl carrier protein-dependent acyltransferase	1939222	1940193	-	lpxM	972	Cell wall/membrane/envelope biogenesis
b1856	mepM	EG10013-MONOMER	1940313	1941635	-	mepM	1323	Cell wall/membrane/envelope biogenesis
b1857	znuA	Zn<sup>2+</sup> ABC transporter periplasmic binding protein	1941651	1942583	-	znuA	933	Inorganic ion transport and metabolism
b1858	znuC	Zn<sup>2+</sup> ABC transporter ATP binding subunit	1942662	1943417	+	znuB;znuC	756	Inorganic ion transport and metabolism
b1859	znuB	Zn<sup>2+</sup> ABC transporter membrane subunit	1943414	1944199	+	znuB;znuC	786	Inorganic ion transport and metabolism
b1860	ruvB	Holliday junction branch migration complex subunit RuvB	1944346	1945356	-	ruvB;ruvA	1011	Replication, recombination and repair
b1861	ruvA	Holliday junction branch migration complex subunit RuvA	1945365	1945976	-	ruvB;ruvA	612	Replication, recombination and repair
b1862	yebB	putative papain-like amidase YebB	1946251	1946853	+	yebB	603	Function unknown
b1863	ruvC	crossover junction endodeoxyribonuclease RuvC	1946855	1947376	-	ruvC;yebC;nudB	522	Replication, recombination and repair
b1864	yebC	putative transcriptional regulator YebC	1947411	1948151	-	ruvC;yebC;nudB	741	Transcription
b1865	nudB	dihydroneopterin triphosphate diphosphatase	1948180	1948632	-	ruvC;yebC;nudB	453	Replication, recombination and repair
b1866	aspS	aspartate&mdash;tRNA ligase	1948750	1950522	-	aspS	1773	Translation, ribosomal structure and biogenesis
b1868	yecE	DUF72 domain-containing protein YecE	1951395	1952213	+	yecE;yecD	819	Function unknown
b1869	yecN	MAPEG family inner membrane protein YecN	1952266	1952661	+	cmoB;cmoA;yecN	396	Function unknown
b1870	cmoA	carboxy-<i>S</i>-adenosyl-L-methionine synthase	1952702	1953445	+	cmoB;cmoA;yecN	744	Secondary metabolites biosynthesis, transport and catabolism
b1871	cmoB	tRNA U34 carboxymethyltransferase	1953442	1954413	+	cmoB;cmoA;yecN	972	Secondary metabolites biosynthesis, transport and catabolism
b1872	torZ	trimethylamine <i>N</i>-oxide reductase 2	1954578	1957007	-	torZ;torY	2430	Energy production and conversion
b1873	torY	cytochrome <i>c</i> quinol dehydrogenase TorY	1957032	1958132	-	torZ;torY	1101	Energy production and conversion
b1874	cutC	protein CutC	1958520	1959266	-	yecM;cutC	747	Inorganic ion transport and metabolism
b1875	yecM	putative metal-binding enzyme YecM	1959280	1959846	-	yecM;cutC	567	Function unknown
b1876	argS	arginine&mdash;tRNA ligase	1960062	1961795	+	argS	1734	Translation, ribosomal structure and biogenesis
b1877	yecT	protein YecT	1961972	1962460	+	yecT	489	Function unknown
b1878	flhE	flagellar protein FlhE	1962580	1962972	-	flhE;flhA;flhB	393	Cell motility
b1879	flhA	flagellar biosynthesis protein FlhA	1962972	1965050	-	flhE;flhA;flhB	2079	Cell motility
b1880	flhB	flagellar biosynthesis protein FlhB	1965043	1966191	-	flhE;flhA;flhB	1149	Cell motility
b1881	cheZ	chemotaxis protein CheZ	1966393	1967037	-	cheZ;cheY;cheB;cheR;tap;tar	645	Signal transduction mechanisms
b1882	cheY	CheY-acetylated // "CheY-P<SUP>asp</SUP>" // "chemotaxis protein CheY"	1967048	1967437	-	cheZ;cheY;cheB;cheR;tap;tar	390	Signal transduction mechanisms
b1883	cheB	CheB-P<SUP>asp</SUP> // "protein-glutamate methylesterase/protein glutamine deamidase"	1967452	1968501	-	cheZ;cheY;cheB;cheR;tap;tar	1050	Signal transduction mechanisms
b1884	cheR	chemotaxis protein methyltransferase	1968504	1969364	-	cheZ;cheY;cheB;cheR;tap;tar	861	Signal transduction mechanisms
b1885	tap	methyl-accepting chemotaxis protein Tap	1969383	1970984	-	cheZ;cheY;cheB;cheR;tap;tar	1602	Function unknown
b1886	tar	methyl-accepting chemotaxis protein Tar	1971030	1972691	-	cheZ;cheY;cheB;cheR;tap;tar	1662	Function unknown
b1887	cheW	chemotaxis protein CheW	1972836	1973339	-	cheW;cheA;motB;motA	504	Cell motility
b1888	cheA	chemotaxis protein CheA // "chemotaxis protein CheA(S)"	1973360	1975324	-	cheW;cheA;motB;motA	1965	Signal transduction mechanisms
b1889	motB	motility protein B	1975329	1976255	-	cheW;cheA;motB;motA	927	Cell motility
b1890	motA	motility protein A	1976252	1977139	-	cheW;cheA;motB;motA	888	Cell motility
b1891	flhC	DNA-binding transcriptional dual regulator FlhC	1977266	1977844	-	flhC;flhD	579	Transcription
b1892	flhD	DNA-binding transcriptional dual regulator FlhD	1977847	1978197	-	flhC;flhD	351	Transcription
b1895	uspC	universal stress protein C	1979753	1980181	+	uspC	429	Signal transduction mechanisms
b1896	otsA	TREHALOSE6PSYN-MONOMER	1980188	1981612	-	otsB;otsA	1425	Carbohydrate transport and metabolism
b1897	otsB	TREHALOSEPHOSPHASYN-MONOMER	1981587	1982387	-	otsB;otsA	801	Carbohydrate transport and metabolism
b1900	araG	arabinose ABC transporter ATP binding subunit	1983555	1985069	-	araH;araG;araF	1515	Inorganic ion transport and metabolism
b1901	araF	arabinose ABC transporter periplasmic binding protein	1985139	1986128	-	araH;araG;araF	990	Carbohydrate transport and metabolism
b1902	ftnB	putative ferritin-like protein	1986925	1987428	+	ftnB	504	Inorganic ion transport and metabolism
b1904	yecR	lipoprotein YecR	1988222	1988545	+	yecR	324	Function unknown
b1905	ftnA	ferritin iron storage protein	1988716	1989213	+	ftnA	498	Inorganic ion transport and metabolism
b1906	yecH	DUF2492 domain-containing protein YecH	1989251	1989490	-	yecH	240	Function unknown
b1907	tyrP	TYRP-MONOMER	1989681	1990892	+	tyrP	1212	Amino acid transport and metabolism
b1908	yecA	UPF0149 family protein YecA	1990954	1991619	-	yecA	666	Function unknown
b1912	pgsA	CDP-diacylglycerol&mdash;glycerol-3-phosphate 3-phosphatidyltransferase	1992269	1992817	-	pgsA	549	Lipid transport and metabolism
b1913	uvrC	excision nuclease subunit C	1992874	1994706	-	uvrC;uvrY	1833	Replication, recombination and repair
b1914	uvrY	Phosphorylated DNA-binding transcriptional activator UvrY // "DNA-binding transcriptional activator UvrY"	1994703	1995359	-	uvrC;uvrY	657	Signal transduction mechanisms
b1915	yecF	DUF2594 domain-containing protein YecF	1995818	1996042	+	yecF	225	Function unknown
b1916	sdiA	DNA-binding transcriptional dual regulator SdiA	1996110	1996832	-	sdiA	723	Transcription
b1917	tcyN	cystine ABC transporter ATP binding subunit	1997062	1997814	-	dcyD;tcyL;tcyN	753	Amino acid transport and metabolism
b1918	tcyL	cystine ABC transporter membrane subunit	1997811	1998479	-	dcyD;tcyL;tcyN	669	Amino acid transport and metabolism
b1920	tcyJ	cystine ABC transporter periplasmic binding protein	1999585	2000385	-	tcyJ;fliZ;fliA	801	Amino acid transport and metabolism
b1921	fliZ	DNA-binding transcriptional regulator FliZ	2000473	2001024	-	tcyJ;fliZ;fliA	552	Transcription
b1922	fliA	RNA polymerase, sigma 28 (sigma F) factor	2001070	2001789	-	tcyJ;fliZ;fliA	720	Transcription
b1923	fliC	flagellar filament structural protein	2002110	2003606	-	fliC	1497	Cell motility
b1924	fliD	flagellar filament capping protein	2003872	2005278	+	fliT;fliS;fliD	1407	Cell motility
b1925	fliS	flagellar biosynthesis protein FliS	2005303	2005713	+	fliT;fliS;fliD	411	Cell motility
b1926	fliT	flagellar biosynthesis protein FliT	2005713	2006078	+	fliT;fliS;fliD	366	Transcription
b1927	amyA	ALPHA-AMYL-CYTO-MONOMER	2006156	2007643	+	amyA	1488	Carbohydrate transport and metabolism
b1928	yedD	lipoprotein YedD	2007677	2008090	-	yedD	414	Function unknown
b1929	yedE	putative selenium transporter YedE	2008277	2009482	+	yedF;yedE	1206	Function unknown
b1930	yedF	putative sulfurtransferase YedF	2009479	2009712	+	yedF;yedE	234	Posttranslational modification, protein turnover, chaperones
b1931	yedK	putative SOS response-associated peptidase YedK	2009821	2010489	+	yedK	669	Function unknown
b1936	intG	putative defective phage integrase	2012502	2012780	+	intG	279	No COG Annotation
b1937	fliE	flagellar basal-body protein FliE	2012700	2013014	-	fliE	315	Cell motility
b1938	fliF	flagellar basal-body MS-ring and collar protein	2013229	2014887	+	fliK;fliJ;fliI;fliH;fliG;fliF	1659	Cell motility
b1939	fliG	flagellar motor switch protein FliG	2014880	2015875	+	fliK;fliJ;fliI;fliH;fliG;fliF	996	Cell motility
b1941	fliI	flagellum-specific ATP synthase FliI	2016554	2017927	+	fliK;fliJ;fliI;fliH;fliG;fliF	1374	Cell motility
b1942	fliJ	flagellar biosynthesis protein FliJ	2017946	2018389	+	fliK;fliJ;fliI;fliH;fliG;fliF	444	Cell motility
b1943	fliK	flagellar hook-length control protein	2018386	2019513	+	fliK;fliJ;fliI;fliH;fliG;fliF	1128	Cell motility
b1944	fliL	flagellar protein FliL	2019618	2020082	+	fliR;fliQ;fliP;fliO;fliN;fliM;fliL	465	Cell motility
b1945	fliM	flagellar motor switch protein FliM	2020087	2021091	+	fliR;fliQ;fliP;fliO;fliN;fliM;fliL	1005	Cell motility
b1946	fliN	flagellar motor switch protein FliN	2021088	2021501	+	fliR;fliQ;fliP;fliO;fliN;fliM;fliL	414	Cell motility
b1947	fliO	flagellar biosynthesis protein FliO	2021504	2021869	+	fliR;fliQ;fliP;fliO;fliN;fliM;fliL	366	Cell motility
b1948	fliP	flagellar biosynthesis protein FliP	2021869	2022606	+	fliR;fliQ;fliP;fliO;fliN;fliM;fliL	738	Cell motility
b1949	fliQ	flagellar biosynthesis protein FliQ	2022616	2022885	+	fliR;fliQ;fliP;fliO;fliN;fliM;fliL	270	Cell motility
b1950	fliR	flagellar biosynthesis protein FliR	2022893	2023678	+	fliR;fliQ;fliP;fliO;fliN;fliM;fliL	786	Cell motility
b1951	rcsA	DNA-binding transcriptional activator RcsA	2023968	2024591	+	rcsA	624	Transcription
b1952	dsrB	protein DsrB	2024635	2024823	-	dsrB	189	Function unknown
b1953	yodD	stress-induced protein	2024986	2025213	+	yodD	228	Function unknown
b1955	yedP	putative mannosyl-3-phosphoglycerate phosphatase	2025511	2026326	+	yedP	816	Function unknown
b1956	dgcQ	putative diguanylate cyclase DgcQ	2026323	2028017	-	dgcQ	1695	Signal transduction mechanisms
b1957	yodC	protein YodC	2028188	2028370	-	yodC	183	Function unknown
b1958	yedI	DUF808 domain-containing inner membrane protein YedI	2028449	2029366	-	yedI	918	Function unknown
b1959	yedA	putative transporter YedA	2029539	2030459	+	yedA	921	Function unknown
b1960	vsr	DNA mismatch endonuclease Vsr	2030448	2030918	-	vsr;dcm	471	Replication, recombination and repair
b1961	dcm	DNA-cytosine methyltransferase	2030899	2032317	-	vsr;dcm	1419	Replication, recombination and repair
b1962	yedJ	putative HD superfamily phosphohydrolase YedJ	2032384	2033079	-	yedR;yedJ	696	Function unknown
b1967	hchA	protein/nucleic acid deglycase 1	2035835	2036686	+	hchA	852	Function unknown
b1968	hprS	sensory histidine kinase HprS - phosphorylated // "sensory histidine kinase HprS"	2036794	2038152	-	hprR;hprS	1359	Signal transduction mechanisms
b1969	hprR	phosphorylated DNA-binding transcriptional dual regulator HprR // "DNA-binding transcriptional dual regulator HprR"	2038152	2038823	-	hprR;hprS	672	Signal transduction mechanisms
b1970	hiuH	hydroxyisourate hydrolase / transthyretin-related protein	2038956	2039369	+	hiuH	414	Function unknown
b1971	msrP	periplasmic protein-L-methionine sulfoxide reductase catalytic subunit	2039478	2040482	+	msrQ;msrP	1005	Function unknown
b1972	msrQ	periplasmic protein-L-methionine sulfoxide reductase heme binding subunit	2040483	2041118	+	msrQ;msrP	636	Inorganic ion transport and metabolism
b1973	zinT	metal-binding protein ZinT	2041375	2042025	+	zinT	651	Function unknown
b1974	yodB	putative cytochrome	2042368	2042898	+	yodB	531	Energy production and conversion
b1976	mtfA	Mlc titration factor	2043651	2044448	+	mtfA	798	Function unknown
b1978	yeeJ	inverse autotransporter adhesin	2044938	2052014	+	yeeJ	7077	Function unknown
b1981	shiA	SHIA-MONOMER	2053643	2054959	+	shiA	1317	Carbohydrate transport and metabolism
b1982	amn	AMP nucleosidase	2055061	2056515	+	amn	1455	Nucleotide transport and metabolism
b1983	yeeN	putative transcriptional regulator YeeN	2056858	2057574	+	yeeN	717	Transcription
b1987	cbl	DNA-binding transcriptional activator Cbl	2059964	2060914	-	cbl	951	Transcription
b1988	nac	DNA-binding transcriptional dual regulator Nac	2061016	2061933	-	nac	918	Transcription
b1990	ldtA	L,D-transpeptidase LdtA	2062391	2063323	-	ldtA	933	Function unknown
b1991	cobT	nicotinate-nucleotide&mdash;dimethylbenzimidazole phosphoribosyltransferase	2063388	2064467	-	cobT;cobS;cobU	1080	Coenzyme transport and metabolism
b1992	cobS	COBS-MONOMER	2064479	2065222	-	cobT;cobS;cobU	744	Coenzyme transport and metabolism
b1993	cobU	cobinamide-P guanylyltransferase / cobinamide kinase	2065219	2065764	-	cobT;cobS;cobU	546	Coenzyme transport and metabolism
b1999	yeeP	CP4-44 prophage; putative GTP-binding protein	2070786	2071211	+	yeeP	426	No COG Annotation
b2000	flu	CP4-44 prophage; self recognizing antigen 43 (Ag43) autotransporter	2071539	2074658	+	flu;isrC	3120	Cell wall/membrane/envelope biogenesis
b2001	yeeR	CP4-44 prophage; inner membrane protein YeeR	2074779	2076311	+	yeeW;cbtA;cbeA;yeeT;yeeS;yeeR	1533	Function unknown
b2002	yeeS	CP4-44 prophage; RadC-like JAB domain-containing protein YeeS	2076308	2076754	+	yeeW;cbtA;cbeA;yeeT;yeeS;yeeR	447	Replication, recombination and repair
b2003	yeeT	CP4-44 prophage; DUF987 domain-containing protein YeeT	2076817	2077038	+	yeeW;cbtA;cbeA;yeeT;yeeS;yeeR	222	No COG Annotation
b2004	cbeA	CP4-44 prophage; cytoskeleton bundling-enhancing antitoxin CbeA	2077112	2077480	+	yeeW;cbtA;cbeA;yeeT;yeeS;yeeR	369	Function unknown
b2005	cbtA	CP4-44 prophage; cytoskeleton-binding toxin CbtA	2077569	2077943	+	yeeW;cbtA;cbeA;yeeT;yeeS;yeeR	375	No COG Annotation
b2006	yeeW	CP4-44 prophage; putative uncharacterized protein YeeW	2077940	2078134	+	yeeW;cbtA;cbeA;yeeT;yeeS;yeeR	195	No COG Annotation
b2007	yeeX	DUF496 domain-containing protein YeeX	2079032	2079361	-	yeeX	330	Function unknown
b2008	yeeA	putative transporter YeeA	2079533	2080591	-	yeeA	1059	Function unknown
b2009	sbmC	DNA gyrase inhibitor	2080789	2081262	-	sbmC	474	Transcription
b2010	dacD	D-alanyl-D-alanine carboxypeptidase DacD	2081381	2082547	-	dacD	1167	Cell wall/membrane/envelope biogenesis
b2011	sbcB	exodeoxyribonuclease I	2082756	2084183	+	sbcB	1428	Replication, recombination and repair
b2012	yeeD	putative sulfurtransferase YeeD	2084226	2084453	-	yeeE;yeeD	228	Posttranslational modification, protein turnover, chaperones
b2013	yeeE	inner membrane protein YeeE	2084467	2085525	-	yeeE;yeeD	1059	Function unknown
b2014	plaP	YEEF-MONOMER	2085704	2087062	-	plaP	1359	Amino acid transport and metabolism
b2015	yeeY	putative DNA-binding transcriptional regulator YeeY	2087329	2088258	-	yeeY	930	Transcription
b2016	yeeZ	putative epimerase YeeZ	2088304	2089128	-	yeeZ	825	Cell wall/membrane/envelope biogenesis
b2017	yefM	YefM antitoxin of the YoeB-YefM toxin-antitoxin pair and DNA binding transcriptional repressor	2089462	2089713	-	yefM;yoeB	252	Cell cycle control, cell division, chromosome partitioning
b2018	hisL	<i>his</i> operon leader peptide	2089996	2090046	+	hisL;hisG;hisD;hisC;hisB;hisH;hisA;hisF;hisI	51	No COG Annotation
b2019	hisG	ATP phosphoribosyltransferase	2090192	2091091	+	hisL;hisG;hisD;hisC;hisB;hisH;hisA;hisF;hisI	900	Amino acid transport and metabolism
b2020	hisD	histidinal/histidinol dehydrogenase	2091097	2092401	+	hisL;hisG;hisD;hisC;hisB;hisH;hisA;hisF;hisI	1305	Amino acid transport and metabolism
b2021	hisC	histidinol-phosphate aminotransferase	2092398	2093468	+	hisL;hisG;hisD;hisC;hisB;hisH;hisA;hisF;hisI	1071	Amino acid transport and metabolism
b2022	hisB	imidazoleglycerol-phosphate dehydratase / histidinol-phosphatase	2093468	2094535	+	hisI;hisF;hisA;hisH;hisB;hisL;hisG;hisD;hisC	1068	Amino acid transport and metabolism
b2023	hisH	imidazole glycerol phosphate synthase subunit HisH	2094535	2095125	+	hisI;hisF;hisA;hisH;hisB;hisL;hisG;hisD;hisC	591	Amino acid transport and metabolism
b2024	hisA	PRIBFAICARPISOM-MONOMER	2095125	2095862	+	hisI;hisF;hisA;hisH;hisB;hisL;hisG;hisD;hisC	738	Amino acid transport and metabolism
b2025	hisF	imidazole glycerol phosphate synthase subunit HisF	2095844	2096620	+	hisI;hisF;hisA;hisH;hisB;hisL;hisG;hisD;hisC	777	Amino acid transport and metabolism
b2026	hisI	putative bifunctional phosphoribosyl-AMP cyclohydrolase/phosphoribosyl-ATP pyrophosphatase	2096614	2097225	+	hisI;hisF;hisA;hisH;hisB;hisL;hisG;hisD;hisC	612	Amino acid transport and metabolism
b2027	wzzB	regulator of length of O-antigen component of lipopolysaccharide chains	2097321	2098301	-	wzzB	981	Cell wall/membrane/envelope biogenesis
b2028	ugd	UDP-glucose 6-dehydrogenase	2098447	2099613	-	ugd	1167	Cell wall/membrane/envelope biogenesis
b2029	gnd	6-phosphogluconate dehydrogenase, decarboxylating	2099862	2101268	-	gnd	1407	Carbohydrate transport and metabolism
b2032	wbbK	putative glycosyltransferase WbbK	2103391	2104509	-	wbbK;wbbJ;wbbI	1119	Cell wall/membrane/envelope biogenesis
b2033	wbbJ	putative lipopolysaccharide biosynthesis O-acetyl transferase WbbJ	2104494	2105084	-	wbbK;wbbJ;wbbI	591	Function unknown
b2034	wbbI	&beta;-1,6-galactofuranosyltransferase WbbI	2105065	2106057	-	wbbK;wbbJ;wbbI	993	Function unknown
b2035	wbbH	putative O-antigen polymerase	2106060	2107226	-	wbbH;glf	1167	No COG Annotation
b2036	glf	GALPMUT-MONOMER	2107226	2108329	-	wbbH;glf	1104	Cell wall/membrane/envelope biogenesis
b2037	rfbX	polyisoprenol-linked <i>O</i>-antigen repeat unit flippase	2108337	2109584	-	rfbX;rfbC;rfbA;rfbD;rfbB	1248	Cell wall/membrane/envelope biogenesis
b2038	rfbC	DTDPDEHYDRHAMEPIM-MONOMER	2109581	2110138	-	rfbX;rfbC;rfbA;rfbD;rfbB	558	Cell wall/membrane/envelope biogenesis
b2039	rfbA	dTDP-glucose pyrophosphorylase	2110138	2111019	-	rfbX;rfbC;rfbA;rfbD;rfbB	882	Cell wall/membrane/envelope biogenesis
b2040	rfbD	DTDPDEHYRHAMREDUCT-MONOMER	2111077	2111976	-	rfbX;rfbC;rfbA;rfbD;rfbB	900	Cell wall/membrane/envelope biogenesis
b2041	rfbB	dTDP-glucose 4,6-dehydratase 1	2111976	2113061	-	rfbX;rfbC;rfbA;rfbD;rfbB	1086	Cell wall/membrane/envelope biogenesis
b2042	galF	UTP:glucose-1-phosphate uridylyltransferase, low activity	2113434	2114327	-	galF	894	Cell wall/membrane/envelope biogenesis
b2043	wcaM	putative colanic acid biosynthesis protein WcaM	2114502	2115896	-	wcaK;wcaL;wcaM	1395	No COG Annotation
b2044	wcaL	putative colanic biosynthesis glycosyl transferase	2115907	2117127	-	wcaK;wcaL;wcaM	1221	Cell wall/membrane/envelope biogenesis
b2045	wcaK	putative colanic acid biosynthesis pyruvyl transferase WcaK	2117124	2118404	-	wcaK;wcaL;wcaM	1281	Cell wall/membrane/envelope biogenesis
b2046	wzxC	G7097-MONOMER	2118680	2120158	-	wcaC;wcaD;wcaE;wcaF;gmd;fcl;gmm;wcaI;cpsB;cpsG;wcaJ;wzxC	1479	Cell wall/membrane/envelope biogenesis
b2047	wcaJ	UDP-glucose:undecaprenyl-phosphate glucose-1-phosphate transferase	2120160	2121554	-	wcaC;wcaD;wcaE;wcaF;gmd;fcl;gmm;wcaI;cpsB;cpsG;wcaJ;wzxC	1395	Cell wall/membrane/envelope biogenesis
b2049	cpsB	MANNPGUANYLTRANGDP-MONOMER	2123084	2124520	-	wcaC;wcaD;wcaE;wcaF;gmd;fcl;gmm;wcaI;cpsB;cpsG;wcaJ;wzxC	1437	Carbohydrate transport and metabolism
b2050	wcaI	colanic acid biosynthesis fucosyltransferase WcaI	2124523	2125746	-	wcaC;wcaD;wcaE;wcaF;gmd;fcl;gmm;wcaI;cpsB;cpsG;wcaJ;wzxC	1224	Cell wall/membrane/envelope biogenesis
b2051	gmm	GDP-mannose mannosyl hydrolase	2125743	2126222	-	wcaC;wcaD;wcaE;wcaF;gmd;fcl;gmm;wcaI;cpsB;cpsG;wcaJ;wzxC	480	Replication, recombination and repair
b2052	fcl	GDP-L-fucose synthase	2126225	2127190	-	wcaC;wcaD;wcaE;wcaF;gmd;fcl;gmm;wcaI;cpsB;cpsG;wcaJ;wzxC	966	Cell wall/membrane/envelope biogenesis
b2053	gmd	GDP-mannose 4,6-dehydratase	2127193	2128314	-	wcaC;wcaD;wcaE;wcaF;gmd;fcl;gmm;wcaI;cpsB;cpsG;wcaJ;wzxC	1122	Cell wall/membrane/envelope biogenesis
b2054	wcaF	colanic acid biosynthesis acetyltransferase WcaF	2128340	2128888	-	wcaC;wcaD;wcaE;wcaF;gmd;fcl;gmm;wcaI;cpsB;cpsG;wcaJ;wzxC	549	Function unknown
b2055	wcaE	colanic acid biosynthesis fucosyltransferase WcaE	2128904	2129650	-	wcaC;wcaD;wcaE;wcaF;gmd;fcl;gmm;wcaI;cpsB;cpsG;wcaJ;wzxC	747	Cell wall/membrane/envelope biogenesis
b2056	wcaD	putative colanic acid polymerase	2129661	2130878	-	wcaC;wcaD;wcaE;wcaF;gmd;fcl;gmm;wcaI;cpsB;cpsG;wcaJ;wzxC	1218	No COG Annotation
b2057	wcaC	colanic acid biosynthesis galactosyltransferase WcaC	2130853	2132070	-	wcaC;wcaD;wcaE;wcaF;gmd;fcl;gmm;wcaI;cpsB;cpsG;wcaJ;wzxC	1218	Cell wall/membrane/envelope biogenesis
b2058	wcaB	colanic acid biosynthesis acetyltransferase WcaB	2132067	2132555	-	wcaB;wcaA;wzc;wzb;wza	489	Amino acid transport and metabolism
b2059	wcaA	colanic acid biosynthesis glucuronosyltransferase WcaA	2132558	2133397	-	wcaB;wcaA;wzc;wzb;wza	840	Cell wall/membrane/envelope biogenesis
b2060	wzc	protein-tyrosine kinase Wzc	2133490	2135652	-	wza;wzc;wzb;wcaB;wcaA	2163	Cell cycle control, cell division, chromosome partitioning
b2062	wza	outer membrane polysaccharide export protein Wza	2136104	2137243	-	wza;wzc;wzb;wcaB;wcaA	1140	Cell wall/membrane/envelope biogenesis
b2063	yegH	inner membrane protein YegH	2137902	2139485	+	yegH	1584	Inorganic ion transport and metabolism
b2064	asmA	putative assembly protein AsmA	2139759	2141612	-	asmA	1854	Cell wall/membrane/envelope biogenesis
b2065	dcd	dCTP deaminase	2141634	2142215	-	dcd;udk	582	Nucleotide transport and metabolism
b2066	udk	uridine/cytidine kinase	2142307	2142948	-	dcd;udk	642	Nucleotide transport and metabolism
b2067	dgcE	putative diguanylate cyclase DgcE	2143266	2146583	+	dgcE	3318	Signal transduction mechanisms
b2068	alkA	DNA-3-methyladenine glycosylase 2	2146692	2147540	-	alkA	849	Replication, recombination and repair
b2069	yegD	HSP70 family protein YegD	2147674	2149026	+	yegD	1353	Posttranslational modification, protein turnover, chaperones
b2070	yegI	protein kinase YegI	2149039	2150985	-	yegI	1947	Function unknown
b2071	yegJ	DUF2314 domain-containing protein YegJ	2151185	2151646	+	yegJ	462	Function unknown
b2072	pphC	protein-serine/threonine phosphatase PphC	2151711	2152472	-	yegL;pphC	762	Function unknown
b2073	yegL	IPR002035 domain-containing protein YegL	2152469	2153128	-	yegL;pphC	660	Function unknown
b2074	mdtA	multidrug efflux pump membrane fusion protein MdtA	2154016	2155263	+	baeR;baeS;mdtD;mdtC;mdtB;mdtA	1248	Defense mechanisms
b2075	mdtB	multidrug efflux pump RND permease subunit MdtB	2155263	2158385	+	baeR;baeS;mdtD;mdtC;mdtB;mdtA	3123	Inorganic ion transport and metabolism
b2076	mdtC	multidrug efflux pump RND permease subunit MdtC	2158386	2161463	+	baeR;baeS;mdtD;mdtC;mdtB;mdtA	3078	Inorganic ion transport and metabolism
b2077	mdtD	putative multidrug efflux pump MdtD	2161464	2162879	+	baeR;baeS;mdtD;mdtC;mdtB;mdtA	1416	Inorganic ion transport and metabolism
b2078	baeS	BaeS-<i>N</i>-phospho-L-histidine // "sensor histidine kinase BaeS"	2162876	2164279	+	baeR;baeS;mdtD;mdtC;mdtB;mdtA	1404	Signal transduction mechanisms
b2079	baeR	Phosphorylated DNA-binding transcriptional activator BaeR // "DNA-binding transcriptional activator BaeR"	2164276	2164998	+	baeR;baeS;mdtD;mdtC;mdtB;mdtA	723	Signal transduction mechanisms
b2080	yegP	DUF1508 domain-containing protein YegP	2165189	2165521	+	yegP	333	Function unknown
b2081	trhP	tRNA wobble base hydroxylation protein TrhP	2165668	2167029	+	trhP	1362	Posttranslational modification, protein turnover, chaperones
b2082	ogrK	prophage P2 late control protein OgrK	2167302	2167520	-	ogrK	219	Transcription
b2083	yegZ	phage protein D	2167602	2167820	-	yegZ;yegR	219	No COG Annotation
b2085	yegR	uncharacterized protein YegR	2167989	2168306	-	yegZ;yegR	318	Function unknown
b2086	yegS	lipid kinase YegS	2168712	2169611	+	yegS	900	Lipid transport and metabolism
b2091	gatD	galactitol-1-phosphate 5-dehydrogenase	2171833	2172873	-	gatA;gatB;gatC;gatD;gatZ;gatY	1041	Amino acid transport and metabolism
b2092	gatC	galactitol-specific PTS enzyme IIC component	2172921	2174278	-	gatA;gatB;gatC;gatD;gatZ;gatY	1358	Carbohydrate transport and metabolism
b2093	gatB	galactitol-specific PTS enzyme IIB component	2174282	2174566	-	gatA;gatB;gatC;gatD;gatZ;gatY	285	Carbohydrate transport and metabolism
b2094	gatA	galactitol-specific PTS enzyme IIA component	2174597	2175049	-	gatA;gatB;gatC;gatD;gatZ;gatY	453	Carbohydrate transport and metabolism
b2095	gatZ	tagatose-1,6-bisphosphate aldolase 2 subunit GatZ	2175059	2176321	-	gatA;gatB;gatC;gatD;gatZ;gatY	1263	Carbohydrate transport and metabolism
b2096	gatY	tagatose-1,6-bisphosphate aldolase 2 subunit GatY	2176350	2177204	-	gatD;gatC;gatB;gatA;gatZ;gatY	855	Carbohydrate transport and metabolism
b2097	fbaB	fructose-bisphosphate aldolase class I	2177512	2178564	-	fbaB	1053	Carbohydrate transport and metabolism
b2098	yegT	putative transporter YegT	2178821	2180098	+	yegV;yegU;yegT	1278	Carbohydrate transport and metabolism
b2099	yegU	putative ADP-ribosylglycohydrolase YegU	2180095	2181099	+	yegV;yegU;yegT	1005	Posttranslational modification, protein turnover, chaperones
b2100	yegV	putative sugar kinase YegV	2181096	2182061	+	yegV;yegU;yegT	966	Carbohydrate transport and metabolism
b2101	yegW	putative DNA-binding transcriptional regulator YegW	2182035	2182781	-	yegW	747	Transcription
b2102	yegX	putative hydrolase	2182833	2183651	-	yegX	819	Cell wall/membrane/envelope biogenesis
b2103	thiD	bifunctional hydroxymethylpyrimidine kinase/phosphomethylpyrimidine kinase	2183716	2184516	-	thiM;thiD	801	Coenzyme transport and metabolism
b2104	thiM	hydroxyethylthiazole kinase	2184513	2185301	-	thiM;thiD	789	Coenzyme transport and metabolism
b2105	rcnR	DNA-binding transcriptional repressor RcnR	2185524	2185796	-	rcnR	273	Function unknown
b2106	rcnA	Ni<sup>2+</sup>/Co<sup>2+</sup> exporter	2185917	2186741	+	rcnB;rcnA	825	Inorganic ion transport and metabolism
b2108	yehA	putative fimbrial adhesin YehA	2187380	2188414	-	yehD;yehC;yehB;yehA	1035	Function unknown
b2109	yehB	putative fimbrial usher protein YehB	2188430	2190910	-	yehD;yehC;yehB;yehA	2481	Cell wall/membrane/envelope biogenesis
b2110	yehC	putative fimbrial chaperone YehC	2190926	2191645	-	yehD;yehC;yehB;yehA	720	Cell motility
b2111	yehD	putative fimbrial protein YehD	2191680	2192222	-	yehD;yehC;yehB;yehA	543	Function unknown
b2112	yehE	DUF2574 domain-containing protein YehE	2192515	2192796	-	yehE	282	Function unknown
b2113	mrp	P-loop NTPase family protein Mrp	2193059	2194168	-	mrp	1110	Cell cycle control, cell division, chromosome partitioning
b2114	metG	methionine&mdash;tRNA ligase	2194300	2196333	+	metG	2034	Translation, ribosomal structure and biogenesis
b2118	yehI	DUF4132 domain-containing protein YehI	2200279	2203911	+	yehH;yehI	3633	Function unknown
b2119	yehL	putative AAA+ MoxR family ATPase YehL	2204596	2205684	+	yehQ;yehP;yehM;yehL	1089	Function unknown
b2120	yehM	uncharacterized protein YehM	2205695	2207974	+	yehQ;yehP;yehM;yehL	2280	Function unknown
b2121	yehP	VWA domain-containing protein YehP	2207967	2209103	+	yehQ;yehP;yehM;yehL	1137	Function unknown
b2122	yehQ	SWIM zinc finger domains-containing protein YehQ	2209100	2210944	+	yehQ;yehP;yehM;yehL	1845	No COG Annotation
b2123	yehR	DUF1307 domain-containing lipoprotein YehR	2211225	2211686	+	yehR	462	Function unknown
b2124	yehS	DUF1456 domain-containing protein YehS	2211726	2212196	-	yehS	471	Function unknown
b2125	btsR	Phosphorylated DNA-binding transcriptional activator BtsR // "DNA-binding transcriptional activator BtsR"	2212243	2212962	-	btsS;btsR	720	Signal transduction mechanisms
b2126	btsS	BtsS-<i>N</i>-phospho-L-histidine // "high-affinity pyruvate receptor"	2212959	2214644	-	btsS;btsR	1686	Signal transduction mechanisms
b2128	yehW	glycine betaine ABC transporter membrane subunit YehW	2215745	2216476	-	yehW;yehX;yehY;osmF	732	Amino acid transport and metabolism
b2129	yehX	glycine betaine ABC transporter ATP binding subunit YehX	2216481	2217407	-	yehW;yehX;yehY;osmF	927	Amino acid transport and metabolism
b2130	yehY	glycine betaine ABC transporter membrane subunit YehY	2217400	2218557	-	yehW;yehX;yehY;osmF	1158	Amino acid transport and metabolism
b2131	osmF	glycine betaine ABC transporter periplasmic binding protein OsmF	2218564	2219481	-	yehW;yehX;yehY;osmF	918	Amino acid transport and metabolism
b2132	bglX	&beta;-D-glucoside glucohydrolase, periplasmic	2219692	2221989	-	bglX	2298	Carbohydrate transport and metabolism
b2133	dld	quinone-dependent D-lactate dehydrogenase	2222185	2223900	+	dld	1716	Energy production and conversion
b2134	pbpG	peptidoglycan DD-endopeptidase PbpG	2223938	2224870	-	pbpG	933	Cell wall/membrane/envelope biogenesis
b2135	yohC	putative inner membrane protein	2225044	2225631	-	yohC	588	Function unknown
b2136	yohD	DedA family protein YohD	2225801	2226379	+	yohD	579	Function unknown
b2137	yohF	putative oxidoreductase YohF	2226509	2227270	-	yohF	762	Function unknown
b2139	mdtQ	putative multidrug resistance outer membrane protein MdtQ	2227323	2228758	-	mdtQ	1436	No COG Annotation
b2140	dusC	tRNA-dihydrouridine<sup>16</sup> synthase	2229438	2230385	-	dusC	948	Translation, ribosomal structure and biogenesis
b2141	yohJ	PF03788 family membrane protein YohJ	2230624	2231022	+	yohK;yohJ	399	Function unknown
b2142	yohK	PF04712 family membrane protein YohK	2231019	2231714	+	yohK;yohJ	696	Cell wall/membrane/envelope biogenesis
b2143	cdd	cytidine/deoxycytidine deaminase	2231844	2232728	+	cdd	885	Nucleotide transport and metabolism
b2144	sanA	DUF218 domain-containing protein SanA	2232878	2233597	+	yeiS;sanA	720	Function unknown
b2145	yeiS	DUF2542 domain-containing protein YeiS	2233600	2233839	+	yeiS;sanA	240	Function unknown
b2146	preT	NAD-dependent dihydropyrimidine dehydrogenase subunit PreT	2234033	2235271	+	preA;preT	1239	Amino acid transport and metabolism
b2147	preA	NAD-dependent dihydropyrimidine dehydrogenase subunit PreA	2235265	2236500	+	preA;preT	1236	Nucleotide transport and metabolism
b2148	mglC	D-galactose/methyl-galactoside ABC transporter membrane subunit	2236743	2237753	-	mglC;mglA;mglB	1011	Carbohydrate transport and metabolism
b2149	mglA	D-galactose/methyl-galactoside ABC transporter ATP binding subunit	2237769	2239289	-	mglC;mglA;mglB	1521	Inorganic ion transport and metabolism
b2150	mglB	D-galactose/methyl-galactoside ABC transporter periplasmic binding protein	2239350	2240348	-	mglC;mglA;mglB	999	Carbohydrate transport and metabolism
b2151	galS	DNA-binding transcriptional dual regulator GalS	2240628	2241668	-	galS	1041	Transcription
b2153	folE	GTP cyclohydrolase 1	2242984	2243652	-	folE;yeiB	669	Coenzyme transport and metabolism
b2154	yeiG	<i>S</i>-formylglutathione hydrolase / <i>S</i>-lactoylglutathione hydrolase	2243910	2244746	+	yeiG	837	Function unknown
b2155	cirA	EG10155-MONOMER	2244778	2246769	-	cirA	1992	Inorganic ion transport and metabolism
b2156	lysP	LYSP-MONOMER	2247063	2248532	-	lysP	1470	Amino acid transport and metabolism
b2157	yeiE	LysR-type transcriptional regulator YeiE	2248737	2249618	-	yeiE	882	Transcription
b2158	yeiH	PF03601 family inner membrane protein YeiH	2249717	2250766	+	yeiH	1050	Function unknown
b2159	nfo	endonuclease IV	2250840	2251697	+	nfo	858	Replication, recombination and repair
b2160	yeiI	putative sugar kinase YeiI	2251700	2252788	+	yeiI	1089	Carbohydrate transport and metabolism
b2161	nupX	putative nucleoside transporter	2252895	2254145	-	nupX	1251	Nucleotide transport and metabolism
b2162	rihB	pyrimidine-specific ribonucleoside hydrolase RihB	2254245	2255186	-	rihB	942	Nucleotide transport and metabolism
b2163	yeiL	putative DNA-binding transcriptional regulator YeiL	2255355	2256014	+	yeiL	660	Signal transduction mechanisms
b2164	psuT	YEIM-MONOMER	2256085	2257335	-	psuT	1251	Nucleotide transport and metabolism
b2165	psuG	pseudouridine-5'-phosphate glycosidase	2257429	2258367	-	psuK;psuG	939	Secondary metabolites biosynthesis, transport and catabolism
b2166	psuK	putative pseudouridine kinase	2258355	2259296	-	psuK;psuG	942	Carbohydrate transport and metabolism
b2167	fruA	fructose-specific PTS multiphosphoryl transfer protein FruA	2259719	2261410	-	fruA;fruK;fruB	1692	Carbohydrate transport and metabolism
b2168	fruK	1-phosphofructokinase	2261427	2262365	-	fruA;fruK;fruB	939	Carbohydrate transport and metabolism
b2169	fruB	FruB - his299 phosphorylated // "fructose-specific PTS multiphosphoryl transfer protein FruB"	2262365	2263495	-	fruA;fruK;fruB	1131	Carbohydrate transport and metabolism
b2170	setB	B2170-MONOMER	2263863	2265044	+	setB	1182	Carbohydrate transport and metabolism
b2172	yeiQ	putative dehydrogenase, NAD-dependent	2266245	2267711	+	yeiQ	1467	Carbohydrate transport and metabolism
b2173	yeiR	zinc-binding GTPase YeiR	2267829	2268815	+	lpxT;yeiR	987	Function unknown
b2174	lpxT	Kdo<sub>2</sub>-lipid A phosphotransferase	2268854	2269567	+	lpxT;yeiR	714	Lipid transport and metabolism
b2175	mepS	peptidoglycan DD-endopeptidase/peptidoglycan LD-carboxypeptidase	2269979	2270545	+	mepS	567	Cell wall/membrane/envelope biogenesis
b2176	pdeN	putative c-di-GMP phosphodiesterase PdeN	2270726	2272282	+	pdeN	1557	Signal transduction mechanisms
b2177	yejA	putative oligopeptide ABC transporter periplasmic binding protein YejA	2272364	2274178	+	yejF;yejE;yejB;yejA	1815	Amino acid transport and metabolism
b2178	yejB	putative oligopeptide ABC transporter membrane subunit YejB	2274179	2275273	+	yejF;yejE;yejB;yejA	1095	Inorganic ion transport and metabolism
b2179	yejE	putative oligopeptide ABC transporter membrane subunit YejE	2275273	2276298	+	yejF;yejE;yejB;yejA	1026	Inorganic ion transport and metabolism
b2181	yejG	protein YejG	2277893	2278237	-	yejG	345	Function unknown
b2182	bcr	multidrug efflux pump Bcr	2278570	2279760	-	bcr	1191	Inorganic ion transport and metabolism
b2184	radD	putative DNA repair helicase RadD	2280632	2282392	+	radD	1761	Replication, recombination and repair
b2185	rplY	50S ribosomal subunit protein L25	2282517	2282801	+	rplY	285	Translation, ribosomal structure and biogenesis
b2186	yejK	nucleoid-associated protein YejK	2282940	2283947	-	yejK	1008	Function unknown
b2187	yejL	DUF1414 domain-containing protein YejL	2284129	2284356	+	yejM;yejL	228	Function unknown
b2188	yejM	putative cardiolipin transport protein YejM	2284376	2286136	+	yejM;yejL	1761	Function unknown
b2190	yejO	adhesin-like autotransporter YejO	0	0	-	yejO	1	No COG Annotation
b2193	narP	Phosphorylated DNA-binding transcriptional dual regulator NarP // "DNA-binding transcriptional dual regulator NarP"	2290500	2291147	+	narP	648	Signal transduction mechanisms
b2194	ccmH	holocytochrome <I>c</I> synthetase - thiol:disulfide oxidoreductase CcmH	2291358	2292410	-	ccmH;ccmG;ccmF;ccmE;ccmD;ccmC;ccmB;ccmA;napC;napB;napH;napG;napA;napD;napF	1053	Posttranslational modification, protein turnover, chaperones
b2195	ccmG	holocytochrome <I>c</I> synthetase - thiol:disulfide oxidoreductase CcmG	2292407	2292964	-	ccmH;ccmG;ccmF;ccmE;ccmD;ccmC;ccmB;ccmA;napC;napB;napH;napG;napA;napD;napF	558	Posttranslational modification, protein turnover, chaperones
b2196	ccmF	holocytochrome <I>c</I> synthetase membrane subunit CcmF	2292961	2294904	-	ccmH;ccmG;ccmF;ccmE;ccmD;ccmC;ccmB;ccmA;napC;napB;napH;napG;napA;napD;napF	1944	Posttranslational modification, protein turnover, chaperones
b2197	ccmE	periplasmic heme chaperone	2294901	2295380	-	ccmH;ccmG;ccmF;ccmE;ccmD;ccmC;ccmB;ccmA;napC;napB;napH;napG;napA;napD;napF	480	Posttranslational modification, protein turnover, chaperones
b2198	ccmD	heme trafficking system membrane protein CcmD	2295377	2295586	-	ccmH;ccmG;ccmF;ccmE;ccmD;ccmC;ccmB;ccmA;napC;napB;napH;napG;napA;napD;napF	210	Intracellular trafficking, secretion, and vesicular transport
b2199	ccmC	heme trafficking system membrane protein CcmC	2295583	2296320	-	ccmH;ccmG;ccmF;ccmE;ccmD;ccmC;ccmB;ccmA;napC;napB;napH;napG;napA;napD;napF	738	Posttranslational modification, protein turnover, chaperones
b2200	ccmB	heme trafficking system membrane protein CcmB	2296362	2297024	-	ccmH;ccmG;ccmF;ccmE;ccmD;ccmC;ccmB;ccmA;napC;napB;napH;napG;napA;napD;napF	663	Posttranslational modification, protein turnover, chaperones
b2201	ccmA	heme trafficking system ATP-binding protein	2297021	2297644	-	ccmH;ccmG;ccmF;ccmE;ccmD;ccmC;ccmB;ccmA;napC;napB;napH;napG;napA;napD;napF	624	Posttranslational modification, protein turnover, chaperones
b2202	napC	periplasmic nitrate reductase cytochrome c protein	2297657	2298259	-	napC;napB;napH;napG;napA;napD;napF;ccmH;ccmG;ccmF;ccmE;ccmD;ccmC;ccmB;ccmA	603	Energy production and conversion
b2203	napB	periplasmic nitrate reductase cytochrome c<SUB>550</SUB> protein	2298269	2298718	-	napC;napB;napH;napG;napA;napD;napF;ccmH;ccmG;ccmF;ccmE;ccmD;ccmC;ccmB;ccmA	450	Energy production and conversion
b2204	napH	ferredoxin-type protein NapH	2298715	2299578	-	napC;napB;napH;napG;napA;napD;napF;ccmH;ccmG;ccmF;ccmE;ccmD;ccmC;ccmB;ccmA	864	Energy production and conversion
b2205	napG	ferredoxin-type protein NapG	2299565	2300260	-	napC;napB;napH;napG;napA;napD;napF;ccmH;ccmG;ccmF;ccmE;ccmD;ccmC;ccmB;ccmA	696	Energy production and conversion
b2206	napA	periplasmic nitrate reductase subunit NapA	2300267	2302753	-	napC;napB;napH;napG;napA;napD;napF;ccmH;ccmG;ccmF;ccmE;ccmD;ccmC;ccmB;ccmA	2487	Energy production and conversion
b2207	napD	NapA signal peptide-binding chaperone NapD	2302750	2303013	-	napC;napB;napH;napG;napA;napD;napF;ccmH;ccmG;ccmF;ccmE;ccmD;ccmC;ccmB;ccmA	264	Inorganic ion transport and metabolism
b2208	napF	ferredoxin-type protein	2303003	2303497	-	napC;napB;napH;napG;napA;napD;napF;ccmH;ccmG;ccmF;ccmE;ccmD;ccmC;ccmB;ccmA	495	Energy production and conversion
b2209	eco	serine protease inhibitor ecotin	2303905	2304393	+	eco	489	Function unknown
b2210	mqo	EG12069-MONOMER	2305108	2306754	-	mqo	1647	Energy production and conversion
b2211	yojI	ABC transporter family protein / microcin J25 efflux protein	2306972	2308615	-	yojI	1644	Defense mechanisms
b2212	alkB	DNA oxidative demethylase	2308691	2309341	-	alkB;ada	651	Replication, recombination and repair
b2213	ada	DNA-binding transcriptional dual regulator / DNA repair protein Ada	2309341	2310405	-	alkB;ada	1065	Nucleotide transport and metabolism
b2214	ftp	FAD:protein FMN transferase	2310479	2311534	-	ftp	1056	Coenzyme transport and metabolism
b2215	ompC	outer membrane porin C	2311646	2312749	-	ompC	1104	Cell wall/membrane/envelope biogenesis
b2216	rcsD	RcsD-P<sup>his</sup> // "RcsD phosphotransferase"	2313488	2316160	+	rcsB;rcsD	2673	Signal transduction mechanisms
b2217	rcsB	P<SUP>asp56</SUP> RcsB // "DNA-binding transcriptional activator RcsB"	2316177	2316827	+	rcsB;rcsD	651	Signal transduction mechanisms
b2218	rcsC	sensory histidine kinase RcsC - asp875 phosphorylated // "sensory histidine kinase RcsC - his 479 phosphorylated" // "sensory histidine kinase RcsC"	2317027	2319876	-	rcsC	2850	Signal transduction mechanisms
b2219	atoS	sensor histidine kinase AtoS	2320043	2321869	+	atoC;atoS	1827	Signal transduction mechanisms
b2220	atoC	phosphorylated DNA-binding transcriptional activator AtoC // "DNA-binding transcriptional activator/ornithine decarboxylase inhibitor AtoC"	2321866	2323251	+	atoC;atoS	1386	Signal transduction mechanisms
b2221	atoD	acetyl-CoA:acetoacetyl-CoA transferase subunit &alpha;	2323447	2324109	+	atoB;atoD;atoA;atoE	663	Lipid transport and metabolism
b2222	atoA	acetyl-CoA:acetoacetyl-CoA transferase subunit &beta;	2324109	2324759	+	atoB;atoD;atoA;atoE	651	Lipid transport and metabolism
b2223	atoE	short chain fatty acid transporter	2324756	2326078	+	atoB;atoD;atoA;atoE	1323	Lipid transport and metabolism
b2224	atoB	acetyl-CoA acetyltransferase	2326109	2327293	+	atoB;atoD;atoA;atoE	1185	Lipid transport and metabolism
b2225	yfaP	DUF2135 domain-containing protein YfaP	2327367	2328143	-	yfaA;yfaT;yfaS;yfaQ;yfaP	777	Function unknown
b2226	yfaQ	tandem DUF2300 domain-containing protein YfaQ	2328148	2329797	-	yfaA;yfaT;yfaS;yfaQ;yfaP	1650	Function unknown
b2229	yfaT	DUF1175 domain-containing protein YfaT	2334336	2334959	-	yfaA;yfaT;yfaS;yfaQ;yfaP	624	Function unknown
b2231	gyrA	DNA gyrase subunit A	2336793	2339420	-	gyrA	2628	Replication, recombination and repair
b2232	ubiG	bifunctional 3-demethylubiquinone-<i>8</i> 3-<i>O</i>-methyltransferase and 2-octaprenyl-6-hydroxyphenol methylase	2339567	2340289	+	ubiG	723	Coenzyme transport and metabolism
b2233	yfaL	putative autotransporter adhesin YfaL	2340417	2344169	-	yfaL	3753	Cell wall/membrane/envelope biogenesis
b2234	nrdA	ribonucleoside-diphosphate reductase 1 subunit &alpha;	2344865	2347150	+	yfaE;nrdA;nrdB	2286	Nucleotide transport and metabolism
b2235	nrdB	ribonucleoside-diphosphate reductase 1 subunit &beta;	2347384	2348514	+	yfaE;nrdA;nrdB	1131	Nucleotide transport and metabolism
b2236	yfaE	ferredoxin-like diferric-tyrosyl radical cofactor maintenance protein YfaE	2348514	2348768	+	yfaE;nrdA;nrdB	255	Energy production and conversion
b2237	inaA	putative lipopolysaccharide kinase InaA	2348822	2349472	-	inaA	651	Signal transduction mechanisms
b2238	yfaH	putative uncharacterized protein YfaH	2349687	2349893	+	yfaH	207	No COG Annotation
b2239	glpQ	glycerophosphoryl diester phosphodiesterase GlpQ	2349935	2351011	-	glpQ;glpT	1077	Energy production and conversion
b2240	glpT	GLPT-MONOMER	2351016	2352374	-	glpQ;glpT	1359	Carbohydrate transport and metabolism
b2242	glpB	anaerobic glycerol-3-phosphate dehydrogenase subunit B	2354265	2355524	+	glpA;glpB;glpC	1260	Amino acid transport and metabolism
b2243	glpC	anaerobic glycerol-3-phosphate dehydrogenase subunit C	2355521	2356711	+	glpA;glpB;glpC	1191	Energy production and conversion
b2244	rpnE	inactive recombination-promoting nuclease-like protein RpnE	2356904	2357803	+	ypaA;rpnE	900	Function unknown
b2248	yfaX	putative DNA-binding transcriptional regulator YfaX	2361429	2362211	-	yfaU;yfaV;rhmD;yfaX	783	Transcription
b2249	yfaY	IPR008135 CinA family protein YfaY	2362431	2363633	-	yfaY	1203	Coenzyme transport and metabolism
b2250	yfaZ	putative porin YfaZ	2363733	2364275	-	yfaZ	543	Function unknown
b2251	nudI	pyrimidine deoxynucleotide diphosphatase NudI	2364554	2364979	+	nudI	426	Replication, recombination and repair
b2252	ais	putative lipopolysaccharide core heptose(II)-phosphate phosphatase	2365018	2365620	-	ais	603	Signal transduction mechanisms
b2253	arnB	G7166-MONOMER	2365910	2367067	+	arnF;arnE;arnT;arnD;arnA;arnC;arnB	1158	Amino acid transport and metabolism
b2254	arnC	G7167-MONOMER	2367071	2368039	+	arnF;arnE;arnT;arnD;arnA;arnC;arnB	969	Cell wall/membrane/envelope biogenesis
b2255	arnA	fused UDP-4-amino-4-deoxy-L-arabinose formyltransferase/UDP-glucuronate dehydrogenase	2368039	2370021	+	arnF;arnE;arnT;arnD;arnA;arnC;arnB	1983	Translation, ribosomal structure and biogenesis
b2256	arnD	putative 4-deoxy-4-formamido-L-arabinose-phosphoundecaprenol deformylase ArnD	2370018	2370908	+	arnF;arnE;arnT;arnD;arnA;arnC;arnB	891	Carbohydrate transport and metabolism
b2257	arnT	G7170-MONOMER	2370908	2372560	+	arnF;arnE;arnT;arnD;arnA;arnC;arnB	1653	Cell wall/membrane/envelope biogenesis
b2258	arnF	undecaprenyl-phosphate-&alpha;-L-Ara4N flippase - ArnF subunit	2372892	2373278	+	arnF;arnE;arnT;arnD;arnA;arnC;arnB	387	Amino acid transport and metabolism
b2259	pmrD	signal transduction protein PmrD	2373272	2373538	-	pmrD	267	Signal transduction mechanisms
b2260	menE	<i>o</i>-succinylbenzoate&mdash;CoA ligase	2373648	2375003	-	menE;menC;menB;menH;menD;menF	1356	Lipid transport and metabolism
b2261	menC	O-SUCCINYLBENZOATE-COA-SYN-MONOMER	2375000	2375962	-	menE;menC;menB;menH;menD;menF	963	Coenzyme transport and metabolism
b2262	menB	1,4-dihydroxy-2-naphthoyl-CoA synthase	2375962	2376819	-	menE;menC;menB;menH;menD;menF	858	Coenzyme transport and metabolism
b2263	menH	2-succinyl-6-hydroxy-2,4-cyclohexadiene-1-carboxylate synthase	2376834	2377592	-	menE;menC;menB;menH;menD;menF	759	Function unknown
b2264	menD	2-succinyl-5-enolpyruvyl-6-hydroxy-3-cyclohexene-1-carboxylate synthase	2377589	2379259	-	menE;menC;menB;menH;menD;menF	1671	Coenzyme transport and metabolism
b2265	menF	isochorismate synthase MenF	2379348	2380643	-	menE;menC;menB;menH;menD;menF	1296	Coenzyme transport and metabolism
b2266	elaB	tail-anchored inner membrane protein ElaB	2380722	2381027	-	elaB	306	Function unknown
b2267	elaA	putative <i>N</i>-acetyltransferase ElaA	2381082	2381543	-	elaA	462	Function unknown
b2268	rbn	ribonuclease BN	2381608	2382525	+	rbn	918	Function unknown
b2269	elaD	protease ElaD	2382713	2383924	+	elaD	1212	Posttranslational modification, protein turnover, chaperones
b2270	yfbK	IPR002035/DUF3520 domain-containing protein YfbK	2383995	2385722	-	yfbK	1728	Function unknown
b2271	yfbL	putative peptidase YfbL	2385860	2386831	+	yfbL	972	Function unknown
b2272	yfbM	DUF1877 domain-containing protein YfbM	2386934	2387437	+	yfbM	504	Function unknown
b2273	yfbN	uncharacterized protein YfbN	2387710	2388426	-	yfbN	717	Function unknown
b2274	yfbO	uncharacterized protein YfbO	2388635	2389057	+	yfbO	423	Function unknown
b2275	yfbP	uncharacterized protein YfbP	2389116	2389964	+	yfbP	849	Function unknown
b2276	nuoN	NADH:quinone oxidoreductase subunit N	2390048	2391505	-	nuoN;nuoM;nuoL;nuoK;nuoJ;nuoI;nuoH;nuoG;nuoF;nuoE;nuoC;nuoB;nuoA	1458	Energy production and conversion
b2277	nuoM	NADH:quinone oxidoreductase subunit M	2391512	2393041	-	nuoN;nuoM;nuoL;nuoK;nuoJ;nuoI;nuoH;nuoG;nuoF;nuoE;nuoC;nuoB;nuoA	1530	Energy production and conversion
b2278	nuoL	NADH:quinone oxidoreductase subunit L	2393205	2395046	-	nuoN;nuoM;nuoL;nuoK;nuoJ;nuoI;nuoH;nuoG;nuoF;nuoE;nuoC;nuoB;nuoA	1842	Energy production and conversion
b2279	nuoK	NADH:quinone oxidoreductase subunit K	2395043	2395345	-	nuoN;nuoM;nuoL;nuoK;nuoJ;nuoI;nuoH;nuoG;nuoF;nuoE;nuoC;nuoB;nuoA	303	Energy production and conversion
b2280	nuoJ	NADH:quinone oxidoreductase subunit J	2395342	2395896	-	nuoN;nuoM;nuoL;nuoK;nuoJ;nuoI;nuoH;nuoG;nuoF;nuoE;nuoC;nuoB;nuoA	555	Energy production and conversion
b2281	nuoI	NADH:quinone oxidoreductase subunit I	2395908	2396450	-	nuoN;nuoM;nuoL;nuoK;nuoJ;nuoI;nuoH;nuoG;nuoF;nuoE;nuoC;nuoB;nuoA	543	Energy production and conversion
b2282	nuoH	NADH:quinone oxidoreductase subunit H	2396465	2397442	-	nuoN;nuoM;nuoL;nuoK;nuoJ;nuoI;nuoH;nuoG;nuoF;nuoE;nuoC;nuoB;nuoA	978	Energy production and conversion
b2283	nuoG	NADH:quinone oxidoreductase subunit G	2397439	2400165	-	nuoN;nuoM;nuoL;nuoK;nuoJ;nuoI;nuoH;nuoG;nuoF;nuoE;nuoC;nuoB;nuoA	2727	Energy production and conversion
b2284	nuoF	NADH:quinone oxidoreductase subunit F	2400218	2401555	-	nuoN;nuoM;nuoL;nuoK;nuoJ;nuoI;nuoH;nuoG;nuoF;nuoE;nuoC;nuoB;nuoA	1338	Energy production and conversion
b2285	nuoE	NADH:quinone oxidoreductase subunit E	2401552	2402052	-	nuoN;nuoM;nuoL;nuoK;nuoJ;nuoI;nuoH;nuoG;nuoF;nuoE;nuoC;nuoB;nuoA	501	Energy production and conversion
b2286	nuoC	NADH:quinone oxidoreductase subunit CD	2402055	2403845	-	nuoN;nuoM;nuoL;nuoK;nuoJ;nuoI;nuoH;nuoG;nuoF;nuoE;nuoC;nuoB;nuoA	1791	Energy production and conversion
b2287	nuoB	NADH:quinone oxidoreductase subunit B	2403951	2404613	-	nuoN;nuoM;nuoL;nuoK;nuoJ;nuoI;nuoH;nuoG;nuoF;nuoE;nuoC;nuoB;nuoA	663	Energy production and conversion
b2288	nuoA	NADH:quinone oxidoreductase subunit A	2404629	2405072	-	nuoN;nuoM;nuoL;nuoK;nuoJ;nuoI;nuoH;nuoG;nuoF;nuoE;nuoC;nuoB;nuoA	444	Energy production and conversion
b2289	lrhA	DNA-binding transcriptional dual regulator LrhA	2405703	2406641	-	lrhA	939	Transcription
b2290	alaA	glutamate&mdash;pyruvate aminotransferase AlaA	2407561	2408778	+	yfbR;alaA	1218	Amino acid transport and metabolism
b2291	yfbR	dCMP phosphohydrolase	2408862	2409461	+	yfbR;alaA	600	Function unknown
b2292	yfbS	putative transporter YfbS	2409520	2411352	-	yfbS	1833	Inorganic ion transport and metabolism
b2293	hxpA	hexitol phosphatase A	2411439	2412089	-	yfbU;hxpA	651	Function unknown
b2294	yfbU	UPF0304 family protein YfbU	2412100	2412594	-	yfbU;hxpA	495	Function unknown
[truncated: 1,881 more rows]

## Sheet: TRN
Regulator	b-number
CTP	b0945
CTP	b1062
FMN	b3041
L-tryptophan	b3708
L-tryptophan	b3709
TPP	b0066
TPP	b0067
TPP	b0068
TPP	b2103
TPP	b2104
TPP	b3990
TPP	b3991
TPP	b3992
TPP	b3993
TPP	b3994
UTP	b0032
UTP	b0033
UTP	b0336
UTP	b0337
UTP	b2497
UTP	b2498
UTP	b4244
UTP	b4245
acrR	b0463
acrR	b0464
acrR	b1530
acrR	b1531
acrR	b1532
acrR	b1891
acrR	b1892
acrR	b4062
acrR	b4063
ada	b2068
ada	b2212
ada	b2213
ada	b4187
adenosylcobalamin	b3966
adenosylcobalamin	b3967
adiY	b1492
adiY	b1493
adiY	b3212
adiY	b3213
adiY	b3214
adiY	b3516
adiY	b3517
adiY	b4117
agaR	b3132
agaR	b3136
agaR	b3137
agaR	b3141
aidB	b4187
alaS	b2697
allR	b0504
allR	b0505
allR	b0507
allR	b0508
allR	b0509
allR	b0512
allR	b0513
allR	b0514
allS	b0515
allS	b0516
allS	b0517
alsR	b4085
alsR	b4086
alsR	b4087
alsR	b4088
alsR	b4089
alsR	b4090
appY	b0972
appY	b0973
appY	b0974
appY	b0975
appY	b0976
appY	b0977
appY	b0978
appY	b0979
appY	b0980
araC	b0061
araC	b0062
araC	b0063
araC	b0064
araC	b0396
araC	b1497
araC	b1498
araC	b1900
araC	b1901
araC	b2840
araC	b2841
araC	b3564
araC	b3565
araC	b4460
arcA	b0035
arcA	b0036
arcA	b0037
arcA	b0038
arcA	b0039
arcA	b0040
arcA	b0114
arcA	b0116
arcA	b0118
arcA	b0221
arcA	b0311
arcA	b0312
arcA	b0313
arcA	b0314
arcA	b0428
arcA	b0429
arcA	b0430
arcA	b0431
arcA	b0432
arcA	b0564
arcA	b0602
arcA	b0613
arcA	b0614
arcA	b0615
arcA	b0616
arcA	b0617
arcA	b0619
arcA	b0620
arcA	b0621
arcA	b0720
arcA	b0721
arcA	b0722
arcA	b0723
arcA	b0724
arcA	b0726
arcA	b0727
arcA	b0728
arcA	b0729
arcA	b0733
arcA	b0734
arcA	b0826
arcA	b0827
arcA	b0886
arcA	b0887
arcA	b0904
arcA	b0972
arcA	b0973
arcA	b0974
arcA	b0975
arcA	b0976
arcA	b0977
arcA	b0978
arcA	b0979
arcA	b0980
arcA	b1006
arcA	b1007
arcA	b1008
arcA	b1009
arcA	b1010
arcA	b1011
arcA	b1012
arcA	b1101
arcA	b1109
arcA	b1136
arcA	b1160
arcA	b1210
arcA	b1211
arcA	b1212
arcA	b1243
arcA	b1244
arcA	b1245
arcA	b1246
arcA	b1247
arcA	b1256
arcA	b1276
arcA	b1296
arcA	b1298
arcA	b1299
arcA	b1300
arcA	b1301
arcA	b1302
arcA	b1324
arcA	b1334
arcA	b1415
arcA	b1528
arcA	b1611
arcA	b1612
arcA	b1805
arcA	b2091
arcA	b2093
arcA	b2094
arcA	b2095
arcA	b2096
arcA	b2242
arcA	b2243
arcA	b2276
arcA	b2277
arcA	b2278
arcA	b2279
arcA	b2280
arcA	b2281
arcA	b2282
arcA	b2283
arcA	b2284
arcA	b2285
arcA	b2286
arcA	b2287
arcA	b2288
arcA	b2296
arcA	b2341
arcA	b2342
arcA	b2344
arcA	b2579
arcA	b2741
arcA	b2975
arcA	b2976
arcA	b2977
arcA	b2979
arcA	b2990
arcA	b2991
arcA	b2992
arcA	b2993
arcA	b2994
arcA	b2995
arcA	b2996
arcA	b2997
arcA	b3081
arcA	b3236
arcA	b3311
arcA	b3312
arcA	b3313
arcA	b3314
arcA	b3315
arcA	b3316
arcA	b3317
arcA	b3318
arcA	b3319
arcA	b3320
arcA	b3321
arcA	b3426
arcA	b3512
arcA	b3516
arcA	b3517
arcA	b3528
arcA	b3569
arcA	b3603
arcA	b3604
arcA	b3605
arcA	b3845
arcA	b3846
arcA	b3908
arcA	b4014
arcA	b4015
arcA	b4016
arcA	b4040
arcA	b4058
arcA	b4059
arcA	b4131
arcA	b4132
arcA	b4239
arcA	b4240
arcA	b4468
arcZ	b2741
argP	b0031
argP	b0166
argP	b1761
argP	b2156
argP	b2234
argP	b2235
argP	b2236
argP	b2838
argP	b2916
argP	b2923
argP	b3700
argP	b3701
argP	b3702
argP	b4024
argR	b0032
argR	b0033
argR	b0273
argR	b0860
argR	b0861
argR	b0862
argR	b0863
argR	b0864
argR	b0874
argR	b1744
argR	b1745
argR	b1746
argR	b1748
argR	b2306
argR	b2307
argR	b2308
argR	b2309
argR	b2818
argR	b3164
argR	b3165
argR	b3166
argR	b3167
argR	b3168
argR	b3169
argR	b3170
argR	b3172
argR	b3212
argR	b3213
argR	b3214
argR	b3237
argR	b3359
argR	b3957
argR	b3958
argR	b3959
argR	b3960
argR	b4254
arsR	b3501
arsR	b3502
ascG	b0330
ascG	b0473
ascG	b0820
ascG	b2716
asnC	b3741
asnC	b3742
asnC	b3743
asnC	b3744
atoC	b2221
atoC	b2222
atoC	b2223
atoC	b2224
bCCP	b3255
bCCP	b3256
baeR	b1743
baeR	b2074
baeR	b2075
baeR	b2076
baeR	b2077
baeR	b2078
baeR	b2079
baeR	b2470
basR	b0460
basR	b0461
basR	b1014
basR	b1037
basR	b1038
basR	b1039
basR	b1040
basR	b1552
basR	b3025
basR	b3026
basR	b3207
basR	b4042
basR	b4312
betI	b0311
betI	b0312
betI	b0313
betI	b0314
birA	b0774
birA	b0776
birA	b0778
bluR	b1164
bluR	b1165
bluR	b1166
bluR	b1167
bolA	b0839
bolA	b4150
btsR	b4354
cadC	b4131
cadC	b4132
cadC	b4133
caiF	b0035
caiF	b0036
caiF	b0037
caiF	b0038
caiF	b0039
caiF	b0040
caiF	b0041
caiF	b0042
caiF	b0043
caiF	b0044
cbl	b0365
cbl	b0366
cbl	b0367
cbl	b0933
cbl	b0934
cbl	b0936
cbl	b0937
cdaR	b0162
cdaR	b2788
cdaR	b2789
cdaR	b3125
cdaR	b3126
cdaR	b3127
cdaR	b3128
cecR	b0792
cecR	b0793
cecR	b0795
cecR	b0796
chbR	b1733
chbR	b1734
chbR	b1735
chbR	b1736
chbR	b1738
comR	b1112
cpxQ	b0178
cpxR	b0161
cpxR	b0178
cpxR	b0179
cpxR	b0180
cpxR	b0181
cpxR	b0377
cpxR	b0378
cpxR	b0441
cpxR	b0460
cpxR	b0461
cpxR	b0754
cpxR	b0925
cpxR	b0929
cpxR	b0970
cpxR	b1037
cpxR	b1038
cpxR	b1039
cpxR	b1040
cpxR	b1041
cpxR	b1042
cpxR	b1043
cpxR	b1113
cpxR	b1530
cpxR	b1531
cpxR	b1532
cpxR	b1535
cpxR	b1743
cpxR	b1846
cpxR	b1887
cpxR	b1888
cpxR	b1889
cpxR	b1890
cpxR	b1902
cpxR	b2074
cpxR	b2075
cpxR	b2076
cpxR	b2077
cpxR	b2078
cpxR	b2079
cpxR	b2215
cpxR	b2470
cpxR	b2570
cpxR	b2572
cpxR	b2573
cpxR	b2580
cpxR	b2617
cpxR	b2665
cpxR	b2666
cpxR	b2893
cpxR	b3057
cpxR	b3095
cpxR	b3096
cpxR	b3363
cpxR	b3461
cpxR	b3859
cpxR	b3860
cpxR	b3911
cpxR	b3912
cpxR	b4159
cpxR	b4160
cpxR	b4355
cpxR	b4392
cpxR	b4484
cra	b0070
cra	b0112
cra	b0113
cra	b0114
cra	b0116
cra	b0118
cra	b0311
cra	b0312
cra	b0313
cra	b0314
cra	b0315
cra	b0331
cra	b0333
cra	b0334
cra	b0335
cra	b0428
cra	b0429
cra	b0430
cra	b0431
cra	b0432
cra	b0733
cra	b0734
cra	b0871
cra	b1037
cra	b1038
cra	b1039
cra	b1040
cra	b1136
cra	b1241
cra	b1276
cra	b1530
cra	b1531
cra	b1532
cra	b1676
cra	b1702
cra	b1779
cra	b1780
cra	b1817
cra	b1818
cra	b1819
cra	b1850
cra	b1851
cra	b1852
cra	b2097
cra	b2167
cra	b2168
cra	b2169
cra	b2388
cra	b2415
cra	b2417
cra	b2712
cra	b2779
cra	b2925
cra	b2926
cra	b2927
cra	b2980
cra	b3357
cra	b3366
cra	b3367
cra	b3368
cra	b3403
cra	b3600
cra	b3601
cra	b3612
cra	b3613
cra	b3614
cra	b3916
cra	b3919
cra	b3956
cra	b4014
cra	b4015
cra	b4016
cra	b4233
creB	b2464
creB	b4032
creB	b4033
creB	b4034
creB	b4400
crp	b0034
crp	b0035
crp	b0036
crp	b0037
crp	b0038
crp	b0039
crp	b0040
crp	b0041
crp	b0042
crp	b0043
crp	b0044
crp	b0061
crp	b0062
crp	b0063
crp	b0064
crp	b0106
crp	b0107
crp	b0108
crp	b0109
crp	b0110
crp	b0111
crp	b0113
crp	b0114
crp	b0116
crp	b0118
crp	b0124
crp	b0125
crp	b0145
crp	b0146
crp	b0189
crp	b0191
crp	b0192
crp	b0330
crp	b0331
crp	b0333
crp	b0334
crp	b0335
crp	b0346
crp	b0347
crp	b0348
crp	b0349
crp	b0350
crp	b0351
crp	b0352
crp	b0396
crp	b0411
crp	b0428
crp	b0429
crp	b0430
crp	b0431
crp	b0432
crp	b0440
crp	b0583
crp	b0584
crp	b0593
crp	b0594
crp	b0595
crp	b0596
crp	b0597
crp	b0598
crp	b0613
crp	b0614
crp	b0615
crp	b0616
crp	b0617
crp	b0619
crp	b0620
crp	b0623
crp	b0675
crp	b0676
crp	b0677
crp	b0678
crp	b0679
crp	b0681
crp	b0682
crp	b0683
crp	b0720
crp	b0721
crp	b0722
crp	b0723
crp	b0724
crp	b0726
crp	b0727
crp	b0728
crp	b0729
crp	b0756
crp	b0757
crp	b0758
crp	b0759
crp	b0765
crp	b0805
crp	b0819
crp	b0820
crp	b0880
crp	b0904
crp	b0907
crp	b0908
crp	b0929
crp	b0931
crp	b0953
crp	b0957
crp	b0959
crp	b1015
crp	b1036
crp	b1037
crp	b1038
crp	b1039
crp	b1040
crp	b1101
crp	b1111
crp	b1112
crp	b1182
crp	b1189
crp	b1190
crp	b1205
crp	b1256
crp	b1272
crp	b1276
crp	b1298
crp	b1299
crp	b1300
crp	b1301
crp	b1302
crp	b1384
crp	b1385
crp	b1387
crp	b1388
crp	b1389
crp	b1390
crp	b1391
crp	b1392
crp	b1393
crp	b1394
crp	b1395
crp	b1396
crp	b1397
crp	b1398
crp	b1415
crp	b1492
crp	b1493
crp	b1511
crp	b1512
crp	b1513
crp	b1514
crp	b1515
crp	b1516
crp	b1517
crp	b1518
crp	b1519
crp	b1521
crp	b1530
crp	b1531
crp	b1532
crp	b1593
crp	b1594
crp	b1611
crp	b1612
crp	b1613
crp	b1615
crp	b1616
crp	b1620
crp	b1621
crp	b1622
crp	b1656
crp	b1733
crp	b1734
crp	b1735
crp	b1736
crp	b1738
crp	b1761
crp	b1779
crp	b1805
crp	b1817
crp	b1818
crp	b1819
crp	b1891
crp	b1892
crp	b1900
crp	b1901
crp	b2009
crp	b2091
crp	b2093
crp	b2094
crp	b2095
crp	b2096
crp	b2143
crp	b2146
crp	b2147
crp	b2148
crp	b2149
crp	b2150
crp	b2151
crp	b2155
crp	b2231
crp	b2232
crp	b2234
crp	b2235
crp	b2236
crp	b2239
crp	b2240
crp	b2242
crp	b2243
crp	b2344
crp	b2366
crp	b2393
crp	b2415
crp	b2417
crp	b2428
crp	b2429
crp	b2469
crp	b2481
crp	b2482
crp	b2483
crp	b2484
crp	b2485
crp	b2486
crp	b2487
crp	b2488
crp	b2489
crp	b2490
crp	b2491
crp	b2492
crp	b2508
crp	b2509
crp	b2535
crp	b2570
crp	b2572
crp	b2573
crp	b2579
crp	b2584
crp	b2597
crp	b2614
crp	b2659
crp	b2660
crp	b2661
crp	b2662
crp	b2663
crp	b2702
crp	b2704
crp	b2705
crp	b2706
crp	b2707
crp	b2708
crp	b2716
crp	b2741
crp	b2754
crp	b2755
crp	b2756
crp	b2757
crp	b2758
crp	b2759
crp	b2760
crp	b2782
crp	b2783
crp	b2784
crp	b2799
crp	b2800
crp	b2801
crp	b2802
crp	b2803
crp	b2804
crp	b2805
crp	b2840
crp	b2841
crp	b2903
crp	b2904
crp	b2905
crp	b2913
crp	b2925
crp	b2926
crp	b2927
crp	b2942
crp	b2943
crp	b2957
crp	b2964
crp	b2965
crp	b2980
crp	b3049
crp	b3072
crp	b3081
crp	b3092
crp	b3093
crp	b3094
crp	b3113
crp	b3114
crp	b3115
crp	b3116
crp	b3117
crp	b3118
crp	b3132
crp	b3164
crp	b3165
crp	b3166
crp	b3167
crp	b3168
crp	b3169
crp	b3170
crp	b3172
crp	b3212
crp	b3213
crp	b3214
crp	b3222
crp	b3223
crp	b3224
crp	b3225
crp	b3230
crp	b3231
crp	b3236
crp	b3240
crp	b3241
crp	b3242
crp	b3243
crp	b3260
crp	b3261
crp	b3356
crp	b3357
crp	b3363
crp	b3366
crp	b3367
crp	b3368
crp	b3392
crp	b3393
crp	b3394
crp	b3395
crp	b3403
crp	b3404
crp	b3405
crp	b3413
crp	b3414
crp	b3415
crp	b3418
crp	b3424
crp	b3425
crp	b3426
crp	b3428
crp	b3429
crp	b3430
crp	b3437
crp	b3449
crp	b3450
crp	b3451
crp	b3452
crp	b3461
crp	b3512
crp	b3513
crp	b3514
crp	b3516
crp	b3517
crp	b3528
crp	b3564
crp	b3565
crp	b3566
crp	b3567
crp	b3568
crp	b3569
crp	b3571
crp	b3574
crp	b3575
crp	b3576
crp	b3577
crp	b3578
crp	b3579
crp	b3580
crp	b3581
crp	b3582
crp	b3583
crp	b3588
crp	b3600
crp	b3601
crp	b3608
crp	b3609
crp	b3666
crp	b3670
crp	b3672
crp	b3707
crp	b3708
crp	b3709
crp	b3721
crp	b3722
crp	b3723
crp	b3748
crp	b3749
crp	b3750
crp	b3751
crp	b3752
crp	b3753
crp	b3781
crp	b3806
crp	b3831
crp	b3868
crp	b3869
crp	b3902
crp	b3903
crp	b3904
crp	b3905
crp	b3906
crp	b3908
crp	b3925
crp	b3926
crp	b3927
crp	b3934
crp	b3961
crp	b4000
crp	b4003
crp	b4004
crp	b4014
crp	b4015
crp	b4016
crp	b4030
crp	b4032
crp	b4033
crp	b4034
crp	b4035
crp	b4036
crp	b4037
crp	b4067
crp	b4068
crp	b4069
crp	b4111
crp	b4118
crp	b4119
crp	b4120
crp	b4123
crp	b4124
crp	b4138
crp	b4139
crp	b4172
crp	b4173
crp	b4174
crp	b4175
crp	b4194
crp	b4195
crp	b4196
crp	b4197
crp	b4198
crp	b4200
crp	b4201
crp	b4202
crp	b4203
crp	b4213
crp	b4233
crp	b4239
crp	b4240
crp	b4264
crp	b4265
crp	b4266
crp	b4267
crp	b4268
crp	b4287
crp	b4288
crp	b4289
crp	b4290
crp	b4291
crp	b4309
crp	b4310
crp	b4311
crp	b4321
crp	b4322
crp	b4323
crp	b4324
crp	b4354
crp	b4357
crp	b4376
crp	b4381
crp	b4382
crp	b4383
crp	b4384
crp	b4460
crp	b4471
crp	b4476
csgD	b0237
csgD	b0382
csgD	b0385
csgD	b0964
csgD	b1003
csgD	b1004
csgD	b1037
csgD	b1038
csgD	b1039
csgD	b1040
csgD	b1041
csgD	b1042
csgD	b1043
csgD	b1070
csgD	b1071
csgD	b1920
csgD	b1921
csgD	b1922
csgD	b1937
csgD	b1938
csgD	b1939
csgD	b1941
csgD	b1942
csgD	b1943
csgD	b3156
csgD	b3157
csgD	b3661
csiR	b2659
csiR	b2660
csiR	b2661
csiR	b2662
csiR	b2663
cspA	b1237
cspA	b2231
csqR	b3875
csqR	b3876
csqR	b3877
csqR	b3878
csqR	b3879
csqR	b3880
csqR	b3881
csqR	b3882
csqR	b3883
csqR	b3884
csrC	b2696
cueR	b0123
cueR	b0484
cueR	b0781
cueR	b0782
cueR	b0783
cueR	b0784
cueR	b0785
cusR	b0428
cusR	b0429
cusR	b0430
cusR	b0431
cusR	b0432
cusR	b0570
cusR	b0571
cusR	b0572
cusR	b0573
cusR	b0574
cusR	b0575
cusR	b1970
cyaR	b0814
cyaR	b1740
cyaR	b2666
cyaR	b2687
cynR	b0338
cynR	b0339
cynR	b0340
cynR	b0341
cysB	b0365
cysB	b0366
cysB	b0367
cysB	b0602
cysB	b0933
cysB	b0934
cysB	b0936
cysB	b0937
cysB	b1275
cysB	b1287
cysB	b1379
cysB	b1535
cysB	b1729
cysB	b1810
cysB	b1920
cysB	b1987
cysB	b2414
cysB	b2421
cysB	b2422
cysB	b2423
cysB	b2424
cysB	b2425
cysB	b2750
cysB	b2751
cysB	b2752
cysB	b2762
cysB	b2763
cysB	b2764
cysB	b2852
cytR	b0411
cytR	b1036
cytR	b2143
cytR	b2393
cytR	b2964
cytR	b3363
cytR	b3461
cytR	b3831
cytR	b3934
cytR	b4381
cytR	b4382
cytR	b4383
cytR	b4384
dcuR	b0619
dcuR	b0620
dcuR	b3528
dcuR	b4123
dcuR	b4151
dcuR	b4152
dcuR	b4153
dcuR	b4154
deoR	b0411
deoR	b2964
deoR	b4381
deoR	b4382
deoR	b4383
deoR	b4384
dhaR	b1198
dhaR	b1199
dhaR	b1200
dhaR	b1201
dicA	b1567
dicA	b1568
dicA	b1569
dicA	b1575
dicA	b1576
dicF	b0095
dinJ;yafQ	b0225
dinJ;yafQ	b0226
dinJ;yafQ	b0623
dksA	b0001
dksA	b0002
dksA	b0003
dksA	b0004
dksA	b0023
dksA	b0066
dksA	b0067
dksA	b0068
dksA	b0069
dksA	b0070
dksA	b0142
dksA	b0143
dksA	b0144
dksA	b0145
dksA	b0382
dksA	b0911
dksA	b0912
dksA	b1091
dksA	b1092
dksA	b1093
dksA	b1187
dksA	b1712
dksA	b1713
dksA	b1714
dksA	b1715
dksA	b1716
dksA	b1717
dksA	b1719
dksA	b2018
dksA	b2019
dksA	b2020
dksA	b2021
dksA	b2022
dksA	b2023
dksA	b2024
dksA	b2025
dksA	b2026
dksA	b2185
dksA	b2464
dksA	b2465
dksA	b2552
dksA	b2570
dksA	b2572
dksA	b2573
dksA	b2606
dksA	b2607
dksA	b2608
dksA	b2609
dksA	b2696
dksA	b2741
dksA	b3065
dksA	b3066
dksA	b3067
dksA	b3183
dksA	b3184
dksA	b3185
dksA	b3186
dksA	b3230
dksA	b3231
dksA	b3260
dksA	b3261
dksA	b3294
dksA	b3295
dksA	b3296
dksA	b3297
dksA	b3298
dksA	b3299
dksA	b3300
dksA	b3301
dksA	b3302
dksA	b3303
dksA	b3304
dksA	b3305
dksA	b3306
dksA	b3307
dksA	b3308
dksA	b3309
dksA	b3310
dksA	b3311
dksA	b3312
dksA	b3313
dksA	b3314
dksA	b3315
dksA	b3316
dksA	b3317
dksA	b3318
dksA	b3319
dksA	b3320
dksA	b3321
dksA	b3339
dksA	b3340
dksA	b3341
dksA	b3342
dksA	b3635
dksA	b3636
dksA	b3637
dksA	b3649
dksA	b3650
dksA	b3652
dksA	b3983
dksA	b3984
dksA	b3985
dksA	b3986
dksA	b3987
dksA	b3988
dksA	b4254
dksA	b4312
dksA	b4326
dnaA	b1415
dnaA	b2234
dnaA	b2235
dnaA	b2236
dnaA	b2508
dnaA	b3461
dnaA	b3700
dnaA	b3701
dnaA	b3702
dnaA	b3863
dpiA	b0564
dpiA	b0613
dpiA	b0614
dpiA	b0615
dpiA	b0616
dpiA	b0617
dpiA	b0619
dpiA	b0620
dpiA	b3093
dpiA	b3236
dsdC	b2364
dsdC	b2366
dsrA	b0077
dsrA	b1237
dsrA	b2741
dsrA	b3237
dsrA	b3748
envR	b0463
envY	b0929
envY	b2215
evgA	b1499
evgA	b1500
evgA	b1501
evgA	b2085
evgA	b2367
evgA	b2368
evgA	b2369
evgA	b2370
evgA	b2371
evgA	b2372
evgA	b2373
evgA	b2374
evgA	b2375
evgA	b2470
evgA	b3512
evgA	b3513
evgA	b3514
exuR	b1521
exuR	b3092
exuR	b3093
exuR	b3094
exuR	b4322
exuR	b4323
exuR	b4324
exuR	b4357
fabR	b0954
fabR	b2323
fadR	b0185
fadR	b0221
fadR	b0443
fadR	b0954
fadR	b1091
fadR	b1092
fadR	b1093
fadR	b1187
fadR	b1288
fadR	b1805
fadR	b2316
fadR	b2323
fadR	b2341
fadR	b2342
fadR	b2344
fadR	b3081
fadR	b3255
fadR	b3256
fadR	b3495
fadR	b3845
fadR	b3846
fadR	b4018
feaR	b1385
feaR	b1386
fecI	b4287
fecI	b4288
fecI	b4289
fecI	b4290
fecI	b4291
ffs	b2610
fhlA	b2481
fhlA	b2482
fhlA	b2483
fhlA	b2484
fhlA	b2485
fhlA	b2486
fhlA	b2487
fhlA	b2488
fhlA	b2489
fhlA	b2490
fhlA	b2491
fhlA	b2492
fhlA	b2712
fhlA	b2713
fhlA	b2718
fhlA	b2719
fhlA	b2720
fhlA	b2721
fhlA	b2722
fhlA	b2723
fhlA	b2724
fhlA	b2725
fhlA	b2726
fhlA	b2727
fhlA	b2728
fhlA	b2729
fhlA	b2730
fhlA	b2731
fhlA	b4079
fis	b0032
fis	b0033
fis	b0049
fis	b0050
fis	b0051
fis	b0052
fis	b0116
fis	b0118
fis	b0405
fis	b0428
fis	b0429
fis	b0430
fis	b0431
fis	b0432
fis	b0440
fis	b0809
fis	b0812
fis	b0895
fis	b0896
fis	b0945
fis	b0972
fis	b0973
fis	b0974
fis	b0975
fis	b0976
fis	b0977
fis	b0999
fis	b1000
fis	b1101
fis	b1109
fis	b1182
fis	b1223
fis	b1224
fis	b1225
fis	b1226
fis	b1227
fis	b1229
fis	b1237
fis	b1241
fis	b1274
fis	b1335
fis	b1480
fis	b1492
fis	b1493
fis	b1530
fis	b1531
fis	b1532
fis	b1552
fis	b1566
fis	b1732
fis	b1739
fis	b1796
fis	b1797
fis	b2148
fis	b2149
fis	b2231
fis	b2234
fis	b2235
fis	b2236
fis	b2239
fis	b2240
fis	b2242
fis	b2243
fis	b2276
fis	b2277
fis	b2278
fis	b2279
fis	b2280
fis	b2281
fis	b2282
fis	b2283
fis	b2284
fis	b2285
fis	b2286
fis	b2287
fis	b2288
fis	b2400
fis	b2508
fis	b2579
fis	b2781
fis	b2782
fis	b2783
fis	b2912
fis	b2957
fis	b2980
fis	b3164
fis	b3165
fis	b3166
fis	b3167
fis	b3168
fis	b3169
fis	b3170
fis	b3222
fis	b3223
fis	b3224
fis	b3225
fis	b3230
fis	b3231
fis	b3260
fis	b3261
fis	b3357
fis	b3366
fis	b3367
fis	b3368
fis	b3516
fis	b3517
fis	b3556
fis	b3566
fis	b3567
fis	b3568
fis	b3569
fis	b3588
fis	b3600
fis	b3601
fis	b3699
fis	b3721
fis	b3722
fis	b3723
fis	b3845
fis	b3846
fis	b3868
fis	b3869
fis	b3965
fis	b4000
fis	b4032
fis	b4033
fis	b4034
fis	b4067
fis	b4068
fis	b4069
fis	b4070
fis	b4071
fis	b4072
fis	b4073
fis	b4074
fis	b4075
fis	b4076
fis	b4111
fis	b4219
fis	b4376
fis	b4381
fis	b4382
fis	b4383
fis	b4384
flhD;flhC	b0652
flhD;flhC	b0653
flhD;flhC	b0654
flhD;flhC	b0655
flhD;flhC	b1070
flhD;flhC	b1071
flhD;flhC	b1072
flhD;flhC	b1073
flhD;flhC	b1074
flhD;flhC	b1075
flhD;flhC	b1076
flhD;flhC	b1077
flhD;flhC	b1078
flhD;flhC	b1079
flhD;flhC	b1080
flhD;flhC	b1081
flhD;flhC	b1082
flhD;flhC	b1083
flhD;flhC	b1194
flhD;flhC	b1878
flhD;flhC	b1879
flhD;flhC	b1880
flhD;flhC	b1904
flhD;flhC	b1920
flhD;flhC	b1921
flhD;flhC	b1922
flhD;flhC	b1924
flhD;flhC	b1925
flhD;flhC	b1926
flhD;flhC	b1937
flhD;flhC	b1938
flhD;flhC	b1939
flhD;flhC	b1941
flhD;flhC	b1942
flhD;flhC	b1943
flhD;flhC	b1944
flhD;flhC	b1945
flhD;flhC	b1946
flhD;flhC	b1947
flhD;flhC	b1948
flhD;flhC	b1949
flhD;flhC	b1950
flhD;flhC	b2148
flhD;flhC	b2149
flhD;flhC	b2150
flhD;flhC	b2194
flhD;flhC	b2195
flhD;flhC	b2196
flhD;flhC	b2197
flhD;flhC	b2198
flhD;flhC	b2199
flhD;flhC	b2200
flhD;flhC	b2201
flhD;flhC	b2202
flhD;flhC	b2203
flhD;flhC	b2204
flhD;flhC	b2205
flhD;flhC	b2206
flhD;flhC	b2207
flhD;flhC	b2208
flhD;flhC	b2242
flhD;flhC	b2243
flhD;flhC	b2712
flhD;flhC	b2713
flhD;flhC	b2737
flhD;flhC	b2822
flhD;flhC	b2823
flhD;flhC	b2824
flhD;flhC	b2826
flhD;flhC	b3236
flhD;flhC	b3525
flhD;flhC	b4070
flhD;flhC	b4071
flhD;flhC	b4072
flhD;flhC	b4073
flhD;flhC	b4074
flhD;flhC	b4075
flhD;flhC	b4076
fliA	b0154
fliA	b0245
fliA	b0246
fliA	b0247
fliA	b0248
fliA	b0249
fliA	b0250
fliA	b0765
fliA	b1070
fliA	b1071
fliA	b1082
fliA	b1083
fliA	b1194
fliA	b1207
fliA	b1208
fliA	b1209
fliA	b1243
fliA	b1244
fliA	b1245
fliA	b1246
fliA	b1247
fliA	b1566
fliA	b1760
fliA	b1881
fliA	b1882
fliA	b1883
fliA	b1884
fliA	b1885
fliA	b1886
fliA	b1887
fliA	b1888
fliA	b1889
fliA	b1890
fliA	b1915
fliA	b1920
fliA	b1921
fliA	b1922
fliA	b1923
fliA	b1924
fliA	b1925
fliA	b1926
fliA	b1937
fliA	b1938
fliA	b1939
fliA	b1941
fliA	b1942
fliA	b1943
fliA	b1944
fliA	b1945
fliA	b1946
fliA	b1947
fliA	b1948
fliA	b1949
fliA	b1950
fliA	b2737
fliA	b2822
fliA	b2823
fliA	b2824
fliA	b2826
fliA	b3072
fliA	b3525
fliA	b4083
fliA	b4109
fliA	b4110
fliA	b4355
fliZ	b1037
fliZ	b1038
fliZ	b1039
fliZ	b1040
fliZ	b1041
fliZ	b1042
fliZ	b1043
fliZ	b1285
fliZ	b1492
fliZ	b1493
fliZ	b1891
fliZ	b1892
fliZ	b3508
fliZ	b3509
fliZ	b3510
fliZ	b3512
fliZ	b3513
fliZ	b3514
fliZ	b4376
fnr	b0034
fnr	b0035
fnr	b0036
fnr	b0037
fnr	b0038
fnr	b0039
fnr	b0040
fnr	b0041
fnr	b0042
fnr	b0043
fnr	b0044
fnr	b0113
fnr	b0114
fnr	b0116
fnr	b0167
fnr	b0428
fnr	b0429
fnr	b0430
fnr	b0431
fnr	b0432
fnr	b0450
fnr	b0451
fnr	b0585
fnr	b0586
fnr	b0587
fnr	b0602
fnr	b0613
fnr	b0614
fnr	b0615
fnr	b0616
fnr	b0617
fnr	b0619
fnr	b0620
fnr	b0621
fnr	b0721
fnr	b0722
fnr	b0723
fnr	b0724
fnr	b0726
fnr	b0727
fnr	b0728
fnr	b0729
fnr	b0733
fnr	b0734
fnr	b0781
fnr	b0782
fnr	b0783
fnr	b0784
fnr	b0785
fnr	b0814
fnr	b0826
fnr	b0827
fnr	b0871
fnr	b0872
fnr	b0873
fnr	b0886
fnr	b0887
fnr	b0895
fnr	b0896
fnr	b0904
fnr	b0928
fnr	b0933
fnr	b0934
fnr	b0936
fnr	b0937
fnr	b1109
fnr	b1127
fnr	b1160
fnr	b1182
fnr	b1210
fnr	b1211
fnr	b1212
fnr	b1220
fnr	b1221
fnr	b1222
fnr	b1223
fnr	b1224
fnr	b1225
fnr	b1226
fnr	b1227
fnr	b1241
fnr	b1256
fnr	b1276
fnr	b1296
fnr	b1324
fnr	b1334
fnr	b1415
fnr	b1475
fnr	b1476
fnr	b1537
fnr	b1587
fnr	b1588
fnr	b1589
fnr	b1590
fnr	b1591
fnr	b1611
fnr	b1612
fnr	b1669
fnr	b1670
fnr	b1671
fnr	b1672
fnr	b1673
fnr	b1674
fnr	b1715
fnr	b1716
fnr	b1761
fnr	b1852
fnr	b1881
fnr	b1882
fnr	b1883
fnr	b1884
fnr	b1885
fnr	b1886
fnr	b1904
fnr	b1988
fnr	b2029
fnr	b2163
fnr	b2194
fnr	b2195
fnr	b2196
fnr	b2197
fnr	b2198
fnr	b2199
fnr	b2200
fnr	b2201
fnr	b2202
fnr	b2203
fnr	b2204
fnr	b2205
fnr	b2206
fnr	b2207
fnr	b2208
fnr	b2239
fnr	b2240
fnr	b2242
fnr	b2243
fnr	b2276
fnr	b2277
fnr	b2278
fnr	b2279
fnr	b2280
fnr	b2281
fnr	b2282
fnr	b2283
fnr	b2284
fnr	b2285
fnr	b2286
fnr	b2287
fnr	b2288
fnr	b2296
fnr	b2367
fnr	b2368
fnr	b2481
fnr	b2482
fnr	b2483
fnr	b2484
fnr	b2485
fnr	b2486
fnr	b2487
fnr	b2488
fnr	b2489
fnr	b2490
fnr	b2491
fnr	b2492
fnr	b2497
fnr	b2498
fnr	b2499
fnr	b2500
fnr	b2503
fnr	b2552
fnr	b2579
fnr	b2606
fnr	b2607
fnr	b2608
fnr	b2609
fnr	b2710
fnr	b2711
fnr	b2727
fnr	b2728
fnr	b2729
fnr	b2730
fnr	b2731
fnr	b2732
fnr	b2866
fnr	b2867
fnr	b2868
fnr	b2903
fnr	b2904
fnr	b2905
fnr	b2957
fnr	b3071
fnr	b3072
fnr	b3092
fnr	b3113
fnr	b3114
fnr	b3115
fnr	b3116
fnr	b3117
fnr	b3118
fnr	b3125
fnr	b3126
fnr	b3127
fnr	b3212
fnr	b3213
fnr	b3214
fnr	b3230
fnr	b3231
fnr	b3265
fnr	b3311
fnr	b3312
fnr	b3313
fnr	b3314
fnr	b3315
fnr	b3316
fnr	b3317
fnr	b3318
fnr	b3319
fnr	b3320
fnr	b3321
fnr	b3366
fnr	b3367
fnr	b3368
fnr	b3408
fnr	b3409
fnr	b3410
fnr	b3416
fnr	b3476
fnr	b3477
fnr	b3478
fnr	b3479
fnr	b3480
fnr	b3481
fnr	b3493
fnr	b3515
fnr	b3516
fnr	b3517
fnr	b3518
fnr	b3531
fnr	b3532
fnr	b3540
fnr	b3541
fnr	b3542
fnr	b3543
fnr	b3544
fnr	b3724
fnr	b3725
fnr	b3726
fnr	b3728
fnr	b3745
fnr	b3746
fnr	b3908
fnr	b3942
fnr	b4040
fnr	b4062
fnr	b4063
fnr	b4070
fnr	b4071
fnr	b4072
fnr	b4073
fnr	b4074
fnr	b4075
fnr	b4076
fnr	b4079
fnr	b4123
fnr	b4124
fnr	b4125
fnr	b4133
fnr	b4138
fnr	b4139
fnr	b4151
fnr	b4152
fnr	b4153
fnr	b4154
fnr	b4209
fnr	b4237
fnr	b4238
fnr	b4326
fnr	b4401
fnr	b4471
fnrS	b0887
fnrS	b1656
fnrS	b1841
fnrS	b3908
fucR	b2799
fucR	b2800
fucR	b2801
fucR	b2802
fucR	b2803
fucR	b2804
fucR	b2805
fur	b0116
fur	b0150
fur	b0151
fur	b0152
fur	b0153
fur	b0167
fur	b0428
fur	b0429
fur	b0430
fur	b0431
fur	b0432
fur	b0450
fur	b0451
fur	b0583
fur	b0584
fur	b0585
fur	b0586
fur	b0587
fur	b0588
fur	b0589
fur	b0590
fur	b0591
fur	b0592
fur	b0593
fur	b0594
fur	b0595
fur	b0596
fur	b0597
fur	b0683
fur	b0721
fur	b0722
fur	b0723
fur	b0724
[truncated: 4,623 more rows]

## Sheet: Gene Ontology
Gene Name	GO Index	b-number	GO Name
rppH	GO:0050779	b2830	RNA destabilization
rppH	GO:0034353	b2830	RNA pyrophosphohydrolase activity
rppH	GO:0016818	b2830	hydrolase activity, acting on acid anhydrides, in phosphorus-containing anhydrides
rpiB	GO:0004751	b4090	ribose-5-phosphate isomerase activity
rpiB	GO:0004751	b4090	ribose-5-phosphate isomerase activity
rpiB	GO:0019316	b4090	D-allose catabolic process
dnaK	GO:0008270	b0014	zinc ion binding
dnaK	GO:0009408	b0014	response to heat
dnaJ	GO:0003756	b0015	protein disulfide isomerase activity
dnaJ	GO:0008270	b0015	zinc ion binding
dnaJ	GO:0006457	b0015	protein folding
dnaJ	GO:0042026	b0015	protein refolding
dnaJ	GO:0051082	b0015	unfolded protein binding
dnaJ	GO:0016020	b0015	membrane
dnaJ	GO:0005737	b0015	cytoplasm
dnaJ	GO:0008270	b0015	zinc ion binding
dnaJ	GO:0016020	b0015	membrane
dnaJ	GO:0008270	b0015	zinc ion binding
dnaJ	GO:0006260	b0015	DNA replication
dnaJ	GO:0009408	b0015	response to heat
rpsT	GO:0022627	b0023	cytosolic small ribosomal subunit
rihC	GO:0006974	b0030	cellular response to DNA damage stimulus
dapB	GO:0008652	b0031	cellular amino acid biosynthetic process
dapB	GO:0019877	b0031	diaminopimelate biosynthetic process
carA	GO:0005737	b0032	cytoplasm
carA	GO:0004088	b0032	carbamoyl-phosphate synthase (glutamine-hydrolyzing) activity
carA	GO:0006541	b0032	glutamine metabolic process
carA	GO:0006526	b0032	arginine biosynthetic process
carA	GO:0006207	b0032	'de novo' pyrimidine nucleobase biosynthetic process
carB	GO:0005524	b0033	ATP binding
carB	GO:0004088	b0033	carbamoyl-phosphate synthase (glutamine-hydrolyzing) activity
carB	GO:0004087	b0033	carbamoyl-phosphate synthase (ammonia) activity
carB	GO:0046872	b0033	metal ion binding
carB	GO:0019856	b0033	pyrimidine nucleobase biosynthetic process
carB	GO:0008652	b0033	cellular amino acid biosynthetic process
carB	GO:0004088	b0033	carbamoyl-phosphate synthase (glutamine-hydrolyzing) activity
carB	GO:0000166	b0033	nucleotide binding
carB	GO:0000166	b0033	nucleotide binding
carB	GO:0016597	b0033	amino acid binding
caiF	GO:0009437	b0034	carnitine metabolic process
caiE	GO:0008735	b0035	carnitine dehydratase activity
caiE	GO:0009437	b0035	carnitine metabolic process
caiD	GO:0008809	b0036	carnitine racemase activity
caiD	GO:0042413	b0036	carnitine catabolic process
caiB	GO:0008735	b0038	carnitine dehydratase activity
caiB	GO:0042413	b0038	carnitine catabolic process
caiB	GO:0008735	b0038	carnitine dehydratase activity
fixA	GO:0009437	b0041	carnitine metabolic process
fixB	GO:0009437	b0042	carnitine metabolic process
fixC	GO:0050660	b0043	flavin adenine dinucleotide binding
fixC	GO:0051536	b0043	iron-sulfur cluster binding
fixC	GO:0004174	b0043	electron-transferring-flavoprotein dehydrogenase activity
fixC	GO:0009437	b0043	carnitine metabolic process
kefF	GO:0009055	b0046	electron transfer activity
kefC	GO:0006813	b0047	potassium ion transport
kefC	GO:0006885	b0047	regulation of pH
kefC	GO:0005887	b0047	integral component of plasma membrane
kefC	GO:0005887	b0047	integral component of plasma membrane
folA	GO:0042493	b0048	response to drug
apaH	GO:0008796	b0049	bis(5'-nucleosyl)-tetraphosphatase activity
apaH	GO:0015949	b0049	nucleobase-containing small molecule interconversion
apaH	GO:0008803	b0049	bis(5'-nucleosyl)-tetraphosphatase (symmetrical) activity
surA	GO:0060274	b0053	maintenance of stationary phase
surA	GO:0006457	b0053	protein folding
surA	GO:0050821	b0053	protein stabilization
surA	GO:0003755	b0053	peptidyl-prolyl cis-trans isomerase activity
surA	GO:0043165	b0053	Gram-negative-bacterium-type cell outer membrane assembly
surA	GO:0030288	b0053	outer membrane-bounded periplasmic space
lptD	GO:0005515	b0054	protein binding
lptD	GO:0043165	b0054	Gram-negative-bacterium-type cell outer membrane assembly
lptD	GO:0015920	b0054	lipopolysaccharide transport
rluA	GO:0031118	b0058	rRNA pseudouridine synthesis
rluA	GO:0031119	b0058	tRNA pseudouridine synthesis
rluA	GO:0009451	b0058	RNA modification
rluA	GO:0009982	b0058	pseudouridine synthase activity
rluA	GO:0001522	b0058	pseudouridine synthesis
rluA	GO:0008033	b0058	tRNA processing
rluA	GO:0006364	b0058	rRNA processing
araA	GO:0019568	b0062	arabinose catabolic process
araA	GO:0008733	b0062	L-arabinose isomerase activity
araB	GO:0019568	b0063	arabinose catabolic process
araB	GO:0008741	b0063	ribulokinase activity
araB	GO:0008741	b0063	ribulokinase activity
araB	GO:0005737	b0063	cytoplasm
araB	GO:0016773	b0063	phosphotransferase activity, alcohol group as acceptor
araB	GO:0019572	b0063	L-arabinose catabolic process
araB	GO:0019568	b0063	arabinose catabolic process
araB	GO:0016052	b0063	carbohydrate catabolic process
araC	GO:0019568	b0064	arabinose catabolic process
setA	GO:0015767	b0070	lactose transport
setA	GO:0005351	b0070	sugar:proton symporter activity
setA	GO:1904659	b0070	glucose transmembrane transport
setA	GO:0016020	b0070	membrane
leuD	GO:0009316	b0071	3-isopropylmalate dehydratase complex
leuB	GO:0003862	b0073	3-isopropylmalate dehydrogenase activity
leuB	GO:0034198	b0073	cellular response to amino acid starvation
leuB	GO:0009098	b0073	leucine biosynthetic process
leuA	GO:0009098	b0074	leucine biosynthetic process
ftsI	GO:0008955	b0084	peptidoglycan glycosyltransferase activity
ftsI	GO:0008955	b0084	peptidoglycan glycosyltransferase activity
ftsI	GO:0031226	b0084	intrinsic component of plasma membrane
ftsI	GO:0005887	b0084	integral component of plasma membrane
ftsI	GO:0005515	b0084	protein binding
ftsI	GO:0032153	b0084	cell division site
ftsI	GO:0051301	b0084	cell division
ftsI	GO:0008658	b0084	penicillin binding
ftsI	GO:0042493	b0084	response to drug
murF	GO:0047480	b0086	UDP-N-acetylmuramoyl-tripeptide-D-alanyl-D-alanine ligase activity
mraY	GO:0008963	b0087	phospho-N-acetylmuramoyl-pentapeptide-transferase activity
murD	GO:0005737	b0088	cytoplasm
ftsW	GO:0051301	b0089	cell division
ftsW	GO:0008360	b0089	regulation of cell shape
ftsW	GO:0032153	b0089	cell division site
ftsW	GO:0051301	b0089	cell division
ftsW	GO:0005515	b0089	protein binding
murG	GO:0050511	b0090	undecaprenyldiphospho-muramoylpentapeptide beta-N-acetylglucosaminyltransferase activity
murG	GO:0050511	b0090	undecaprenyldiphospho-muramoylpentapeptide beta-N-acetylglucosaminyltransferase activity
murC	GO:0008763	b0091	UDP-N-acetylmuramate-L-alanine ligase activity
murC	GO:0005515	b0091	protein binding
murC	GO:0000287	b0091	magnesium ion binding
murC	GO:0005524	b0091	ATP binding
ddlB	GO:0008716	b0092	D-alanine-D-alanine ligase activity
ddlB	GO:0008716	b0092	D-alanine-D-alanine ligase activity
ddlB	GO:0008716	b0092	D-alanine-D-alanine ligase activity
ftsQ	GO:0051301	b0093	cell division
ftsQ	GO:0000917	b0093	division septum assembly
ftsQ	GO:0005886	b0093	plasma membrane
ftsQ	GO:0016021	b0093	integral component of membrane
ftsA	GO:0032153	b0094	cell division site
ftsA	GO:0051301	b0094	cell division
ftsA	GO:0051301	b0094	cell division
ftsZ	GO:0003924	b0095	GTPase activity
ftsZ	GO:0005737	b0095	cytoplasm
ftsZ	GO:0051258	b0095	protein polymerization
ftsZ	GO:0032153	b0095	cell division site
ftsZ	GO:0051301	b0095	cell division
ftsZ	GO:0005525	b0095	GTP binding
ftsZ	GO:0003924	b0095	GTPase activity
ftsZ	GO:0005525	b0095	GTP binding
ftsZ	GO:0005515	b0095	protein binding
ftsZ	GO:0005515	b0095	protein binding
ftsZ	GO:0005515	b0095	protein binding
ftsZ	GO:0051258	b0095	protein polymerization
lpxC	GO:0009245	b0096	lipid A biosynthetic process
lpxC	GO:0019213	b0096	deacetylase activity
secA	GO:0005515	b0098	protein binding
secA	GO:0065002	b0098	intracellular protein transmembrane transport
secA	GO:0015031	b0098	protein transport
secA	GO:0006605	b0098	protein targeting
secA	GO:0005737	b0098	cytoplasm
secA	GO:0005886	b0098	plasma membrane
secA	GO:0043952	b0098	protein transport by the Sec complex
nadC	GO:0005737	b0109	cytoplasm
nadC	GO:0004514	b0109	nicotinate-nucleotide diphosphorylase (carboxylating) activity
nadC	GO:0009435	b0109	NAD biosynthetic process
aceE	GO:0004738	b0114	pyruvate dehydrogenase activity
lpd	GO:0004148	b0116	dihydrolipoyl dehydrogenase activity
lpd	GO:0055114	b0116	oxidation-reduction process
lpd	GO:0006103	b0116	2-oxoglutarate metabolic process
lpd	GO:0008270	b0116	zinc ion binding
lpd	GO:0006090	b0116	pyruvate metabolic process
lpd	GO:0006103	b0116	2-oxoglutarate metabolic process
lpd	GO:0006090	b0116	pyruvate metabolic process
lpd	GO:0050660	b0116	flavin adenine dinucleotide binding
lpd	GO:0015036	b0116	disulfide oxidoreductase activity
lpd	GO:0005737	b0116	cytoplasm
acnB	GO:0003994	b0118	aconitate hydratase activity
acnB	GO:0006097	b0118	glyoxylate cycle
acnB	GO:0006099	b0118	tricarboxylic acid cycle
acnB	GO:0003729	b0118	mRNA binding
cueO	GO:0042597	b0123	periplasmic space
cueO	GO:0005507	b0123	copper ion binding
cueO	GO:0016722	b0123	oxidoreductase activity, oxidizing metal ions
hpt	GO:0004422	b0125	hypoxanthine phosphoribosyltransferase activity
hpt	GO:0032263	b0125	GMP salvage
hpt	GO:0032264	b0125	IMP salvage
hpt	GO:0004422	b0125	hypoxanthine phosphoribosyltransferase activity
can	GO:0004089	b0126	carbonate dehydratase activity
folK	GO:0003848	b0142	2-amino-4-hydroxy-6-hydroxymethyldihydropteridine diphosphokinase activity
pcnB	GO:0004652	b0143	polynucleotide adenylyltransferase activity
pcnB	GO:0009451	b0143	RNA modification
pcnB	GO:0006397	b0143	mRNA processing
pcnB	GO:0006276	b0143	plasmid maintenance
pcnB	GO:0006378	b0143	mRNA polyadenylation
pcnB	GO:0009451	b0143	RNA modification
pcnB	GO:0003723	b0143	RNA binding
pcnB	GO:0009451	b0143	RNA modification
pcnB	GO:0005737	b0143	cytoplasm
pcnB	GO:0005737	b0143	cytoplasm
mrcB	GO:0008955	b0149	peptidoglycan glycosyltransferase activity
mrcB	GO:0009002	b0149	serine-type D-Ala-D-Ala carboxypeptidase activity
fhuA	GO:0046790	b0150	virion binding
fhuA	GO:0015643	b0150	toxic substance binding
fhuA	GO:0046790	b0150	virion binding
fhuA	GO:0005506	b0150	iron ion binding
fhuA	GO:0048037	b0150	cofactor binding
btuF	GO:0042597	b0158	periplasmic space
btuF	GO:0031419	b0158	cobalamin binding
btuF	GO:0015889	b0158	cobalamin transport
dgt	GO:0008832	b0160	dGTPase activity
dgt	GO:0003924	b0160	GTPase activity
dgt	GO:0030145	b0160	manganese ion binding
dgt	GO:0050897	b0160	cobalt ion binding
degP	GO:0006979	b0161	response to oxidative stress
degP	GO:0030288	b0161	outer membrane-bounded periplasmic space
degP	GO:0006508	b0161	proteolysis
degP	GO:0004252	b0161	serine-type endopeptidase activity
degP	GO:0004252	b0161	serine-type endopeptidase activity
degP	GO:0006515	b0161	protein quality control for misfolded or incompletely synthesized proteins
degP	GO:0009266	b0161	response to temperature stimulus
degP	GO:0006457	b0161	protein folding
rpsB	GO:0022627	b0169	cytosolic small ribosomal subunit
rpsB	GO:0008270	b0169	zinc ion binding
tsf	GO:0008270	b0170	zinc ion binding
rseP	GO:0005887	b0176	integral component of plasma membrane
bamA	GO:0043165	b0177	Gram-negative-bacterium-type cell outer membrane assembly
bamA	GO:0005515	b0177	protein binding
skp	GO:0006457	b0178	protein folding
skp	GO:0030288	b0178	outer membrane-bounded periplasmic space
lpxD	GO:0016410	b0179	N-acyltransferase activity
lpxD	GO:0009245	b0179	lipid A biosynthetic process
lpxD	GO:0016410	b0179	N-acyltransferase activity
lpxA	GO:0008780	b0181	acyl-[acyl-carrier-protein]-UDP-N-acetylglucosamine O-acyltransferase activity
lpxA	GO:0005737	b0181	cytoplasm
lpxB	GO:0019897	b0182	extrinsic component of plasma membrane
lpxB	GO:0005543	b0182	phospholipid binding
lpxB	GO:0008915	b0182	lipid-A-disaccharide synthase activity
lpxB	GO:0009245	b0182	lipid A biosynthetic process
lpxB	GO:0009245	b0182	lipid A biosynthetic process
dnaE	GO:0008408	b0184	3'-5' exonuclease activity
dnaE	GO:0003887	b0184	DNA-directed DNA polymerase activity
dnaE	GO:0005737	b0184	cytoplasm
dnaE	GO:0003887	b0184	DNA-directed DNA polymerase activity
accA	GO:0006633	b0185	fatty acid biosynthetic process
accA	GO:0042759	b0185	long-chain fatty acid biosynthetic process
accA	GO:0005737	b0185	cytoplasm
ldcC	GO:0008923	b0186	lysine decarboxylase activity
ldcC	GO:0006554	b0186	lysine catabolic process
tilS	GO:0006400	b0188	tRNA modification
tilS	GO:0032267	b0188	tRNA(Ile)-lysidine synthase activity
metN	GO:0005524	b0199	ATP binding
metN	GO:0016887	b0199	ATPase activity
metN	GO:0048474	b0199	D-methionine transmembrane transporter activity
mltD	GO:0051353	b0211	positive regulation of oxidoreductase activity
mltD	GO:0008933	b0211	lytic transglycosylase activity
mltD	GO:0016020	b0211	membrane
rnhA	GO:0004523	b0214	RNA-DNA hybrid ribonuclease activity
rnhA	GO:0003676	b0214	nucleic acid binding
rnhA	GO:0004519	b0214	endonuclease activity
dinB	GO:0006974	b0231	cellular response to DNA damage stimulus
dinB	GO:0003887	b0231	DNA-directed DNA polymerase activity
dinB	GO:0000731	b0231	DNA synthesis involved in DNA repair
dinB	GO:0005737	b0231	cytoplasm
yafN	GO:0006974	b0232	cellular response to DNA damage stimulus
pepD	GO:0043171	b0237	peptide catabolic process
mmuM	GO:0006974	b0261	cellular response to DNA damage stimulus
argF	GO:0006974	b0273	cellular response to DNA damage stimulus
paoC	GO:0005515	b0284	protein binding
paoC	GO:0006974	b0284	cellular response to DNA damage stimulus
paoB	GO:0005515	b0285	protein binding
paoA	GO:0005515	b0286	protein binding
betT	GO:0006974	b0314	cellular response to DNA damage stimulus
prpC	GO:0019679	b0333	propionate metabolic process, methylcitrate cycle
prpC	GO:0050440	b0333	2-methylcitrate synthase activity
prpD	GO:0047547	b0334	2-methylcitrate dehydratase activity
prpD	GO:0019679	b0334	propionate metabolic process, methylcitrate cycle
cynS	GO:0005737	b0340	cytoplasm
mhpC	GO:0016787	b0349	hydrolase activity
mhpC	GO:0019439	b0349	aromatic compound catabolic process
mhpC	GO:0016787	b0349	hydrolase activity
mhpC	GO:0005737	b0349	cytoplasm
mhpD	GO:0019439	b0350	aromatic compound catabolic process
mhpD	GO:0008684	b0350	2-oxopent-4-enoate hydratase activity
mhpD	GO:0005737	b0350	cytoplasm
mhpF	GO:0005515	b0351	protein binding
mhpF	GO:0008774	b0351	acetaldehyde dehydrogenase (acetylating) activity
mhpE	GO:0005515	b0352	protein binding
frmA	GO:0005737	b0356	cytoplasm
frmA	GO:0004024	b0356	alcohol dehydrogenase activity, zinc-dependent
frmA	GO:0008270	b0356	zinc ion binding
frmA	GO:0051903	b0356	S-(hydroxymethyl)glutathione dehydrogenase activity
frmA	GO:0046294	b0356	formaldehyde catabolic process
yaiP	GO:0006974	b0363	cellular response to DNA damage stimulus
hemB	GO:0004655	b0369	porphobilinogen synthase activity
hemB	GO:0006783	b0369	heme biosynthetic process
ddlA	GO:0008716	b0381	D-alanine-D-alanine ligase activity
phoA	GO:0030613	b0383	oxidoreductase activity, acting on phosphorus or arsenic in donors
aroL	GO:0009073	b0388	aromatic amino acid family biosynthetic process
brnQ	GO:0015803	b0401	branched-chain amino acid transport
brnQ	GO:0015829	b0401	valine transport
brnQ	GO:0015818	b0401	isoleucine transport
brnQ	GO:0015820	b0401	leucine transport
secD	GO:0015031	b0408	protein transport
yajO	GO:0006772	b0419	thiamine metabolic process
xseB	GO:0008855	b0422	exodeoxyribonuclease VII activity
yajQ	GO:0005524	b0426	ATP binding
yajQ	GO:0000049	b0426	tRNA binding
cyoE	GO:0008495	b0428	protoheme IX farnesyltransferase activity
cyoE	GO:0048034	b0428	heme O biosynthetic process
cyoE	GO:0005886	b0428	plasma membrane
cyoB	GO:0005887	b0431	integral component of plasma membrane
cyoA	GO:0005887	b0432	integral component of plasma membrane
clpP	GO:0009408	b0437	response to heat
lon	GO:0004176	b0439	ATP-dependent peptidase activity
lon	GO:0016887	b0439	ATPase activity
lon	GO:0008233	b0439	peptidase activity
lon	GO:0006508	b0439	proteolysis
lon	GO:0004176	b0439	ATP-dependent peptidase activity
lon	GO:0005737	b0439	cytoplasm
lon	GO:0003677	b0439	DNA binding
lon	GO:0004252	b0439	serine-type endopeptidase activity
lon	GO:0009408	b0439	response to heat
hupB	GO:0003677	b0440	DNA binding
cof	GO:0017110	b0446	nucleoside-diphosphatase activity
cof	GO:0009228	b0446	thiamine biosynthetic process
tesB	GO:0047617	b0452	acyl-CoA hydrolase activity
acrA	GO:0015238	b0463	drug transmembrane transporter activity
dnaX	GO:0006260	b0470	DNA replication
dnaX	GO:0017111	b0470	nucleoside-triphosphatase activity
dnaX	GO:0043846	b0470	DNA polymerase III, clamp loader complex
dnaX	GO:0016887	b0470	ATPase activity
dnaX	GO:0030337	b0470	DNA polymerase processivity factor activity
dnaX	GO:0030337	b0470	DNA polymerase processivity factor activity
ybaB	GO:0003677	b0471	DNA binding
recR	GO:0000731	b0472	DNA synthesis involved in DNA repair
recR	GO:0009411	b0472	response to UV
htpG	GO:0009408	b0473	response to heat
htpG	GO:0006974	b0473	cellular response to DNA damage stimulus
adk	GO:0006412	b0474	translation
adk	GO:0006172	b0474	ADP biosynthetic process
adk	GO:0008654	b0474	phospholipid biosynthetic process
adk	GO:0032774	b0474	RNA biosynthetic process
adk	GO:0004017	b0474	adenylate kinase activity
adk	GO:0000287	b0474	magnesium ion binding
hemH	GO:0004325	b0475	ferrochelatase activity
hemH	GO:0009416	b0475	response to light stimulus
hemH	GO:0004325	b0475	ferrochelatase activity
hemH	GO:0004325	b0475	ferrochelatase activity
hemH	GO:0006783	b0475	heme biosynthetic process
hemH	GO:0009416	b0475	response to light stimulus
hemH	GO:0006783	b0475	heme biosynthetic process
hemH	GO:0046501	b0475	protoporphyrinogen IX metabolic process
aes	GO:0034338	b0476	short-chain carboxylesterase activity
aes	GO:0005737	b0476	cytoplasm
aes	GO:0016787	b0476	hydrolase activity
fsr	GO:0006974	b0479	cellular response to DNA damage stimulus
copA	GO:0031224	b0484	intrinsic component of membrane
copA	GO:0015662	b0484	ATPase activity, coupled to transmembrane movement of ions, phosphorylative mechanism
copA	GO:0015662	b0484	ATPase activity, coupled to transmembrane movement of ions, phosphorylative mechanism
copA	GO:0006825	b0484	copper ion transport
copA	GO:0010273	b0484	detoxification of copper ion
copA	GO:0016887	b0484	ATPase activity
glsA	GO:0004359	b0485	glutaminase activity
glsA	GO:0045926	b0485	negative regulation of growth
allR	GO:0006974	b0506	cellular response to DNA damage stimulus
glxR	GO:0006974	b0509	cellular response to DNA damage stimulus
allB	GO:0004038	b0512	allantoinase activity
allB	GO:0005737	b0512	cytoplasm
purK	GO:0004638	b0522	phosphoribosylaminoimidazole carboxylase activity
lpxH	GO:0008758	b0524	UDP-2,3-diacylglucosamine hydrolase activity
lpxH	GO:0009245	b0524	lipid A biosynthetic process
cysS	GO:0008270	b0526	zinc ion binding
cysS	GO:0046872	b0526	metal ion binding
cysS	GO:0005524	b0526	ATP binding
cysS	GO:0004812	b0526	aminoacyl-tRNA ligase activity
cysS	GO:0016874	b0526	ligase activity
cysS	GO:0004817	b0526	cysteine-tRNA ligase activity
cysS	GO:0006423	b0526	cysteinyl-tRNA aminoacylation
emrE	GO:0006805	b0543	xenobiotic metabolic process
emrE	GO:0016020	b0543	membrane
emrE	GO:0042493	b0543	response to drug
emrE	GO:0015297	b0543	antiporter activity
emrE	GO:0016021	b0543	integral component of membrane
emrE	GO:0006974	b0543	cellular response to DNA damage stimulus
ompT	GO:0031230	b0565	intrinsic component of cell outer membrane
ompT	GO:0004175	b0565	endopeptidase activity
ompT	GO:0006508	b0565	proteolysis
ompT	GO:0031230	b0565	intrinsic component of cell outer membrane
ompT	GO:0004252	b0565	serine-type endopeptidase activity
cusS	GO:0016020	b0570	membrane
cusS	GO:0016310	b0570	phosphorylation
cusS	GO:0000155	b0570	phosphorelay sensor kinase activity
cusS	GO:0016020	b0570	membrane
cusC	GO:0046688	b0572	response to copper ion
cusF	GO:0042597	b0573	periplasmic space
cusF	GO:0005507	b0573	copper ion binding
cusF	GO:0016530	b0573	metallochaperone activity
cusB	GO:0046688	b0574	response to copper ion
cusA	GO:0046688	b0575	response to copper ion
cusA	GO:0010272	b0575	response to silver ion
pheP	GO:0015823	b0576	phenylalanine transport
ybdG	GO:0006970	b0577	response to osmotic stress
entD	GO:0031226	b0583	intrinsic component of plasma membrane
entD	GO:0005887	b0583	integral component of plasma membrane
fes	GO:0008849	b0585	enterochelin esterase activity
entS	GO:0042930	b0591	enterobactin transport
fepB	GO:0006974	b0592	cellular response to DNA damage stimulus
entC	GO:0009239	b0593	enterobactin biosynthetic process
entC	GO:0008909	b0593	isochorismate synthase activity
entB	GO:0016765	b0595	transferase activity, transferring alkyl or aryl (other than methyl) groups
dsbG	GO:0003756	b0604	protein disulfide isomerase activity
ahpC	GO:0004601	b0605	peroxidase activity
ahpC	GO:0005737	b0605	cytoplasm
ahpC	GO:0009970	b0605	cellular response to sulfate starvation
ahpC	GO:0032843	b0605	hydroperoxide reductase activity
ahpC	GO:0016684	b0605	oxidoreductase activity, acting on peroxide as acceptor
uspG	GO:0005737	b0607	cytoplasm
uspG	GO:0046777	b0607	protein autophosphorylation
uspG	GO:0005515	b0607	protein binding
uspG	GO:0004017	b0607	adenylate kinase activity
uspG	GO:0018117	b0607	protein adenylylation
dcuC	GO:0015740	b0621	C4-dicarboxylate transport
cspE	GO:0003723	b0623	RNA binding
cspE	GO:0003697	b0623	single-stranded DNA binding
cspE	GO:0001072	b0623	transcription antitermination factor activity, RNA binding
cspE	GO:0060567	b0623	negative regulation of DNA-templated transcription, termination
tatE	GO:0008565	b0627	protein transporter activity
lipA	GO:0016992	b0628	lipoate synthase activity
lipA	GO:0005737	b0628	cytoplasm
lipA	GO:0051539	b0628	4 iron, 4 sulfur cluster binding
lipA	GO:0009249	b0628	protein lipoylation
lipA	GO:0009107	b0628	lipoate biosynthetic process
lipB	GO:0016740	b0630	transferase activity
lipB	GO:0006464	b0630	cellular protein modification process
lipB	GO:0003824	b0630	catalytic activity
lipB	GO:0009107	b0630	lipoate biosynthetic process
lipB	GO:0009106	b0630	lipoate metabolic process
lipB	GO:0010629	b0630	negative regulation of gene expression
dacA	GO:0009002	b0632	serine-type D-Ala-D-Ala carboxypeptidase activity
dacA	GO:0009002	b0632	serine-type D-Ala-D-Ala carboxypeptidase activity
dacA	GO:0005887	b0632	integral component of plasma membrane
mrdB	GO:0008360	b0634	regulation of cell shape
mrdA	GO:0071972	b0635	peptidoglycan L,D-transpeptidase activity
mrdA	GO:0046677	b0635	response to antibiotic
mrdA	GO:0005887	b0635	integral component of plasma membrane
mrdA	GO:0008658	b0635	penicillin binding
mrdA	GO:0008360	b0635	regulation of cell shape
lptE	GO:0005515	b0641	protein binding
lptE	GO:0043165	b0641	Gram-negative-bacterium-type cell outer membrane assembly
lptE	GO:0015920	b0641	lipopolysaccharide transport
rihA	GO:0047405	b0651	pyrimidine-5'-nucleotide nucleosidase activity
rihA	GO:0005509	b0651	calcium ion binding
rihA	GO:0005515	b0651	protein binding
ybeY	GO:0006412	b0659	translation
ybeY	GO:0016151	b0659	nickel cation binding
ubiF	GO:0008682	b0662	2-octoprenyl-3-methyl-6-methoxy-1,4-benzoquinone hydroxylase activity
asnB	GO:0005737	b0674	cytoplasm
asnB	GO:0008652	b0674	cellular amino acid biosynthetic process
asnB	GO:0006529	b0674	asparagine biosynthetic process
asnB	GO:0009063	b0674	cellular amino acid catabolic process
asnB	GO:0004066	b0674	asparagine synthase (glutamine-hydrolyzing) activity
asnB	GO:0005524	b0674	ATP binding
asnB	GO:0006541	b0674	glutamine metabolic process
asnB	GO:0016597	b0674	amino acid binding
asnB	GO:0005737	b0674	cytoplasm
nagE	GO:0006974	b0679	cellular response to DNA damage stimulus
fur	GO:0008270	b0683	zinc ion binding
fldA	GO:0005737	b0684	cytoplasm
ybfE	GO:0006974	b0685	cellular response to DNA damage stimulus
ybfF	GO:0016290	b0686	palmitoyl-CoA hydrolase activity
pgm	GO:0004614	b0688	phosphoglucomutase activity
kdpB	GO:0008556	b0697	potassium-transporting ATPase activity
kdpB	GO:0016021	b0697	integral component of membrane
kdpB	GO:0006813	b0697	potassium ion transport
nei	GO:0003906	b0714	DNA-(apurinic or apyrimidinic site) lyase activity
nei	GO:0008270	b0714	zinc ion binding
nei	GO:0003684	b0714	damaged DNA binding
nei	GO:0003684	b0714	damaged DNA binding
nei	GO:0006284	b0714	base-excision repair
nei	GO:0003906	b0714	DNA-(apurinic or apyrimidinic site) lyase activity
sdhC	GO:0008177	b0721	succinate dehydrogenase (ubiquinone) activity
sdhC	GO:0048039	b0721	ubiquinone binding
sdhA	GO:0045282	b0723	plasma membrane succinate dehydrogenase complex
sdhA	GO:0005886	b0723	plasma membrane
sdhA	GO:0000104	b0723	succinate dehydrogenase activity
sdhA	GO:0009055	b0723	electron transfer activity
sdhA	GO:0055114	b0723	oxidation-reduction process
sdhA	GO:0009060	b0723	aerobic respiration
sdhA	GO:0006099	b0723	tricarboxylic acid cycle
sdhA	GO:0050660	b0723	flavin adenine dinucleotide binding
sucB	GO:0045252	b0727	oxoglutarate dehydrogenase complex
sucB	GO:0006099	b0727	tricarboxylic acid cycle
sucB	GO:0004149	b0727	dihydrolipoyllysine-residue succinyltransferase activity
sucB	GO:0004149	b0727	dihydrolipoyllysine-residue succinyltransferase activity
sucB	GO:0031405	b0727	lipoic acid binding
sucC	GO:0004775	b0728	succinate-CoA ligase (ADP-forming) activity
sucC	GO:0006099	b0728	tricarboxylic acid cycle
mngB	GO:0004559	b0732	alpha-mannosidase activity
tolQ	GO:0005886	b0737	plasma membrane
tolQ	GO:0016021	b0737	integral component of membrane
tolQ	GO:0017038	b0737	protein import
tolQ	GO:0043213	b0737	bacteriocin transport
tolR	GO:0005886	b0738	plasma membrane
tolR	GO:0016021	b0738	integral component of membrane
tolR	GO:0043213	b0738	bacteriocin transport
tolA	GO:0005886	b0739	plasma membrane
tolA	GO:0016021	b0739	integral component of membrane
tolA	GO:0017038	b0739	protein import
tolA	GO:0043213	b0739	bacteriocin transport
tolB	GO:0030288	b0740	outer membrane-bounded periplasmic space
tolB	GO:0005515	b0740	protein binding
tolB	GO:0043213	b0740	bacteriocin transport
tolB	GO:0017038	b0740	protein import
tolB	GO:0015031	b0740	protein transport
tolB	GO:0042597	b0740	periplasmic space
tolB	GO:0030288	b0740	outer membrane-bounded periplasmic space
tolB	GO:0005515	b0740	protein binding
tolB	GO:0005515	b0740	protein binding
pal	GO:0005515	b0741	protein binding
nadA	GO:0008987	b0750	quinolinate synthetase A activity
galK	GO:0004335	b0757	galactokinase activity
galK	GO:0004335	b0757	galactokinase activity
galK	GO:0005737	b0757	cytoplasm
galK	GO:0033499	b0757	galactose catabolic process via UDP-galactose
galE	GO:0006012	b0759	galactose metabolic process
galE	GO:0005975	b0759	carbohydrate metabolic process
galE	GO:0016857	b0759	racemase and epimerase activity, acting on carbohydrates and derivatives
galE	GO:0006012	b0759	galactose metabolic process
galE	GO:0005737	b0759	cytoplasm
ybhA	GO:0050308	b0766	sugar-phosphatase activity
ybhA	GO:0050308	b0766	sugar-phosphatase activity
ybhA	GO:0016773	b0766	phosphotransferase activity, alcohol group as acceptor
ybhA	GO:0033883	b0766	pyridoxal phosphatase activity
ybhA	GO:0016791	b0766	phosphatase activity
ybhA	GO:0000287	b0766	magnesium ion binding
pgl	GO:0017057	b0767	6-phosphogluconolactonase activity
pgl	GO:0017057	b0767	6-phosphogluconolactonase activity
ybhR	GO:0006974	b0792	cellular response to DNA damage stimulus
dinG	GO:0016887	b0799	ATPase activity
dinG	GO:0003678	b0799	DNA helicase activity
ybiJ	GO:0006974	b0802	cellular response to DNA damage stimulus
ybiX	GO:0006974	b0804	cellular response to DNA damage stimulus
fiu	GO:0015891	b0805	siderophore transport
fiu	GO:0042884	b0805	microcin transport
dps	GO:0003677	b0812	DNA binding
iaaA	GO:0016787	b0828	hydrolase activity
iaaA	GO:0004067	b0828	asparaginase activity
iaaA	GO:0008798	b0828	beta-aspartyl-peptidase activity
gsiB	GO:0006974	b0830	cellular response to DNA damage stimulus
dacC	GO:0005887	b0839	integral component of plasma membrane
artJ	GO:0016597	b0860	amino acid binding
artJ	GO:0042597	b0860	periplasmic space
artJ	GO:0034618	b0860	arginine binding
artJ	GO:0015809	b0860	arginine transport
artI	GO:0042597	b0863	periplasmic space
amiD	GO:0008745	b0867	N-acetylmuramoyl-L-alanine amidase activity
amiD	GO:0019867	b0867	outer membrane
amiD	GO:0008270	b0867	zinc ion binding
hcp	GO:0016491	b0873	oxidoreductase activity
hcp	GO:0055114	b0873	oxidation-reduction process
hcp	GO:0042542	b0873	response to hydrogen peroxide
hcp	GO:0004601	b0873	peroxidase activity
aqpZ	GO:0016021	b0875	integral component of membrane
aqpZ	GO:0005515	b0875	protein binding
ybjX	GO:0006974	b0877	cellular response to DNA damage stimulus
macA	GO:0019898	b0878	extrinsic component of membrane
cspD	GO:0003697	b0880	single-stranded DNA binding
cspD	GO:0042594	b0880	response to starvation
aat	GO:0008914	b0885	leucyltransferase activity
aat	GO:0008914	b0885	leucyltransferase activity
aat	GO:0005737	b0885	cytoplasm
aat	GO:0016755	b0885	transferase activity, transferring amino-acyl groups
lrp	GO:0006355	b0889	regulation of transcription, DNA-templated
lrp	GO:0043565	b0889	sequence-specific DNA binding
lrp	GO:0043201	b0889	response to leucine
ftsK	GO:0051301	b0890	cell division
ftsK	GO:0007059	b0890	chromosome segregation
ftsK	GO:0051301	b0890	cell division
ftsK	GO:0007059	b0890	chromosome segregation
ftsK	GO:0005886	b0890	plasma membrane
ftsK	GO:0051301	b0890	cell division
ftsK	GO:0006970	b0890	response to osmotic stress
ftsK	GO:0003677	b0890	DNA binding
ftsK	GO:0016887	b0890	ATPase activity
ftsK	GO:0016020	b0890	membrane
ftsK	GO:0016020	b0890	membrane
ftsK	GO:0071236	b0890	cellular response to antibiotic
ftsK	GO:0007059	b0890	chromosome segregation
ftsK	GO:0015616	b0890	DNA translocase activity
ftsK	GO:0016887	b0890	ATPase activity
ftsK	GO:0007059	b0890	chromosome segregation
ftsK	GO:0051301	b0890	cell division
ftsK	GO:0007059	b0890	chromosome segregation
ftsK	GO:0045893	b0890	positive regulation of transcription, DNA-templated
ftsK	GO:0009651	b0890	response to salt stress
ftsK	GO:0000920	b0890	cell separation after cytokinesis
ftsK	GO:0007059	b0890	chromosome segregation
ftsK	GO:0007059	b0890	chromosome segregation
lolA	GO:0042953	b0891	lipoprotein transport
rarA	GO:0030894	b0892	replisome
pflA	GO:0006974	b0902	cellular response to DNA damage stimulus
pflA	GO:0016491	b0902	oxidoreductase activity
ihfB	GO:0043565	b0912	sequence-specific DNA binding
msbA	GO:0034040	b0914	lipid-transporting ATPase activity
msbA	GO:0008289	b0914	lipid binding
msbA	GO:0008144	b0914	drug binding
lpxK	GO:0016020	b0915	membrane
lpxK	GO:0009029	b0915	tetraacyldisaccharide 4'-kinase activity
lpxK	GO:0009245	b0915	lipid A biosynthetic process
lpxK	GO:0009029	b0915	tetraacyldisaccharide 4'-kinase activity
mukB	GO:0007062	b0924	sister chromatid cohesion
mukB	GO:0007059	b0924	chromosome segregation
mukB	GO:0007059	b0924	chromosome segregation
ldtD	GO:0006974	b0925	cellular response to DNA damage stimulus
aspC	GO:0004838	b0928	L-tyrosine:2-oxoglutarate aminotransferase activity
aspC	GO:0004069	b0928	L-aspartate:2-oxoglutarate aminotransferase activity
aspC	GO:0009094	b0928	L-phenylalanine biosynthetic process
aspC	GO:0030170	b0928	pyridoxal phosphate binding
aspC	GO:0005737	b0928	cytoplasm
ompF	GO:0015288	b0929	porin activity
pepN	GO:0004177	b0932	aminopeptidase activity
pepN	GO:0043171	b0932	peptide catabolic process
ssuC	GO:0006790	b0934	sulfur compound metabolic process
ssuA	GO:0006790	b0936	sulfur compound metabolic process
ssuE	GO:0006974	b0937	cellular response to DNA damage stimulus
zapC	GO:0051302	b0946	regulation of cell division
fabA	GO:0006633	b0954	fatty acid biosynthetic process
fabA	GO:0008610	b0954	lipid biosynthetic process
ompA	GO:0016020	b0957	membrane
ompA	GO:0009279	b0957	cell outer membrane
ompA	GO:0019867	b0957	outer membrane
ompA	GO:0015288	b0957	porin activity
ompA	GO:0016021	b0957	integral component of membrane
ompA	GO:0046718	b0957	viral entry into host cell
ompA	GO:0000746	b0957	conjugation
ompA	GO:0009597	b0957	detection of virus
ompA	GO:0006811	b0957	ion transport
ompA	GO:0019867	b0957	outer membrane
ompA	GO:0009279	b0957	cell outer membrane
ompA	GO:0016021	b0957	integral component of membrane
ompA	GO:0009279	b0957	cell outer membrane
ompA	GO:0006974	b0957	cellular response to DNA damage stimulus
sulA	GO:0032466	b0958	negative regulation of cytokinesis
sulA	GO:0051782	b0958	negative regulation of cell division
sulA	GO:0006974	b0958	cellular response to DNA damage stimulus
sulA	GO:0005515	b0958	protein binding
cspG	GO:0009409	b0990	response to cold
torS	GO:0005515	b0993	protein binding
torC	GO:0005515	b0996	protein binding
torC	GO:0005515	b0996	protein binding
torA	GO:0050626	b0997	trimethylamine-N-oxide reductase (cytochrome c) activity
torA	GO:0005515	b0997	protein binding
torD	GO:0005737	b0998	cytoplasm
torD	GO:0042277	b0998	peptide binding
torD	GO:0005515	b0998	protein binding
torD	GO:0043546	b0998	molybdopterin cofactor binding
torD	GO:0051604	b0998	protein maturation
cbpA	GO:0003681	b1000	bent DNA binding
wrbA	GO:0003955	b1004	NAD(P)H dehydrogenase (quinone) activity
rutE	GO:0006974	b1008	cellular response to DNA damage stimulus
ycdY	GO:0006974	b1035	cellular response to DNA damage stimulus
opgH	GO:0016757	b1049	transferase activity, transferring glycosyl groups
opgH	GO:0009250	b1049	glucan biosynthetic process
opgH	GO:0006970	b1049	response to osmotic stress
opgH	GO:0005887	b1049	integral component of plasma membrane
yceK	GO:0006974	b1050	cellular response to DNA damage stimulus
lpxL	GO:0016740	b1054	transferase activity
lpxL	GO:0016020	b1054	membrane
lpxL	GO:0009245	b1054	lipid A biosynthetic process
solA	GO:0006974	b1059	cellular response to DNA damage stimulus
rimJ	GO:0006474	b1066	N-terminal protein amino acid acetylation
rimJ	GO:0008080	b1066	N-acetyltransferase activity
rimJ	GO:0008999	b1066	ribosomal-protein-alanine N-acetyltransferase activity
rimJ	GO:0006464	b1066	cellular protein modification process
rimJ	GO:0005737	b1066	cytoplasm
flgE	GO:0009424	b1076	bacterial-type flagellum hook
flgE	GO:0009424	b1076	bacterial-type flagellum hook
flgI	GO:0006974	b1080	cellular response to DNA damage stimulus
flgK	GO:0044780	b1082	bacterial-type flagellum assembly
rluC	GO:0000455	b1086	enzyme-directed rRNA pseudouridine synthesis
yceF	GO:0047429	b1087	nucleoside-triphosphate diphosphatase activity
acpP	GO:0000036	b1094	acyl carrier activity
acpP	GO:0006633	b1094	fatty acid biosynthetic process
acpP	GO:0008610	b1094	lipid biosynthetic process
acpP	GO:0031177	b1094	phosphopantetheine binding
acpP	GO:0005737	b1094	cytoplasm
acpP	GO:0042493	b1094	response to drug
acpP	GO:0000035	b1094	acyl binding
acpP	GO:0009245	b1094	lipid A biosynthetic process
tmk	GO:0015949	b1098	nucleobase-containing small molecule interconversion
tmk	GO:0004798	b1098	thymidylate kinase activity
tmk	GO:0006233	b1098	dTDP biosynthetic process
tmk	GO:0006235	b1098	dTTP biosynthetic process
tmk	GO:0005737	b1098	cytoplasm
ycfL	GO:0006974	b1104	cellular response to DNA damage stimulus
nagZ	GO:0009254	b1107	peptidoglycan turnover
ndh	GO:0005737	b1109	cytoplasm
mfd	GO:0006281	b1114	DNA repair
mfd	GO:0006355	b1114	regulation of transcription, DNA-templated
mfd	GO:0006974	b1114	cellular response to DNA damage stimulus
mfd	GO:0000716	b1114	transcription-coupled nucleotide-excision repair, DNA damage recognition
purB	GO:0006974	b1131	cellular response to DNA damage stimulus
hflD	GO:0009408	b1132	response to heat
icd	GO:0022900	b1136	electron transport chain
icd	GO:0005737	b1136	cytoplasm
mcrA	GO:0008327	b1159	methyl-CpG binding
minE	GO:0051302	b1174	regulation of cell division
minE	GO:0032955	b1174	regulation of division septum assembly
minE	GO:0032955	b1174	regulation of division septum assembly
minD	GO:0005524	b1175	ATP binding
minD	GO:0016887	b1175	ATPase activity
minD	GO:0005886	b1175	plasma membrane
minC	GO:0051301	b1176	cell division
minC	GO:0051302	b1176	regulation of cell division
hlyE	GO:0009405	b1182	pathogenesis
hlyE	GO:0044532	b1182	modulation of apoptotic process in other organism
umuD	GO:0005515	b1183	protein binding
umuD	GO:0006974	b1183	cellular response to DNA damage stimulus
umuC	GO:0016021	b1184	integral component of membrane
umuC	GO:0005515	b1184	protein binding
umuC	GO:0006974	b1184	cellular response to DNA damage stimulus
nhaB	GO:0015385	b1186	sodium:proton antiporter activity
nhaB	GO:0005886	b1186	plasma membrane
nhaB	GO:0010226	b1186	response to lithium ion
ycgB	GO:0006974	b1188	cellular response to DNA damage stimulus
emtA	GO:0008932	b1193	lytic endotransglycosylase activity
dhaM	GO:0006974	b1198	cellular response to DNA damage stimulus
dhaL	GO:0016740	b1199	transferase activity
dhaK	GO:0006974	b1200	cellular response to DNA damage stimulus
yfdG	GO:0008883	b2350	glutamyl-tRNA reductase activity
yfdG	GO:0050661	b2350	NADP binding
yfdG	GO:0003824	b2350	catalytic activity
yfdG	GO:0006783	b2350	heme biosynthetic process
yfdG	GO:0003870	b2350	5-aminolevulinate synthase activity
chaA	GO:0005887	b1216	integral component of plasma membrane
narX	GO:0006974	b1222	cellular response to DNA damage stimulus
galU	GO:0006011	b1236	UDP-glucose metabolic process
hns	GO:0003681	b1237	bent DNA binding
adhE	GO:0004022	b1241	alcohol dehydrogenase (NAD) activity
adhE	GO:0008774	b1241	acetaldehyde dehydrogenase (acetylating) activity
adhE	GO:0006115	b1241	ethanol biosynthetic process
oppA	GO:0006857	b1243	oligopeptide transport
clsA	GO:0008808	b1249	cardiolipin synthase activity
tonB	GO:0015889	b1252	cobalamin transport
yciF	GO:0006974	b1258	cellular response to DNA damage stimulus
yciG	GO:0071978	b1259	bacterial-type flagellum-dependent swarming motility
trpA	GO:0004834	b1260	tryptophan synthase activity
trpA	GO:0009073	b1260	aromatic amino acid family biosynthetic process
trpA	GO:0000162	b1260	tryptophan biosynthetic process
trpA	GO:0005737	b1260	cytoplasm
trpB	GO:0005737	b1261	cytoplasm
trpB	GO:0030170	b1261	pyridoxal phosphate binding
trpB	GO:0004834	b1261	tryptophan synthase activity
trpB	GO:0009073	b1261	aromatic amino acid family biosynthetic process
trpB	GO:0000162	b1261	tryptophan biosynthetic process
trpE	GO:0004049	b1264	anthranilate synthase activity
btuR	GO:0009236	b1270	cobalamin biosynthetic process
topA	GO:0006265	b1274	DNA topological change
acnA	GO:0003994	b1276	aconitate hydratase activity
acnA	GO:0003729	b1276	mRNA binding
acnA	GO:0006099	b1276	tricarboxylic acid cycle
acnA	GO:0006097	b1276	glyoxylate cycle
acnA	GO:0005506	b1276	iron ion binding
acnA	GO:0046872	b1276	metal ion binding
acnA	GO:0051539	b1276	4 iron, 4 sulfur cluster binding
acnA	GO:0006979	b1276	response to oxidative stress
acnA	GO:0009061	b1276	anaerobic respiration
acnA	GO:0005737	b1276	cytoplasm
pyrF	GO:0005737	b1281	cytoplasm
pyrF	GO:0004590	b1281	orotidine-5'-phosphate decarboxylase activity
pyrF	GO:0015949	b1281	nucleobase-containing small molecule interconversion
pyrF	GO:0016831	b1281	carboxy-lyase activity
yciT	GO:0006974	b1284	cellular response to DNA damage stimulus
puuP	GO:0006974	b1296	cellular response to DNA damage stimulus
pspA	GO:0009408	b1304	response to heat
pspA	GO:0009271	b1304	phage shock
pspD	GO:0005886	b1307	plasma membrane
mpaA	GO:0004040	b1326	amidase activity
mpaA	GO:0009253	b1326	peptidoglycan catabolic process
mppA	GO:0042939	b1329	tripeptide transport
mppA	GO:0042597	b1329	periplasmic space
abgB	GO:0071713	b1337	para-aminobenzoyl-glutamate hydrolase activity
abgB	GO:0005737	b1337	cytoplasm
abgB	GO:0046657	b1337	folic acid catabolic process
abgB	GO:0046982	b1337	protein heterodimerization activity
abgA	GO:0071713	b1338	para-aminobenzoyl-glutamate hydrolase activity
abgA	GO:0005737	b1338	cytoplasm
abgA	GO:0046657	b1338	folic acid catabolic process
abgA	GO:0046982	b1338	protein heterodimerization activity
dbpA	GO:0003724	b1343	RNA helicase activity
dbpA	GO:0016887	b1343	ATPase activity
dbpA	GO:0033677	b1343	DNA/RNA helicase activity
kilR	GO:0051782	b1352	negative regulation of cell division
hslJ	GO:0009408	b1379	response to heat
ldhA	GO:0009408	b1380	response to heat
ldhA	GO:0070404	b1380	NADH binding
ldhA	GO:0009408	b1380	response to heat
feaB	GO:0016491	b1385	oxidoreductase activity
feaB	GO:0008957	b1385	phenylacetaldehyde dehydrogenase activity
feaB	GO:0009435	b1385	NAD biosynthetic process
feaB	GO:0009435	b1385	NAD biosynthetic process
feaB	GO:0046196	b1385	4-nitrophenol catabolic process
feaB	GO:0047106	b1385	4-hydroxyphenylacetaldehyde dehydrogenase activity
feaB	GO:0009435	b1385	NAD biosynthetic process
feaB	GO:0008957	b1385	phenylacetaldehyde dehydrogenase activity
paaJ	GO:0006974	b1397	cellular response to DNA damage stimulus
paaK	GO:0047475	b1398	phenylacetate-CoA ligase activity
paaK	GO:0016405	b1398	CoA-ligase activity
ynbA	GO:0008444	b1408	CDP-diacylglycerol-glycerol-3-phosphate 3-phosphatidyltransferase activity
ynbD	GO:0005887	b1411	integral component of plasma membrane
hrpA	GO:0004386	b1413	helicase activity
hrpA	GO:0009451	b1413	RNA modification
aldA	GO:0008911	b1415	lactaldehyde dehydrogenase activity
opgD	GO:0032951	b1424	regulation of beta-glucan biosynthetic process
rimL	GO:0006464	b1427	cellular protein modification process
rimL	GO:0008080	b1427	N-acetyltransferase activity
rimL	GO:0006474	b1427	N-terminal protein amino acid acetylation
rimL	GO:0008999	b1427	ribosomal-protein-alanine N-acetyltransferase activity
rimL	GO:0005737	b1427	cytoplasm
narY	GO:0006974	b1467	cellular response to DNA damage stimulus
ddpC	GO:0005887	b1485	integral component of plasma membrane
ydeM	GO:0006974	b1497	cellular response to DNA damage stimulus
glsB	GO:0004359	b1524	glutaminase activity
glsB	GO:0045926	b1524	negative regulation of growth
sad	GO:0009013	b1525	succinate-semialdehyde dehydrogenase [NAD(P)+] activity
sad	GO:0009013	b1525	succinate-semialdehyde dehydrogenase [NAD(P)+] activity
sad	GO:0009450	b1525	gamma-aminobutyric acid catabolic process
sad	GO:0009450	b1525	gamma-aminobutyric acid catabolic process
marC	GO:0005887	b4063	integral component of plasma membrane
cspI	GO:0009409	b1552	response to cold
cspB	GO:0003723	b1557	RNA binding
cspB	GO:0003697	b1557	single-stranded DNA binding
cspB	GO:0009409	b1557	response to cold
dicB	GO:0051302	b1575	regulation of cell division
ynfA	GO:0005887	b1582	integral component of plasma membrane
ynfE	GO:0033797	b1587	selenate reductase activity
mdtI	GO:0005887	b1599	integral component of plasma membrane
fumA	GO:0004333	b1612	fumarate hydratase activity
fumA	GO:0004333	b1612	fumarate hydratase activity
add	GO:0004000	b1623	adenosine deaminase activity
add	GO:0004000	b1623	adenosine deaminase activity
add	GO:0015950	b1623	purine nucleotide interconversion
add	GO:0009168	b1623	purine ribonucleoside monophosphate biosynthetic process
add	GO:0006154	b1623	adenosine catabolic process
add	GO:0004000	b1623	adenosine deaminase activity
add	GO:0032261	b1623	purine nucleotide salvage
add	GO:0043103	b1623	hypoxanthine salvage
add	GO:0046101	b1623	hypoxanthine biosynthetic process
add	GO:0006974	b1623	cellular response to DNA damage stimulus
pdxY	GO:0009443	b1636	pyridoxal 5'-phosphate salvage
pdxY	GO:0008478	b1636	pyridoxal kinase activity
pdxY	GO:0042817	b1636	pyridoxal metabolic process
pdxY	GO:0042819	b1636	vitamin B6 biosynthetic process
pdxH	GO:0004733	b1638	pyridoxamine-phosphate oxidase activity
pdxH	GO:0016491	b1638	oxidoreductase activity
pdxH	GO:0055114	b1638	oxidation-reduction process
slyA	GO:0003700	b1642	DNA binding transcription factor activity
sodC	GO:0030288	b1646	outer membrane-bounded periplasmic space
sodC	GO:0004784	b1646	superoxide dismutase activity
sodC	GO:0004784	b1646	superoxide dismutase activity
sodC	GO:0042597	b1646	periplasmic space
sodC	GO:0042597	b1646	periplasmic space
sodC	GO:0005507	b1646	copper ion binding
sodC	GO:0008270	b1646	zinc ion binding
sodC	GO:0006801	b1646	superoxide metabolic process
sodB	GO:0004784	b1656	superoxide dismutase activity
sodB	GO:0005737	b1656	cytoplasm
sodB	GO:0004784	b1656	superoxide dismutase activity
sodB	GO:0000303	b1656	response to superoxide
sodB	GO:0016491	b1656	oxidoreductase activity
sodB	GO:0006801	b1656	superoxide metabolic process
sodB	GO:0055114	b1656	oxidation-reduction process
sodB	GO:0019430	b1656	removal of superoxide radicals
sodB	GO:0000303	b1656	response to superoxide
sodB	GO:0004784	b1656	superoxide dismutase activity
sodB	GO:0006801	b1656	superoxide metabolic process
mdtK	GO:0015238	b1663	drug transmembrane transporter activity
mdtK	GO:0015238	b1663	drug transmembrane transporter activity
mdtK	GO:0005215	b1663	transporter activity
ydhQ	GO:0006974	b1664	cellular response to DNA damage stimulus
fumD	GO:0004333	b1675	fumarate hydratase activity
sufS	GO:0009000	b1680	selenocysteine lyase activity
ydiQ	GO:0006974	b1697	cellular response to DNA damage stimulus
aroH	GO:0005737	b1704	cytoplasm
aroH	GO:0003849	b1704	3-deoxy-7-phosphoheptulonate synthase activity
aroH	GO:0009073	b1704	aromatic amino acid family biosynthetic process
btuD	GO:0019898	b1709	extrinsic component of membrane
btuD	GO:0015889	b1709	cobalamin transport
btuE	GO:0042597	b1710	periplasmic space
btuE	GO:0015889	b1710	cobalamin transport
btuC	GO:0015889	b1711	cobalamin transport
btuC	GO:0016020	b1711	membrane
btuC	GO:0005887	b1711	integral component of plasma membrane
btuC	GO:0015420	b1711	cobalamin-transporting ATPase activity
ihfA	GO:0043565	b1712	sequence-specific DNA binding
thrS	GO:0005524	b1719	ATP binding
thrS	GO:0003723	b1719	RNA binding
thrS	GO:0008270	b1719	zinc ion binding
thrS	GO:0005515	b1719	protein binding
thrS	GO:0006435	b1719	threonyl-tRNA aminoacylation
thrS	GO:0005737	b1719	cytoplasm
thrS	GO:0004829	b1719	threonine-tRNA ligase activity
thrS	GO:0004812	b1719	aminoacyl-tRNA ligase activity
thrS	GO:0043039	b1719	tRNA aminoacylation
thrS	GO:0006418	b1719	tRNA aminoacylation for protein translation
thrS	GO:0008144	b1719	drug binding
pfkB	GO:0006974	b1723	cellular response to DNA damage stimulus
ydiZ	GO:0006974	b1724	cellular response to DNA damage stimulus
hxpB	GO:0004346	b1727	glucose-6-phosphatase activity
hxpB	GO:0050308	b1727	sugar-phosphatase activity
hxpB	GO:0003850	b1727	2-deoxyglucose-6-phosphatase activity
hxpB	GO:0016791	b1727	phosphatase activity
hxpB	GO:0046872	b1727	metal ion binding
ydjM	GO:0006974	b1728	cellular response to DNA damage stimulus
katE	GO:0004096	b1732	catalase activity
katE	GO:0006979	b1732	response to oxidative stress
katE	GO:0020037	b1732	heme binding
katE	GO:0005506	b1732	iron ion binding
katE	GO:0042744	b1732	hydrogen peroxide catabolic process
katE	GO:0005737	b1732	cytoplasm
katE	GO:0006974	b1732	cellular response to DNA damage stimulus
nadE	GO:0006974	b1740	cellular response to DNA damage stimulus
cho	GO:0006974	b1741	cellular response to DNA damage stimulus
astB	GO:0006527	b1745	arginine catabolic process
astC	GO:0043825	b1748	succinylornithine transaminase activity
astC	GO:0006593	b1748	ornithine catabolic process
astC	GO:0006527	b1748	arginine catabolic process
gdhA	GO:0005737	b1761	cytoplasm
gdhA	GO:0004354	b1761	glutamate dehydrogenase (NADP+) activity
gdhA	GO:0006537	b1761	glutamate biosynthetic process
topB	GO:0003917	b1763	DNA topoisomerase type I activity
topB	GO:0006310	b1763	DNA recombination
topB	GO:0051304	b1763	chromosome separation
sppA	GO:0006465	b1766	signal peptide processing
msrB	GO:0008270	b1778	zinc ion binding
msrB	GO:0005506	b1778	iron ion binding
msrB	GO:0033743	b1778	peptide-methionine (R)-S-oxide reductase activity
yeaD	GO:0006974	b1780	cellular response to DNA damage stimulus
yeaW	GO:0051537	b1802	2 iron, 2 sulfur cluster binding
fadD	GO:0004467	b1805	long-chain fatty acid-CoA ligase activity
fadD	GO:0006631	b1805	fatty acid metabolic process
fadD	GO:0008654	b1805	phospholipid biosynthetic process
fadD	GO:0006629	b1805	lipid metabolic process
fadD	GO:0005504	b1805	fatty acid binding
fadD	GO:0004467	b1805	long-chain fatty acid-CoA ligase activity
fadD	GO:0070538	b1805	oleic acid binding
fadD	GO:0005737	b1805	cytoplasm
pdeD	GO:0006974	b1815	cellular response to DNA damage stimulus
cspC	GO:0001072	b1823	transcription antitermination factor activity, RNA binding
cspC	GO:0060567	b1823	negative regulation of DNA-templated transcription, termination
cspC	GO:0003723	b1823	RNA binding
cspC	GO:0003697	b1823	single-stranded DNA binding
htpX	GO:0008270	b1829	zinc ion binding
htpX	GO:0009266	b1829	response to temperature stimulus
htpX	GO:0005886	b1829	plasma membrane
htpX	GO:0004222	b1829	metalloendopeptidase activity
prc	GO:0030163	b1830	protein catabolic process
prc	GO:0006508	b1830	proteolysis
prc	GO:0004175	b1830	endopeptidase activity
eda	GO:0008675	b1850	2-dehydro-3-deoxy-phosphogluconate aldolase activity
edd	GO:0004456	b1851	phosphogluconate dehydratase activity
zwf	GO:0004345	b1852	glucose-6-phosphate dehydrogenase activity
yebK	GO:0006974	b1853	cellular response to DNA damage stimulus
mepM	GO:0000920	b1856	cell separation after cytokinesis
mepM	GO:0000920	b1856	cell separation after cytokinesis
mepM	GO:0001896	b1856	autolysis
cutC	GO:0046688	b1874	response to copper ion
cutC	GO:0055070	b1874	copper ion homeostasis
cutC	GO:0006878	b1874	cellular copper ion homeostasis
flhA	GO:0044780	b1879	bacterial-type flagellum assembly
cheY	GO:0006473	b1882	protein acetylation
cheB	GO:0006935	b1883	chemotaxis
cheA	GO:0016310	b1888	phosphorylation
cheA	GO:0046777	b1888	protein autophosphorylation
cheA	GO:0000160	b1888	phosphorelay signal transduction system
motB	GO:0005886	b1889	plasma membrane
motB	GO:0016021	b1889	integral component of membrane
motA	GO:0005886	b1890	plasma membrane
motA	GO:0016021	b1890	integral component of membrane
motA	GO:0071973	b1890	bacterial-type flagellum-dependent cell motility
otsA	GO:0006974	b1896	cellular response to DNA damage stimulus
ftnA	GO:0006974	b1905	cellular response to DNA damage stimulus
tyrP	GO:0005887	b1907	integral component of plasma membrane
pgsA	GO:0016021	b1912	integral component of membrane
pgsA	GO:0005887	b1912	integral component of plasma membrane
yedF	GO:0006974	b1930	cellular response to DNA damage stimulus
fliF	GO:0005515	b1938	protein binding
fliG	GO:0071973	b1939	bacterial-type flagellum-dependent cell motility
fliG	GO:0044780	b1939	bacterial-type flagellum assembly
fliG	GO:0005515	b1939	protein binding
fliG	GO:0005515	b1939	protein binding
fliG	GO:0005515	b1939	protein binding
fliK	GO:0071973	b1943	bacterial-type flagellum-dependent cell motility
fliK	GO:0009424	b1943	bacterial-type flagellum hook
hprS	GO:0006974	b1968	cellular response to DNA damage stimulus
msrQ	GO:0005887	b1972	integral component of plasma membrane
cbl	GO:0045883	b1987	positive regulation of sulfur utilization
cobT	GO:0009236	b1991	cobalamin biosynthetic process
cobS	GO:0009236	b1992	cobalamin biosynthetic process
cobU	GO:0006974	b1993	cellular response to DNA damage stimulus
sbmC	GO:0006974	b2009	cellular response to DNA damage stimulus
plaP	GO:0015489	b2014	putrescine transmembrane transporter activity
plaP	GO:0048870	b2014	cell motility
hisA	GO:0006974	b2024	cellular response to DNA damage stimulus
ugd	GO:0003979	b2028	UDP-glucose 6-dehydrogenase activity
gnd	GO:0004616	b2029	phosphogluconate dehydrogenase (decarboxylating) activity
wcaB	GO:0016407	b2058	acetyltransferase activity
alkA	GO:0006284	b2068	base-excision repair
alkA	GO:0006281	b2068	DNA repair
alkA	GO:0003905	b2068	alkylbase DNA N-glycosylase activity
alkA	GO:0006974	b2068	cellular response to DNA damage stimulus
alkA	GO:0006307	b2068	DNA dealkylation involved in DNA repair
alkA	GO:0005737	b2068	cytoplasm
alkA	GO:0003905	b2068	alkylbase DNA N-glycosylase activity
yehB	GO:0006974	b2109	cellular response to DNA damage stimulus
bglX	GO:0042597	b2132	periplasmic space
bglX	GO:0008422	b2132	beta-glucosidase activity
bglX	GO:0015926	b2132	glucosidase activity
yohC	GO:0006974	b2135	cellular response to DNA damage stimulus
cdd	GO:0008270	b2143	zinc ion binding
cdd	GO:0001884	b2143	pyrimidine nucleoside binding
cdd	GO:0004126	b2143	cytidine deaminase activity
cdd	GO:0015949	b2143	nucleobase-containing small molecule interconversion
cdd	GO:0015949	b2143	nucleobase-containing small molecule interconversion
mglC	GO:0006974	b2148	cellular response to DNA damage stimulus
mglA	GO:0006974	b2149	cellular response to DNA damage stimulus
folE	GO:0005737	b2153	cytoplasm
folE	GO:0005737	b2153	cytoplasm
folE	GO:0005525	b2153	GTP binding
folE	GO:0032991	b2153	macromolecular complex
folE	GO:0032991	b2153	macromolecular complex
psuG	GO:0016798	b2165	hydrolase activity, acting on glycosyl bonds
psuK	GO:0050225	b2166	pseudouridine kinase activity
setB	GO:0007059	b2170	chromosome segregation
setB	GO:0016020	b2170	membrane
setB	GO:0015767	b2170	lactose transport
setB	GO:0005351	b2170	sugar:proton symporter activity
setB	GO:1904659	b2170	glucose transmembrane transport
setB	GO:0016020	b2170	membrane
napH	GO:0016020	b2204	membrane
napA	GO:0009061	b2206	anaerobic respiration
napA	GO:0008940	b2206	nitrate reductase activity
yojI	GO:0042884	b2211	microcin transport
alkB	GO:0051213	b2212	dioxygenase activity
alkB	GO:0070989	b2212	oxidative demethylation
ada	GO:0008270	b2213	zinc ion binding
ada	GO:0003908	b2213	methylated-DNA-[protein]-cysteine S-methyltransferase activity
ada	GO:0080111	b2213	DNA demethylation
ada	GO:0006307	b2213	DNA dealkylation involved in DNA repair
ompC	GO:0045203	b2215	integral component of cell outer membrane
ompC	GO:0005515	b2215	protein binding
ompC	GO:0006974	b2215	cellular response to DNA damage stimulus
atoA	GO:0008775	b2222	acetate CoA-transferase activity
gyrA	GO:0042493	b2231	response to drug
gyrA	GO:0003918	b2231	DNA topoisomerase type II (ATP-hydrolyzing) activity
gyrA	GO:0003677	b2231	DNA binding
gyrA	GO:0042493	b2231	response to drug
gyrA	GO:0042493	b2231	response to drug
gyrA	GO:0003677	b2231	DNA binding
gyrA	GO:0006351	b2231	transcription, DNA-templated
gyrA	GO:0008094	b2231	DNA-dependent ATPase activity
gyrA	GO:0006265	b2231	DNA topological change
gyrA	GO:0006351	b2231	transcription, DNA-templated
gyrA	GO:0005737	b2231	cytoplasm
nrdA	GO:0015949	b2234	nucleobase-containing small molecule interconversion
nrdA	GO:0005971	b2234	ribonucleoside-diphosphate reductase complex
nrdA	GO:0009263	b2234	deoxyribonucleotide biosynthetic process
nrdA	GO:0005524	b2234	ATP binding
nrdA	GO:0004748	b2234	ribonucleoside-diphosphate reductase activity, thioredoxin disulfide as acceptor
nrdB	GO:0005737	b2235	cytoplasm
nrdB	GO:0015949	b2235	nucleobase-containing small molecule interconversion
nrdB	GO:0004748	b2235	ribonucleoside-diphosphate reductase activity, thioredoxin disulfide as acceptor
nrdB	GO:0004748	b2235	ribonucleoside-diphosphate reductase activity, thioredoxin disulfide as acceptor
nrdB	GO:0005971	b2235	ribonucleoside-diphosphate reductase complex
nrdB	GO:0009263	b2235	deoxyribonucleotide biosynthetic process
yfaE	GO:0006124	b2236	ferredoxin metabolic process
yfaE	GO:0009055	b2236	electron transfer activity
yfaE	GO:0006124	b2236	ferredoxin metabolic process
yfaE	GO:0005737	b2236	cytoplasm
menE	GO:0008756	b2260	o-succinylbenzoate-CoA ligase activity
menE	GO:0008756	b2260	o-succinylbenzoate-CoA ligase activity
menB	GO:0008935	b2262	1,4-dihydroxy-2-naphthoyl-CoA synthase activity
elaB	GO:0006974	b2266	cellular response to DNA damage stimulus
rbn	GO:0008033	b2268	tRNA processing
rbn	GO:0004518	b2268	nuclease activity
rbn	GO:0004532	b2268	exoribonuclease activity
nuoN	GO:0005886	b2276	plasma membrane
nuoN	GO:0003954	b2276	NADH dehydrogenase activity
nuoN	GO:0030964	b2276	NADH dehydrogenase complex
nuoM	GO:0005886	b2277	plasma membrane
nuoM	GO:0003954	b2277	NADH dehydrogenase activity
nuoM	GO:0030964	b2277	NADH dehydrogenase complex
nuoL	GO:0005886	b2278	plasma membrane
nuoL	GO:0003954	b2278	NADH dehydrogenase activity
nuoL	GO:0030964	b2278	NADH dehydrogenase complex
nuoK	GO:0005886	b2279	plasma membrane
nuoK	GO:0003954	b2279	NADH dehydrogenase activity
nuoK	GO:0030964	b2279	NADH dehydrogenase complex
nuoJ	GO:0005886	b2280	plasma membrane
nuoJ	GO:0003954	b2280	NADH dehydrogenase activity
nuoJ	GO:0030964	b2280	NADH dehydrogenase complex
nuoI	GO:0005737	b2281	cytoplasm
nuoI	GO:0005886	b2281	plasma membrane
nuoI	GO:0003954	b2281	NADH dehydrogenase activity
nuoI	GO:0051539	b2281	4 iron, 4 sulfur cluster binding
nuoI	GO:0030964	b2281	NADH dehydrogenase complex
nuoH	GO:0005886	b2282	plasma membrane
nuoH	GO:0003954	b2282	NADH dehydrogenase activity
nuoH	GO:0030964	b2282	NADH dehydrogenase complex
nuoG	GO:0005737	b2283	cytoplasm
nuoG	GO:0030964	b2283	NADH dehydrogenase complex
nuoG	GO:0005886	b2283	plasma membrane
nuoG	GO:0003954	b2283	NADH dehydrogenase activity
nuoG	GO:0051539	b2283	4 iron, 4 sulfur cluster binding
nuoG	GO:0051537	b2283	2 iron, 2 sulfur cluster binding
nuoG	GO:0010181	b2283	FMN binding
nuoF	GO:0005737	b2284	cytoplasm
nuoF	GO:0005886	b2284	plasma membrane
nuoF	GO:0003954	b2284	NADH dehydrogenase activity
nuoF	GO:0051539	b2284	4 iron, 4 sulfur cluster binding
nuoF	GO:0010181	b2284	FMN binding
nuoF	GO:0030964	b2284	NADH dehydrogenase complex
nuoE	GO:0005737	b2285	cytoplasm
nuoE	GO:0005886	b2285	plasma membrane
nuoE	GO:0003954	b2285	NADH dehydrogenase activity
nuoE	GO:0010181	b2285	FMN binding
nuoE	GO:0030964	b2285	NADH dehydrogenase complex
nuoC	GO:0005737	b2286	cytoplasm
nuoC	GO:0005886	b2286	plasma membrane
nuoC	GO:0003954	b2286	NADH dehydrogenase activity
nuoC	GO:0030964	b2286	NADH dehydrogenase complex
nuoB	GO:0005737	b2287	cytoplasm
nuoB	GO:0030964	b2287	NADH dehydrogenase complex
nuoB	GO:0005886	b2287	plasma membrane
nuoB	GO:0003954	b2287	NADH dehydrogenase activity
nuoB	GO:0051539	b2287	4 iron, 4 sulfur cluster binding
nuoA	GO:0005886	b2288	plasma membrane
nuoA	GO:0003954	b2288	NADH dehydrogenase activity
nuoA	GO:0030964	b2288	NADH dehydrogenase complex
lrhA	GO:0043565	b2289	sequence-specific DNA binding
alaA	GO:0006523	b2290	alanine biosynthetic process
alaA	GO:0008483	b2290	transaminase activity
yfbU	GO:0006974	b2294	cellular response to DNA damage stimulus
ackA	GO:0019542	b2296	propionate biosynthetic process
ackA	GO:0019413	b2296	acetate biosynthetic process
ackA	GO:0008776	b2296	acetate kinase activity
ackA	GO:0008270	b2296	zinc ion binding
pta	GO:0008270	b2297	zinc ion binding
folX	GO:0008719	b2303	dihydroneopterin triphosphate 2'-epimerase activity
hisP	GO:0015817	b2306	histidine transport
purF	GO:0004044	b2312	amidophosphoribosyltransferase activity
purF	GO:0004044	b2312	amidophosphoribosyltransferase activity
purF	GO:0016757	b2312	transferase activity, transferring glycosyl groups
purF	GO:0006164	b2312	purine nucleotide biosynthetic process
purF	GO:0005737	b2312	cytoplasm
purF	GO:0006541	b2312	glutamine metabolic process
folC	GO:0005737	b2315	cytoplasm
folC	GO:0004326	b2315	tetrahydrofolylpolyglutamate synthase activity
folC	GO:0008841	b2315	dihydrofolate synthase activity
accD	GO:0003989	b2316	acetyl-CoA carboxylase activity
accD	GO:0006633	b2316	fatty acid biosynthetic process
accD	GO:0042759	b2316	long-chain fatty acid biosynthetic process
fabB	GO:0006633	b2323	fatty acid biosynthetic process
fabB	GO:0008610	b2323	lipid biosynthetic process
sixA	GO:0005737	b2340	cytoplasm
sixA	GO:0101006	b2340	protein histidine phosphatase activity
sixA	GO:0006464	b2340	cellular protein modification process
fadI	GO:0033542	b2342	fatty acid beta-oxidation, unsaturated, even number
fadI	GO:0005737	b2342	cytoplasm
fadI	GO:0003857	b2342	3-hydroxyacyl-CoA dehydrogenase activity
fadI	GO:0004300	b2342	enoyl-CoA hydratase activity
fadI	GO:0003988	b2342	acetyl-CoA C-acyltransferase activity
dsdA	GO:0006974	b2366	cellular response to DNA damage stimulus
dsdA	GO:0008721	b2366	D-serine ammonia-lyase activity
dsdA	GO:0070178	b2366	D-serine metabolic process
dsdA	GO:0016836	b2366	hydro-lyase activity
dsdA	GO:0030170	b2366	pyridoxal phosphate binding
dsdA	GO:0005737	b2366	cytoplasm
alaC	GO:0006523	b2379	alanine biosynthetic process
alaC	GO:0008483	b2379	transaminase activity
ypdE	GO:0004177	b2384	aminopeptidase activity
ypdE	GO:0008237	b2384	metallopeptidase activity
ypdF	GO:0004177	b2385	aminopeptidase activity
mntH	GO:0015292	b2392	uniporter activity
mntH	GO:0006826	b2392	iron ion transport
mntH	GO:0030001	b2392	metal ion transport
mntH	GO:0005886	b2392	plasma membrane
mntH	GO:0016021	b2392	integral component of membrane
mntH	GO:0030001	b2392	metal ion transport
mntH	GO:0015293	b2392	symporter activity
mntH	GO:0006824	b2392	cobalt ion transport
mntH	GO:0015691	b2392	cadmium ion transport
mntH	GO:0006826	b2392	iron ion transport
mntH	GO:0006828	b2392	manganese ion transport
mntH	GO:0015691	b2392	cadmium ion transport
mntH	GO:0015078	b2392	hydrogen ion transmembrane transporter activity
mntH	GO:0005384	b2392	manganese ion transmembrane transporter activity
mntH	GO:0015086	b2392	cadmium ion transmembrane transporter activity
nupC	GO:1901642	b2393	nucleoside transmembrane transport
nupC	GO:0015212	b2393	cytidine transmembrane transporter activity
nupC	GO:0015213	b2393	uridine transmembrane transporter activity
xapB	GO:0015553	b2406	xanthosine transmembrane transporter activity
xapB	GO:0055086	b2406	nucleobase-containing small molecule metabolic process
xapB	GO:0005337	b2406	nucleoside transmembrane transporter activity
xapB	GO:0015858	b2406	nucleoside transport
xapB	GO:0016020	b2406	membrane
xapB	GO:0016021	b2406	integral component of membrane
xapA	GO:0005737	b2407	cytoplasm
xapA	GO:0015949	b2407	nucleobase-containing small molecule interconversion
xapA	GO:0055086	b2407	nucleobase-containing small molecule metabolic process
xapA	GO:0004731	b2407	purine-nucleoside phosphorylase activity
ligA	GO:0003911	b2411	DNA ligase (NAD+) activity
zipA	GO:0000917	b2412	division septum assembly
zipA	GO:0005887	b2412	integral component of plasma membrane
zipA	GO:0032153	b2412	cell division site
cysK	GO:0006535	b2414	cysteine biosynthetic process from serine
cysK	GO:0004124	b2414	cysteine synthase activity
cysK	GO:0008652	b2414	cellular amino acid biosynthetic process
cysK	GO:0016740	b2414	transferase activity
ptsH	GO:0008047	b2415	enzyme activator activity
pdxK	GO:0008478	b2418	pyridoxal kinase activity
pdxK	GO:0008478	b2418	pyridoxal kinase activity
murQ	GO:0005515	b2428	protein binding
murQ	GO:0016803	b2428	ether hydrolase activity
amiA	GO:0042597	b2435	periplasmic space
amiA	GO:0008745	b2435	N-acetylmuramoyl-L-alanine amidase activity
hemF	GO:0005737	b2436	cytoplasm
hemF	GO:0030145	b2436	manganese ion binding
hemF	GO:0046906	b2436	tetrapyrrole binding
hemF	GO:0004109	b2436	coproporphyrinogen oxidase activity
hemF	GO:0006783	b2436	heme biosynthetic process
eutN	GO:0006974	b2456	cellular response to DNA damage stimulus
tktB	GO:0004802	b2465	transketolase activity
dapE	GO:0009014	b2472	succinyl-diaminopimelate desuccinylase activity
ypfH	GO:0016788	b2473	hydrolase activity, acting on ester bonds
bamC	GO:0005515	b2477	protein binding
bamC	GO:0043165	b2477	Gram-negative-bacterium-type cell outer membrane assembly
dapA	GO:0008840	b2478	4-hydroxy-tetrahydrodipicolinate synthase
dapA	GO:0019877	b2478	diaminopimelate biosynthetic process
hyfC	GO:0006974	b2483	cellular response to DNA damage stimulus
hyfD	GO:0005887	b2484	integral component of plasma membrane
hyfF	GO:0006974	b2486	cellular response to DNA damage stimulus
hyfF	GO:0016021	b2486	integral component of membrane
hyfI	GO:0008137	b2489	NADH dehydrogenase (ubiquinone) activity
hyfR	GO:0003677	b2491	DNA binding
hyfR	GO:0006352	b2491	DNA-templated transcription, initiation
purN	GO:0006974	b2500	cellular response to DNA damage stimulus
bamB	GO:0005515	b2512	protein binding
bamB	GO:0043165	b2512	Gram-negative-bacterium-type cell outer membrane assembly
suhB	GO:0005737	b2533	cytoplasm
suhB	GO:0000287	b2533	magnesium ion binding
suhB	GO:0008934	b2533	inositol monophosphate 1-phosphatase activity
suhB	GO:0031403	b2533	lithium ion binding
suhB	GO:0046855	b2533	inositol phosphate dephosphorylation
hcaR	GO:0003677	b2537	DNA binding
hcaC	GO:0051537	b2540	2 iron, 2 sulfur cluster binding
hcaC	GO:0051536	b2540	iron-sulfur cluster binding
yphB	GO:0006974	b2544	cellular response to DNA damage stimulus
glyA	GO:0004372	b2551	glycine hydroxymethyltransferase activity
glyA	GO:0004372	b2551	glycine hydroxymethyltransferase activity
glyA	GO:0008270	b2551	zinc ion binding
purL	GO:0004642	b2557	phosphoribosylformylglycinamidine synthase activity
purL	GO:0006189	b2557	'de novo' IMP biosynthetic process
purL	GO:0006541	b2557	glutamine metabolic process
purL	GO:0042623	b2557	ATPase activity, coupled
purL	GO:0005737	b2557	cytoplasm
purL	GO:0005524	b2557	ATP binding
acpS	GO:0016740	b2563	transferase activity
acpS	GO:0006633	b2563	fatty acid biosynthetic process
acpS	GO:0008897	b2563	holo-[acyl-carrier-protein] synthase activity
acpS	GO:0018070	b2563	peptidyl-serine phosphopantetheinylation
pdxJ	GO:0008615	b2564	pyridoxine biosynthetic process
lepB	GO:0016485	b2568	protein processing
lepB	GO:0015643	b2568	toxic substance binding
lepB	GO:0008233	b2568	peptidase activity
lepB	GO:0006508	b2568	proteolysis
lepB	GO:0006508	b2568	proteolysis
lepB	GO:0016485	b2568	protein processing
lepB	GO:0016021	b2568	integral component of membrane
lepB	GO:0005886	b2568	plasma membrane
lepB	GO:0008233	b2568	peptidase activity
nadB	GO:0008734	b2574	L-aspartate oxidase activity
patZ	GO:0052858	b2584	peptidyl-lysine acetyltransferase activity
bamD	GO:0043165	b2595	Gram-negative-bacterium-type cell outer membrane assembly
bamD	GO:0005515	b2595	protein binding
raiA	GO:0022627	b2597	cytosolic small ribosomal subunit
raiA	GO:0022627	b2597	cytosolic small ribosomal subunit
aroF	GO:0009073	b2601	aromatic amino acid family biosynthetic process
rimM	GO:0030490	b2608	maturation of SSU-rRNA
ffh	GO:0048500	b2610	signal recognition particle
ffh	GO:0005525	b2610	GTP binding
ffh	GO:0006612	b2610	protein targeting to membrane
ffh	GO:1990904	b2610	ribonucleoprotein complex
ffh	GO:0048500	b2610	signal recognition particle
ffh	GO:0003924	b2610	GTPase activity
grpE	GO:0009408	b2614	response to heat
recN	GO:0006974	b2616	cellular response to DNA damage stimulus
bamE	GO:0005515	b2617	protein binding
bamE	GO:0045203	b2617	integral component of cell outer membrane
bamE	GO:0016020	b2617	membrane
bamE	GO:0043165	b2617	Gram-negative-bacterium-type cell outer membrane assembly
lhgO	GO:0034419	b2660	L-2-hydroxyglutarate oxidase activity
lhgO	GO:0005737	b2660	cytoplasm
lhgO	GO:0050660	b2660	flavin adenine dinucleotide binding
gabD	GO:0005737	b2661	cytoplasm
gabD	GO:0009450	b2661	gamma-aminobutyric acid catabolic process
gabD	GO:0009013	b2661	succinate-semialdehyde dehydrogenase [NAD(P)+] activity
gabD	GO:0009013	b2661	succinate-semialdehyde dehydrogenase [NAD(P)+] activity
gabP	GO:0006974	b2663	cellular response to DNA damage stimulus
stpA	GO:0003677	b2669	DNA binding
nrdE	GO:0005737	b2675	cytoplasm
nrdE	GO:0015949	b2675	nucleobase-containing small molecule interconversion
nrdE	GO:0004748	b2675	ribonucleoside-diphosphate reductase activity, thioredoxin disulfide as acceptor
nrdE	GO:0005971	b2675	ribonucleoside-diphosphate reductase complex
nrdE	GO:0009263	b2675	deoxyribonucleotide biosynthetic process
nrdF	GO:0005737	b2676	cytoplasm
nrdF	GO:0004748	b2676	ribonucleoside-diphosphate reductase activity, thioredoxin disulfide as acceptor
nrdF	GO:0005971	b2676	ribonucleoside-diphosphate reductase complex
nrdF	GO:0009263	b2676	deoxyribonucleotide biosynthetic process
nrdF	GO:0005506	b2676	iron ion binding
emrA	GO:0031226	b2685	intrinsic component of plasma membrane
yqaB	GO:0008801	b2690	beta-phosphoglucomutase activity
yqaB	GO:0016791	b2690	phosphatase activity
recA	GO:0003697	b2699	single-stranded DNA binding
recA	GO:0048870	b2699	cell motility
recA	GO:0006974	b2699	cellular response to DNA damage stimulus
recA	GO:0006974	b2699	cellular response to DNA damage stimulus
recA	GO:0009432	b2699	SOS response
hypB	GO:0005515	b2727	protein binding
mutS	GO:0006298	b2733	mismatch repair
mutS	GO:0030983	b2733	mismatched DNA binding
mutS	GO:0006298	b2733	mismatch repair
mutS	GO:0016887	b2733	ATPase activity
mutS	GO:0032300	b2733	mismatch repair complex
mutS	GO:0032136	b2733	adenine/cytosine mispair binding
mutS	GO:0006974	b2733	cellular response to DNA damage stimulus
mutS	GO:0043531	b2733	ADP binding
mutS	GO:0030983	b2733	mismatched DNA binding
mutS	GO:0008301	b2733	DNA binding, bending
mutS	GO:0006298	b2733	mismatch repair
mutS	GO:0005524	b2733	ATP binding
mutS	GO:0030983	b2733	mismatched DNA binding
mutS	GO:0000018	b2733	regulation of DNA recombination
nlpD	GO:0000920	b2742	cell separation after cytokinesis
nlpD	GO:0000920	b2742	cell separation after cytokinesis
nlpD	GO:0001896	b2742	autolysis
nlpD	GO:0032153	b2742	cell division site
ftsB	GO:0051301	b2748	cell division
ftsB	GO:0030428	b2748	cell septum
cysN	GO:0003924	b2751	GTPase activity
cysN	GO:0004781	b2751	sulfate adenylyltransferase (ATP) activity
cysN	GO:0005525	b2751	GTP binding
cysN	GO:0006790	b2751	sulfur compound metabolic process
cysN	GO:0003924	b2751	GTPase activity
cysD	GO:0004781	b2752	sulfate adenylyltransferase (ATP) activity
ygcW	GO:0006974	b2774	cellular response to DNA damage stimulus
eno	GO:0004634	b2779	phosphopyruvate hydratase activity
eno	GO:0005515	b2779	protein binding
eno	GO:0005515	b2779	protein binding
eno	GO:0000287	b2779	magnesium ion binding
eno	GO:0006096	b2779	glycolytic process
pyrG	GO:0003883	b2780	CTP synthase activity
barA	GO:0009927	b2786	histidine phosphotransfer kinase activity
barA	GO:0046777	b2786	protein autophosphorylation
barA	GO:0006468	b2786	protein phosphorylation
barA	GO:0042542	b2786	response to hydrogen peroxide
truC	GO:0006399	b2791	tRNA metabolic process
truC	GO:0009451	b2791	RNA modification
truC	GO:0031119	b2791	tRNA pseudouridine synthesis
truC	GO:0009982	b2791	pseudouridine synthase activity
truC	GO:0008033	b2791	tRNA processing
sdaC	GO:0005887	b2796	integral component of plasma membrane
gcvA	GO:0006355	b2808	regulation of transcription, DNA-templated
mltA	GO:0005887	b2813	integral component of plasma membrane
mltA	GO:0008933	b2813	lytic transglycosylase activity
argA	GO:0004358	b2818	glutamate N-acetyltransferase activity
recD	GO:0004386	b2819	helicase activity
recD	GO:0005524	b2819	ATP binding
recD	GO:0005524	b2819	ATP binding
recD	GO:0009338	b2819	exodeoxyribonuclease V complex
recD	GO:0008854	b2819	exodeoxyribonuclease V activity
recD	GO:0006310	b2819	DNA recombination
recD	GO:0006974	b2819	cellular response to DNA damage stimulus
recB	GO:0005524	b2820	ATP binding
ptrA	GO:0005737	b2821	cytoplasm
ptrA	GO:0006508	b2821	proteolysis
ptrA	GO:0004222	b2821	metalloendopeptidase activity
ptrA	GO:0030288	b2821	outer membrane-bounded periplasmic space
ptrA	GO:0008270	b2821	zinc ion binding
mutH	GO:0006298	b2831	mismatch repair
mutH	GO:0004519	b2831	endonuclease activity
mutH	GO:0006298	b2831	mismatch repair
mutH	GO:0032300	b2831	mismatch repair complex
mutH	GO:0043765	b2831	T/G mismatch-specific endonuclease activity
mutH	GO:0003677	b2831	DNA binding
mutH	GO:0006298	b2831	mismatch repair
mutH	GO:0000018	b2831	regulation of DNA recombination
tas	GO:0034198	b2834	cellular response to amino acid starvation
tas	GO:0004033	b2834	aldo-keto reductase (NADP) activity
aas	GO:0016021	b2836	integral component of membrane
aas	GO:0008779	b2836	acyl-[acyl-carrier-protein]-phospholipid O-acyltransferase activity
aas	GO:0008922	b2836	long-chain fatty acid [acyl-carrier-protein] ligase activity
aas	GO:0008654	b2836	phospholipid biosynthetic process
aas	GO:0006631	b2836	fatty acid metabolic process
xdhA	GO:0016491	b2866	oxidoreductase activity
xdhB	GO:0004854	b2867	xanthine dehydrogenase activity
xdhB	GO:0006150	b2867	hypoxanthine oxidation
xdhB	GO:0071949	b2867	FAD binding
ygeX	GO:0008838	b2871	diaminopropionate ammonia-lyase activity
ygeX	GO:0009063	b2871	cellular amino acid catabolic process
hyuA	GO:0016812	b2873	hydrolase activity, acting on carbon-nitrogen (but not peptide) bonds, in cyclic amides
ygfM	GO:0003674	b2880	molecular_function
idi	GO:0006974	b2889	cellular response to DNA damage stimulus
lysS	GO:0016874	b2890	ligase activity
lysS	GO:0004824	b2890	lysine-tRNA ligase activity
lysS	GO:0006418	b2890	tRNA aminoacylation for protein translation
lysS	GO:0006430	b2890	lysyl-tRNA aminoacylation
lysS	GO:0006412	b2890	translation
dsbC	GO:0030288	b2893	outer membrane-bounded periplasmic space
dsbC	GO:0003756	b2893	protein disulfide isomerase activity
dsbC	GO:0042597	b2893	periplasmic space
xerD	GO:0048476	b2894	Holliday junction resolvase complex
xerD	GO:0006276	b2894	plasmid maintenance
xerD	GO:0009009	b2894	site-specific recombinase activity
xerD	GO:0009009	b2894	site-specific recombinase activity
xerD	GO:0009037	b2894	tyrosine-based site-specific recombinase activity
xerD	GO:0071139	b2894	resolution of recombination intermediates
xerD	GO:0048476	b2894	Holliday junction resolvase complex
gcvH	GO:0019464	b2904	glycine decarboxylation via glycine cleavage system
gcvH	GO:0031405	b2904	lipoic acid binding
gcvH	GO:0005737	b2904	cytoplasm
gcvT	GO:0019464	b2905	glycine decarboxylation via glycine cleavage system
gcvT	GO:0004047	b2905	aminomethyltransferase activity
ubiH	GO:0006979	b2907	response to oxidative stress
ubiH	GO:0009416	b2907	response to light stimulus
zapA	GO:0005515	b2910	protein binding
zapA	GO:0005515	b2910	protein binding
zapA	GO:0005515	b2910	protein binding
zapA	GO:0005515	b2910	protein binding
zapA	GO:0000921	b2910	septin ring assembly
zapA	GO:0032153	b2910	cell division site
zapA	GO:0051301	b2910	cell division
zapA	GO:0030428	b2910	cell septum
zapA	GO:0000917	b2910	division septum assembly
rpiA	GO:0004751	b2914	ribose-5-phosphate isomerase activity
rpiA	GO:0004751	b2914	ribose-5-phosphate isomerase activity
argP	GO:0043565	b2916	sequence-specific DNA binding
argP	GO:0003681	b2916	bent DNA binding
scpB	GO:0004492	b2919	methylmalonyl-CoA decarboxylase activity
fbaA	GO:0004332	b2925	fructose-bisphosphate aldolase activity
fbaA	GO:0004332	b2925	fructose-bisphosphate aldolase activity
fbaA	GO:0008270	b2925	zinc ion binding
fbaA	GO:0004332	b2925	fructose-bisphosphate aldolase activity
fbaA	GO:0008270	b2925	zinc ion binding
fumE	GO:0004333	b2929	fumarate hydratase activity
tktA	GO:0004802	b2935	transketolase activity
ansB	GO:0042597	b2957	periplasmic space
nupG	GO:0005887	b2964	integral component of plasma membrane
nupG	GO:0015864	b2964	pyrimidine nucleoside transport
nupG	GO:0015862	b2964	uridine transport
nupG	GO:0015213	b2964	uridine transmembrane transporter activity
nupG	GO:0015214	b2964	pyrimidine nucleoside transmembrane transporter activity
nupG	GO:0015213	b2964	uridine transmembrane transporter activity
nupG	GO:0015212	b2964	cytidine transmembrane transporter activity
nupG	GO:0032238	b2964	adenosine transport
nupG	GO:0015860	b2964	purine nucleoside transmembrane transport
yghG	GO:0006974	b2971	cellular response to DNA damage stimulus
glcD	GO:0006974	b2979	cellular response to DNA damage stimulus
gpr	GO:0006974	b3001	cellular response to DNA damage stimulus
yqhD	GO:0018455	b3011	alcohol dehydrogenase [NAD(P)+] activity
parC	GO:0007059	b3019	chromosome segregation
parC	GO:0003916	b3019	DNA topoisomerase activity
parC	GO:0019897	b3019	extrinsic component of plasma membrane
parC	GO:0005737	b3019	cytoplasm
parC	GO:0003918	b3019	DNA topoisomerase type II (ATP-hydrolyzing) activity
parC	GO:0009330	b3019	DNA topoisomerase complex (ATP-hydrolyzing)
parC	GO:0006265	b3019	DNA topological change
parC	GO:0003677	b3019	DNA binding
parC	GO:0030541	b3019	plasmid partitioning
parC	GO:0006265	b3019	DNA topological change
parC	GO:0007059	b3019	chromosome segregation
parC	GO:0007062	b3019	sister chromatid cohesion
parE	GO:0030541	b3030	plasmid partitioning
parE	GO:0051276	b3030	chromosome organization
parE	GO:0007062	b3030	sister chromatid cohesion
tolC	GO:0042930	b3035	enterobactin transport
tolC	GO:0014070	b3035	response to organic cyclic compound
tolC	GO:0009279	b3035	cell outer membrane
yqiH	GO:0006974	b3047	cellular response to DNA damage stimulus
yqiJ	GO:0006974	b3050	cellular response to DNA damage stimulus
bacA	GO:0050380	b3057	undecaprenyl-diphosphatase activity
ttdT	GO:0015297	b3063	antiporter activity
rpsU	GO:0022627	b3065	cytosolic small ribosomal subunit
dnaG	GO:0008270	b3066	zinc ion binding
dnaG	GO:0006269	b3066	DNA replication, synthesis of RNA primer
dnaG	GO:0005737	b3066	cytoplasm
dnaG	GO:0003896	b3066	DNA primase activity
rpoD	GO:0016987	b3067	bacterial sigma factor activity
rpoD	GO:0009408	b3067	response to heat
yqjI	GO:0006974	b3071	cellular response to DNA damage stimulus
ygjK	GO:0006974	b3080	cellular response to DNA damage stimulus
sstT	GO:0016021	b3089	integral component of membrane
sstT	GO:0006865	b3089	amino acid transport
sstT	GO:0005295	b3089	neutral amino acid:sodium symporter activity
sstT	GO:0015175	b3089	neutral amino acid transmembrane transporter activity
sstT	GO:0032329	b3089	serine transport
ygjV	GO:0005887	b3090	integral component of plasma membrane
tdcE	GO:0043875	b3114	2-ketobutyrate formate-lyase activity
tdcE	GO:0005737	b3114	cytoplasm
tdcE	GO:0070689	b3114	L-threonine catabolic process to propionate
tdcE	GO:0016020	b3114	membrane
tdcC	GO:0006865	b3116	amino acid transport
tdcC	GO:0005887	b3116	integral component of plasma membrane
tdcC	GO:0016021	b3116	integral component of membrane
tdcC	GO:0005886	b3116	plasma membrane
tdcB	GO:0004793	b3117	threonine aldolase activity
tdcB	GO:0006567	b3117	threonine catabolic process
tdcB	GO:0016597	b3117	amino acid binding
tdcB	GO:0030170	b3117	pyridoxal phosphate binding
yhaC	GO:0006974	b3121	cellular response to DNA damage stimulus
garL	GO:0005737	b3126	cytoplasm
garL	GO:0019394	b3126	glucarate catabolic process
garL	GO:0008672	b3126	2-dehydro-3-deoxyglucarate aldolase activity
garL	GO:0016830	b3126	carbon-carbon lyase activity
kbaY	GO:0009025	b3137	tagatose-bisphosphate aldolase activity
agaI	GO:0043877	b3141	galactosamine-6-phosphate isomerase activity
yraJ	GO:0006974	b3144	cellular response to DNA damage stimulus
mtr	GO:0005887	b3161	integral component of plasma membrane
rpsO	GO:0022627	b3165	cytosolic small ribosomal subunit
rpsO	GO:0006378	b3165	mRNA polyadenylation
rpsO	GO:0019843	b3165	rRNA binding
rbfA	GO:0030490	b3167	maturation of SSU-rRNA
infB	GO:0003743	b3168	translation initiation factor activity
nusA	GO:0031564	b3169	transcription antitermination
rimP	GO:0042274	b3170	ribosomal small subunit biogenesis
rimP	GO:0006412	b3170	translation
secG	GO:0005886	b3175	plasma membrane
secG	GO:0043952	b3175	protein transport by the Sec complex
secG	GO:0065002	b3175	intracellular protein transmembrane transport
secG	GO:0006886	b3175	intracellular protein transport
folP	GO:0005737	b3177	cytoplasm
folP	GO:0004156	b3177	dihydropteroate synthase activity
folP	GO:0042493	b3177	response to drug
ftsH	GO:0016887	b3178	ATPase activity
ftsH	GO:0006508	b3178	proteolysis
ftsH	GO:0043273	b3178	CTPase activity
ftsH	GO:0008270	b3178	zinc ion binding
ftsH	GO:0030145	b3178	manganese ion binding
ftsH	GO:0016021	b3178	integral component of membrane
dacB	GO:0030288	b3182	outer membrane-bounded periplasmic space
dacB	GO:0009002	b3182	serine-type D-Ala-D-Ala carboxypeptidase activity
murA	GO:0008760	b3189	UDP-N-acetylglucosamine 1-carboxyvinyltransferase activity
murA	GO:0008760	b3189	UDP-N-acetylglucosamine 1-carboxyvinyltransferase activity
yrbG	GO:0005887	b3196	integral component of plasma membrane
mtgA	GO:0008955	b3208	peptidoglycan glycosyltransferase activity
elbB	GO:0045828	b3209	positive regulation of isoprenoid metabolic process
elbB	GO:0008299	b3209	isoprenoid biosynthetic process
yhcF	GO:0006974	b3219	cellular response to DNA damage stimulus
nanK	GO:0006974	b3222	cellular response to DNA damage stimulus
rplM	GO:0008270	b3231	zinc ion binding
degQ	GO:0008233	b3234	peptidase activity
degQ	GO:0004252	b3234	serine-type endopeptidase activity
degQ	GO:0006508	b3234	proteolysis
degQ	GO:0071575	b3234	integral component of external side of plasma membrane
degS	GO:0071575	b3235	integral component of external side of plasma membrane
degS	GO:0006508	b3235	proteolysis
degS	GO:0006508	b3235	proteolysis
degS	GO:0008233	b3235	peptidase activity
degS	GO:0008236	b3235	serine-type peptidase activity
mdh	GO:0016615	b3236	malate dehydrogenase activity
mdh	GO:0016615	b3236	malate dehydrogenase activity
mdh	GO:0016491	b3236	oxidoreductase activity
mdh	GO:0006108	b3236	malate metabolic process
mdh	GO:0009061	b3236	anaerobic respiration
mdh	GO:0006113	b3236	fermentation
mdh	GO:0006099	b3236	tricarboxylic acid cycle
mdh	GO:0016615	b3236	malate dehydrogenase activity
mdh	GO:0005737	b3236	cytoplasm
mdh	GO:0006096	b3236	glycolytic process
mdh	GO:0019898	b3236	extrinsic component of membrane
argR	GO:0042150	b3237	plasmid recombination
aaeB	GO:0046942	b3240	carboxylic acid transport
aaeA	GO:0046942	b3241	carboxylic acid transport
aaeR	GO:0006355	b3243	regulation of transcription, DNA-templated
aaeR	GO:0006351	b3243	transcription, DNA-templated
aaeR	GO:0006352	b3243	DNA-templated transcription, initiation
rng	GO:0008996	b3247	ribonuclease G activity
rng	GO:0006364	b3247	rRNA processing
yhdE	GO:0047429	b3248	nucleoside-triphosphate diphosphatase activity
yhdE	GO:0036218	b3248	dTTP diphosphatase activity
yhdE	GO:0036221	b3248	UTP diphosphatase activity
mreB	GO:0051983	b3251	regulation of chromosome segregation
mreB	GO:0051983	b3251	regulation of chromosome segregation
accC	GO:0045717	b3256	negative regulation of fatty acid biosynthetic process
accC	GO:0004075	b3256	biotin carboxylase activity
accC	GO:0006633	b3256	fatty acid biosynthetic process
accC	GO:0005737	b3256	cytoplasm
fis	GO:0043565	b3261	sequence-specific DNA binding
acrE	GO:0042493	b3265	response to drug
acrE	GO:0031226	b3265	intrinsic component of plasma membrane
def	GO:0008270	b3287	zinc ion binding
def	GO:0008270	b3287	zinc ion binding
def	GO:0042586	b3287	peptide deformylase activity
def	GO:0008270	b3287	zinc ion binding
def	GO:0016787	b3287	hydrolase activity
def	GO:0031365	b3287	N-terminal protein amino acid modification
mscL	GO:0016021	b3291	integral component of membrane
mscL	GO:0006811	b3291	ion transport
rpoA	GO:0008270	b3295	zinc ion binding
rpsD	GO:0019843	b3296	rRNA binding
rpsK	GO:0022627	b3297	cytosolic small ribosomal subunit
rpsK	GO:0070181	b3297	small ribosomal subunit rRNA binding
rpsK	GO:0003735	b3297	structural constituent of ribosome
rpsK	GO:0070181	b3297	small ribosomal subunit rRNA binding
rpsM	GO:0022627	b3298	cytosolic small ribosomal subunit
secY	GO:0043952	b3300	protein transport by the Sec complex
secY	GO:0065002	b3300	intracellular protein transmembrane transport
secY	GO:0006886	b3300	intracellular protein transport
secY	GO:0016021	b3300	integral component of membrane
secY	GO:0005886	b3300	plasma membrane
rpsH	GO:0022627	b3306	cytosolic small ribosomal subunit
rpsH	GO:0019843	b3306	rRNA binding
rpsH	GO:0043488	b3306	regulation of mRNA stability
rpsN	GO:0022627	b3307	cytosolic small ribosomal subunit
rpsQ	GO:0022627	b3311	cytosolic small ribosomal subunit
rpsQ	GO:0019843	b3311	rRNA binding
rpsQ	GO:0070181	b3311	small ribosomal subunit rRNA binding
rpsQ	GO:0046677	b3311	response to antibiotic
rpsC	GO:0022627	b3314	cytosolic small ribosomal subunit
rpsS	GO:0022627	b3316	cytosolic small ribosomal subunit
rplB	GO:0008270	b3317	zinc ion binding
rplD	GO:0030371	b3319	translation repressor activity
rpsJ	GO:0022627	b3321	cytosolic small ribosomal subunit
bfr	GO:0016491	b3336	oxidoreductase activity
rpsL	GO:0022627	b3342	cytosolic small ribosomal subunit
fkpA	GO:0005515	b3347	protein binding
fkpA	GO:0042026	b3347	protein refolding
slyD	GO:0005515	b3349	protein binding
slyD	GO:0022417	b3349	protein maturation by protein folding
slyD	GO:0016151	b3349	nickel cation binding
slyD	GO:0009408	b3349	response to heat
slyD	GO:0050821	b3349	protein stabilization
slyD	GO:0003755	b3349	peptidyl-prolyl cis-trans isomerase activity
kefB	GO:0006813	b3350	potassium ion transport
yheT	GO:0050526	b3353	poly(3-hydroxybutyrate) depolymerase activity
crp	GO:0045893	b3357	positive regulation of transcription, DNA-templated
crp	GO:0045892	b3357	negative regulation of transcription, DNA-templated
argD	GO:0009016	b3359	succinyldiaminopimelate transaminase activity
argD	GO:0003992	b3359	N2-acetyl-L-ornithine:2-oxoglutarate 5-aminotransferase activity
rpe	GO:0004750	b3386	ribulose-phosphate 3-epimerase activity
dam	GO:0009007	b3387	site-specific DNA-methyltransferase (adenine-specific) activity
dam	GO:0006298	b3387	mismatch repair
dam	GO:0006298	b3387	mismatch repair
dam	GO:0006261	b3387	DNA-dependent DNA replication
aroB	GO:0003856	b3389	3-dehydroquinate synthase activity
aroB	GO:0005737	b3389	cytoplasm
aroB	GO:0009073	b3389	aromatic amino acid family biosynthetic process
hofQ	GO:0003677	b3391	DNA binding
mrcA	GO:0005887	b3396	integral component of plasma membrane
mrcA	GO:0008955	b3396	peptidoglycan glycosyltransferase activity
mrcA	GO:0009002	b3396	serine-type D-Ala-D-Ala carboxypeptidase activity
yrfG	GO:0008477	b3399	purine nucleosidase activity
yrfG	GO:0016311	b3399	dephosphorylation
hslR	GO:0009408	b3400	response to heat
hslO	GO:0009408	b3401	response to heat
pck	GO:0006094	b3403	gluconeogenesis
envZ	GO:0016310	b3404	phosphorylation
envZ	GO:0046777	b3404	protein autophosphorylation
envZ	GO:0000160	b3404	phosphorelay signal transduction system
envZ	GO:0006470	b3404	protein dephosphorylation
ompR	GO:0045893	b3405	positive regulation of transcription, DNA-templated
ompR	GO:0000160	b3405	phosphorelay signal transduction system
ompR	GO:0000156	b3405	phosphorelay response regulator activity
feoA	GO:0006974	b3408	cellular response to DNA damage stimulus
feoB	GO:0006974	b3409	cellular response to DNA damage stimulus
nfuA	GO:0015976	b3414	carbon utilization
nfuA	GO:0016226	b3414	iron-sulfur cluster assembly
glgP	GO:0016052	b3428	carbohydrate catabolic process
glgA	GO:0006974	b3429	cellular response to DNA damage stimulus
glgX	GO:0006974	b3431	cellular response to DNA damage stimulus
glgB	GO:0006974	b3432	cellular response to DNA damage stimulus
asd	GO:0006974	b3433	cellular response to DNA damage stimulus
gntU	GO:0005887	b4476	integral component of plasma membrane
gntK	GO:0046316	b3437	gluconokinase activity
gntK	GO:0046316	b3437	gluconokinase activity
gntR	GO:0006974	b3438	cellular response to DNA damage stimulus
ggt	GO:0042597	b3447	periplasmic space
livF	GO:0015190	b3454	L-leucine transmembrane transporter activity
rpoH	GO:0003677	b3461	DNA binding
rpoH	GO:0016987	b3461	bacterial sigma factor activity
rpoH	GO:0006355	b3461	regulation of transcription, DNA-templated
ftsX	GO:0016021	b3462	integral component of membrane
ftsX	GO:0051301	b3462	cell division
ftsX	GO:0032153	b3462	cell division site
ftsE	GO:0005737	b3463	cytoplasm
ftsE	GO:0019898	b3463	extrinsic component of membrane
ftsE	GO:0051301	b3463	cell division
ftsE	GO:0005524	b3463	ATP binding
ftsE	GO:0046677	b3463	response to antibiotic
ftsE	GO:0051301	b3463	cell division
ftsE	GO:0032153	b3463	cell division site
zntA	GO:0010312	b3469	detoxification of zinc ion
zntA	GO:0046686	b3469	response to cadmium ion
zntA	GO:0016887	b3469	ATPase activity
zntA	GO:0006829	b3469	zinc II ion transport
acpT	GO:0008897	b3475	holo-[acyl-carrier-protein] synthase activity
acpT	GO:0018070	b3475	peptidyl-serine phosphopantetheinylation
acpT	GO:0008897	b3475	holo-[acyl-carrier-protein] synthase activity
acpT	GO:0006633	b3475	fatty acid biosynthetic process
nikA	GO:0042597	b3476	periplasmic space
nikA	GO:0016151	b3476	nickel cation binding
nikA	GO:0020037	b3476	heme binding
nikA	GO:0046914	b3476	transition metal ion binding
nikA	GO:0050919	b3476	negative chemotaxis
nikE	GO:0006974	b3480	cellular response to DNA damage stimulus
prlC	GO:0006465	b3498	signal peptide processing
prlC	GO:0005737	b3498	cytoplasm
arsB	GO:0005887	b3502	integral component of plasma membrane
mdtF	GO:0005215	b3514	transporter activity
mdtF	GO:0006855	b3514	drug transmembrane transport
gadW	GO:0006974	b3515	cellular response to DNA damage stimulus
gadX	GO:0006974	b3516	cellular response to DNA damage stimulus
kdgK	GO:0006974	b3526	cellular response to DNA damage stimulus
dctA	GO:0015741	b3528	fumarate transport
dctA	GO:0006974	b3528	cellular response to DNA damage stimulus
dppF	GO:0015232	b3540	heme transporter activity
dppD	GO:0015232	b3541	heme transporter activity
cspA	GO:0009409	b3556	response to cold
cspA	GO:0003677	b3556	DNA binding
cspA	GO:0003727	b3556	single-stranded RNA binding
cspA	GO:0003723	b3556	RNA binding
cspA	GO:0003697	b3556	single-stranded DNA binding
cspA	GO:0060567	b3556	negative regulation of DNA-templated transcription, termination
cspA	GO:0001072	b3556	transcription antitermination factor activity, RNA binding
insK	GO:0006974	b3558	cellular response to DNA damage stimulus
wecH	GO:0016413	b3561	O-acetyltransferase activity
yiaB	GO:0005887	b3563	integral component of plasma membrane
malS	GO:0042597	b3571	periplasmic space
malS	GO:0004556	b3571	alpha-amylase activity
malS	GO:0051692	b3571	cellular oligosaccharide catabolic process
yiaO	GO:0006974	b3579	cellular response to DNA damage stimulus
aldB	GO:0045471	b3588	response to ethanol
aldB	GO:0004029	b3588	aldehyde dehydrogenase (NAD) activity
aldB	GO:0016491	b3588	oxidoreductase activity
aldB	GO:0006974	b3588	cellular response to DNA damage stimulus
yibH	GO:0006974	b3597	cellular response to DNA damage stimulus
lldP	GO:0005887	b3603	integral component of plasma membrane
lldP	GO:0006974	b3603	cellular response to DNA damage stimulus
lldR	GO:0006974	b3604	cellular response to DNA damage stimulus
gpsA	GO:0046474	b3608	glycerophospholipid biosynthetic process
gpsA	GO:0047952	b3608	glycerol-3-phosphate dehydrogenase [NAD(P)+] activity
secB	GO:0006605	b3609	protein targeting
secB	GO:0015031	b3609	protein transport
secB	GO:0043952	b3609	protein transport by the Sec complex
envC	GO:0042493	b3613	response to drug
envC	GO:0016787	b3613	hydrolase activity
envC	GO:0042597	b3613	periplasmic space
envC	GO:0000920	b3613	cell separation after cytokinesis
envC	GO:0000920	b3613	cell separation after cytokinesis
envC	GO:0001896	b3613	autolysis
envC	GO:0032153	b3613	cell division site
envC	GO:0000920	b3613	cell separation after cytokinesis
tdh	GO:0008743	b3616	L-threonine 3-dehydrogenase activity
tdh	GO:0005737	b3616	cytoplasm
tdh	GO:0016491	b3616	oxidoreductase activity
tdh	GO:0030145	b3616	manganese ion binding
tdh	GO:0046870	b3616	cadmium ion binding
tdh	GO:0008270	b3616	zinc ion binding
tdh	GO:0006564	b3616	L-serine biosynthetic process
tdh	GO:0006564	b3616	L-serine biosynthetic process
tdh	GO:0030145	b3616	manganese ion binding
kbl	GO:0016874	b3617	ligase activity
kbl	GO:0046872	b3617	metal ion binding
kbl	GO:0030170	b3617	pyridoxal phosphate binding
kbl	GO:0005737	b3617	cytoplasm
kbl	GO:0030170	b3617	pyridoxal phosphate binding
waaA	GO:0016740	b3633	transferase activity
waaA	GO:0016020	b3633	membrane
waaA	GO:0009245	b3633	lipid A biosynthetic process
waaA	GO:0016740	b3633	transferase activity
mutM	GO:0019104	b3635	DNA N-glycosylase activity
mutM	GO:0004519	b3635	endonuclease activity
mutM	GO:0008270	b3635	zinc ion binding
mutM	GO:0046872	b3635	metal ion binding
mutM	GO:0019104	b3635	DNA N-glycosylase activity
mutM	GO:0003906	b3635	DNA-(apurinic or apyrimidinic site) lyase activity
mutM	GO:0006974	b3635	cellular response to DNA damage stimulus
mutM	GO:0003906	b3635	DNA-(apurinic or apyrimidinic site) lyase activity
mutM	GO:0004519	b3635	endonuclease activity
mutM	GO:0019104	b3635	DNA N-glycosylase activity
mutM	GO:0004519	b3635	endonuclease activity
mutM	GO:0004519	b3635	endonuclease activity
mutM	GO:0019104	b3635	DNA N-glycosylase activity
mutM	GO:0003684	b3635	damaged DNA binding
slmA	GO:0003677	b3641	DNA binding
slmA	GO:0010974	b3641	negative regulation of division septum assembly
slmA	GO:0043547	b3641	positive regulation of GTPase activity
slmA	GO:0003677	b3641	DNA binding
slmA	GO:0032272	b3641	negative regulation of protein polymerization
slmA	GO:0000918	b3641	division septum site selection
slmA	GO:0010974	b3641	negative regulation of division septum assembly
pyrE	GO:0005737	b3642	cytoplasm
pyrE	GO:0004588	b3642	orotate phosphoribosyltransferase activity
pyrE	GO:0000287	b3642	magnesium ion binding
pyrE	GO:0000287	b3642	magnesium ion binding
pyrE	GO:0006221	b3642	pyrimidine nucleotide biosynthetic process
dinD	GO:0006974	b3645	cellular response to DNA damage stimulus
ligB	GO:0003911	b3647	DNA ligase (NAD+) activity
rpoZ	GO:0030880	b3649	RNA polymerase complex
adeD	GO:0000034	b3665	adenine deaminase activity
adeD	GO:0006146	b3665	adenine catabolic process
adeD	GO:0030145	b3665	manganese ion binding
adeD	GO:0046101	b3665	hypoxanthine biosynthetic process
uhpC	GO:0005886	b3667	plasma membrane
uhpC	GO:0016020	b3667	membrane
uhpC	GO:0031226	b3667	intrinsic component of plasma membrane
glvC	GO:0008643	b3683	carbohydrate transport
ibpB	GO:0009408	b3686	response to heat
ibpA	GO:0009408	b3687	response to heat
cbrA	GO:0004174	b3690	electron-transferring-flavoprotein dehydrogenase activity
cbrA	GO:0050660	b3690	flavin adenine dinucleotide binding
cbrA	GO:0051539	b3690	4 iron, 4 sulfur cluster binding
yidA	GO:0050308	b3697	sugar-phosphatase activity
yidA	GO:0000287	b3697	magnesium ion binding
yidA	GO:0016791	b3697	phosphatase activity
gyrB	GO:0008094	b3699	DNA-dependent ATPase activity
gyrB	GO:0003677	b3699	DNA binding
gyrB	GO:0009330	b3699	DNA topoisomerase complex (ATP-hydrolyzing)
gyrB	GO:0006265	b3699	DNA topological change
gyrB	GO:0005524	b3699	ATP binding
gyrB	GO:0042493	b3699	response to drug
gyrB	GO:0003918	b3699	DNA topoisomerase type II (ATP-hydrolyzing) activity
gyrB	GO:0003677	b3699	DNA binding
gyrB	GO:0006351	b3699	transcription, DNA-templated
gyrB	GO:0005737	b3699	cytoplasm
recF	GO:0000731	b3700	DNA synthesis involved in DNA repair
recF	GO:0009411	b3700	response to UV
dnaN	GO:0006974	b3701	cellular response to DNA damage stimulus
dnaA	GO:0006275	b3702	regulation of DNA replication
dnaA	GO:0006260	b3702	DNA replication
dnaA	GO:0043565	b3702	sequence-specific DNA binding
rnpA	GO:0006396	b3704	RNA processing
rnpA	GO:0001682	b3704	tRNA 5'-leader removal
yidC	GO:0032977	b3705	membrane insertase activity
yidC	GO:0016021	b3705	integral component of membrane
yidC	GO:0051205	b3705	protein insertion into membrane
yidC	GO:0005515	b3705	protein binding
phoU	GO:0045936	b3724	negative regulation of phosphate metabolic process
pstA	GO:0005887	b3726	integral component of plasma membrane
pstA	GO:0006974	b3726	cellular response to DNA damage stimulus
pstS	GO:0006974	b3728	cellular response to DNA damage stimulus
atpC	GO:0046933	b3731	proton-transporting ATP synthase activity, rotational mechanism
atpC	GO:0045261	b3731	proton-transporting ATP synthase complex, catalytic core F(1)
atpD	GO:0045261	b3732	proton-transporting ATP synthase complex, catalytic core F(1)
atpD	GO:0046933	b3732	proton-transporting ATP synthase activity, rotational mechanism
atpG	GO:0045261	b3733	proton-transporting ATP synthase complex, catalytic core F(1)
atpG	GO:0046933	b3733	proton-transporting ATP synthase activity, rotational mechanism
atpA	GO:0015986	b3734	ATP synthesis coupled proton transport
atpA	GO:0045261	b3734	proton-transporting ATP synthase complex, catalytic core F(1)
atpA	GO:0046961	b3734	proton-transporting ATPase activity, rotational mechanism
atpH	GO:0046933	b3735	proton-transporting ATP synthase activity, rotational mechanism
atpH	GO:0045261	b3735	proton-transporting ATP synthase complex, catalytic core F(1)
atpF	GO:0031225	b3736	anchored component of membrane
atpF	GO:0046961	b3736	proton-transporting ATPase activity, rotational mechanism
atpF	GO:0045263	b3736	proton-transporting ATP synthase complex, coupling factor F(o)
atpE	GO:0016021	b3737	integral component of membrane
atpE	GO:0046961	b3737	proton-transporting ATPase activity, rotational mechanism
atpE	GO:0045263	b3737	proton-transporting ATP synthase complex, coupling factor F(o)
atpB	GO:0016021	b3738	integral component of membrane
atpB	GO:0046961	b3738	proton-transporting ATPase activity, rotational mechanism
atpB	GO:0045263	b3738	proton-transporting ATP synthase complex, coupling factor F(o)
asnA	GO:0006974	b3744	cellular response to DNA damage stimulus
ilvE	GO:0006532	b3770	aspartate biosynthetic process
ilvA	GO:0009097	b3772	isoleucine biosynthetic process
ilvA	GO:0004794	b3772	L-threonine ammonia-lyase activity
ilvA	GO:0009082	b3772	branched-chain amino acid biosynthetic process
ilvA	GO:0009097	b3772	isoleucine biosynthetic process
ilvA	GO:0004794	b3772	L-threonine ammonia-lyase activity
ilvA	GO:0004794	b3772	L-threonine ammonia-lyase activity
ilvA	GO:0016597	b3772	amino acid binding
rfe	GO:0016021	b3784	integral component of membrane
rfe	GO:0008963	b3784	phospho-N-acetylmuramoyl-pentapeptide-transferase activity
rfe	GO:0000287	b3784	magnesium ion binding
rfe	GO:0008144	b3784	drug binding
hemC	GO:0004418	b3805	hydroxymethylbilane synthase activity
hemC	GO:0006783	b3805	heme biosynthetic process
hemC	GO:0033014	b3805	tetrapyrrole biosynthetic process
hemC	GO:0018160	b3805	peptidyl-pyrromethane cofactor linkage
hemC	GO:0005737	b3805	cytoplasm
cyaY	GO:0005737	b3807	cytoplasm
cyaY	GO:0016226	b3807	iron-sulfur cluster assembly
cyaY	GO:0016226	b3807	iron-sulfur cluster assembly
cyaY	GO:0008199	b3807	ferric iron binding
xerC	GO:0042150	b3811	plasmid recombination
xerC	GO:0009009	b3811	site-specific recombinase activity
xerC	GO:0009009	b3811	site-specific recombinase activity
xerC	GO:0048476	b3811	Holliday junction resolvase complex
xerC	GO:0006276	b3811	plasmid maintenance
xerC	GO:0003677	b3811	DNA binding
xerC	GO:0009037	b3811	tyrosine-based site-specific recombinase activity
xerC	GO:0006276	b3811	plasmid maintenance
xerC	GO:0071139	b3811	resolution of recombination intermediates
xerC	GO:0048476	b3811	Holliday junction resolvase complex
yigG	GO:0005887	b3818	integral component of plasma membrane
recQ	GO:0046914	b3822	transition metal ion binding
recQ	GO:0016887	b3822	ATPase activity
recQ	GO:0008094	b3822	DNA-dependent ATPase activity
recQ	GO:0004003	b3822	ATP-dependent DNA helicase activity
recQ	GO:0005737	b3822	cytoplasm
recQ	GO:0003677	b3822	DNA binding
recQ	GO:0008270	b3822	zinc ion binding
recQ	GO:0017116	b3822	single-stranded DNA-dependent ATP-dependent DNA helicase activity
recQ	GO:0017117	b3822	single-stranded DNA-dependent ATP-dependent DNA helicase complex
recQ	GO:0006310	b3822	DNA recombination
recQ	GO:0006281	b3822	DNA repair
recQ	GO:0006974	b3822	cellular response to DNA damage stimulus
recQ	GO:0006310	b3822	DNA recombination
recQ	GO:0005515	b3822	protein binding
pldB	GO:0016020	b3825	membrane
pldB	GO:0004622	b3825	lysophospholipase activity
yigL	GO:0050308	b3826	sugar-phosphatase activity
yigL	GO:0033883	b3826	pyridoxal phosphatase activity
yigL	GO:0046872	b3826	metal ion binding
yigL	GO:0016791	b3826	phosphatase activity
udp	GO:0006974	b3831	cellular response to DNA damage stimulus
tatA	GO:0008565	b3836	protein transporter activity
tatA	GO:0016021	b3836	integral component of membrane
tatC	GO:0016020	b3839	membrane
tatC	GO:0008565	b3839	protein transporter activity
tatD	GO:0005737	b4483	cytoplasm
tatD	GO:0046872	b4483	metal ion binding
tatD	GO:0004536	b4483	deoxyribonuclease activity
ubiD	GO:0008694	b3843	3-octaprenyl-4-hydroxybenzoate carboxy-lyase activity
pepQ	GO:0043171	b3847	peptide catabolic process
hemG	GO:0006779	b3850	porphyrin-containing compound biosynthetic process
dsbA	GO:0003756	b3860	protein disulfide isomerase activity
dsbA	GO:0015035	b3860	protein disulfide oxidoreductase activity
dsbA	GO:0071236	b3860	cellular response to antibiotic
polA	GO:0003887	b3863	DNA-directed DNA polymerase activity
ompL	GO:0009279	b3875	cell outer membrane
ompL	GO:0046323	b3875	glucose import
ompL	GO:0015757	b3875	galactose transport
ompL	GO:0015751	b3875	arabinose transport
yihX	GO:0008877	b3885	glucose-1-phosphatase activity
fdoI	GO:0006974	b3892	cellular response to DNA damage stimulus
fdoG	GO:0006974	b3894	cellular response to DNA damage stimulus
sodA	GO:0004784	b3908	superoxide dismutase activity
sodA	GO:0019430	b3908	removal of superoxide radicals
sodA	GO:0055114	b3908	oxidation-reduction process
sodA	GO:0005737	b3908	cytoplasm
sodA	GO:0046872	b3908	metal ion binding
sodA	GO:0006801	b3908	superoxide metabolic process
cpxA	GO:0005886	b3911	plasma membrane
pfkA	GO:0003872	b3916	6-phosphofructokinase activity
pfkA	GO:0005524	b3916	ATP binding
pfkA	GO:0005945	b3916	6-phosphofructokinase complex
pfkA	GO:0000287	b3916	magnesium ion binding
pfkA	GO:0032553	b3916	ribonucleotide binding
pfkA	GO:0005737	b3916	cytoplasm
pfkA	GO:0042802	b3916	identical protein binding
pfkA	GO:0044275	b3916	cellular carbohydrate catabolic process
pfkA	GO:0006096	b3916	glycolytic process
pfkA	GO:0006007	b3916	glucose catabolic process
tpiA	GO:0004807	b3919	triose-phosphate isomerase activity
tpiA	GO:0006094	b3919	gluconeogenesis
tpiA	GO:0004807	b3919	triose-phosphate isomerase activity
fpr	GO:0042493	b3924	response to drug
fpr	GO:0005737	b3924	cytoplasm
fpr	GO:0004324	b3924	ferredoxin-NADP+ reductase activity
fpr	GO:0016491	b3924	oxidoreductase activity
fpr	GO:0006001	b3924	fructose catabolic process
glpK	GO:0006974	b3926	cellular response to DNA damage stimulus
hslU	GO:0009408	b3931	response to heat
hslV	GO:0009408	b3932	response to heat
ftsN	GO:0051301	b3933	cell division
ftsN	GO:0000917	b3933	division septum assembly
ftsN	GO:0005886	b3933	plasma membrane
ftsN	GO:0005515	b3933	protein binding
ftsN	GO:0005515	b3933	protein binding
ftsN	GO:0005515	b3933	protein binding
ftsN	GO:0005515	b3933	protein binding
priA	GO:0006261	b3935	DNA-dependent DNA replication
priA	GO:0006310	b3935	DNA recombination
priA	GO:0010332	b3935	response to gamma radiation
priA	GO:0006302	b3935	double-strand break repair
priA	GO:0046677	b3935	response to antibiotic
katG	GO:0004601	b3942	peroxidase activity
katG	GO:0016491	b3942	oxidoreductase activity
gldA	GO:0008888	b3945	glycerol dehydrogenase [NAD+] activity
argE	GO:0008777	b3957	acetylornithine deacetylase activity
argB	GO:0006974	b3959	cellular response to DNA damage stimulus
oxyR	GO:0006974	b3961	cellular response to DNA damage stimulus
btuB	GO:0015889	b3966	cobalamin transport
murB	GO:0008762	b3972	UDP-N-acetylmuramate dehydrogenase activity
murB	GO:0050660	b3972	flavin adenine dinucleotide binding
murB	GO:0005737	b3972	cytoplasm
murB	GO:0009252	b3972	peptidoglycan biosynthetic process
murB	GO:0008360	b3972	regulation of cell shape
murB	GO:0071555	b3972	cell wall organization
birA	GO:0009102	b3973	biotin biosynthetic process
birA	GO:0003677	b3973	DNA binding
birA	GO:0004077	b3973	biotin-[acetyl-CoA-carboxylase] ligase activity
secE	GO:0043952	b3981	protein transport by the Sec complex
secE	GO:0065002	b3981	intracellular protein transmembrane transport
secE	GO:0006886	b3981	intracellular protein transport
secE	GO:0016021	b3981	integral component of membrane
secE	GO:0005886	b3981	plasma membrane
secE	GO:0016021	b3981	integral component of membrane
rplL	GO:0022625	b3986	cytosolic large ribosomal subunit
[truncated: 22,747 more rows]
